# Supplementary material for: STK33 Phosphorylates Fibrous Sheath Protein AKAP3/4 to Regulate Sperm Flagella Assembly in Spermiogenesis
Source: Mol Cell Proteomics. 2023 May 3;22(6):100564. doi: 10.1016/j.mcpro.2023.100564 (PMC10245119; doi:10.1016/j.mcpro.2023.100564)
Supplement: Table S1 [file mmc1.xlsx]

## Sheet: differential phosphosites
Table S1. Differential phosphosites between Stk33+/+ and Stk33-/- testes.
Uniport ID	Gene Symbol	Gene name	ENTREZID gene ID	ENSEMBL gene ID	Multiplicity	Localization prob	Score	Position	Charge	m/z	Modifications	Amino acid	Sequence window	Phospho (STY) Probabilities	WT_1	WT_2	WT_3	KO_1	KO_2	KO_3	Protein expression	WT_1	WT_2	WT_3	KO_1	KO_2	KO_3	ID	Normalized by protein expression	WT_1	WT_2	WT_3	KO_1	KO_2	KO_3	Normalized	WT_1	WT_2	WT_3	KO_1	KO_2	KO_3	FC(KO/WT)	p value(Student's T-test)	Diff
A0JP43	Efcab5	EF-hand calcium binding domain 5	319634	ENSMUSG00000050944	___1	1	115.92	315	2	563.754	Phospho (STY)	S	GPRKTSASKQGASRGSVAEQGSRRSSGVNQT	RGS(1)VAEQGSR	249490	281870	241290	166010	146890	192340	>>>>>>	121410000	116980000	118670000	108930000	119240000	126000000	144	>>>>>>	0.00205494	0.00240956	0.00203329	0.00152401	0.00123189	0.00152651	>>>>>>	1.14373	1.3411	1.13168	0.848227	0.685639	0.849619	0.659056	0.00914796	Down_regulated
A0JP43	Efcab5	EF-hand calcium binding domain 5	319634	ENSMUSG00000050944	___1	0.94609	157.42	1389	3	498.24	Phospho (STY)	S	NMRQDVSIIPPLPKKSATSIYAISSERSIRE	KS(0.946)AT(0.053)SIYAISSER	1098600	1030600	1004200	654360	624090	732370	>>>>>>	121410000	116980000	118670000	108930000	119240000	126000000	144	>>>>>>	0.00904868	0.00881005	0.00846212	0.00600716	0.0052339	0.00581246	>>>>>>	1.25171	1.2187	1.17057	0.830974	0.724008	0.804041	0.647909	0.000427979	Down_regulated
A0JP43	Efcab5	EF-hand calcium binding domain 5	319634	ENSMUSG00000050944	___1	0.999208	193.15	345	2	685.315	Phospho (STY)	S	TQQRGSVAEQGSRRSSAVEQTQQRGSVAEQG	RS(0.001)S(0.999)AVEQTQQR	235130	249050	254360	86438	103690	111850	>>>>>>	121410000	116980000	118670000	108930000	119240000	126000000	144	>>>>>>	0.00193666	0.002129	0.00214342	0.000793519	0.000869591	0.000887698	>>>>>>	1.3265	1.45824	1.46812	0.543513	0.595618	0.60802	0.410819	7.37312e-05	Down_regulated
A0JP43	Efcab5	EF-hand calcium binding domain 5	319634	ENSMUSG00000050944	___1	0.999977	152.55	291	3	404.203	Phospho (STY)	S	ETATQLTSQQRSRRVSLTGQGQGKGPRKTSA	RVS(1)LTGQGQGK	3480000	3519600	3484900	2396200	2357200	2794200	>>>>>>	121410000	116980000	118670000	108930000	119240000	126000000	144	>>>>>>	0.0286632	0.0300872	0.0293663	0.0219976	0.0197685	0.0221762	>>>>>>	1.131	1.18719	1.15875	0.86799	0.780034	0.875036	0.725655	0.000778698	Down_regulated
E9QJV1	Fscb	fibrous sheath CABYR binding protein	623046	ENSMUSG00000043060	___1	0.987341	111.95	57	2	631.3	Phospho (STY)	S	KAMASVQPPAPKATHSIGNIPGSKDNYSRKE	ATHS(0.987)IGNIPGS(0.012)K	6853600	6641000	7109600	4027500	4248200	4909100	>>>>>>	117160000	119160000	113240000	106930000	108340000	120960000	10048	>>>>>>	0.0584978	0.0557318	0.0627835	0.0376648	0.0392117	0.0405845	>>>>>>	1.19191	1.13555	1.27923	0.767432	0.798951	0.826921	0.663573	0.000862057	Down_regulated
E9QJV1	Fscb	fibrous sheath CABYR binding protein	623046	ENSMUSG00000043060	___1	0.922505	90.37	275	4	821.643	Phospho (STY)	S	KGELFLTEEIPIQAPSPAEETSAAETATTTA	GELFLTEEIPIQAPS(0.923)PAEET(0.059)S(0.017)AAET(0.001)ATTTAK	1671700	1633700	1848400	1287400	1242200	1511300	>>>>>>	117160000	119160000	113240000	106930000	108340000	120960000	10048	>>>>>>	0.0142685	0.0137101	0.0163229	0.0120397	0.0114658	0.0124942	>>>>>>	1.06613	1.0244	1.21962	0.899588	0.856707	0.933552	0.812605	0.0310137	Down_regulated
E9QJV1	Fscb	fibrous sheath CABYR binding protein	623046	ENSMUSG00000043060	___1	0.849968	166.93	161	3	741.987	Phospho (STY)	S	TSRPTSHLIDRSQQTSCTGDWSLIYICPKEK	S(0.005)QQT(0.137)S(0.85)CT(0.009)GDWSLIYICPK	3780500	3587200	3664100	1398400	1823000	1912000	>>>>>>	117160000	119160000	113240000	106930000	108340000	120960000	10048	>>>>>>	0.0322678	0.0301041	0.0323569	0.0130777	0.0168267	0.0158069	>>>>>>	1.37857	1.28613	1.38238	0.558717	0.718883	0.675315	0.482548	0.000259471	Down_regulated
A2A5R2	Arfgef2	ADP-ribosylation factor guanine nucleotide-exchange factor 2 (brefeldin A-inhibited)	99371	ENSMUSG00000074582	___1	0.999617	213.64	1518	3	650.309	Phospho (STY)	S	EEVSDRHLDVDLDRQSLSSIDRNASERGQSQ	HLDVDLDRQS(1)LSSIDR	2304200	2246100	2030200	1537800	1569400	1769200	>>>>>>	113880000	117600000	113340000	115210000	120320000	134070000	152	>>>>>>	0.0202336	0.0190995	0.0179125	0.0133478	0.0130436	0.0131961	>>>>>>	1.25372	1.18345	1.1099	0.827061	0.808209	0.817661	0.691538	0.000957156	Down_regulated
A2A5R2	Arfgef2	ADP-ribosylation factor guanine nucleotide-exchange factor 2 (brefeldin A-inhibited)	99371	ENSMUSG00000074582	___1	0.838122	106.94	1022	2	410.173	Phospho (STY)	S	ELAQLIGTGVKTRYLSGSGREREGSLKGHSL	YLS(0.838)GS(0.162)GR	559520	537780	493180	438150	435880	517880	>>>>>>	113880000	117600000	113340000	115210000	120320000	134070000	152	>>>>>>	0.00491324	0.00457296	0.00435133	0.00380306	0.00362267	0.00386276	>>>>>>	1.17326	1.09201	1.03908	0.908155	0.865081	0.922412	0.815787	0.00892817	Down_regulated
A2A6C4-2	Sppl2c	signal peptide peptidase 2C	237958	ENSMUSG00000049506	___1	0.989352	127.96	559	3	625.641	Phospho (STY)	S	PAEPVAQPCIASAVGSKMKLEDAKDSRTTNR	IPAEPVAQPCIAS(0.011)AVGS(0.989)K	3312600	2962300	2959300	2653000	2259400	2545100	>>>>>>								>>>>>>	3312600	2962300	2959300	2653000	2259400	2545100	>>>>>>	1.19075	1.06483	1.06375	0.953648	0.812164	0.914862	0.807596	0.0234034	Down_regulated
A2A791-2	Zmym4	zinc finger, MYM-type 4	67785	ENSMUSG00000042446	___1	0.99571	48.741	161	3	402.839	Phospho (STY)	S	VFKSIRKDFCLVRENSKETFSGKEKNRDLTY	ENS(0.996)KET(0.004)FSGK	4986700	5258000	5634200	3661600	3948200	4269500	>>>>>>								>>>>>>	4986700	5258000	5634200	3661600	3948200	4269500	>>>>>>	1.07789	1.13653	1.21785	0.791463	0.853413	0.922862	0.748119	0.00657625	Down_regulated
A2A8T7	Tex38	testis expressed 38	75173	ENSMUSG00000044556	___1	0.999999	196.1	89	2	1240.48	2 Phospho (STY)	S	PPAVTKTEPEDQNSDSLWELDLSEGRNFVVQ	TEPEDQNS(1)DS(1)LWELDLSEGR	767440	732360	691980	621890	525580	598020	>>>>>>	7730800	7551000	7634100	7295400	7583700	8015800	164	>>>>>>	0.0992705	0.0969885	0.0906433	0.0852441	0.0693039	0.0746052	>>>>>>	1.15418	1.12765	1.05388	0.991104	0.805773	0.867409	0.798715	0.0228024	Down_regulated
A2AEY4-2	Map7d3	MAP7 domain containing 3	320923	ENSMUSG00000067878	___1	0.997338	62.408	583	2	629.292	Phospho (STY)	S	QDEQQDKNPTKTFLESPEVQKAELQKGDSAM	T(0.003)FLES(0.997)PEVQK	1986900	1794400	1979300	1316200	1276800	1528300	>>>>>>								>>>>>>	1986900	1794400	1979300	1316200	1276800	1528300	>>>>>>	1.20639	1.08951	1.20177	0.799158	0.775236	0.927939	0.715429	0.00551444	Down_regulated
A2AG50	Map7d2	MAP7 domain containing 2	78283	ENSMUSG00000041020	___1	0.953646	76.655	232	2	494.196	Phospho (STY)	S	DKLSTSTMNLPKQTESPMSKHLSSSTVAISY	QT(0.022)ES(0.954)PMS(0.025)K	670490	661880	703720	492130	624770	629460	>>>>>>	12532000	13079000	12292000	12851000	13464000	14450000	185	>>>>>>	0.0535022	0.0506063	0.0572502	0.0382951	0.046403	0.0435612	>>>>>>	1.1084	1.04841	1.18605	0.793357	0.961328	0.902456	0.79487	0.0225539	Down_regulated
A2AG50	Map7d2	MAP7 domain containing 2	78283	ENSMUSG00000041020	___1	1	84.687	64	2	503.209	Phospho (STY)	S	SAEAASGRASQSTPRSAGMDGFLKSDERQRL	S(1)AGMDGFLK	1324000	1174200	1202000	380090	459310	398220	>>>>>>	12532000	13079000	12292000	12851000	13464000	14450000	185	>>>>>>	0.10565	0.0897775	0.0977872	0.0295767	0.0341139	0.0275585	>>>>>>	1.64878	1.40108	1.52608	0.461579	0.532388	0.430082	0.311203	0.000172617	Down_regulated
A2AG50	Map7d2	MAP7 domain containing 2	78283	ENSMUSG00000041020	___1	0.939391	113.44	264	3	364.829	Phospho (STY)	S	PDRALGSPLKSSYKSSPTRTTEKKKNTPISA	S(0.001)S(0.004)YKS(0.051)S(0.939)PT(0.004)R	3529300	3358800	3234200	2697700	2998800	3186300	>>>>>>	12532000	13079000	12292000	12851000	13464000	14450000	185	>>>>>>	0.281623	0.256809	0.263114	0.209921	0.222727	0.220505	>>>>>>	1.16157	1.05922	1.08523	0.865834	0.918653	0.909487	0.814868	0.00421194	Down_regulated
Z4YL78	Ckap5	cytoskeleton associated protein 5	75786	ENSMUSG00000040549	___1	0.999996	94.538	816	2	625.273	Phospho (STY)	S	LLSQIDAEFQKMQGQSPPAPTRGIAKHSTSA	MQGQS(1)PPAPTR	3366300	3383700	3391700	2038700	2097100	2393900	>>>>>>								>>>>>>	3366300	3383700	3391700	2038700	2097100	2393900	>>>>>>	1.21152	1.21779	1.22067	0.733724	0.754742	0.861559	0.643847	0.000398873	Down_regulated
A2AHC3	Camsap1	calmodulin regulated spectrin-associated protein 1	227634	ENSMUSG00000026933	___1	0.999895	86.455	1353	3	554.565	Phospho (STY)	S	GLGKPKSKPKKPRPKSVHREESYSDSGTKCS	S(1)VHREESYSDSGTK	4498100	4689200	4505500	3498100	3608900	4234400	>>>>>>								>>>>>>	4498100	4689200	4505500	3498100	3608900	4234400	>>>>>>	1.07807	1.12387	1.07984	0.838397	0.864953	1.01487	0.828275	0.0299581	Down_regulated
A2AJB1-2	Ccdc183	coiled-coil domain containing 183	77058	ENSMUSG00000026940	___1	0.902831	102.36	83	3	487.904	Phospho (STY)	S	NLMTMENVKVKKRKTSVADIQYQTKVTTLVE	KT(0.088)S(0.903)VADIQY(0.009)QTK	2635200	2515700	2741700	611610	824480	684210	>>>>>>								>>>>>>	2635200	2515700	2741700	611610	824480	684210	>>>>>>	1.57908	1.50748	1.6429	0.366493	0.494051	0.409997	0.268644	2.87559e-05	Down_regulated
A2AJB1-2	Ccdc183	coiled-coil domain containing 183	77058	ENSMUSG00000026940	___1	0.997701	94.463	102	3	636.305	Phospho (STY)	S	IQYQTKVTTLVERVKSAVQCSHLWDIAGRFL	VKS(0.998)AVQCS(0.002)HLWDIAGR	8305100	8713700	9070100	1076300	1248200	1491100	>>>>>>								>>>>>>	8305100	8713700	9070100	1076300	1248200	1491100	>>>>>>	1.66632	1.74831	1.81981	0.215947	0.250437	0.299172	0.146254	7.85775e-06	Down_regulated
A2AJI1	Map7d1	MAP7 domain containing 1	245877	ENSMUSG00000028849	___1	1	93.51	329	3	439.898	Phospho (STY)	S	PSGERPERRKPGAGGSPALARRRLEATPVQK	RKPGAGGS(1)PALAR	2034100	1918700	1781700	1654700	1513400	1781300	>>>>>>	5365500	5530400	5259800	5334900	5509600	6109300	202	>>>>>>	0.379107	0.346937	0.338739	0.310165	0.274684	0.291572	>>>>>>	1.17177	1.07234	1.047	0.958678	0.849012	0.901209	0.823098	0.01727	Down_regulated
A2AKX3	Setx	senataxin	269254	ENSMUSG00000043535	___1	1	188.64	1376	4	836.885	Phospho (STY)	S	RVSRIVQGSDVLEADSDEPDDHRVSEPLAIS	IVQGSDVLEADS(1)DEPDDHRVSEPLAISNEK	2545900	2355800	2437700	1723500	1900100	2214000	>>>>>>	206510000	210070000	204650000	210440000	216570000	244030000	212	>>>>>>	0.0123282	0.0112144	0.0119116	0.00818998	0.00877361	0.00907266	>>>>>>	1.20294	1.09425	1.16228	0.799148	0.856096	0.885276	0.734364	0.00164644	Down_regulated
A2AKX3	Setx	senataxin	269254	ENSMUSG00000043535	___1	0.945342	65.842	1318	2	590.323	Phospho (STY)	S	KTVGVVDAPKKAKLISPQTLSIKNNKKLLTS	LIS(0.945)PQT(0.05)LS(0.005)IK	1594700	1718200	1625400	1169700	1305700	1358000	>>>>>>	206510000	210070000	204650000	210440000	216570000	244030000	212	>>>>>>	0.00772214	0.00817918	0.00794234	0.00555835	0.006029	0.00556489	>>>>>>	1.13018	1.19707	1.16241	0.813499	0.88238	0.814455	0.719363	0.000398774	Down_regulated
A2AKX3	Setx	senataxin	269254	ENSMUSG00000043535	___1	0.99993	142.04	640	3	584.244	Phospho (STY)	S	IDRKHKKNIYCLENCSPVSSKEPMKADTHRV	NIYCLENCS(1)PVSSK	13451000	13269000	13643000	11248000	11543000	13060000	>>>>>>	206510000	210070000	204650000	210440000	216570000	244030000	212	>>>>>>	0.0651349	0.0631647	0.066665	0.0534499	0.0532992	0.053518	>>>>>>	1.10015	1.06688	1.126	0.90279	0.900244	0.90394	0.822032	0.000338573	Down_regulated
A2AN08-3	Ubr4	ubiquitin protein ligase E3 component n-recognin 4	69116	ENSMUSG00000066036	___1	1	74.326	457	2	377.163	Phospho (STY)	S	LRVRDILSRTKEGVGSPKLGPGKGHQGFGVL	EGVGS(1)PK	16475000	16831000	16082000	11814000	12584000	14117000	>>>>>>	536929984	536000000	541020032	527660000	555100032	612689984	218	>>>>>>	0.0306837	0.0314011	0.0297253	0.0223894	0.0226698	0.023041	>>>>>>	1.15128	1.1782	1.11532	0.840074	0.850594	0.864522	0.74175	0.000109944	Down_regulated
A2AN08-3	Ubr4	ubiquitin protein ligase E3 component n-recognin 4	69116	ENSMUSG00000066036	___1	0.999959	99.7	1753	2	435.21	Phospho (STY)	S	TMKESAFQSEPRVSESLVRHASTSPADKAKV	VSES(1)LVR	4390700	4361700	4282400	2822600	3206300	3176400	>>>>>>	536929984	536000000	541020032	527660000	555100032	612689984	218	>>>>>>	0.00817742	0.0081375	0.00791542	0.00534928	0.00577608	0.00518435	>>>>>>	1.21027	1.20436	1.1715	0.791703	0.85487	0.767293	0.673111	0.00016957	Down_regulated
A2AN08-3	Ubr4	ubiquitin protein ligase E3 component n-recognin 4	69116	ENSMUSG00000066036	___1	0.998709	133.93	1771	4	432.213	Phospho (STY)	S	RHASTSPADKAKVTISDGKVTDEEKPKKSSL	VT(0.001)IS(0.999)DGKVTDEEKPK	10392000	10315000	10843000	8661900	8687900	10284000	>>>>>>	536929984	536000000	541020032	527660000	555100032	612689984	218	>>>>>>	0.0193545	0.0192444	0.0200418	0.0164157	0.0156511	0.016785	>>>>>>	1.08033	1.07418	1.11869	0.916289	0.873609	0.936903	0.833069	0.00143757	Down_regulated
A2APC3	Ttll9	tubulin tyrosine ligase-like family, member 9	74711	ENSMUSG00000074673	___1	0.819092	110.76	284	2	520.726	Phospho (STY)	S	DDHYVHLTNVAVQKTSPDYHLKKGCKWMLQR	T(0.181)S(0.819)PDYHLK	3373300	3291600	3475300	2490600	2654000	2683300	>>>>>>	14573000	14525000	14551000	14382000	14440000	16263000	220	>>>>>>	0.231476	0.226616	0.238836	0.173175	0.183795	0.164994	>>>>>>	1.13944	1.11552	1.17567	0.852454	0.904732	0.812184	0.74895	0.000853351	Down_regulated
A2AQ25-2	Etl4	enhancer trap locus 4	208618	ENSMUSG00000036617	___1	0.971091	123.43	1149	3	669.291	Phospho (STY)	S	IFDEPMDIRSAYKRLSTIFEECDEELERMLT	RLS(0.971)T(0.029)IFEECDEELER	339540	305400	298370	229760	229740	300660	>>>>>>	43543000	47425000	43967000	47506000	46485000	53927000	225	>>>>>>	0.00779781	0.00643964	0.00678623	0.00483644	0.00494224	0.00557531	>>>>>>	1.28614	1.06213	1.1193	0.797705	0.815155	0.919572	0.730319	0.0156501	Down_regulated
A2AQ25-2	Etl4	enhancer trap locus 4	208618	ENSMUSG00000036617	___1	0.824452	169.55	77	2	668.829	Phospho (STY)	S	ATIPRDRLSSLPVSRSISPSPSAILERRDVK	S(0.824)IS(0.168)PS(0.007)PSAILER	4187200	4147300	4010600	3804400	3442000	4031800	>>>>>>	43543000	47425000	43967000	47506000	46485000	53927000	225	>>>>>>	0.0961624	0.0874497	0.0912184	0.0800825	0.0740454	0.074764	>>>>>>	1.14542	1.04164	1.08653	0.953889	0.881978	0.890538	0.832848	0.00837012	Down_regulated
A2AR02	Ppig	peptidyl-prolyl isomerase G (cyclophilin G)	228005	ENSMUSG00000042133	___1	0.974284	60.102	374	2	501.215	Phospho (STY)	S	HWRQEMQRAQRMRVSSGERWIKGDKSELNEI	MRVS(0.026)S(0.974)GER	730310	687990	786130	562710	690660	637810	>>>>>>	104280000	106130000	106320000	102630000	110260000	122220000	226	>>>>>>	0.00700336	0.00648252	0.007394	0.0054829	0.00626392	0.00521854	>>>>>>	1.11032	1.02774	1.17225	0.869261	0.993085	0.82735	0.812522	0.0334804	Down_regulated
A2ARZ3	Fsip2	fibrous sheath-interacting protein 2	241516	ENSMUSG00000075249	___1	0.803563	77.791	6816	4	729.808	Phospho (STY)	S	NLKRFLALSKCCQPTSGENIESIEESGIQIM	CCQPT(0.196)S(0.804)GENIESIEESGIQIMDPNK	454760	410700	411790	141100	195960	168220	>>>>>>	712430016	709020032	733820032	355510016	391630016	432260000	230	>>>>>>	0.000638322	0.00057925	0.000561159	0.000396895	0.00050037	0.000389164	>>>>>>	1.24951	1.13387	1.09846	0.776914	0.979466	0.761782	0.723228	0.0184892	Down_regulated
A2ARZ3	Fsip2	fibrous sheath-interacting protein 2	241516	ENSMUSG00000075249	___1	0.977114	157.86	3794	2	915.865	Phospho (STY)	S	TLLEKCMGGTPFFEDSSLFREIPEECQHVKV	CMGGTPFFEDS(0.977)S(0.023)LFR	355820	347830	344650	119730	103500	94994	>>>>>>	712430016	709020032	733820032	355510016	391630016	432260000	230	>>>>>>	0.000499446	0.000490579	0.000469666	0.000336784	0.00026428	0.000219761	>>>>>>	1.31403	1.2907	1.23568	0.886073	0.695317	0.578189	0.562328	0.00377673	Down_regulated
A2ARZ3	Fsip2	fibrous sheath-interacting protein 2	241516	ENSMUSG00000075249	___1	0.999983	104.94	1538	3	448.219	Phospho (STY)	S	MEEMAKCTNIISNIISKIMKDNKEVTKSKAK	CTNIISNIIS(1)K	315500	301010	342650	31490	47012	52247	>>>>>>	712430016	709020032	733820032	355510016	391630016	432260000	230	>>>>>>	0.000442851	0.000424544	0.00046694	8.8577e-05	0.000120042	0.000120869	>>>>>>	1.59699	1.53097	1.68386	0.319422	0.432889	0.435874	0.246931	3.26326e-05	Down_regulated
A2ARZ3	Fsip2	fibrous sheath-interacting protein 2	241516	ENSMUSG00000075249	___1	0.998656	89.609	5852	3	324.482	Phospho (STY)	S	EKASKETETKIRRDRSETKRSKEMKSKSSMT	DRS(0.999)ET(0.001)KR	3555600	4724600	3721900	312690	516760	468770	>>>>>>	712430016	709020032	733820032	355510016	391630016	432260000	230	>>>>>>	0.00499081	0.00666356	0.00507195	0.000879553	0.00131951	0.00108446	>>>>>>	1.4965	1.99809	1.52084	0.263736	0.395658	0.325179	0.196309	0.0013157	Down_regulated
A2ARZ3	Fsip2	fibrous sheath-interacting protein 2	241516	ENSMUSG00000075249	___1	0.896085	93.542	6388	4	736.839	Phospho (STY)	S	DVISDIIGFSMVKEISNSEFQPQAEEELSSS	EIS(0.896)NS(0.104)EFQPQAEEELSSSELALEAVK	1477200	1361400	1541100	464790	532930	553020	>>>>>>	712430016	709020032	733820032	355510016	391630016	432260000	230	>>>>>>	0.00207347	0.00192012	0.00210011	0.00130739	0.0013608	0.00127937	>>>>>>	1.23897	1.14734	1.25489	0.781211	0.813126	0.764468	0.647811	0.000301633	Down_regulated
A2ARZ3	Fsip2	fibrous sheath-interacting protein 2	241516	ENSMUSG00000075249	___1	0.997217	42.209	5840	4	308.396	Phospho (STY)	S	LSSSGHRDIAAKEKASKETETKIRRDRSETK	EKAS(0.997)KET(0.003)ETK	4615800	5034400	4655000	267670	499050	656950	>>>>>>	712430016	709020032	733820032	355510016	391630016	432260000	230	>>>>>>	0.00647895	0.0071005	0.00634352	0.000752918	0.00127429	0.0015198	>>>>>>	1.65632	1.81521	1.62169	0.19248	0.325767	0.388531	0.178036	7.33908e-05	Down_regulated
A2ARZ3	Fsip2	fibrous sheath-interacting protein 2	241516	ENSMUSG00000075249	___1	1	142.55	5932	2	492.718	Phospho (STY)	S	YDTAMRLVNSMTKELSDAEIKVFRPEKEDEV	ELS(1)DAEIK	6192700	6084000	5984800	1354700	1562900	1731400	>>>>>>	712430016	709020032	733820032	355510016	391630016	432260000	230	>>>>>>	0.00869236	0.00858086	0.00815568	0.00381058	0.00399076	0.00400546	>>>>>>	1.40065	1.38268	1.31417	0.614021	0.643053	0.645423	0.464306	1.31383e-05	Down_regulated
A2ARZ3	Fsip2	fibrous sheath-interacting protein 2	241516	ENSMUSG00000075249	___1	0.896251	132.99	5442	2	622.783	Phospho (STY)	S	AENISQRVQLLPKETSMQISGALKQNQLALS	ET(0.102)S(0.896)MQIS(0.002)GALK	1349200	1364700	1389300	488070	552360	601260	>>>>>>	712430016	709020032	733820032	355510016	391630016	432260000	230	>>>>>>	0.0018938	0.00192477	0.00189324	0.00137287	0.00141041	0.00139097	>>>>>>	1.14938	1.16817	1.14904	0.833217	0.856	0.844199	0.730811	4.41628e-06	Down_regulated
A2ARZ3	Fsip2	fibrous sheath-interacting protein 2	241516	ENSMUSG00000075249	___1	0.834597	138.21	5514	3	535.549	2 Phospho (STY)	S	KEDESKVKPATRETTSPPTSPPATMKSQGSQ	ET(0.024)T(0.136)S(0.835)PPT(0.102)S(0.903)PPATMK	4735000	4282600	4807100	1440800	1593500	1665900	>>>>>>	712430016	709020032	733820032	355510016	391630016	432260000	230	>>>>>>	0.00664627	0.00604017	0.00655079	0.00405277	0.00406889	0.00385393	>>>>>>	1.2776	1.16109	1.25925	0.779059	0.782158	0.740836	0.622522	0.000269703	Down_regulated
A2ARZ3	Fsip2	fibrous sheath-interacting protein 2	241516	ENSMUSG00000075249	___1	0.99477	87.772	195	3	784.697	Phospho (STY)	S	DVTRFQNWLLQDNTHSIKDQERLLRHRYLDM	FQNWLLQDNT(0.005)HS(0.995)IKDQER	4301800	4701800	4657200	1234100	1278800	1424300	>>>>>>	712430016	709020032	733820032	355510016	391630016	432260000	230	>>>>>>	0.00603821	0.00663141	0.00634652	0.00347135	0.00326533	0.00329501	>>>>>>	1.24723	1.36976	1.31091	0.717028	0.674473	0.680604	0.527536	8.15359e-05	Down_regulated
A2ARZ3	Fsip2	fibrous sheath-interacting protein 2	241516	ENSMUSG00000075249	___1	0.990672	132.36	5605	3	553.926	Phospho (STY)	S	SPPTTMKSRGAQVQESVTSPFTTKESRGAQV	GAQVQES(0.991)VT(0.009)SPFTTK	2588400	2465000	2649300	652720	752580	735170	>>>>>>	712430016	709020032	733820032	355510016	391630016	432260000	230	>>>>>>	0.0036332	0.00347663	0.00361029	0.00183601	0.00192166	0.00170076	>>>>>>	1.34741	1.28935	1.33892	0.680906	0.71267	0.630746	0.509176	2.65642e-05	Down_regulated
A2ARZ3	Fsip2	fibrous sheath-interacting protein 2	241516	ENSMUSG00000075249	___1	0.821846	63.076	126	2	517.221	Phospho (STY)	S	RKDILRRLKKGGYITSNNKIVCSLRELNKYR	GGYIT(0.178)S(0.822)NNK	3700900	3396200	3594400	1307000	1518600	1617100	>>>>>>	712430016	709020032	733820032	355510016	391630016	432260000	230	>>>>>>	0.00519476	0.00478999	0.0048982	0.00367641	0.00387764	0.00374104	>>>>>>	1.19064	1.09787	1.12267	0.842632	0.888754	0.857445	0.758928	0.000890165	Down_regulated
A2ARZ3	Fsip2	fibrous sheath-interacting protein 2	241516	ENSMUSG00000075249	___1	0.781813	140.57	372	3	759.352	Phospho (STY)	S	RGTSGQVSATVNQSQSSSKDVTKVSASSVTY	GTSGQVSATVNQS(0.006)QS(0.782)S(0.173)S(0.039)KDVTK	2197000	2118700	2202300	540860	648970	587390	>>>>>>	712430016	709020032	733820032	355510016	391630016	432260000	230	>>>>>>	0.00308381	0.00298821	0.00300114	0.00152136	0.0016571	0.00135888	>>>>>>	1.35945	1.31731	1.32301	0.670672	0.730509	0.599043	0.500084	7.77316e-05	Down_regulated
A2ARZ3	Fsip2	fibrous sheath-interacting protein 2	241516	ENSMUSG00000075249	___1	1	84.568	6941	2	396.182	Phospho (STY)	S	LEFVTIYKGSKHIAGSARLSKEHVSEMPRSS	HIAGS(1)AR	516210	497930	472410	160910	167720	168610	>>>>>>	712430016	709020032	733820032	355510016	391630016	432260000	230	>>>>>>	0.000724576	0.000702279	0.000643768	0.000452617	0.000428261	0.000390066	>>>>>>	1.30102	1.26099	1.15593	0.812703	0.768971	0.700389	0.613798	0.000909193	Down_regulated
A2ARZ3	Fsip2	fibrous sheath-interacting protein 2	241516	ENSMUSG00000075249	___1	0.795999	103.88	6477	2	420.715	Phospho (STY)	S	KDTTSLTKPELNKIASQLTKSVTAEISKSNI	IAS(0.796)QLT(0.204)K	7180800	7392800	7647800	186180	512460	542610	>>>>>>	712430016	709020032	733820032	355510016	391630016	432260000	230	>>>>>>	0.0100793	0.0104268	0.0104219	0.000523698	0.00130853	0.00125529	>>>>>>	1.77789	1.83918	1.83832	0.0923752	0.230812	0.22142	0.0998292	4.81022e-06	Down_regulated
A2ARZ3	Fsip2	fibrous sheath-interacting protein 2	241516	ENSMUSG00000075249	___1	0.778024	162.76	642	4	556.746	2 Phospho (STY)	S	SLDYQFPKIGSSKSDSHLLTSLETCTKKSKD	IGS(0.17)S(0.675)KS(0.369)DS(0.778)HLLT(0.004)S(0.003)LETCTK	4232200	4158100	4500600	1180800	1274600	1552200	>>>>>>	712430016	709020032	733820032	355510016	391630016	432260000	230	>>>>>>	0.00594051	0.00586457	0.00613311	0.00332143	0.0032546	0.00359089	>>>>>>	1.26821	1.25199	1.30932	0.709072	0.694806	0.766599	0.566775	3.76577e-05	Down_regulated
A2ARZ3	Fsip2	fibrous sheath-interacting protein 2	241516	ENSMUSG00000075249	___1	0.881149	177.14	6888	3	952.084	Phospho (STY)	S	SEPTHYFIHRIMSTSSYNQEDLISGEAEEFL	IMS(0.002)T(0.013)S(0.104)S(0.881)YNQEDLISGEAEEFLPDAK	5896500	5677800	6091100	1101600	1465900	1494900	>>>>>>	712430016	709020032	733820032	355510016	391630016	432260000	230	>>>>>>	0.0082766	0.00800795	0.00830054	0.00309865	0.00374307	0.00345834	>>>>>>	1.42352	1.37731	1.42763	0.532945	0.643782	0.594809	0.418955	2.18651e-05	Down_regulated
A2ARZ3	Fsip2	fibrous sheath-interacting protein 2	241516	ENSMUSG00000075249	___1	0.891469	122.52	4352	3	283.813	Phospho (STY)	S	NINVELENVTQKIVSSVHKHLDKAKIPILCH	IVS(0.109)S(0.891)VHK	5089000	4715000	5155900	1156200	1378600	1361400	>>>>>>	712430016	709020032	733820032	355510016	391630016	432260000	230	>>>>>>	0.00714316	0.00665002	0.00702611	0.00325223	0.00352016	0.00314949	>>>>>>	1.39419	1.29794	1.37134	0.634763	0.687058	0.614712	0.476572	3.99354e-05	Down_regulated
A2ARZ3	Fsip2	fibrous sheath-interacting protein 2	241516	ENSMUSG00000075249	___1	1	124.6	4527	4	312.416	Phospho (STY)	S	NEIASNLISDIRRKISQHEIRFSKDEDKTKS	RKIS(1)QHEIR	15128000	14537000	15134000	2834300	3601000	3645700	>>>>>>	712430016	709020032	733820032	355510016	391630016	432260000	230	>>>>>>	0.0212344	0.0205029	0.0206236	0.00797249	0.0091949	0.00843404	>>>>>>	1.44842	1.39853	1.40676	0.543812	0.627194	0.575295	0.410537	8.39216e-06	Down_regulated
A2ARZ3	Fsip2	fibrous sheath-interacting protein 2	241516	ENSMUSG00000075249	___1	0.842673	163.35	3676	3	578.961	Phospho (STY)	S	KVNTIENQIGPRKLESSPPLTDQLAQKNKLN	KLES(0.843)S(0.157)PPLTDQLAQK	17509000	17510000	17764000	7075300	7416000	8072900	>>>>>>	712430016	709020032	733820032	355510016	391630016	432260000	230	>>>>>>	0.0245764	0.0246961	0.0242076	0.0199018	0.0189362	0.018676	>>>>>>	1.12569	1.13117	1.10879	0.911575	0.867347	0.855429	0.782717	0.000185934	Down_regulated
A2ARZ3	Fsip2	fibrous sheath-interacting protein 2	241516	ENSMUSG00000075249	___1	0.920661	163.35	3677	3	578.961	Phospho (STY)	S	VNTIENQIGPRKLESSPPLTDQLAQKNKLNY	KLES(0.079)S(0.921)PPLTDQLAQK	22640000	19957000	21100000	8290500	8693000	9514300	>>>>>>	712430016	709020032	733820032	355510016	391630016	432260000	230	>>>>>>	0.0317786	0.0281473	0.0287536	0.02332	0.022197	0.0220106	>>>>>>	1.22063	1.08115	1.10444	0.895735	0.852598	0.845439	0.761479	0.00413148	Down_regulated
A2ARZ3	Fsip2	fibrous sheath-interacting protein 2	241516	ENSMUSG00000075249	___1	0.913605	65.224	2585	3	308.499	Phospho (STY)	S	VKPSGSRETKPTRKRSSPLRLGVPQMHPHAD	KRS(0.914)S(0.086)PLR	4658500	4415000	4341600	1307200	1531000	1484500	>>>>>>	712430016	709020032	733820032	355510016	391630016	432260000	230	>>>>>>	0.00653889	0.0062269	0.00591644	0.00367697	0.0039093	0.00343428	>>>>>>	1.32086	1.25784	1.19513	0.742753	0.789684	0.693728	0.589895	0.000349734	Down_regulated
A2ARZ3	Fsip2	fibrous sheath-interacting protein 2	241516	ENSMUSG00000075249	___1	0.999999	164.27	6549	2	863.416	Phospho (STY)	S	SDIKGTKKAFPKKVASLIVDGVSSVPSCRVI	VAS(1)LIVDGVSSVPSCR	3425600	3520800	3773400	909970	1044400	1287300	>>>>>>	712430016	709020032	733820032	355510016	391630016	432260000	230	>>>>>>	0.00480833	0.00496573	0.00514213	0.00255962	0.0026668	0.00297807	>>>>>>	1.2478	1.28865	1.33442	0.664241	0.692056	0.772832	0.550039	0.000145332	Down_regulated
A2ARZ3	Fsip2	fibrous sheath-interacting protein 2	241516	ENSMUSG00000075249	___1	1	123.12	6707	2	472.703	Phospho (STY)	S	TGRLDVKPLEAVGRNSFQNVRRPDITRVELL	NS(1)FQNVR	11972000	14558000	12372000	5097200	5395000	6245500	>>>>>>	712430016	709020032	733820032	355510016	391630016	432260000	230	>>>>>>	0.0168045	0.0205326	0.0168597	0.0143377	0.0137758	0.0144485	>>>>>>	1.04204	1.27322	1.04547	0.889081	0.854234	0.895949	0.785323	0.0362208	Down_regulated
A2ARZ3	Fsip2	fibrous sheath-interacting protein 2	241516	ENSMUSG00000075249	___1	0.883047	132.72	1593	4	588.531	Phospho (STY)	S	SDILNMVFAKLEHFASGSVVNVGNLNDENKK	LEHFAS(0.883)GS(0.117)VVNVGNLNDENKK	1987300	1829800	2108200	282950	429640	395120	>>>>>>	712430016	709020032	733820032	355510016	391630016	432260000	230	>>>>>>	0.00278947	0.00258075	0.00287291	0.000795899	0.00109706	0.000914079	>>>>>>	1.51462	1.40129	1.55993	0.432156	0.595678	0.496326	0.34053	0.000125095	Down_regulated
A2ARZ3	Fsip2	fibrous sheath-interacting protein 2	241516	ENSMUSG00000075249	___1	0.884734	156.14	1070	2	746.833	2 Phospho (STY)	S	VGSHDWGLKLELSLSSEDIVKTKHCLGQEPS	LELS(0.805)LS(0.31)S(0.885)EDIVK	2265100	2398600	2504300	359160	560560	669890	>>>>>>	712430016	709020032	733820032	355510016	391630016	432260000	230	>>>>>>	0.0031794	0.00338298	0.00341269	0.00101027	0.00143135	0.00154974	>>>>>>	1.36588	1.45333	1.4661	0.434012	0.614911	0.66577	0.400133	0.000372108	Down_regulated
A2ARZ3	Fsip2	fibrous sheath-interacting protein 2	241516	ENSMUSG00000075249	___1	1	74.611	2663	3	363.194	Phospho (STY)	S	SYDDLYLLRLHNAKLSPKNSPRPGGKASLKM	LHNAKLS(1)PK	3146800	3037500	3079400	1111300	1248500	1309400	>>>>>>	712430016	709020032	733820032	355510016	391630016	432260000	230	>>>>>>	0.004417	0.00428408	0.0041964	0.00312593	0.00318796	0.0030292	>>>>>>	1.19161	1.15575	1.13209	0.843306	0.860039	0.817208	0.724412	0.000115349	Down_regulated
A2ARZ3	Fsip2	fibrous sheath-interacting protein 2	241516	ENSMUSG00000075249	___1	1	86.313	4770	2	547.784	Phospho (STY)	S	PDLVANLPLRLHSKLSQNVLVNKVHYDISKS	LS(1)QNVLVNK	2308900	2390600	2478300	957700	1014800	1160500	>>>>>>	712430016	709020032	733820032	355510016	391630016	432260000	230	>>>>>>	0.00324088	0.0033717	0.00337726	0.00269388	0.00259122	0.00268473	>>>>>>	1.08272	1.12642	1.12828	0.899976	0.865681	0.896919	0.797793	0.000261701	Down_regulated
A2ARZ3	Fsip2	fibrous sheath-interacting protein 2	241516	ENSMUSG00000075249	___1	0.84745	76.391	1278	3	470.585	Phospho (STY)	S	LKLFVCPKLQIGNKSSLIEKSLHSQLSTYTM	LQIGNKS(0.153)S(0.847)LIEK	1120200	1054600	1136200	203470	285920	271260	>>>>>>	712430016	709020032	733820032	355510016	391630016	432260000	230	>>>>>>	0.00157236	0.00148741	0.00154834	0.000572333	0.000730077	0.000627539	>>>>>>	1.44297	1.365	1.42091	0.525232	0.669995	0.575895	0.418816	7.10978e-05	Down_regulated
A2ARZ3	Fsip2	fibrous sheath-interacting protein 2	241516	ENSMUSG00000075249	___1	1	102.58	441	4	507.735	2 Phospho (STY)	S	STQLSPTRNAKLSQISLDHQKEEKEMKSTWN	NAKLS(1)QIS(1)LDHQKEEK	26779000	30026000	26641000	5991900	7723300	8416400	>>>>>>	712430016	709020032	733820032	355510016	391630016	432260000	230	>>>>>>	0.0375883	0.0423486	0.0363045	0.0168544	0.0197209	0.0194707	>>>>>>	1.30903	1.47481	1.26433	0.586963	0.686791	0.678077	0.482152	0.000615599	Down_regulated
A2ARZ3	Fsip2	fibrous sheath-interacting protein 2	241516	ENSMUSG00000075249	___1	0.999997	132.59	5182	3	635.638	Phospho (STY)	S	MAAASKLTDEIIQEISEHEIRFANAEDTASM	LTDEIIQEIS(1)EHEIR	719280	701260	689650	69383	57660	103860	>>>>>>	712430016	709020032	733820032	355510016	391630016	432260000	230	>>>>>>	0.00100961	0.000989055	0.000939808	0.000195165	0.000147231	0.000240272	>>>>>>	1.72037	1.68534	1.60142	0.332559	0.25088	0.409421	0.198289	2.06304e-05	Down_regulated
A2ARZ3	Fsip2	fibrous sheath-interacting protein 2	241516	ENSMUSG00000075249	___1	0.943436	77.379	5926	2	436.701	Phospho (STY)	S	QKPGELYDTAMRLVNSMTKELSDAEIKVFRP	LVNS(0.943)MT(0.057)K	3608200	3541800	3395900	111780	278170	266470	>>>>>>	712430016	709020032	733820032	355510016	391630016	432260000	230	>>>>>>	0.00506464	0.00499535	0.0046277	0.000314422	0.000710288	0.000616458	>>>>>>	1.86099	1.83553	1.70044	0.115533	0.260994	0.226516	0.111738	1.76734e-05	Down_regulated
A2ARZ3	Fsip2	fibrous sheath-interacting protein 2	241516	ENSMUSG00000075249	___1	1	126.48	960	2	506.205	Phospho (STY)	S	KAGVKKPRRPRVRNLSDPEEKYRVTGTRPFN	NLS(1)DPEEK	22445000	21816000	22359000	7130100	8084500	8416900	>>>>>>	712430016	709020032	733820032	355510016	391630016	432260000	230	>>>>>>	0.0315048	0.0307692	0.0304693	0.020056	0.0206432	0.0194718	>>>>>>	1.23618	1.20731	1.19554	0.786949	0.809991	0.764029	0.64879	1.86341e-05	Down_regulated
A2ARZ3	Fsip2	fibrous sheath-interacting protein 2	241516	ENSMUSG00000075249	___1	1	90.367	1404	3	511.237	Phospho (STY)	S	NFHKQSILSNKQDKNSFCQLLAKPCLQHSLA	QDKNS(1)FCQLLAK	1708000	1577300	1616300	554090	583260	609090	>>>>>>	712430016	709020032	733820032	355510016	391630016	432260000	230	>>>>>>	0.00239743	0.00222462	0.00220258	0.00155858	0.00148931	0.00140908	>>>>>>	1.27505	1.18314	1.17142	0.828913	0.792075	0.749405	0.653072	0.000466946	Down_regulated
A2ARZ3	Fsip2	fibrous sheath-interacting protein 2	241516	ENSMUSG00000075249	___1	0.99996	150.59	4298	3	440.878	Phospho (STY)	S	KTPLDEVSYMVKQVLSDVVESHKSQKPSPFG	QVLS(1)DVVESHK	3944200	3956300	4170600	617320	795280	826130	>>>>>>	712430016	709020032	733820032	355510016	391630016	432260000	230	>>>>>>	0.00553626	0.00557996	0.00568341	0.00173643	0.00203069	0.00191119	>>>>>>	1.47779	1.48945	1.51706	0.463504	0.542049	0.51015	0.338002	2.67932e-06	Down_regulated
A2ARZ3	Fsip2	fibrous sheath-interacting protein 2	241516	ENSMUSG00000075249	___1	0.999988	157.86	3308	3	453.234	Phospho (STY)	S	KKVNDSTEESLKQVLSFIETGKRENPRVFHY	QVLS(1)FIETGKR	3111600	3121000	3329200	305830	464460	472820	>>>>>>	712430016	709020032	733820032	355510016	391630016	432260000	230	>>>>>>	0.00436759	0.00440185	0.00453681	0.000860257	0.00118597	0.00109383	>>>>>>	1.5934	1.6059	1.65513	0.313842	0.432669	0.399056	0.235984	6.57604e-06	Down_regulated
A2ARZ3	Fsip2	fibrous sheath-interacting protein 2	241516	ENSMUSG00000075249	___1	1	164.53	3328	2	484.21	Phospho (STY)	S	GKRENPRVFHYETTKSAEPNEIKTTAPPLKI	S(1)AEPNEIK	18165000	17921000	19847000	5107600	6054000	6207700	>>>>>>	712430016	709020032	733820032	355510016	391630016	432260000	230	>>>>>>	0.0254972	0.0252757	0.0270461	0.014367	0.0154585	0.014361	>>>>>>	1.25391	1.24301	1.33008	0.70654	0.760218	0.706248	0.56781	7.28994e-05	Down_regulated
A2ARZ3	Fsip2	fibrous sheath-interacting protein 2	241516	ENSMUSG00000075249	___1	0.999599	128.31	3952	2	746.838	Phospho (STY)	S	KKHTQFGKKHAGKSISLSFSDGKESRGINTA	SIS(1)LSFSDGKESR	3120900	2940400	3113900	1209100	1121600	1401400	>>>>>>	712430016	709020032	733820032	355510016	391630016	432260000	230	>>>>>>	0.00438064	0.00414713	0.00424341	0.00340103	0.00286393	0.00324203	>>>>>>	1.1798	1.11691	1.14284	0.915972	0.771318	0.87315	0.744409	0.00327176	Down_regulated
A2ARZ3	Fsip2	fibrous sheath-interacting protein 2	241516	ENSMUSG00000075249	___1	0.992305	148.38	3954	3	498.227	Phospho (STY)	S	HTQFGKKHAGKSISLSFSDGKESRGINTACF	SIS(0.003)LS(0.992)FS(0.005)DGKESR	4521400	4252400	4791400	561110	834950	828360	>>>>>>	712430016	709020032	733820032	355510016	391630016	432260000	230	>>>>>>	0.00634645	0.00599757	0.00652939	0.00157832	0.00213199	0.00191635	>>>>>>	1.55423	1.46879	1.59903	0.386527	0.522118	0.469308	0.298126	3.92484e-05	Down_regulated
A2ARZ3	Fsip2	fibrous sheath-interacting protein 2	241516	ENSMUSG00000075249	___1	0.999479	138.81	3956	3	498.227	Phospho (STY)	S	QFGKKHAGKSISLSFSDGKESRGINTACFHK	SISLSFS(0.999)DGKESR	544250	504570	621060	115150	126920	149900	>>>>>>	712430016	709020032	733820032	355510016	391630016	432260000	230	>>>>>>	0.000763935	0.000711644	0.000846338	0.000323901	0.000324081	0.000346782	>>>>>>	1.38199	1.28739	1.53106	0.585949	0.586275	0.627342	0.428424	0.000377678	Down_regulated
A2ARZ3	Fsip2	fibrous sheath-interacting protein 2	241516	ENSMUSG00000075249	___1	0.981445	79.886	3248	2	601.729	Phospho (STY)	S	VENTNKSLEPMGRSNSEAMPSGSRHKAHDHG	S(0.014)NS(0.981)EAMPS(0.004)GSR	606150	598120	579820	195160	191850	178830	>>>>>>	712430016	709020032	733820032	355510016	391630016	432260000	230	>>>>>>	0.00085082	0.000843587	0.000790139	0.000548958	0.000489876	0.000413709	>>>>>>	1.29662	1.2856	1.20415	0.836594	0.746555	0.63048	0.584631	0.00139223	Down_regulated
A2ARZ3	Fsip2	fibrous sheath-interacting protein 2	241516	ENSMUSG00000075249	___1	0.953823	56.563	6982	2	378.17	Phospho (STY)	S	KVSSTLSKVFSRSSGSIPKSSSPPHQDKR__	S(0.029)S(0.017)GS(0.954)IPK	1475200	1356900	1524000	402060	443330	428410	>>>>>>	712430016	709020032	733820032	355510016	391630016	432260000	230	>>>>>>	0.00207066	0.00191377	0.0020768	0.00113094	0.00113201	0.000991093	>>>>>>	1.33372	1.23266	1.33768	0.728441	0.729133	0.638367	0.536862	0.0001911	Down_regulated
A2ARZ3	Fsip2	fibrous sheath-interacting protein 2	241516	ENSMUSG00000075249	___1	0.991369	143.42	6988	2	609.767	Phospho (STY)	S	SKVFSRSSGSIPKSSSPPHQDKR________	S(0.004)S(0.004)S(0.991)PPHQDKR	19639000	19260000	20169000	8185400	8800100	9534100	>>>>>>	712430016	709020032	733820032	355510016	391630016	432260000	230	>>>>>>	0.0275662	0.0271643	0.0274849	0.0230244	0.0224704	0.0220564	>>>>>>	1.10437	1.08826	1.10111	0.92241	0.900218	0.883631	0.821637	8.98797e-05	Down_regulated
A2ARZ3	Fsip2	fibrous sheath-interacting protein 2	241516	ENSMUSG00000075249	___1	0.910411	232.71	3744	2	709.788	Phospho (STY)	S	IPDGDLSSGKLAKTFSSSNNQPSNRSLANNV	T(0.006)FS(0.91)S(0.069)S(0.015)NNQPSNR	3472300	3589900	3480500	716300	896090	932580	>>>>>>	712430016	709020032	733820032	355510016	391630016	432260000	230	>>>>>>	0.00487388	0.00506319	0.00474299	0.00201485	0.0022881	0.00215745	>>>>>>	1.38329	1.43701	1.34614	0.571847	0.6494	0.612319	0.440081	2.32182e-05	Down_regulated
A2ARZ3	Fsip2	fibrous sheath-interacting protein 2	241516	ENSMUSG00000075249	___1	0.997754	107.17	6656	3	414.86	Phospho (STY)	S	PLETLQMDCLKRTGCSIAELRRNSIRGIGPS	T(0.002)GCS(0.998)IAELRR	4120400	4312000	3964600	1703400	1719200	1895100	>>>>>>	712430016	709020032	733820032	355510016	391630016	432260000	230	>>>>>>	0.00578359	0.00608163	0.00540269	0.00479143	0.00438986	0.00438417	>>>>>>	1.12545	1.18345	1.05133	0.932385	0.854242	0.853135	0.785587	0.00660945	Down_regulated
A2ARZ3	Fsip2	fibrous sheath-interacting protein 2	241516	ENSMUSG00000075249	___1	0.846993	113.22	6298	2	595.25	Phospho (STY)	S	KLLSVFPKGHPERTKSQETEMRKITSKILHS	T(0.011)KS(0.847)QET(0.142)EMR	9383700	10001000	9611700	1248400	1769900	1899500	>>>>>>	712430016	709020032	733820032	355510016	391630016	432260000	230	>>>>>>	0.0131714	0.0141054	0.0130982	0.00351157	0.00451932	0.00439435	>>>>>>	1.49674	1.60288	1.48842	0.399041	0.513557	0.499356	0.307746	3.31718e-05	Down_regulated
A2ARZ3	Fsip2	fibrous sheath-interacting protein 2	241516	ENSMUSG00000075249	___1	0.999996	90.972	5706	3	638.975	Phospho (STY)	S	VAKTVENSPEKEVFISDLKIQNEKKLDVSKS	TVENSPEKEVFIS(1)DLK	1972500	2038700	2326600	213700	366080	427050	>>>>>>	712430016	709020032	733820032	355510016	391630016	432260000	230	>>>>>>	0.00276869	0.00287538	0.00317053	0.000601108	0.00093476	0.000987947	>>>>>>	1.46512	1.52158	1.67776	0.318091	0.494651	0.522796	0.286322	0.000251553	Down_regulated
A2ARZ3	Fsip2	fibrous sheath-interacting protein 2	241516	ENSMUSG00000075249	___1	1	88.134	1057	2	539.74	Phospho (STY)	S	SNKLPTKSTFQNKVGSHDWGLKLELSLSSED	VGS(1)HDWGLK	2338700	2323400	2335200	949020	1047300	1114900	>>>>>>	712430016	709020032	733820032	355510016	391630016	432260000	230	>>>>>>	0.00328271	0.00327692	0.00318225	0.00266946	0.00267421	0.00257923	>>>>>>	1.115	1.11303	1.08088	0.906706	0.908318	0.87606	0.813283	0.000173848	Down_regulated
A2AU72	Armc3	armadillo repeat containing 3	70882	ENSMUSG00000037683	___1	0.765542	145.25	649	3	690.656	Phospho (STY)	S	SLRRGSKEKANAIFGSPTEEKSEPASVRNTI	ANAIFGS(0.766)PT(0.234)EEKSEPASVR	7276200	7396500	7081500	5522300	5016500	6044000	>>>>>>	223550000	229770000	228550000	225280000	230110000	260470000	235	>>>>>>	0.0325484	0.0321909	0.0309845	0.0245131	0.0218004	0.0232042	>>>>>>	1.18185	1.16887	1.12506	0.890081	0.791585	0.842556	0.726232	0.00067244	Down_regulated
A2AU72-2	Armc3	armadillo repeat containing 3	70882	ENSMUSG00000037683	___1	0.991222	91.583	653	3	464.874	Phospho (STY)	S	GSKEKANFRFSAIFGSPTEEKSEPASVRNTI	FSAIFGS(0.991)PT(0.009)EEK	2920800	2960600	2907300	1992000	2168400	2361800	>>>>>>								>>>>>>	2920800	2960600	2907300	1992000	2168400	2361800	>>>>>>	1.1446	1.16019	1.13931	0.78062	0.849748	0.925537	0.742112	0.00219615	Down_regulated
A2AVR2	Mroh7	maestro heat-like repeat family member 7	381538	ENSMUSG00000047502	___1	1	59.013	176	2	547.79	Phospho (STY)	S	SNPSRPEPNLYIKALSREALVRSHNISRQGS	ALS(1)REALVR	943580	987390	864270	688270	684560	806220	>>>>>>	52164000	52844000	52031000	46439000	52812000	55953000	240	>>>>>>	0.0180887	0.018685	0.0166107	0.0148209	0.0129622	0.0144089	>>>>>>	1.13556	1.17299	1.04277	0.930414	0.813728	0.904546	0.790344	0.0111077	Down_regulated
A2CG63-2	Arid4b	AT rich interactive domain 4B (RBP1-like)	94246	ENSMUSG00000039219	___1	1	95.507	1105	3	322.49	Phospho (STY)	S	TGMKTHNSKSPARVQSPGKGGRNGDKDPDLK	VQS(1)PGKGGR	1483900	1505200	1408600	1248000	1290100	1362600	>>>>>>	15894000	17581000	15374000	16760000	16970000	19535000	249	>>>>>>	0.0933623	0.0856152	0.0916222	0.074463	0.0760224	0.0697517	>>>>>>	1.14126	1.04656	1.11999	0.910238	0.929299	0.852647	0.813885	0.00506614	Down_regulated
A2RSJ4	Uhrf1bp1l	UHRF1 (ICBP90) binding protein 1-like	75089	ENSMUSG00000019951	___1	0.999897	83.397	1077	2	491.188	2 Phospho (STY)	S	PESSKEEAPPARAPKSQTSLSAKSKERCPPS	S(1)QT(0.377)S(0.582)LS(0.042)AK	2401500	2581100	2592300	2156600	2123000	2421800	>>>>>>	77607000	77530000	77766000	79450000	80602000	89096000	252	>>>>>>	0.0309444	0.0332916	0.0333346	0.0271441	0.0263393	0.0271819	>>>>>>	1.04169	1.1207	1.12215	0.913759	0.886666	0.915031	0.826738	0.00252599	Down_regulated
A2RSJ4	Uhrf1bp1l	UHRF1 (ICBP90) binding protein 1-like	75089	ENSMUSG00000019951	___1	0.93464	193.22	961	2	663.287	Phospho (STY)	S	LLFKSASDTNLQKGTSFLDYLSDKHLGKISE	GT(0.065)S(0.935)FLDYLSDK	986880	917600	960950	632090	646260	690980	>>>>>>	77607000	77530000	77766000	79450000	80602000	89096000	252	>>>>>>	0.0127164	0.0118354	0.0123569	0.00795582	0.00801792	0.00775545	>>>>>>	1.25826	1.17109	1.22269	0.787212	0.793356	0.767386	0.642915	8.07421e-05	Down_regulated
A2RSJ4	Uhrf1bp1l	UHRF1 (ICBP90) binding protein 1-like	75089	ENSMUSG00000019951	___1	0.996089	96.665	1315	2	435.21	Phospho (STY)	S	EDETVATVMPMKIQVSNTKINLKDDSPRGST	IQVS(0.996)NT(0.004)K	2342700	2102800	2179900	1933200	1843900	1992000	>>>>>>	77607000	77530000	77766000	79450000	80602000	89096000	252	>>>>>>	0.0301867	0.0271224	0.0280315	0.0243323	0.0228766	0.0223579	>>>>>>	1.16922	1.05053	1.08574	0.942458	0.886075	0.865984	0.815166	0.00833393	Down_regulated
A2RSJ4	Uhrf1bp1l	UHRF1 (ICBP90) binding protein 1-like	75089	ENSMUSG00000019951	___1	1	71.524	914	2	446.195	Phospho (STY)	S	AENGGFLSSKRKQGGSGIHRIRNATLNHMSD	QGGS(1)GIHR	2341200	2383600	2141800	1462300	1531900	1661900	>>>>>>	77607000	77530000	77766000	79450000	80602000	89096000	252	>>>>>>	0.0301674	0.0307442	0.0275416	0.0184053	0.0190057	0.0186529	>>>>>>	1.25248	1.27643	1.14346	0.764143	0.789072	0.774424	0.633826	0.000418821	Down_regulated
A2RSJ4	Uhrf1bp1l	UHRF1 (ICBP90) binding protein 1-like	75089	ENSMUSG00000019951	___1	0.853109	160.98	950	2	522.224	Phospho (STY)	S	VDLSHAPLKDPLLFKSASDTNLQKGTSFLDY	S(0.853)AS(0.147)DTNLQK	8184700	8087000	9297100	6652500	7257300	8336600	>>>>>>	77607000	77530000	77766000	79450000	80602000	89096000	252	>>>>>>	0.105463	0.104308	0.119552	0.0837319	0.0900387	0.0935687	>>>>>>	1.06053	1.04891	1.20221	0.842002	0.905423	0.94092	0.811783	0.0220418	Down_regulated
A0A1D5RM61	Ankar	ankyrin and armadillo repeat containing	319695	ENSMUSG00000039342	___1	0.983692	136.33	1163	3	492.928	Phospho (STY)	S	KEHRQKTRPKIQPRDSLTLLPPVTNVKELFR	DS(0.984)LT(0.016)LLPPVTNVK	1779800	1840300	1776200	1035100	1017900	1177500	>>>>>>								>>>>>>	1779800	1840300	1776200	1035100	1017900	1177500	>>>>>>	1.23786	1.27994	1.23536	0.719919	0.707957	0.81896	0.598651	0.000190195	Down_regulated
A3KGW0	Odf2	outer dense fiber of sperm tails 2	18286	ENSMUSG00000026790	___1	1	163.62	173	4	513.738	2 Phospho (STY)	S	DSGHCKMNRYDKKIDSLMNAVGCLKSEVKMQ	KIDS(1)LMNAVGCLKS(1)EVK	37342000	36527000	38371000	22318000	24285000	26724000	>>>>>>	1033699968	1044200000	1073200000	876289984	914870016	1028200000	9599	>>>>>>	0.0361246	0.0349808	0.0357538	0.0254687	0.0265448	0.0259911	>>>>>>	1.17247	1.13535	1.16044	0.826622	0.861545	0.843574	0.729975	3.0461e-05	Down_regulated
A3KGW0	Odf2	outer dense fiber of sperm tails 2	18286	ENSMUSG00000026790	___1	0.999922	124.3	676	3	517.943	Phospho (STY)	S	LQGYERKNIDLTAIISDLRSRIEHQGDKLEM;LQGYERKNIDLTAIISDLRSRVRDWQKGSHE	KNIDLTAIIS(1)DLR	1927200	1910700	2051300	581600	727660	791640	>>>>>>	1033699968	1044200000	1073200000	876289984	914870016	1028200000	9599	>>>>>>	0.00186437	0.00182982	0.00191139	0.000663707	0.00079537	0.000769928	>>>>>>	1.4278	1.40134	1.46381	0.50829	0.609122	0.589638	0.39764	1.76394e-05	Down_regulated
A3KGW0	Odf2	outer dense fiber of sperm tails 2	18286	ENSMUSG00000026790	___1	1	105.03	533	3	495.889	Phospho (STY)	S	NQQQSLEEKMREDRDSLVERLHRQTAEYSAF	MREDRDS(1)LVER	1044400	997400	1033300	705620	762710	809790	>>>>>>	1033699968	1044200000	1073200000	876289984	914870016	1028200000	9599	>>>>>>	0.00101035	0.000955181	0.000962821	0.000805236	0.000833681	0.00078758	>>>>>>	1.13208	1.07026	1.07882	0.90225	0.934123	0.882467	0.828622	0.00156889	Down_regulated
A3KGW0	Odf2	outer dense fiber of sperm tails 2	18286	ENSMUSG00000026790	___1	0.823132	77.744	66	2	514.245	Phospho (STY)	S	GGSPRFPSCGKNGVTSLTQKKVLRTPCGAPS;PCRSWFPSCGKNGVTSLTQKKVLRTPCGAPS	NGVT(0.175)S(0.823)LT(0.001)QK	6201500	6955300	6438600	3994600	4446600	4296900	>>>>>>	1033699968	1044200000	1073200000	876289984	914870016	1028200000	9599	>>>>>>	0.00599932	0.00666089	0.00599944	0.00455854	0.00486036	0.00417905	>>>>>>	1.11589	1.23894	1.11591	0.8479	0.90404	0.777315	0.728735	0.00466732	Down_regulated
A3KGW0	Odf2	outer dense fiber of sperm tails 2	18286	ENSMUSG00000026790	___1	0.992763	143.28	385	3	512.886	Phospho (STY)	S	QCEKAQAKTASELSKSMESMRGHLQAQLRCK	TASELS(0.002)KS(0.993)MES(0.006)MR	8154200	8286300	8405300	2373800	2587200	2971400	>>>>>>	1033699968	1044200000	1073200000	876289984	914870016	1028200000	9599	>>>>>>	0.00788836	0.00793555	0.007832	0.00270892	0.00282794	0.0028899	>>>>>>	1.47526	1.48408	1.46472	0.506614	0.528873	0.540461	0.356223	1.2464e-07	Down_regulated
A3KGW0	Odf2	outer dense fiber of sperm tails 2	18286	ENSMUSG00000026790	___1	0.998552	148.96	81	3	433.2	Phospho (STY)	S	SLTQKKVLRTPCGAPSVTVTKSHKRGMKGDT	TPCGAPS(0.999)VT(0.001)VTK	81768000	75447000	81038000	48054000	53374000	60394000	>>>>>>	1033699968	1044200000	1073200000	876289984	914870016	1028200000	9599	>>>>>>	0.0791023	0.0722534	0.0755106	0.054838	0.0583405	0.0587376	>>>>>>	1.19016	1.08711	1.13612	0.825082	0.87778	0.883754	0.757786	0.00142394	Down_regulated
A3KGV1-6	Odf2	outer dense fiber of sperm tails 2	18286	ENSMUSG00000026790	___1	0.985607	86.236	82	3	895.32	4 Phospho (STY)	S	PHCLEITPPSSEKLVSVMRLSDLSTEDDDSG	LVS(0.986)VMRLS(0.173)DLS(0.993)T(0.993)EDDDS(0.855)GHCK	962420	939580	856920	669180	630170	644550	>>>>>>	2205400	2434800	2336600	2381000	2416000	2791900	265	>>>>>>	0.436392	0.385896	0.366738	0.28105	0.260832	0.230864	>>>>>>	1.33469	1.18025	1.12165	0.85958	0.797744	0.706089	0.649898	0.00544352	Down_regulated
A3KGV1-6	Odf2	outer dense fiber of sperm tails 2	18286	ENSMUSG00000026790	___1	0.989569	104.63	76	3	877.71	3 Phospho (STY)	S	VKTKNPPHCLEITPPSSEKLVSVMRLSDLST	NPPHCLEIT(0.981)PPS(0.99)S(0.99)EKLVS(0.04)VMR	29728000	29032000	30609000	21249000	21718000	24037000	>>>>>>	2205400	2434800	2336600	2381000	2416000	2791900	265	>>>>>>	13.4796	11.9238	13.0998	8.9244	8.98924	8.60955	>>>>>>	1.24377	1.10021	1.20872	0.823456	0.829439	0.794405	0.688856	0.0011659	Down_regulated
A4Q9E5-3	Ttll3	tubulin tyrosine ligase-like family, member 3	101100	ENSMUSG00000030276	___1	0.992102	79.089	687	3	373.517	Phospho (STY)	S	IGEEGHRQRAAPRPSSAPGKGLSSTEPCSKT	AAPRPS(0.008)S(0.992)APGK	1796400	1994100	1696100	1076700	1152800	1275200	>>>>>>								>>>>>>	1796400	1994100	1696100	1076700	1152800	1275200	>>>>>>	1.19876	1.33069	1.13183	0.718495	0.769277	0.850956	0.638774	0.00325038	Down_regulated
E0CZ80	Ttll11	tubulin tyrosine ligase-like family, member 11	74410	ENSMUSG00000026885	___1	0.785182	46.543	119	3	501.229	Phospho (STY)	S	LVKARGRSRSRVYRRSAGSMRPVTVDSSKAR	S(0.785)AGS(0.145)MRPVT(0.045)VDS(0.019)S(0.007)K	3914300	3909400	3810600	1368900	1301400	1589400	>>>>>>	2109500	1919000	1939700	1726300	1726300	1924100	273	>>>>>>	1.85556	2.03721	1.96453	0.792968	0.753867	0.826049	>>>>>>	1.35275	1.48517	1.43219	0.578093	0.549587	0.602209	0.405116	3.36779e-05	Down_regulated
A6H630	Armt1	acidic residue methyltransferase 1	73419	ENSMUSG00000061759	___1	0.999999	80.438	4	2	571.76	Acetyl (Protein N-term),Phospho (STY)	S	____________MAESPAFLSAKDEGSFAYL	AES(1)PAFLSAK	2310200	2277900	2289300	1813900	1897400	2041800	>>>>>>	544540032	549449984	553009984	522689984	569740032	615939968	280	>>>>>>	0.00424248	0.00414578	0.00413971	0.00347032	0.00333029	0.00331493	>>>>>>	1.12416	1.09854	1.09693	0.919553	0.882449	0.87838	0.807437	0.000174595	Down_regulated
A6H630	Armt1	acidic residue methyltransferase 1	73419	ENSMUSG00000061759	___1	1	99.752	41	3	377.834	Phospho (STY)	S	PQILTKVIDTLHRHKSEFFEKHGEEGIEAEK	HKS(1)EFFEK	25203000	25083000	24936000	20220000	21232000	22523000	>>>>>>	544540032	549449984	553009984	522689984	569740032	615939968	280	>>>>>>	0.0462831	0.0456511	0.0450914	0.0386845	0.0372661	0.0365669	>>>>>>	1.11283	1.09763	1.08418	0.930128	0.896024	0.879212	0.821142	0.000328833	Down_regulated
A6H639	Tcte1	t-complex-associated testis expressed 1	21645	ENSMUSG00000023949	___1	0.969658	98.543	26	3	533.926	Phospho (STY)	S	SSSHSQSVLTIQRQVSALGSSSTGPTSLKTS	QVS(0.97)ALGS(0.028)S(0.003)STGPTSLK	892170	833890	898280	288100	367500	426920	>>>>>>	15990000	16472000	16082000	14740000	15852000	16834000	281	>>>>>>	0.0557955	0.0506247	0.0558562	0.0195455	0.0231832	0.0253606	>>>>>>	1.45322	1.31855	1.45481	0.509072	0.603819	0.66053	0.419588	0.000205507	Down_regulated
A6H690	Iqca1l	IQ motif containing with AAA domain 1 like	231045	ENSMUSG00000038199	___1	1	147.24	151	2	689.342	Phospho (STY)	S	QQMLADILNRLEPLVSQENLRGLSRTAALIL	LEPLVS(1)QENLR	1920400	1924300	1841900	965300	1109000	1150700	>>>>>>	108890000	112250000	108460000	110480000	112950000	126280000	284	>>>>>>	0.0176361	0.017143	0.0169823	0.00873733	0.0098185	0.00911229	>>>>>>	1.33221	1.29496	1.28282	0.660006	0.741676	0.68833	0.534532	2.75321e-05	Down_regulated
A6PWD2-4	Fhad1	forkhead-associated (FHA) phosphopeptide binding domain 1	329977	ENSMUSG00000051435	___1	0.998316	108.56	459	2	600.77	Phospho (STY)	S	QKMELERQVALVRQQSGELSMLKAKVAQTTG	QQS(0.998)GELS(0.002)MLK	2460900	2583800	2377800	1085500	1208500	1298100	>>>>>>								>>>>>>	2460900	2583800	2377800	1085500	1208500	1298100	>>>>>>	1.34053	1.40748	1.29526	0.591306	0.658308	0.707116	0.483947	0.00011927	Down_regulated
A6X8Z5	Arhgap31	Rho GTPase activating protein 31	12549	ENSMUSG00000022799	___1	0.999997	152.01	464	3	598.271	Phospho (STY)	S	PGKSVFTSSLFQMEPSPRHQRKALNISEPFA	SVFTSSLFQMEPS(1)PR	97506	109010	96489	68110	69004	72726	>>>>>>	28683000	28273000	28417000	28280000	29281000	33189000	296	>>>>>>	0.00339944	0.00385562	0.00339547	0.00240842	0.00235661	0.00219127	>>>>>>	1.15845	1.31391	1.1571	0.820733	0.80308	0.746734	0.653141	0.00176935	Down_regulated
G3V015	Cfap221	cilia and flagella associated protein 221	226356	ENSMUSG00000036962	___1	1	58.487	6	3	623.295	Acetyl (Protein N-term),Phospho (STY)	S	__________MEVVKSPMQELQQAKEPFDTM	MEVVKS(1)PMQELQQAK	989730	968920	958050	470250	530910	509230	>>>>>>								>>>>>>	989730	968920	958050	470250	530910	509230	>>>>>>	1.34137	1.31317	1.29844	0.637326	0.719538	0.690155	0.517842	1.97718e-05	Down_regulated
B0QZF7	Proca1	protein interacting with cyclin A1	216974	ENSMUSG00000044122	___1	0.982894	95.608	167	2	435.186	Phospho (STY)	S	EVPDLSVPITIWRSESPIEKCQESNVIKDIK	S(0.017)ES(0.983)PIEK	12819000	12939000	12812000	9347000	10582000	11491000	>>>>>>								>>>>>>	12819000	12939000	12812000	9347000	10582000	11491000	>>>>>>	1.09893	1.10922	1.09833	0.801286	0.907158	0.985084	0.814623	0.0186559	Down_regulated
B1AZ99	Otud3	OTU domain containing 3	73162	ENSMUSG00000041161	___1	1	74.6	306	2	484.227	Phospho (STY)	S	QRGPSREEAGSGRRLSGNQGRNEGRMETSEA	RLS(1)GNQGR	2475800	2117600	2584100	1590900	1607300	1993500	>>>>>>	7990300	8071700	7612900	7057800	7007100	7982600	317	>>>>>>	0.309851	0.262349	0.339437	0.22541	0.229382	0.249731	>>>>>>	1.15032	0.973971	1.26016	0.836837	0.851581	0.927127	0.772811	0.0434553	Down_regulated
B1AZ99	Otud3	OTU domain containing 3	73162	ENSMUSG00000041161	___1	0.993415	231.4	240	3	950.772	Phospho (STY)	S	DGLRDDVEDAVHKVGSATGCTDFNLIVQNLE	VGS(0.993)AT(0.007)GCTDFNLIVQNLEAENYNIK	777800	674130	758530	457730	526330	560680	>>>>>>	7990300	8071700	7612900	7057800	7007100	7982600	317	>>>>>>	0.097343	0.0835177	0.0996375	0.0648545	0.0751138	0.0702378	>>>>>>	1.19024	1.0212	1.2183	0.792997	0.918441	0.85882	0.749403	0.0159841	Down_regulated
B7ZNS2	Dlgap4	DLG associated protein 4	228836	ENSMUSG00000061689	___1	0.882892	63.473	156	3	343.475	Phospho (STY)	S	HLVHSVQRLFFTKAPSMEGTAGKVGGNGSKK	APS(0.883)MEGT(0.117)AGK	319490	325800	314200	295930	312920	293240	>>>>>>	62456000	62808000	61900000	67825000	72529000	79124000	320	>>>>>>	0.00511544	0.00518724	0.00507593	0.00436314	0.00431441	0.00370608	>>>>>>	1.10555	1.12107	1.09701	0.942966	0.932435	0.800962	0.805251	0.00953211	Down_regulated
B7ZNS2	Dlgap4	DLG associated protein 4	228836	ENSMUSG00000061689	___1	0.976463	49.606	405	3	551.256	Phospho (STY)	S	KTAARRQSYLRATQQSLGEQSNPRRSLDRLD	AT(0.021)QQS(0.976)LGEQS(0.003)NPRR	818320	868580	680650	730750	676460	777750	>>>>>>	62456000	62808000	61900000	67825000	72529000	79124000	320	>>>>>>	0.0131023	0.0138291	0.010996	0.0107741	0.00932675	0.00982951	>>>>>>	1.15851	1.22278	0.972266	0.952644	0.824674	0.869128	0.789147	0.0484561	Down_regulated
B7ZNS2	Dlgap4	DLG associated protein 4	228836	ENSMUSG00000061689	___1	0.832599	81.665	648	3	654.676	Phospho (STY)	S	TSSESHSEAIPKRKLSSIGIQVDCIQPVPKE	KLS(0.833)S(0.167)IGIQVDCIQPVPK	842410	1073500	832790	742820	710910	877660	>>>>>>	62456000	62808000	61900000	67825000	72529000	79124000	320	>>>>>>	0.0134881	0.0170918	0.0134538	0.010952	0.00980173	0.0110922	>>>>>>	1.06654	1.35149	1.06383	0.866004	0.775049	0.877091	0.723219	0.0332806	Down_regulated
B7ZNS2	Dlgap4	DLG associated protein 4	228836	ENSMUSG00000061689	___1	0.999958	127.32	421	3	622.277	Oxidation (M),2 Phospho (STY)	S	LGEQSNPRRSLDRLDSVDMLLPSKCPSWEDD	S(1)LDRLDS(1)VDMLLPSK	1090200	1068000	1115500	1001400	1013200	1067000	>>>>>>	62456000	62808000	61900000	67825000	72529000	79124000	320	>>>>>>	0.0174555	0.0170042	0.018021	0.0147645	0.0139696	0.0134852	>>>>>>	1.10595	1.07735	1.14178	0.935448	0.885085	0.854393	0.804471	0.00197035	Down_regulated
B2RR83	Ythdc2	YTH domain containing 2	240255	ENSMUSG00000034653	___1	0.960242	86.791	1282	3	748.28	2 Phospho (STY)	S	SVKSTDSSSYPSPCASPSPPSSGKGSKSPSP	STDSSSY(0.001)PS(0.069)PCAS(0.96)PS(0.96)PPS(0.006)S(0.002)GK	8953700	8825000	9434600	6502200	7223700	7646200	>>>>>>	170860000	178620000	170540000	175970000	177610000	200650000	327	>>>>>>	0.0524037	0.0494066	0.0553219	0.0369506	0.0406717	0.0381072	>>>>>>	1.15231	1.08641	1.21648	0.812513	0.894337	0.837944	0.73651	0.00244985	Down_regulated
A0A0R4J260	Otud4	OTU domain containing 4	73945	ENSMUSG00000036990	___1	1	56.632	501	3	310.472	Phospho (STY)	S	ACVPRKSSHARDRKGSMRRADAEERKDKDSL	DRKGS(1)MR	732710	728500	667910	462340	496490	535120	>>>>>>	57883000	61474000	57904000	60635000	60935000	68064000	329	>>>>>>	0.0126585	0.0118505	0.0115348	0.00762497	0.00814786	0.00786201	>>>>>>	1.27266	1.19144	1.15969	0.766603	0.819174	0.790435	0.655726	0.000353683	Down_regulated
B2RX88-4	Cspp1	centrosome and spindle pole associated protein 1	211660	ENSMUSG00000056763	___1	0.999971	104.53	1132	3	733.315	Phospho (STY)	S	LTEQQKKPTNTDDEGSLVDPDDIMRHLSDDG	KPTNTDDEGS(1)LVDPDDIMR	1692800	1876400	1698500	1386600	1174600	1596100	>>>>>>	15268000	15503000	15254000	14946000	15163000	17104000	341	>>>>>>	0.110872	0.121035	0.111348	0.092774	0.0774649	0.0933174	>>>>>>	1.09628	1.19676	1.10098	0.917327	0.765954	0.922699	0.767815	0.0125279	Down_regulated
B2RY04	Dock5	dedicator of cytokinesis 5	68813	ENSMUSG00000044447	___1	1	54.09	1845	3	456.234	Phospho (STY)	S	RNSAEIAPPLPVRRDSKAPPPPPPKARKSGI	RDS(1)KAPPPPPPK	298400	313470	348120	218920	280780	252520	>>>>>>	17225000	17348000	16989000	18646000	19214000	21491000	346	>>>>>>	0.0173237	0.0180695	0.0204909	0.0117409	0.0146133	0.01175	>>>>>>	1.1059	1.15352	1.30809	0.74951	0.93288	0.750096	0.681843	0.0118403	Down_regulated
B2RY56	Rbm25	RNA binding motif protein 25	67039	ENSMUSG00000010608	___1	0.997558	177.39	672	2	718.332	Phospho (STY)	S	HRPKIGLSLKLGASNSPGQPNSVKRKKLPVD	LGAS(0.002)NS(0.998)PGQPNSVK	133420000	126940000	137950000	99958000	109860000	115490000	>>>>>>	179670000	181870000	180310000	184380000	187310000	209450000	348	>>>>>>	0.742584	0.697971	0.765071	0.54213	0.586514	0.551397	>>>>>>	1.14665	1.07776	1.18137	0.837123	0.905658	0.851431	0.761707	0.00184527	Down_regulated
B9EKE5-2	Catip	ciliogenesis associated TTC17 interacting protein	241112	ENSMUSG00000073650	___1	1	163.66	339	2	561.74	Phospho (STY)	S	ALRSPIPALRSSHQPSPFRTLENEEEEEAKE	SSHQPS(1)PFR	2234400	2152500	2267300	532810	632070	718940	>>>>>>	1193100	1322100	1169100	1022900	1074200	1125200	360	>>>>>>	1.87277	1.62809	1.93936	0.520882	0.58841	0.638944	>>>>>>	1.56315	1.35892	1.61873	0.434766	0.491129	0.533309	0.321354	0.000256579	Down_regulated
B9EKI3	Tmf1	TATA element modulatory factor 1	232286	ENSMUSG00000030059	___1	0.996295	97.579	357	3	541.292	Phospho (STY)	S	DELPGKGYALVPIIVSPSTPKTKVVESTEEN	GYALVPIIVS(0.996)PS(0.003)TPK	659710	670610	675450	570620	558040	604770	>>>>>>	222800000	220250000	224700000	218230000	230890000	251540000	361	>>>>>>	0.002961	0.00304477	0.00300601	0.00261476	0.00241691	0.00240427	>>>>>>	1.08015	1.11071	1.09657	0.953846	0.88167	0.877059	0.825137	0.00190898	Down_regulated
C4P6S0	Nsun4	NOL1/NOP2/Sun domain family, member 4	72181	ENSMUSG00000028706	___1	0.999993	99.059	776	5	376.367	2 Phospho (STY)	S	NMGVKHHKRSRKQSQSPADGKIESQSKSLQH	KQS(1)QS(1)PADGKIESQSK	16051000	15891000	16277000	6853300	7355500	8393200	>>>>>>	10761000	10516000	10503000	5788400	6013200	6700100	368	>>>>>>	1.49159	1.51113	1.54975	1.18397	1.22323	1.2527	>>>>>>	1.08976	1.10404	1.13226	0.865017	0.893696	0.915229	0.803937	0.000344646	Down_regulated
C4P6S0	Nsun4	NOL1/NOP2/Sun domain family, member 4	72181	ENSMUSG00000028706	___1	1	67.207	794	3	280.484	Phospho (STY)	S	DGKIESQSKSLQHRKSVGQIKSPHSKKK___	KS(1)VGQIK	3346200	3355700	3280600	608570	754120	838070	>>>>>>	10761000	10516000	10503000	5788400	6013200	6700100	368	>>>>>>	0.310956	0.319104	0.312349	0.105136	0.125411	0.125083	>>>>>>	1.43735	1.47501	1.44379	0.485977	0.579693	0.578179	0.377363	1.06842e-05	Down_regulated
C4P6S0	Nsun4	NOL1/NOP2/Sun domain family, member 4	72181	ENSMUSG00000028706	___1	0.987896	186.97	723	2	547.735	Phospho (STY)	S	QINHQNKSQSPNKNSSLHNQSKSPLRRGAFQ	NS(0.002)S(0.988)LHNQS(0.01)K	7224700	7953900	7837200	1603400	1992500	2150800	>>>>>>	10761000	10516000	10503000	5788400	6013200	6700100	368	>>>>>>	0.671378	0.756362	0.746187	0.277002	0.331354	0.32101	>>>>>>	1.29806	1.46237	1.4427	0.535564	0.64065	0.620651	0.427506	0.000193257	Down_regulated
C4P6S0	Nsun4	NOL1/NOP2/Sun domain family, member 4	72181	ENSMUSG00000028706	___1	0.991154	272.54	747	2	686.791	Phospho (STY)	S	LRRGAFQSRSRSRSSSPLQSSTQDRNESTNM	S(0.004)S(0.004)S(0.991)PLQSSTQDR	746960	733450	812200	243740	289140	305610	>>>>>>	10761000	10516000	10503000	5788400	6013200	6700100	368	>>>>>>	0.0694136	0.0697461	0.0773303	0.0421084	0.0480842	0.0456128	>>>>>>	1.18219	1.18786	1.31702	0.717154	0.81893	0.776838	0.627305	0.000986775	Down_regulated
C6KI89	Catsperg2	cation channel sperm associated auxiliary subunit gamma 2	76718	ENSMUSG00000049123	___1	1	138.77	1135	3	409.519	Phospho (STY)	S	FSLQSHSFEGPSRAGSKEDNVQAKTA_____	AGS(1)KEDNVQAK	10747000	10347000	10020000	3802400	4165400	4488100	>>>>>>	59727000	60682000	60538000	58010000	62423000	67482000	369	>>>>>>	0.179935	0.170512	0.165516	0.0655473	0.0667286	0.0665081	>>>>>>	1.51048	1.43137	1.38944	0.550242	0.560158	0.558307	0.385268	1.53976e-05	Down_regulated
D3YV10	Ccdc13	coiled-coil domain containing 13	100502861	ENSMUSG00000079235	___1	0.798651	69.548	629	4	472.483	Phospho (STY)	S	TKNKPGPPAANTKPNSAGSAKKDSSSTQLCD	NKPGPPAANT(0.125)KPNS(0.799)AGS(0.076)AK	1651800	1789500	1640000	1254200	1203200	1338000	>>>>>>	172240000	172200000	176660000	174810000	184390000	205230000	372	>>>>>>	0.00959011	0.010392	0.00928337	0.00717465	0.0065253	0.00651951	>>>>>>	1.16279	1.26002	1.1256	0.869919	0.791186	0.790485	0.690898	0.00159067	Down_regulated
D3YV10	Ccdc13	coiled-coil domain containing 13	100502861	ENSMUSG00000079235	___1	0.948869	133.61	258	3	863.762	Phospho (STY)	S	ANEVGEDVNIQQLLASPGTWRGRAQQILVLQ	VLANEVGEDVNIQQLLAS(0.949)PGT(0.051)WR	527600	455330	483530	387880	443160	472010	>>>>>>	172240000	172200000	176660000	174810000	184390000	205230000	372	>>>>>>	0.00306317	0.00264419	0.00273707	0.00221887	0.00240338	0.00229991	>>>>>>	1.19604	1.03245	1.06871	0.866373	0.93842	0.898016	0.819731	0.021164	Down_regulated
D3Z3K2	Ccnb1ip1	cyclin B1 interacting protein 1	239083	ENSMUSG00000071470	___1	0.999992	74.962	180	2	572.774	Phospho (STY)	S	MERNRQYQKLQGLYDSLRLRNITIASQEGSL	LQGLYDS(1)LR	833040	798940	716150	608030	590650	719530	>>>>>>	11394000	12262000	11662000	11575000	12456000	14554000	383	>>>>>>	0.0731122	0.0651558	0.0614088	0.0525296	0.0474189	0.0494386	>>>>>>	1.25671	1.11995	1.05555	0.902922	0.815076	0.849792	0.748145	0.0111437	Down_regulated
E5FYH1	Topaz1	testis and ovary specific PAZ domain containing 1	671232	ENSMUSG00000094985	___1	0.998883	130.23	180	3	465.531	Phospho (STY)	S	DELFKNTPKHSCNSLSPGVEKNCSFELHDYS	HSCNS(0.001)LS(0.999)PGVEK	4279200	4233000	4554800	3693400	3712900	4081100	>>>>>>	6222600	5830900	6058200	6084300	6460300	7082000	395	>>>>>>	0.687687	0.72596	0.75184	0.607038	0.574726	0.576264	>>>>>>	1.05164	1.11017	1.14975	0.928307	0.878894	0.881246	0.811839	0.00315746	Down_regulated
E9Q0E2	2700049A03Rik	RIKEN cDNA 2700049A03 gene	76967	ENSMUSG00000034601	___1	0.999662	96.666	84	3	553.943	Phospho (STY)	S	LDLTSARLYHQPLLESPPASKKSDFSKDAVV	LYHQPLLES(1)PPASK	673220	642160	678840	506520	499440	543100	>>>>>>								>>>>>>	673220	642160	678840	506520	499440	543100	>>>>>>	1.13999	1.0874	1.14951	0.857714	0.845725	0.919656	0.776775	0.00110637	Down_regulated
E9Q0E2	2700049A03Rik	RIKEN cDNA 2700049A03 gene	76967	ENSMUSG00000034601	___1	0.981014	47.429	333	4	659.565	Phospho (STY)	S	KRVPLSEDTDFDGQKSPLETPAPRRFAPVPV	RVPLS(0.001)EDT(0.002)DFDGQKS(0.981)PLET(0.015)PAPR	2040900	1885100	2308600	1476100	1610700	1690800	>>>>>>								>>>>>>	2040900	1885100	2308600	1476100	1610700	1690800	>>>>>>	1.11198	1.0271	1.25784	0.804253	0.87759	0.921233	0.766304	0.02482	Down_regulated
E9PYY5-2	Dnai4	dynein axonemal intermediate chain 4	242584	ENSMUSG00000035126	___1	0.844676	87.66	25	3	400.872	Phospho (STY)	S	KQASFAASASAQPRKSISFINPSKSSAGKGY	KS(0.845)IS(0.155)FINPSK	3519200	3260800	3275300	1051500	1255000	1370400	>>>>>>								>>>>>>	3519200	3260800	3275300	1051500	1255000	1370400	>>>>>>	1.53764	1.42474	1.43107	0.459431	0.548346	0.598768	0.365668	7.08752e-05	Down_regulated
E9PYY5-2	Dnai4	dynein axonemal intermediate chain 4	242584	ENSMUSG00000035126	___1	1	63.283	70	2	404.702	Phospho (STY)	S	GFLTDMKPAEKLNVPSAKTVQVLDSKGVDVT	LNVPS(1)AK	1199400	1247000	1228700	152860	159580	179400	>>>>>>								>>>>>>	1199400	1247000	1228700	152860	159580	179400	>>>>>>	1.72702	1.79556	1.76921	0.220104	0.22978	0.258319	0.13383	3.08848e-07	Down_regulated
E9Q0C6	Gm14569	predicted gene 14569	101055983	ENSMUSG00000091556	___1	0.999999	173.14	1201	2	529.23	Phospho (STY)	S	SKHKVEKTPLPPKCPSPFLTRSKVQEISSRL	CPS(1)PFLTR	8099200	7983700	8129400	5507300	5645800	6354900	>>>>>>	786819968	782350016	802870016	885889984	928889984	1033800000	408	>>>>>>	0.0102936	0.0102048	0.0101254	0.00621669	0.00607801	0.00614713	>>>>>>	1.25875	1.24789	1.23819	0.760209	0.743251	0.751703	0.602206	3.45809e-07	Down_regulated
E9Q0C6	Gm14569	predicted gene 14569	101055983	ENSMUSG00000091556	___1	1	80.534	327	3	446.887	Phospho (STY)	S	KAESSANKEIAGKEHSFLKLLLEKKDIGQPT	EIAGKEHS(1)FLK	3944600	4005100	4069100	2702500	2898800	3464800	>>>>>>	786819968	782350016	802870016	885889984	928889984	1033800000	408	>>>>>>	0.00501335	0.00511932	0.00506819	0.0030506	0.00312071	0.00335152	>>>>>>	1.21665	1.24237	1.22996	0.740327	0.757342	0.813354	0.626467	3.89013e-05	Down_regulated
E9Q0C6	Gm14569	predicted gene 14569	101055983	ENSMUSG00000091556	___1	0.961902	121.44	49	3	624.267	2 Phospho (STY)	S	EIPEVAVLKPRFSSSSVSGSSLQPALEKQVM	FS(0.884)S(0.108)S(0.037)S(0.962)VS(0.006)GS(0.001)S(0.001)LQPALEK	2325300	2224800	2215600	2094000	2155500	2273900	>>>>>>	786819968	782350016	802870016	885889984	928889984	1033800000	408	>>>>>>	0.00295531	0.00284374	0.0027596	0.00236372	0.00232051	0.00219956	>>>>>>	1.14826	1.10491	1.07221	0.9184	0.90161	0.854614	0.804308	0.00174059	Down_regulated
E9Q0C6	Gm14569	predicted gene 14569	101055983	ENSMUSG00000091556	___1	0.869648	122.29	54	3	597.612	Phospho (STY)	S	AVLKPRFSSSSVSGSSLQPALEKQVMESKPK	FSSSSVS(0.001)GS(0.13)S(0.87)LQPALEK	1381100	1349700	1394500	1271200	1267200	1331100	>>>>>>	786819968	782350016	802870016	885889984	928889984	1033800000	408	>>>>>>	0.00175529	0.00172519	0.00173689	0.00143494	0.00136421	0.00128758	>>>>>>	1.13195	1.11253	1.12008	0.92536	0.879747	0.83033	0.783292	0.000971665	Down_regulated
E9Q0C6	Gm14569	predicted gene 14569	101055983	ENSMUSG00000091556	___1	0.992557	126.1	650	3	585.956	Phospho (STY)	S	EEFEECSESRGFIRGSISEERPATRCHSQAL	GFIRGS(0.993)IS(0.003)EERPAT(0.005)R	39047000	41462000	44649000	35005000	38171000	43419000	>>>>>>	786819968	782350016	802870016	885889984	928889984	1033800000	408	>>>>>>	0.0496263	0.0529967	0.0556117	0.0395139	0.0410931	0.0419994	>>>>>>	1.06024	1.13224	1.18811	0.844191	0.877929	0.897291	0.774839	0.00320255	Down_regulated
E9Q0C6	Gm14569	predicted gene 14569	101055983	ENSMUSG00000091556	___1	0.972474	96.311	211	2	400.183	Phospho (STY)	S	KSKIALNPRKQKKRKSTSTPVKVKQEEQLQS	S(0.972)T(0.024)S(0.003)T(0.001)PVK	21999000	21424000	21251000	16687000	17129000	18953000	>>>>>>	786819968	782350016	802870016	885889984	928889984	1033800000	408	>>>>>>	0.0279594	0.0273842	0.0264688	0.0188364	0.0184403	0.0183333	>>>>>>	1.22073	1.19562	1.15565	0.822417	0.805122	0.800452	0.679727	4.54012e-05	Down_regulated
E9Q0C6	Gm14569	predicted gene 14569	101055983	ENSMUSG00000091556	___1	0.796183	93.162	213	3	309.823	Phospho (STY)	S	KIALNPRKQKKRKSTSTPVKVKQEEQLQSVP	KS(0.035)T(0.138)S(0.796)T(0.031)PVK	2381900	2520700	2264800	1878400	2019700	2148500	>>>>>>	786819968	782350016	802870016	885889984	928889984	1033800000	408	>>>>>>	0.00302725	0.00322196	0.00282088	0.00212035	0.00217432	0.00207825	>>>>>>	1.17616	1.25181	1.09598	0.823811	0.844776	0.807454	0.702631	0.00164937	Down_regulated
E9Q0C6	Gm14569	predicted gene 14569	101055983	ENSMUSG00000091556	___1	1	122.33	98	3	387.825	2 Phospho (STY)	S	FCLDPEPEKGAGKLHSSPAPHRSKSLKIKSQ	LHS(1)S(1)PAPHR	3403100	3345800	3364600	2723700	2718100	2772400	>>>>>>	786819968	782350016	802870016	885889984	928889984	1033800000	408	>>>>>>	0.00432513	0.0042766	0.00419072	0.00307454	0.00292618	0.00268176	>>>>>>	1.20842	1.19486	1.17087	0.859012	0.817562	0.749271	0.678719	0.00034761	Down_regulated
E9Q0C6	Gm14569	predicted gene 14569	101055983	ENSMUSG00000091556	___1	1	121.6	99	3	387.825	2 Phospho (STY)	S	CLDPEPEKGAGKLHSSPAPHRSKSLKIKSQR	LHS(1)S(1)PAPHR	12678000	13173000	13247000	10749000	10994000	11597000	>>>>>>	786819968	782350016	802870016	885889984	928889984	1033800000	408	>>>>>>	0.016113	0.0168377	0.0164996	0.0121336	0.0118356	0.0112178	>>>>>>	1.14226	1.19364	1.16967	0.860157	0.839037	0.795241	0.711564	0.000154201	Down_regulated
E9Q0C6	Gm14569	predicted gene 14569	101055983	ENSMUSG00000091556	___1	0.989605	158.64	758	3	1152.54	Phospho (STY)	S	PLSPTQTVKSRLRSQSECQVLAEPEGVVAAD	S(0.01)QS(0.99)ECQVLAEPEGVVAADWDILMQPPPRPR	892770	1019000	897640	841590	821570	867840	>>>>>>	786819968	782350016	802870016	885889984	928889984	1033800000	408	>>>>>>	0.00113466	0.00130249	0.00111804	0.000949994	0.000884464	0.000839466	>>>>>>	1.09292	1.25458	1.07692	0.915053	0.851934	0.808591	0.75212	0.011884	Down_regulated
E9Q0C6	Gm14569	predicted gene 14569	101055983	ENSMUSG00000091556	___1	1	209.43	119	2	529.756	2 Phospho (STY)	S	RSKSLKIKSQRSQRLSISPLIRSEKVCEELE	LS(1)IS(1)PLIR	4649500	4146700	4670100	3611700	4170700	4329200	>>>>>>	786819968	782350016	802870016	885889984	928889984	1033800000	408	>>>>>>	0.00590923	0.00530031	0.00581676	0.00407692	0.00448998	0.00418766	>>>>>>	1.19054	1.06786	1.17191	0.821383	0.904604	0.843694	0.749109	0.00324983	Down_regulated
E9Q0C6	Gm14569	predicted gene 14569	101055983	ENSMUSG00000091556	___1	1	174.92	121	2	529.756	2 Phospho (STY)	S	KSLKIKSQRSQRLSISPLIRSEKVCEELEKF	LS(1)IS(1)PLIR	2010600	1973200	2042200	1293600	1372600	1508800	>>>>>>	786819968	782350016	802870016	885889984	928889984	1033800000	408	>>>>>>	0.00255535	0.00252214	0.00254362	0.00146023	0.00147768	0.00145947	>>>>>>	1.27571	1.25913	1.26986	0.72899	0.737702	0.728612	0.576998	7.58632e-08	Down_regulated
E9Q0C6	Gm14569	predicted gene 14569	101055983	ENSMUSG00000091556	___1	1	102.66	7	3	550.236	Acetyl (Protein N-term),Phospho (STY)	S	_________MEGFEASGEEGKKKSKFKAFKN	MEGFEAS(1)GEEGKKK	19437000	18170000	19708000	16895000	17902000	18787000	>>>>>>	786819968	782350016	802870016	885889984	928889984	1033800000	408	>>>>>>	0.0247032	0.0232249	0.0245469	0.0190712	0.0192725	0.0181728	>>>>>>	1.14906	1.0803	1.14179	0.887092	0.896453	0.8453	0.779805	0.000774656	Down_regulated
E9Q0C6	Gm14569	predicted gene 14569	101055983	ENSMUSG00000091556	___1	0.997558	96.464	150	2	821.256	4 Phospho (STY)	S	KFFASDRTTTTFRRRSSQCSSTPRMSSELSL	RRS(0.998)S(0.996)QCS(0.996)S(0.853)T(0.158)PR	4048500	3872500	3813600	3751600	3933100	4015500	>>>>>>	786819968	782350016	802870016	885889984	928889984	1033800000	408	>>>>>>	0.0051454	0.00494983	0.00474996	0.00423484	0.00423419	0.00388421	>>>>>>	1.13508	1.09194	1.04785	0.934209	0.934067	0.856861	0.832138	0.00704757	Down_regulated
E9Q0C6	Gm14569	predicted gene 14569	101055983	ENSMUSG00000091556	___1	0.999382	178.54	151	2	623.256	Phospho (STY)	S	FFASDRTTTTFRRRSSQCSSTPRMSSELSLD	RS(0.001)S(0.999)QCSSTPR	3444100	3429700	3349700	3025000	3340400	3453900	>>>>>>	786819968	782350016	802870016	885889984	928889984	1033800000	408	>>>>>>	0.00437724	0.00438384	0.00417216	0.00341465	0.00359612	0.00334098	>>>>>>	1.12791	1.12961	1.07507	0.879875	0.926637	0.860892	0.800398	0.00111571	Down_regulated
E9Q0C6	Gm14569	predicted gene 14569	101055983	ENSMUSG00000091556	___1	0.827668	123.64	485	3	795.656	3 Phospho (STY)	S	KHPRSGLPVPSTSISSATAEDDVSPKMNLPL	SGLPVPS(0.033)T(0.158)S(0.803)IS(0.151)S(0.828)AT(0.027)AEDDVS(1)PK	2629200	2532400	2465300	2028800	2224400	2361300	>>>>>>	786819968	782350016	802870016	885889984	928889984	1033800000	408	>>>>>>	0.00334155	0.00323691	0.00307061	0.00229013	0.00239469	0.0022841	>>>>>>	1.20648	1.1687	1.10866	0.826861	0.864612	0.824684	0.722236	0.000499722	Down_regulated
E9Q0C6	Gm14569	predicted gene 14569	101055983	ENSMUSG00000091556	___1	0.999998	173.74	493	3	742.346	Phospho (STY)	S	VPSTSISSATAEDDVSPKMNLPLPLRRRPNT	SGLPVPSTSISSATAEDDVS(1)PK	19808000	19869000	19323000	16201000	16705000	17957000	>>>>>>	786819968	782350016	802870016	885889984	928889984	1033800000	408	>>>>>>	0.0251748	0.0253966	0.0240674	0.0182878	0.0179838	0.0173699	>>>>>>	1.17749	1.18786	1.12569	0.855369	0.84115	0.812435	0.718683	0.000141598	Down_regulated
E9Q0C6	Gm14569	predicted gene 14569	101055983	ENSMUSG00000091556	___1	0.994329	140.31	81	4	583.994	2 Phospho (STY)	S	SKPKSGMGVKSISHDSVFCLDPEPEKGAGKL	S(0.467)IS(0.538)HDS(0.994)VFCLDPEPEKGAGK	54125000	46234000	57679000	47906000	53284000	55507000	>>>>>>	786819968	782350016	802870016	885889984	928889984	1033800000	408	>>>>>>	0.0687896	0.0590963	0.071841	0.0540767	0.0573631	0.0536922	>>>>>>	1.13122	0.971822	1.18141	0.889276	0.94332	0.882953	0.826789	0.0453612	Down_regulated
E9Q0C6	Gm14569	predicted gene 14569	101055983	ENSMUSG00000091556	___1	0.999974	102.62	308	3	426.534	Phospho (STY)	S	WEILERGLLKSTQRYSLNTKAESSANKEIAG	STQRYS(1)LNTK	2290100	2385800	2455000	2027700	2300600	2476500	>>>>>>	786819968	782350016	802870016	885889984	928889984	1033800000	408	>>>>>>	0.00291058	0.00304953	0.00305778	0.00228888	0.00247672	0.00239553	>>>>>>	1.07939	1.13092	1.13398	0.848834	0.918493	0.888384	0.794103	0.00102667	Down_regulated
E9Q286	Ice1	interactor of little elongation complex ELL subunit 1	218333	ENSMUSG00000034525	___1	0.804912	115.38	1677	3	533.593	Phospho (STY)	S	SPSPSTAAASGRIVSSPLQFCAATPKHALPV	IVS(0.195)S(0.805)PLQFCAATPK	298580	300140	304750	241640	288650	298740	>>>>>>	210270	227790	218830	224560	245040	273590	412	>>>>>>	1.41998	1.31762	1.39263	1.07606	1.17797	1.09193	>>>>>>	1.1396	1.05745	1.11765	0.863589	0.945378	0.876323	0.810113	0.00403449	Down_regulated
A0A140T8I9	Pi4ka	phosphatidylinositol 4-kinase alpha	224020	ENSMUSG00000041720	___1	1	80.986	172	3	393.18	Phospho (STY)	S	HSLRIPEELEGVRRRSFNDFRSILPSNLLTV	RRS(1)FNDFR	3727000	3796100	3888900	2509400	2999400	3065000	>>>>>>								>>>>>>	3727000	3796100	3888900	2509400	2999400	3065000	>>>>>>	1.11889	1.13964	1.1675	0.753355	0.900459	0.920153	0.751297	0.0064554	Down_regulated
D6RG95	Ythdc1	YTH domain containing 1	231386	ENSMUSG00000035851	___1	0.932594	96.059	132	2	402.168	Phospho (STY)	S	RNKRLDADRKIRLSSSSSREPYKSQPEKTCL	LS(0.002)S(0.063)S(0.933)S(0.003)SR	3979800	3645900	3766800	3009400	2912000	3128000	>>>>>>								>>>>>>	3979800	3645900	3766800	3009400	2912000	3128000	>>>>>>	1.16813	1.07013	1.10561	0.883303	0.854715	0.918114	0.79433	0.00252487	Down_regulated
E9Q784	Zc3h13	zinc finger CCCH type containing 13	67302	ENSMUSG00000022000	___1	0.99246	80.17	110	3	441.87	Phospho (STY)	S	DVDSESQKRNTEEPSSPVRKESSRGRHRDKE	NTEEPS(0.008)S(0.992)PVRK	5037300	5306400	5635200	3801100	4196700	4415300	>>>>>>	47414000	49801000	46610000	48748000	49846000	55627000	433	>>>>>>	0.106241	0.106552	0.120901	0.0779745	0.0841933	0.0793733	>>>>>>	1.10815	1.11139	1.26106	0.813314	0.87818	0.827905	0.72384	0.00408051	Down_regulated
E9Q8D0	Dnajc21	DnaJ heat shock protein family (Hsp40) member C21	78244	ENSMUSG00000044224	___1	0.971378	159.12	512	2	677.822	Phospho (STY)	S	KLFDHLKATGHARAPSATASLNSVTRNKKEK	APS(0.971)AT(0.017)AS(0.011)LNSVTR	1211300	1259200	1244400	905820	888700	1007800	>>>>>>	48761000	46523000	48665000	45369000	50668000	54227000	438	>>>>>>	0.0248416	0.0270662	0.0255707	0.0199656	0.0175397	0.0185848	>>>>>>	1.1159	1.21583	1.14866	0.89687	0.787895	0.834845	0.723944	0.00175736	Down_regulated
E9Q8T7	Dnah1	dynein, axonemal, heavy chain 1	110084	ENSMUSG00000019027	___1	0.997107	97.716	65	3	385.532	Phospho (STY)	S	KTPPLPLTDLRQPRKSPLTGTDKKYPLMKQR	KS(0.997)PLT(0.002)GT(0.001)DKK	17671000	17295000	17324000	13333000	13626000	15097000	>>>>>>	357900000	362080000	359140000	352369984	369940000	409929984	441	>>>>>>	0.0493741	0.0477657	0.0482375	0.0378381	0.036833	0.0368282	>>>>>>	1.15326	1.11569	1.12671	0.883803	0.860328	0.860216	0.766965	4.20607e-05	Down_regulated
E9QAF0	Spata31	spermatogenesis associated 31	78124	ENSMUSG00000056223	___1	1	129.22	555	2	406.189	Phospho (STY)	S	LCAQTSSTTSVHRTRSAAEVVRFLGKPCLRQ	S(1)AAEVVR	3012100	3031500	2931200	2188100	2344500	2439800	>>>>>>	16843000	16468000	16964000	14884000	16289000	17730000	445	>>>>>>	0.178834	0.184084	0.172789	0.14701	0.143931	0.137609	>>>>>>	1.11278	1.14545	1.07517	0.914757	0.8956	0.856256	0.79997	0.00112547	Down_regulated
E9QMW4	4930562C15Rik	RIKEN cDNA 4930562C15 gene	78809	ENSMUSG00000022518	___1	0.984794	136.06	324	2	578.261	Phospho (STY)	S	FVSQTQRLERAQASVSQTQRLERAQASVSQT	AQAS(0.002)VS(0.985)QT(0.014)QR	1611500	1583800	1654900	458180	479970	705740	>>>>>>	11195000	12417000	11072000	9335500	9228400	10608000	446	>>>>>>	0.143948	0.127551	0.149467	0.0490793	0.0520101	0.066529	>>>>>>	1.4674	1.30025	1.52366	0.500312	0.530188	0.678193	0.398176	0.000578924	Down_regulated
A0A0J9YU83	Morc3	microrchidia 3	338467	ENSMUSG00000039456	___1	0.999976	92.336	461	3	725.653	2 Phospho (STY)	S	VTSPFAARIINLNLASPASEPENSSMKRKLG	IINLNLAS(1)PAS(1)EPENSSMK	705340	724190	787890	393550	508430	561730	>>>>>>								>>>>>>	705340	724190	787890	393550	508430	561730	>>>>>>	1.14966	1.18038	1.28421	0.641461	0.828707	0.915583	0.660096	0.0106382	Down_regulated
F8VQ03	Adam3	a disintegrin and metallopeptidase domain 3 (cyritestin)	11497	ENSMUSG00000031553	___1	1	84.31	820	2	635.235	Phospho (STY)	S	QDVPYYRSIPEDGNDSQQ_____________	SIPEDGNDS(1)QQ	4432800	5312000	4993300	1932100	2060600	2315900	>>>>>>	130410000	128810000	134950000	116570000	127810000	139260000	453	>>>>>>	0.0339913	0.041239	0.0370011	0.0165746	0.0161224	0.01663	>>>>>>	1.26238	1.53155	1.37416	0.615552	0.598757	0.617611	0.439512	0.000574099	Down_regulated
G3UW99	1700092M07Rik	RIKEN cDNA 1700092M07 gene	74307	ENSMUSG00000090840	___1	1	221.86	12	4	751.06	Phospho (STY)	S	____MGCCQDKNRWASDEQARDEVTEDGREG	WAS(1)DEQARDEVTEDGREGNEVDNSGR	10091000	9834100	9856200	7213200	7615900	8178600	>>>>>>	6715400	6997300	6652500	6404700	6328900	7356700	455	>>>>>>	1.50267	1.40541	1.48158	1.12624	1.20335	1.11172	>>>>>>	1.15133	1.07681	1.13517	0.862909	0.921996	0.851789	0.783959	0.00152299	Down_regulated
G3UYX5	Rgs22	regulator of G-protein signalling 22	626596	ENSMUSG00000037627	___1	1	146.64	361	3	660.323	Phospho (STY)	S	IFDKVPPVPSNKAIVSPPVEMVEEISKDRLE	AIVS(1)PPVEMVEEISKDR	1371500	1411300	1360300	774380	859370	929120	>>>>>>	59401000	60358000	59094000	53502000	53526000	60896000	456	>>>>>>	0.0230888	0.0233822	0.0230193	0.0144739	0.0160552	0.0152575	>>>>>>	1.20174	1.21701	1.19812	0.753344	0.835651	0.794132	0.658891	7.32868e-05	Down_regulated
G3UYX5	Rgs22	regulator of G-protein signalling 22	626596	ENSMUSG00000037627	___1	0.992597	134.2	281	2	533.75	Phospho (STY)	S	LDEEEEGSISMKDSPSQALLRVYLEKKGGKE	DS(0.007)PS(0.993)QALLR	322610	348330	319310	183230	177690	184980	>>>>>>	59401000	60358000	59094000	53502000	53526000	60896000	456	>>>>>>	0.00543105	0.00577107	0.00540343	0.00342473	0.0033197	0.00303764	>>>>>>	1.23491	1.31222	1.22863	0.778714	0.75483	0.690696	0.589084	0.000161729	Down_regulated
G3UYX5	Rgs22	regulator of G-protein signalling 22	626596	ENSMUSG00000037627	___1	0.972787	58.83	1156	4	340.401	Phospho (STY)	S	SVLERRQEHKQKRKASDTEEDKAGKSGVKQY	KAS(0.973)DT(0.027)EEDKAGK	1904800	1796100	1887800	636800	790690	824150	>>>>>>	59401000	60358000	59094000	53502000	53526000	60896000	456	>>>>>>	0.0320668	0.0297574	0.0319457	0.0119024	0.0147721	0.0135337	>>>>>>	1.43606	1.33264	1.43064	0.533028	0.661544	0.606087	0.428796	9.0426e-05	Down_regulated
G3UYX5	Rgs22	regulator of G-protein signalling 22	626596	ENSMUSG00000037627	___1	0.897624	117.53	825	2	464.723	Phospho (STY)	S	KAEDTTGYAMAKLSLSDVSKQTEYWLNVPEG	LS(0.088)LS(0.898)DVS(0.014)K	7637900	7526400	7873800	1145900	1443800	1591100	>>>>>>	59401000	60358000	59094000	53502000	53526000	60896000	456	>>>>>>	0.128582	0.124696	0.133242	0.0214179	0.0269738	0.0261282	>>>>>>	1.67337	1.6228	1.73402	0.278734	0.351039	0.340033	0.192797	4.2142e-06	Down_regulated
G3UYX5	Rgs22	regulator of G-protein signalling 22	626596	ENSMUSG00000037627	___1	0.993777	131.54	609	2	619.319	Phospho (STY)	S	SKDGGLEKGSKRLPESTTVVRLTSFTDISEC	RLPES(0.994)T(0.005)T(0.002)VVR	3386100	3213000	3195800	2294900	2306700	2636900	>>>>>>	59401000	60358000	59094000	53502000	53526000	60896000	456	>>>>>>	0.0570041	0.0532324	0.0540799	0.0428937	0.0430949	0.0433017	>>>>>>	1.16491	1.08783	1.10515	0.876555	0.880667	0.884892	0.786838	0.000527401	Down_regulated
G3UYX5	Rgs22	regulator of G-protein signalling 22	626596	ENSMUSG00000037627	___1	0.822912	109.65	594	3	570.936	Phospho (STY)	S	GTQQLGRSEPLNAVSSKDGGLEKGSKRLPES	SEPLNAVS(0.177)S(0.823)KDGGLEK	9453300	9156900	9136300	2987200	2928400	3191900	>>>>>>	59401000	60358000	59094000	53502000	53526000	60896000	456	>>>>>>	0.159144	0.15171	0.154606	0.0558334	0.0547099	0.0524156	>>>>>>	1.51947	1.44849	1.47615	0.533085	0.522357	0.500452	0.350103	1.87324e-06	Down_regulated
A0A140LI36	Adgb	androglobin	215772	ENSMUSG00000050994	___1	0.982434	42.647	1618	3	547.269	Phospho (STY)	S	LAAQEAAVKIEIEKKSPASDSQKKKKVGKKK	IEIEKKS(0.982)PAS(0.015)DS(0.002)QK	2528700	2299000	2522200	1832500	1620700	1847800	>>>>>>	72779000	74087000	71613000	69316000	71320000	78885000	9335	>>>>>>	0.0347449	0.0310311	0.0352199	0.0264369	0.0227243	0.023424	>>>>>>	1.20099	1.07262	1.21741	0.913817	0.785489	0.809673	0.718695	0.00560983	Down_regulated
A0A140LI36	Adgb	androglobin	215772	ENSMUSG00000050994	___1	0.992775	73.466	1169	3	395.872	Phospho (STY)	S	ALSSQSSKQVLLSHPSPKKDPEVLTKKKSGQ	QVLLS(0.007)HPS(0.993)PK	1015400	1113600	1059000	716780	771140	829530	>>>>>>	72779000	74087000	71613000	69316000	71320000	78885000	9335	>>>>>>	0.0139518	0.015031	0.0147878	0.0103408	0.0108124	0.0105157	>>>>>>	1.10964	1.19547	1.17613	0.822442	0.859953	0.836354	0.723518	0.000340613	Down_regulated
A0A140LI36	Adgb	androglobin	215772	ENSMUSG00000050994	___1	1	93.51	70	3	543.904	Phospho (STY)	S	WDAGKGGKEKDKTAKSPIFHFFEDPEGKIEL	S(1)PIFHFFEDPEGK	1355500	1340700	1421800	821510	766760	1039400	>>>>>>	72779000	74087000	71613000	69316000	71320000	78885000	9335	>>>>>>	0.0186249	0.0180963	0.0198539	0.0118517	0.010751	0.0131761	>>>>>>	1.21001	1.17567	1.28986	0.769973	0.698464	0.856021	0.632412	0.00136351	Down_regulated
G3X912	Sprtn	SprT-like N-terminal domain	244666	ENSMUSG00000031986	___1	1	65.5	350	2	447.708	Phospho (STY)	S	RVSVANQKAFRNVNGSPVKNGTTGDGTKRPA	NVNGS(1)PVK	2669900	2894500	2600700	2048100	2033600	2245200	>>>>>>	67666000	66524000	70366000	66272000	70397000	78466000	458	>>>>>>	0.039457	0.0435106	0.0369596	0.0309045	0.0288876	0.0286137	>>>>>>	1.13636	1.25311	1.06444	0.89005	0.831964	0.824075	0.737161	0.00675232	Down_regulated
G3X9J0	Sipa1l3	signal-induced proliferation-associated 1 like 3	74206	ENSMUSG00000030583	___1	1	99.136	136	3	322.827	Phospho (STY)	S	SSTPASSGSRAFHRLSRRRSKDVEFQDGWPR	AFHRLS(1)R	916060	963690	968020	807670	891510	973430	>>>>>>	40303000	42514000	40542000	44136000	44429000	50642000	460	>>>>>>	0.0227293	0.0226676	0.023877	0.0182996	0.0200659	0.0192218	>>>>>>	1.075	1.07208	1.12928	0.865493	0.949035	0.90911	0.831299	0.00376984	Down_regulated
G3X9J0	Sipa1l3	signal-induced proliferation-associated 1 like 3	74206	ENSMUSG00000030583	___1	1	167.3	1358	3	511.259	Phospho (STY)	S	ESAGRPHPVDRRREVSPAPVVAGQNKGYRPK	REVS(1)PAPVVAGQNK	12449000	11622000	12241000	8424900	9339000	10342000	>>>>>>	40303000	42514000	40542000	44136000	44429000	50642000	460	>>>>>>	0.308885	0.273369	0.301934	0.190885	0.210201	0.204218	>>>>>>	1.24426	1.10119	1.21626	0.768927	0.846734	0.822635	0.684587	0.0016301	Down_regulated
G3X9J0	Sipa1l3	signal-induced proliferation-associated 1 like 3	74206	ENSMUSG00000030583	___1	1	94.688	1248	2	619.762	Phospho (STY)	S	IGSKHPSRQDAAGKDSPNRHSKGEPQYSSHS	QDAAGKDS(1)PNR	2517000	2449500	2696600	2114200	2257400	2524800	>>>>>>	40303000	42514000	40542000	44136000	44429000	50642000	460	>>>>>>	0.0624519	0.0576163	0.0665137	0.0479019	0.0508092	0.0498559	>>>>>>	1.11804	1.03148	1.19076	0.857564	0.90961	0.892544	0.796256	0.00948039	Down_regulated
G3X9K3	Arfgef1	ADP-ribosylation factor guanine nucleotide-exchange factor 1(brefeldin A-inhibited)	211673	ENSMUSG00000067851	___1	0.970948	112.56	234	5	513.649	Phospho (STY)	S	QMERERHRQQQHLLQSPVSHHEPESPHLRYL	QQQHLLQS(0.971)PVS(0.029)HHEPESPHLR	231380	270650	249690	176600	210170	182400	>>>>>>	49718000	50557000	48464000	49277000	50110000	56442000	461	>>>>>>	0.00465385	0.00535336	0.00515207	0.00358382	0.00419417	0.00323164	>>>>>>	1.06703	1.22742	1.18127	0.821698	0.961639	0.740948	0.726263	0.01674	Down_regulated
A0A087WNZ7	Trip12	thyroid hormone receptor interactor 12	14897	ENSMUSG00000026219	___1	1	181.75	997	4	544.253	2 Phospho (STY)	S	HSRDDSLDLSPQGRLSDVLKRKRLPKRGPRR	DDS(0.002)LDLS(0.998)PQGRLS(1)DVLKR	8433500	8321000	8705100	6969500	7898300	8565700	>>>>>>	1767700	1688600	1930200	2055900	1896900	2296000	9137	>>>>>>	4.77089	4.92775	4.50995	3.39	4.16379	3.73071	>>>>>>	1.12287	1.15979	1.06145	0.797863	0.979982	0.878051	0.794203	0.01872	Down_regulated
A0A087WNZ7	Trip12	thyroid hormone receptor interactor 12	14897	ENSMUSG00000026219	___1	1	81.494	267	3	435.532	Phospho (STY)	S	SKTGGSSKFDWAARFSPKVSLPKTKLSLPGS	FDWAARFS(1)PK	1857800	1801900	1750200	1382300	1537400	1739700	>>>>>>	1767700	1688600	1930200	2055900	1896900	2296000	9137	>>>>>>	1.05097	1.0671	0.906745	0.672358	0.81048	0.757709	>>>>>>	1.19761	1.21598	1.03326	0.766167	0.923561	0.863427	0.740723	0.015795	Down_regulated
A0A087WNZ7	Trip12	thyroid hormone receptor interactor 12	14897	ENSMUSG00000026219	___1	0.804287	139.44	1577	3	671.292	Phospho (STY)	S	MQRLLDTNPEINQSDSQDSRVAPRLDRKKRT	LLDTNPEINQS(0.189)DS(0.804)QDS(0.007)R	996950	1081400	1004000	919920	913870	1028100	>>>>>>	1767700	1688600	1930200	2055900	1896900	2296000	9137	>>>>>>	0.563981	0.640412	0.520153	0.447454	0.48177	0.447779	>>>>>>	1.09103	1.23889	1.00625	0.865607	0.931993	0.866236	0.798472	0.0349693	Down_regulated
G5E8A8	Tekt5	tektin 5	70426	ENSMUSG00000039179	___1	0.815566	103.66	504	3	468.528	Phospho (STY)	S	AIGSGPYANHAPRISSGPCSGSALCKGPASC	IS(0.184)S(0.816)GPCSGSALCK	783080	771520	761240	136620	163430	222290	>>>>>>	294649984	306569984	309990016	136070000	152770000	166500000	467	>>>>>>	0.00265766	0.00251662	0.00245569	0.00100404	0.00106978	0.00133508	>>>>>>	1.44453	1.36787	1.33475	0.545731	0.581461	0.725659	0.446777	0.000279095	Down_regulated
O08547	Sec22b	SEC22 homolog B, vesicle trafficking protein	20333	ENSMUSG00000027879	___1	0.999729	113.22	177	3	381.192	Phospho (STY)	S	ALSALDSKANNLSSLSKKYRQDAKYLNMRST	ANNLSSLS(1)KK	6435000	6251500	6291400	4297500	4506100	4728400	>>>>>>	174950000	172010000	177670000	179110000	185950000	206980000	479	>>>>>>	0.0367819	0.0363438	0.0354106	0.0239936	0.0242329	0.0228447	>>>>>>	1.22874	1.21411	1.18293	0.801535	0.809527	0.763154	0.654815	2.92815e-05	Down_regulated
O08547	Sec22b	SEC22 homolog B, vesicle trafficking protein	20333	ENSMUSG00000027879	___1	0.999041	183.22	137	3	608.298	Phospho (STY)	S	TKKLYIDSRARRNLGSINTELQDVQRIMVAN	RNLGS(0.999)INT(0.001)ELQDVQR	5044600	5248000	4825800	4377900	4340800	4579700	>>>>>>	174950000	172010000	177670000	179110000	185950000	206980000	479	>>>>>>	0.0288345	0.0305099	0.0271616	0.0244425	0.0233439	0.0221263	>>>>>>	1.10605	1.17031	1.04188	0.937581	0.895439	0.848733	0.808184	0.00927082	Down_regulated
O08716	Fabp9	fatty acid binding protein 9, testis	21884	ENSMUSG00000027528	___1	0.999463	205.87	13	2	815.831	2 Phospho (STY)	S	___MIEPFLGTWKLISSENFENYVRELGVEC	LIS(0.999)S(1)ENFENY(0.001)VR	11424000	11247000	11730000	4793900	5217300	5235100	>>>>>>	1016300032	1042899968	1015699968	948129984	976369984	1090300032	501	>>>>>>	0.0112408	0.0107844	0.0115487	0.00505616	0.00534357	0.00480152	>>>>>>	1.38277	1.32662	1.42065	0.621977	0.657332	0.590653	0.452771	2.29362e-05	Down_regulated
O08716	Fabp9	fatty acid binding protein 9, testis	21884	ENSMUSG00000027528	___1	0.999929	205.87	14	2	815.831	2 Phospho (STY)	S	__MIEPFLGTWKLISSENFENYVRELGVECE	LIS(0.999)S(1)ENFENY(0.001)VR	15072000	13975000	15767000	7549100	8030300	8236500	>>>>>>	1016300032	1042899968	1015699968	948129984	976369984	1090300032	501	>>>>>>	0.0148303	0.0134001	0.0155233	0.00796209	0.00822465	0.00755434	>>>>>>	1.31835	1.19122	1.37995	0.707797	0.731137	0.671549	0.542608	0.000522965	Down_regulated
O08716	Fabp9	fatty acid binding protein 9, testis	21884	ENSMUSG00000027528	___1	1	196.64	91	3	599.935	2 Phospho (STY)	S	ADNRKVKSLITFEGGSMIQVQKWLGKQTTIK	S(0.918)LIT(0.082)FEGGS(1)MIQVQK	8555800	8984000	8951300	3330900	3871700	4095200	>>>>>>	1016300032	1042899968	1015699968	948129984	976369984	1090300032	501	>>>>>>	0.00841858	0.00861444	0.00881294	0.00351313	0.0039654	0.00375603	>>>>>>	1.36221	1.3939	1.42602	0.568459	0.641642	0.607763	0.434674	9.53987e-06	Down_regulated
D3YU73	Ampd3	adenosine monophosphate deaminase 3	11717	ENSMUSG00000005686	___1	0.845912	129.42	87	3	619.613	Phospho (STY)	S	AKRKKSFKMIRSQSLSLQMPTQQDWKGPPTA	S(0.009)QS(0.145)LS(0.846)LQMPTQQDWK	1187300	1217900	1216400	724360	829480	873840	>>>>>>								>>>>>>	1187300	1217900	1216400	724360	829480	873840	>>>>>>	1.17763	1.20798	1.20649	0.718459	0.822723	0.866721	0.670334	0.000935922	Down_regulated
Q9QZS3-3	Numb	NUMB endocytic adaptor protein	18222	ENSMUSG00000021224	___1	0.999997	72.583	265	3	501.577	Phospho (STY)	S	IPRRHAPIEQLARQGSFRGFPALSQKMSPFK;IPRRHAPLEQLVRQGSFRGFPALSQKNSPFK	QGS(1)FRGFPALSQK	1816800	1921800	1888200	1268500	1362200	1568000	>>>>>>								>>>>>>	1816800	1921800	1888200	1268500	1362200	1568000	>>>>>>	1.10944	1.17356	1.15304	0.774617	0.831836	0.957509	0.746197	0.00708282	Down_regulated
O09035	Dbil5	diazepam binding inhibitor-like 5	13168	ENSMUSG00000038057	___1	1	161.17	2	2	811.336	Acetyl (Protein N-term),Phospho (STY)	S	______________MSQVEFEMACASLKQLK	S(1)QVEFEMACASLK	75186000	70713000	78189000	30674000	31065000	35629000	>>>>>>	336369984	362080000	343400000	245670000	276700000	294209984	537	>>>>>>	0.223522	0.195297	0.227691	0.124859	0.11227	0.121101	>>>>>>	1.33481	1.16625	1.3597	0.745619	0.670441	0.723177	0.554097	0.000893486	Down_regulated
A0A1D5RLM0	Kifc3	kinesin family member C3	16582	ENSMUSG00000031788	___1	0.87335	59.512	678	3	568.932	Phospho (STY)	S	RAHSAPGSGTSSRPGSIRRKLQPSA______	AHSAPGS(0.032)GT(0.032)S(0.032)S(0.032)RPGS(0.873)IR	213730	242810	235600	144400	178220	188840	>>>>>>	42705000	45485000	41967000	42755000	44048000	49383000	582	>>>>>>	0.0050048	0.00533824	0.00561393	0.00337738	0.00404604	0.00382399	>>>>>>	1.10382	1.17736	1.23817	0.744891	0.892365	0.843391	0.704858	0.00400971	Down_regulated
O35345	Kpna6	karyopherin (importin) alpha 6	16650	ENSMUSG00000003731	___1	0.976631	86.497	6	2	819.32	Acetyl (Protein N-term),Oxidation (M),Phospho (STY)	S	__________METMASPGKDNYRMKSYKNNA	MET(0.023)MAS(0.977)PGKDNYR	9080500	8294800	9276100	7098000	7738800	8118100	>>>>>>	93916000	95730000	93321000	94565000	97417000	109210000	596	>>>>>>	0.0966875	0.0866479	0.0993999	0.0750595	0.0794399	0.0743348	>>>>>>	1.13401	1.01626	1.16582	0.880344	0.93172	0.871844	0.809359	0.0128022	Down_regulated
O35450	Fkbpl	FK506 binding protein-like	56299	ENSMUSG00000033739	___1	0.896222	47.915	7	2	743.304	Acetyl (Protein N-term),Phospho (STY)	S	_________METSPISPMNEKNTAQPQQREE	MET(0.052)S(0.052)PIS(0.896)PMNEK	421030	385510	414470	329210	336550	367990	>>>>>>	81710000	84880000	81136000	84956000	86058000	97696000	608	>>>>>>	0.00515274	0.00454182	0.00510834	0.00387506	0.00391073	0.00376668	>>>>>>	1.17306	1.03398	1.16295	0.882188	0.890308	0.857514	0.780421	0.00576661	Down_regulated
O35450	Fkbpl	FK506 binding protein-like	56299	ENSMUSG00000033739	___1	1	147.26	38	2	552.789	Phospho (STY)	S	NAQQILNTAIPFRQRSPGLLPEALKVGVRPD	S(1)PGLLPEALK	9578400	9125700	9384900	7110500	7175100	8310600	>>>>>>	81710000	84880000	81136000	84956000	86058000	97696000	608	>>>>>>	0.117224	0.107513	0.115669	0.0836963	0.0833752	0.0850659	>>>>>>	1.18699	1.08866	1.17124	0.847495	0.844244	0.861364	0.740696	0.00065061	Down_regulated
O35490	Gm5096	predicted gene 5096	12116	ENSMUSG00000069324	___1	0.997763	193.06	330	4	511.986	Phospho (STY)	S	APERGFLPPASEKHGSWGSGLDMHTKPWIRA	HGS(0.998)WGS(0.002)GLDMHTKPWIR	3294900	3167400	3122100	3311400	3202800	3476000	>>>>>>	893720000	921740032	901190016	1229100032	1264499968	1412800000	617	>>>>>>	0.00368673	0.00343633	0.00346442	0.00269417	0.00253286	0.00246036	>>>>>>	1.21043	1.12821	1.13744	0.884548	0.831588	0.807786	0.726083	0.000776283	Down_regulated
O35601-2	Fyb	FYN binding protein	23880	ENSMUSG00000022148	___1	0.906964	194.65	28	2	677.312	Phospho (STY)	S	EAATSSRPFKVAGQSSPSGIQSRKNLFDNQG	VAGQS(0.092)S(0.907)PS(0.001)GIQSR	1592500	2330900	1659600	1439700	1497000	1744600	>>>>>>	1386500	1549800	1383300	1816100	1603500	1755300	626	>>>>>>	1.14858	1.504	1.19974	0.792743	0.933583	0.993904	>>>>>>	1.04852	1.37298	1.09523	0.723686	0.852257	0.907324	0.706128	0.040078	Down_regulated
O35711-2	Ppfibp2	PTPRF interacting protein, binding protein 2 (liprin beta 2)	19024	ENSMUSG00000036528	___1	1	82.007	357	3	525.919	Phospho (STY)	S	NTTNKSPEEVPKQEISPRCSSPTPGPPPLPQ	SPEEVPKQEIS(1)PR	11771000	12008000	12358000	10805000	11165000	11937000	>>>>>>	42509000	41775000	41999000	45325000	47710000	51814000	657	>>>>>>	0.276906	0.287445	0.294245	0.238389	0.234018	0.230382	>>>>>>	1.06408	1.10458	1.13071	0.916069	0.899271	0.885298	0.818533	0.000726176	Down_regulated
Q3UR63	Pbx2	pre B cell leukemia homeobox 2	18515	ENSMUSG00000034673	___1	0.999999	84.41	248	3	417.194	Phospho (STY)	S	IYAVKTAVSVAQGGHSRTSSPTPPSSAGSGG	TAVSVAQGGHS(1)R	2211200	2196200	2311000	1586600	1605600	1835700	>>>>>>								>>>>>>	2211200	2196200	2311000	1586600	1605600	1835700	>>>>>>	1.12948	1.12182	1.18046	0.810434	0.820139	0.937674	0.748378	0.00302778	Down_regulated
O54833	Csnk2a2	casein kinase 2, alpha prime polypeptide	13000	ENSMUSG00000046707	___1	0.766117	95.264	21	3	458.557	Phospho (STY)	S	AGSRARVYAEVNSLRSREYWDYEAHVPSWGN	VYAEVNS(0.234)LRS(0.766)R	708890	744170	797600	425870	430380	440820	>>>>>>	129060000	124670000	131790000	127040000	143020000	152660000	695	>>>>>>	0.00549272	0.00596912	0.00605205	0.00335225	0.00300923	0.00288759	>>>>>>	1.23141	1.33822	1.35681	0.751543	0.67464	0.647371	0.528099	0.000246677	Down_regulated
O54863	Tssk2	testis-specific serine kinase 2	22115	ENSMUSG00000045521	___1	1	107.75	349	3	434.522	Phospho (STY)	S	EDRLAETSRAKDHHISGAEVEKAST______	DHHIS(1)GAEVEK	3104600	3043800	3126700	1419400	1578100	1618100	>>>>>>	80327000	75085000	73534000	65636000	69343000	77393000	696	>>>>>>	0.0386495	0.0405381	0.0425205	0.0216253	0.0227579	0.0209076	>>>>>>	1.2401	1.30069	1.3643	0.693865	0.730204	0.670835	0.536454	0.000110402	Down_regulated
O54863	Tssk2	testis-specific serine kinase 2	22115	ENSMUSG00000045521	___1	0.999984	120.77	284	3	355.491	Phospho (STY)	S	HSWLQPPKPKAMSSASFKREGEGKYRADCKL	AMSSAS(1)FKR	7665000	7314700	7292400	3414600	3825200	4113000	>>>>>>	80327000	75085000	73534000	65636000	69343000	77393000	696	>>>>>>	0.0954225	0.0974189	0.0991705	0.0520233	0.0551635	0.0531443	>>>>>>	1.26571	1.29219	1.31542	0.690051	0.731703	0.704921	0.549057	6.52656e-06	Down_regulated
O54946	Dnajb6	DnaJ heat shock protein family (Hsp40) member B6	23950	ENSMUSG00000029131	___1	1	88.441	15	4	276.883	Phospho (STY)	S	_MVDYYEVLGVQRHASPEDIKKAYRKQALKW	HAS(1)PEDIKK	56207000	53816000	57073000	45779000	49458000	54335000	>>>>>>	77378000	77217000	78002000	78939000	80242000	91353000	710	>>>>>>	0.726395	0.696945	0.731686	0.579929	0.616361	0.594781	>>>>>>	1.10448	1.0597	1.11252	0.881776	0.93717	0.904358	0.831113	0.00130952	Down_regulated
O55098	Stk10	serine/threonine kinase 10	20868	ENSMUSG00000020272	___1	0.999723	142.31	437	4	638.282	Phospho (STY)	S	QMDEEKQIPDQDENPSPAASKSQKANQSRPN	IQMDEEKQIPDQDENPS(1)PAASK	7717800	8688800	7970100	7171900	7547800	8310400	>>>>>>	80995000	81980000	82087000	87297000	90962000	101190000	732	>>>>>>	0.0952874	0.105987	0.0970933	0.0821552	0.0829775	0.0821267	>>>>>>	1.04783	1.16549	1.06769	0.903421	0.912464	0.903108	0.828707	0.00682187	Down_regulated
O55098	Stk10	serine/threonine kinase 10	20868	ENSMUSG00000020272	___1	0.999712	84.896	416	2	556.75	Phospho (STY)	S	NDLKVPVPLRKSRPLSMDARIQMDEEKQIPD	SRPLS(1)MDAR	714340	733580	684830	525010	586450	588920	>>>>>>	80995000	81980000	82087000	87297000	90962000	101190000	732	>>>>>>	0.00881956	0.00894828	0.00834273	0.00601407	0.0064472	0.00581994	>>>>>>	1.19205	1.20945	1.12761	0.812862	0.871404	0.786624	0.700146	0.000565	Down_regulated
O55137	Acot1	acyl-CoA thioesterase 1	26897	ENSMUSG00000072949	___1	0.999966	106.35	416	3	478.886	Phospho (STY)	S	QTFFHKQLGSECLHVSPKI____________	QLGSECLHVS(1)PK	3898700	3660000	3804900	2779900	2953100	3229000	>>>>>>	8304000	9355700	8616000	8327100	8125500	9390600	740	>>>>>>	0.469497	0.391205	0.441609	0.333838	0.363436	0.343854	>>>>>>	1.20207	1.00162	1.13067	0.854738	0.93052	0.880384	0.799447	0.0237347	Down_regulated
O70291	Grk4	G protein-coupled receptor kinase 4	14772	ENSMUSG00000052783	___1	1	188.81	484	2	706.863	Phospho (STY)	S	PQAIYCRNILDIGQFSVVKGVNLDTNDEIFY	NILDIGQFS(1)VVK	3126600	3045800	3376300	2147300	2263700	2383100	>>>>>>	8467800	7273900	7409700	6981600	6845700	7849400	775	>>>>>>	0.369234	0.41873	0.455659	0.307566	0.330675	0.303603	>>>>>>	1.0137	1.14959	1.25097	0.844393	0.907837	0.833514	0.757338	0.0189846	Down_regulated
O70318	Epb41l2	erythrocyte membrane protein band 4.1 like 2	13822	ENSMUSG00000019978	___1	1	60.064	68	2	491.703	Phospho (STY)	S	ERQSTPRLRKRGKDPSENRGISRFIPPWLKK	GKDPS(1)ENR	479250	541380	445460	397590	456190	447540	>>>>>>	484409984	488580000	484209984	495040000	515209984	572190016	781	>>>>>>	0.000989348	0.00110807	0.000919973	0.000803147	0.000885445	0.000782153	>>>>>>	1.08162	1.21142	1.00578	0.878055	0.968028	0.855102	0.818835	0.0451189	Down_regulated
O70451	Slc16a7	solute carrier family 16 (monocarboxylic acid transporters), member 7	20503	ENSMUSG00000020102	___1	0.998137	79.237	476	3	644.613	Phospho (STY)	S	QDEVTVKASNAHNPPSDRDKESNI_______	ASNAHNPPS(0.998)DRDKES(0.002)NI	9489700	8614400	8744800	3039800	3479800	3487700	>>>>>>	63608000	63025000	66935000	42855000	47999000	51591000	801	>>>>>>	0.14919	0.136682	0.130646	0.0709322	0.0724973	0.0676029	>>>>>>	1.4264	1.30682	1.2491	0.678181	0.693145	0.646349	0.506658	0.000265306	Down_regulated
O70451	Slc16a7	solute carrier family 16 (monocarboxylic acid transporters), member 7	20503	ENSMUSG00000020102	___1	1	95.018	459	3	371.844	Phospho (STY)	S	KSASHASREMEALNRSKQDEVTVKASNAHNP	S(1)KQDEVTVK	22703000	22623000	21383000	5837400	6561300	7634600	>>>>>>	63608000	63025000	66935000	42855000	47999000	51591000	801	>>>>>>	0.356921	0.358953	0.319459	0.136213	0.136697	0.147983	>>>>>>	1.4706	1.47897	1.31625	0.56123	0.563223	0.609727	0.406529	0.000106953	Down_regulated
O70451	Slc16a7	solute carrier family 16 (monocarboxylic acid transporters), member 7	20503	ENSMUSG00000020102	___1	0.999941	95.197	450	3	573.562	2 Phospho (STY)	S	RKREKAKKKKSASHASREMEALNRSKQDEVT	S(0.073)AS(0.927)HAS(1)REMEALNR	10160000	10114000	10307000	5196600	5437500	6345300	>>>>>>	63608000	63025000	66935000	42855000	47999000	51591000	801	>>>>>>	0.159728	0.160476	0.153985	0.12126	0.113284	0.122992	>>>>>>	1.15227	1.15766	1.11084	0.87476	0.817219	0.887257	0.753994	0.000428173	Down_regulated
O70469	Dok2	docking protein 2	13449	ENSMUSG00000022102	___1	1	65.295	124	3	342.162	Phospho (STY)	S	IQAICLLAFPGQRKGSPGLEEKSGSPCMEEN	KGS(1)PGLEEK	2419400	2497000	2592900	1703300	1875000	2134800	>>>>>>								>>>>>>	2419400	2497000	2592900	1703300	1875000	2134800	>>>>>>	1.09786	1.13308	1.17659	0.772916	0.850829	0.96872	0.760803	0.0114035	Down_regulated
O70576	Stag3	stromal antigen 3	50878	ENSMUSG00000036928	___1	0.892576	123.09	1080	4	805.377	Phospho (STY)	S	TYCHSLHPLEITAEASPRGPPHSKKRCVEGP	APNHPWGPVTTYCHS(0.005)LHPLEIT(0.103)AEAS(0.893)PR	2712400	2381800	2504700	2208800	1990300	2268400	>>>>>>	51405000	50717000	51107000	50013000	52870000	57635000	813	>>>>>>	0.0527653	0.0469626	0.0490089	0.0441645	0.0376452	0.039358	>>>>>>	1.17298	1.04398	1.08947	0.981781	0.836855	0.874932	0.814645	0.0237634	Down_regulated
O88271	Cfdp1	craniofacial development protein 1	23837	ENSMUSG00000031954	___1	0.92184	110.38	127	2	420.187	Phospho (STY)	S	SFLNDVGPKSKAAPGSQTKVAEETEEISSNK	AAPGS(0.922)QT(0.078)K	2336700	2568700	2176400	1931400	2046300	2154600	>>>>>>	76993000	77922000	76681000	77999000	78806000	92315000	819	>>>>>>	0.0303495	0.032965	0.0283825	0.0247619	0.0259663	0.0233397	>>>>>>	1.09853	1.1932	1.02733	0.896276	0.939872	0.844799	0.807745	0.018408	Down_regulated
O88271	Cfdp1	craniofacial development protein 1	23837	ENSMUSG00000031954	___1	0.995842	174.98	246	4	699.827	Phospho (STY)	S	KQKMSTLEKSKLDWESFKEEEGIGEELAIHN	S(0.004)KLDWES(0.996)FKEEEGIGEELAIHNR	4628000	4515000	5076300	3331300	3974300	4386400	>>>>>>	76993000	77922000	76681000	77999000	78806000	92315000	819	>>>>>>	0.0601094	0.0579426	0.0662002	0.0427095	0.0504314	0.0475156	>>>>>>	1.11002	1.07001	1.2225	0.788705	0.931304	0.877457	0.763392	0.0121913	Down_regulated
O88509-3	Dnmt3b	DNA methyltransferase 3B	13436	ENSMUSG00000027478	___1	0.978403	101.79	116	2	541.753	Phospho (STY)	S	PKLTRETKDTRTRSESPAVRTRHSNGTSSLE	TRS(0.021)ES(0.978)PAVR	560760	622940	543770	561900	582140	592850	>>>>>>	330820	333100	336780	398140	411690	443160	844	>>>>>>	1.69506	1.87013	1.61461	1.41131	1.41403	1.33778	>>>>>>	1.08856	1.20099	1.0369	0.906341	0.908083	0.859118	0.803721	0.0129991	Down_regulated
H3BJJ1	Gmnn	geminin	57441	ENSMUSG00000006715	___1	1	84.499	19	4	497.994	Phospho (STY)	S	SMKQKQEGAQENVKNSPVPRRTLKMIQPSAD	QKQEGAQENVKNS(1)PVPR	13240000	14271000	14020000	10483000	11621000	12558000	>>>>>>	29198000	28937000	29880000	29276000	29920000	34215000	845	>>>>>>	0.453456	0.493175	0.46921	0.358075	0.388402	0.367032	>>>>>>	1.07567	1.16989	1.11304	0.849408	0.921349	0.870655	0.786465	0.00233276	Down_regulated
O88569-2	Hnrnpa2b1	heterogeneous nuclear ribonucleoprotein A2/B1	53379	ENSMUSG00000004980	___1	1	131.42	224	2	496.677	Phospho (STY)	S	PGPGSNFRGGSDGYGSGRGFGDGYNGYGGGP	GGSDGYGS(1)GR	1194100	1222200	1160300	906070	914340	1012100	>>>>>>								>>>>>>	1194100	1222200	1160300	906070	914340	1012100	>>>>>>	1.11788	1.14418	1.08624	0.848233	0.855975	0.947495	0.791956	0.00297693	Down_regulated
O88623	Usp2	ubiquitin specific peptidase 2	53376	ENSMUSG00000032010	___1	0.819942	96.23	143	2	593.267	Phospho (STY)	S	NARDQGVTLSQKKSNSQSDLARDFSSLRTSD	KS(0.168)NS(0.82)QS(0.012)DLAR	659010	747760	682210	380840	443910	531620	>>>>>>	14204000	17873000	13843000	14864000	14048000	17261000	862	>>>>>>	0.0463961	0.0418374	0.0492819	0.0256216	0.0315995	0.0307989	>>>>>>	1.23429	1.11302	1.31106	0.681621	0.840653	0.819354	0.640074	0.00450869	Down_regulated
O88665	Brd7	bromodomain containing 7	26992	ENSMUSG00000031660	___1	0.995265	104.81	289	4	537.233	Phospho (STY)	S	REREDSGDAETQAFRSPAKDNKRKDKDVLED	EDSGDAET(0.005)QAFRS(0.995)PAKDNK	6770200	6331700	6889900	5097100	5434100	6113400	>>>>>>	64783000	65320000	63159000	63066000	66878000	72398000	866	>>>>>>	0.104506	0.0969336	0.109088	0.0808217	0.0812539	0.0844416	>>>>>>	1.12565	1.04408	1.175	0.870541	0.875196	0.909531	0.793866	0.00459114	Down_regulated
O88746	Tom1	target of myb1 trafficking protein	21968	ENSMUSG00000042870	___1	0.999839	143.09	160	3	793.369	Phospho (STY)	S	RRKGLEFPMTDLDMLSPIHTPQRTVFNSETP	GLEFPMTDLDMLS(1)PIHTPQR	1071600	975430	853820	717550	768460	848510	>>>>>>	135290000	135200000	139660000	138140000	144850000	158010000	878	>>>>>>	0.00792076	0.00721472	0.00611356	0.00519437	0.00530521	0.00536998	>>>>>>	1.28034	1.16622	0.988221	0.839639	0.857556	0.868025	0.746836	0.0274277	Down_regulated
O88746	Tom1	target of myb1 trafficking protein	21968	ENSMUSG00000042870	___1	0.979449	115.06	376	3	347.829	Phospho (STY)	S	HLEDDFDMFALTRGSSLADQRKGVKYEAPQT	GS(0.021)S(0.979)LADQRK	4785400	5106000	4853800	2774400	3067100	3098100	>>>>>>	135290000	135200000	139660000	138140000	144850000	158010000	878	>>>>>>	0.0353714	0.0377663	0.0347544	0.020084	0.0211743	0.019607	>>>>>>	1.2576	1.34274	1.23566	0.714066	0.752832	0.697107	0.564131	0.000108291	Down_regulated
O88746	Tom1	target of myb1 trafficking protein	21968	ENSMUSG00000042870	___1	0.994464	218.03	180	2	644.27	Phospho (STY)	S	PQRTVFNSETPSRQNSVSSNTSQRGDLSQHA	QNS(0.994)VS(0.002)S(0.002)NT(0.002)SQR	1158100	1072000	1064700	892580	850140	963500	>>>>>>	135290000	135200000	139660000	138140000	144850000	158010000	878	>>>>>>	0.00856013	0.00792899	0.00762351	0.00646142	0.00586911	0.00609772	>>>>>>	1.20733	1.11831	1.07523	0.911323	0.827784	0.860027	0.764256	0.00432486	Down_regulated
P84102	Serf2	small EDRK-rich factor 2	378702	ENSMUSG00000074884	___1	1	74.133	41	3	490.897	Phospho (STY)	S	RKEDSLTASQRKQRDSEIMQQKQKIANEKKS;RRDDGLSAAARKQRDSEIMQQKQKKANEKKE	KQRDS(1)EIMQQK	1589000	1540300	1706200	1169500	1300600	1429100	>>>>>>	25609000	28018000	24284000	28070000	28872000	32934000	2187	>>>>>>	0.0620485	0.0549754	0.0702603	0.0416637	0.0450471	0.0433928	>>>>>>	1.17298	1.03927	1.32822	0.787624	0.851585	0.820312	0.694686	0.0135438	Down_regulated
O88987	Akap3	A kinase (PRKA) anchor protein 3	11642	ENSMUSG00000030344	___1	0.990449	103.79	12	3	496.218	Phospho (STY)	S	____MADRVDWLQSQSGVCKVGVYSPGDNQH	VDWLQS(0.01)QS(0.99)GVCK	2078900	2043900	2091700	246540	367610	431330	>>>>>>	892689984	900689984	918620032	555329984	593580032	659000000	911	>>>>>>	0.0023288	0.00226926	0.002277	0.000443952	0.00061931	0.000654522	>>>>>>	1.6261	1.58452	1.58993	0.309992	0.432436	0.457023	0.249857	1.43245e-05	Down_regulated
O88987	Akap3	A kinase (PRKA) anchor protein 3	11642	ENSMUSG00000030344	___1	0.999281	100.28	565	5	714.725	Oxidation (M),Phospho (STY)	S	AAASTNFPTNKPPPPSPVVQDECKLKSPPHK	MDAQSFLEAAASTNFPTNKPPPPS(0.999)PVVQDECK	38082000	40450000	44258000	1794100	4565400	5050800	>>>>>>	892689984	900689984	918620032	555329984	593580032	659000000	911	>>>>>>	0.0426598	0.04491	0.0481788	0.00323069	0.0076913	0.00766434	>>>>>>	1.65846	1.74594	1.87302	0.125598	0.299011	0.297963	0.136917	5.73509e-05	Down_regulated
Q60662-2	Akap4	A kinase (PRKA) anchor protein 4	11643	ENSMUSG00000050089	___1	1	153.95	458	3	591.904	2 Phospho (STY)	S	AGTNDPKCKNQSLEFSAMKAEMKGKDKCKSK	NQS(1)LEFS(1)AMKAEMK	459260000	477230000	494200000	57824000	83299000	89007000	>>>>>>	2711699968	2852100096	2844800000	2110899968	2269499904	2493900032	3208	>>>>>>	0.169362	0.167326	0.17372	0.0273931	0.0367037	0.0356899	>>>>>>	1.66533	1.6453	1.70818	0.269354	0.360904	0.350936	0.195503	2.55612e-06	Down_regulated
Q60662-2	Akap4	A kinase (PRKA) anchor protein 4	11643	ENSMUSG00000050089	___1	0.999492	140.24	734	4	854.852	2 Phospho (STY)	S	ALVGSGSRCGRDAMMSQNYSETPGPEVIVNN	DAMMS(0.999)QNYSETPGPEVIVNNQCS(0.454)T(0.515)T(0.032)NLQK	10346000	9979400	10940000	1583800	2353000	2386000	>>>>>>	2711699968	2852100096	2844800000	2110899968	2269499904	2493900032	3208	>>>>>>	0.00381532	0.00349897	0.00384561	0.000750296	0.00103679	0.000956734	>>>>>>	1.64646	1.50994	1.65953	0.323782	0.447416	0.412868	0.245865	3.6495e-05	Down_regulated
O88987	Akap3	A kinase (PRKA) anchor protein 3	11642	ENSMUSG00000030344	___1	0.996256	157.73	662	3	622.261	Phospho (STY)	S	APKFCEDEEATGGALSGLTKMVANQLDNCMN	FCEDEEATGGALS(0.996)GLT(0.004)K	2486200	2380000	2565400	410780	579380	583230	>>>>>>	892689984	900689984	918620032	555329984	593580032	659000000	911	>>>>>>	0.00278507	0.00264242	0.00279267	0.000739704	0.000976077	0.000885023	>>>>>>	1.54426	1.46517	1.54848	0.410151	0.541215	0.490727	0.316394	2.44163e-05	Down_regulated
Q60662-2	Akap4	A kinase (PRKA) anchor protein 4	11643	ENSMUSG00000050089	___1	0.99971	114.54	590	2	658.297	Phospho (STY)	S	AQYEKCGGGQSSKSLSMKHFETRGAPGPSTC	SLS(1)MKHFETR	34690000	34121000	37617000	6708300	9034000	9524500	>>>>>>	2711699968	2852100096	2844800000	2110899968	2269499904	2493900032	3208	>>>>>>	0.0127927	0.0119635	0.0132231	0.00317793	0.00398061	0.00381912	>>>>>>	1.56783	1.4662	1.62058	0.389477	0.487851	0.468059	0.289044	3.48161e-05	Down_regulated
Q60662-2	Akap4	A kinase (PRKA) anchor protein 4	11643	ENSMUSG00000050089	___1	1	119.4	346	3	582.293	Phospho (STY)	S	ASDMMVSVMKTLKVHSCGKPIPACVVLKRVL	VHS(1)CGKPIPACVVLK	34677000	33146000	35546000	3982100	6508700	6659300	>>>>>>	2711699968	2852100096	2844800000	2110899968	2269499904	2493900032	3208	>>>>>>	0.0127879	0.0116216	0.0124951	0.00188645	0.0028679	0.00267024	>>>>>>	1.73086	1.573	1.69122	0.255332	0.388173	0.361419	0.201183	2.86443e-05	Down_regulated
Q60662-2	Akap4	A kinase (PRKA) anchor protein 4	11643	ENSMUSG00000050089	___1	1	203.69	454	3	591.904	2 Phospho (STY)	S	ATLKAGTNDPKCKNQSLEFSAMKAEMKGKDK	NQS(1)LEFS(1)AMKAEMK	112310000	155650000	117740000	24729000	30650000	33093000	>>>>>>	2711699968	2852100096	2844800000	2110899968	2269499904	2493900032	3208	>>>>>>	0.0414168	0.0545738	0.0413878	0.0117149	0.0135052	0.0132696	>>>>>>	1.413	1.86187	1.41201	0.399671	0.460749	0.452711	0.280173	0.0017367	Down_regulated
Q60662-2	Akap4	A kinase (PRKA) anchor protein 4	11643	ENSMUSG00000050089	___1	0.904182	193.3	530	4	339.667	Phospho (STY)	T	CCTSKDEKREKISPSTDSLAKDLIVSALMLI	EKIS(0.001)PS(0.094)T(0.904)DSLAK	19447000	19372000	20367000	4278400	5091800	5693900	>>>>>>	2711699968	2852100096	2844800000	2110899968	2269499904	2493900032	3208	>>>>>>	0.00717152	0.00679219	0.00715938	0.00202681	0.00224358	0.00228313	>>>>>>	1.55471	1.47248	1.55208	0.439392	0.486384	0.494959	0.310254	5.11294e-06	Down_regulated
Q60662-2	Akap4	A kinase (PRKA) anchor protein 4	11643	ENSMUSG00000050089	___1	0.987788	150.62	574	4	734.529	Phospho (STY)	S	CEEECPGSSMGYMSQSAQYEKCGGGQSSKSL	GKDPCEEECPGSSMGYMS(0.012)QS(0.988)AQYEK	48436000	49437000	49712000	28059000	29193000	32277000	>>>>>>	2711699968	2852100096	2844800000	2110899968	2269499904	2493900032	3208	>>>>>>	0.0178619	0.0173335	0.0174747	0.0132924	0.0128632	0.0129424	>>>>>>	1.16785	1.13331	1.14253	0.869089	0.841023	0.846201	0.742319	2.53193e-05	Down_regulated
O88987	Akap3	A kinase (PRKA) anchor protein 3	11642	ENSMUSG00000030344	___1	0.98422	160.93	558	3	1185.21	Phospho (STY)	T	DAQSFLEAAASTNFPTNKPPPPSPVVQDECK	MDAQSFLEAAAS(0.001)T(0.015)NFPT(0.984)NKPPPPSPVVQDECK	2929100	3167500	3565000	124630	310010	409760	>>>>>>	892689984	900689984	918620032	555329984	593580032	659000000	911	>>>>>>	0.00328121	0.00351675	0.00388082	0.000224425	0.000522272	0.000621791	>>>>>>	1.63417	1.75148	1.9328	0.111772	0.260111	0.309676	0.12815	0.000125178	Down_regulated
Q60662-2	Akap4	A kinase (PRKA) anchor protein 4	11643	ENSMUSG00000050089	___1	0.999132	158.07	483	2	422.184	Phospho (STY)	S	DKCKSKADPCCKSLTSAERVSEHILKESLTM	SLT(0.001)S(0.999)AER	33752000	32859000	33558000	8603700	9642800	10359000	>>>>>>	2711699968	2852100096	2844800000	2110899968	2269499904	2493900032	3208	>>>>>>	0.0124468	0.011521	0.0117963	0.00407584	0.00424887	0.00415374	>>>>>>	1.54803	1.43288	1.46712	0.50692	0.528439	0.516607	0.34891	9.93113e-06	Down_regulated
Q60662-2	Akap4	A kinase (PRKA) anchor protein 4	11643	ENSMUSG00000050089	___1	0.795238	124.14	572	4	734.529	Phospho (STY)	S	DPCEEECPGSSMGYMSQSAQYEKCGGGQSSK	GKDPCEEECPGSSMGY(0.094)MS(0.795)QS(0.11)AQYEK	21684000	22252000	22652000	12756000	11685000	12521000	>>>>>>	2711699968	2852100096	2844800000	2110899968	2269499904	2493900032	3208	>>>>>>	0.00799646	0.00780197	0.0079626	0.00604292	0.00514871	0.00502065	>>>>>>	1.20027	1.17108	1.19519	0.907043	0.772822	0.7536	0.682306	0.00153609	Down_regulated
O88987	Akap3	A kinase (PRKA) anchor protein 3	11642	ENSMUSG00000030344	___1	0.947726	109.36	52	3	511.891	Phospho (STY)	S	DPVRVLSWLRKDLEKSTAGFQDSRFKPGESS	DLEKS(0.948)T(0.052)AGFQDSR	4598100	4703300	4490300	957570	963580	1169700	>>>>>>	892689984	900689984	918620032	555329984	593580032	659000000	911	>>>>>>	0.00515084	0.00522189	0.00488809	0.00172433	0.00162334	0.00177496	>>>>>>	1.51618	1.5371	1.43884	0.507567	0.47784	0.522472	0.335672	6.9011e-06	Down_regulated
O88987	Akap3	A kinase (PRKA) anchor protein 3	11642	ENSMUSG00000030344	___1	0.999412	94.542	715	3	890.697	2 Phospho (STY)	S	DSPLSELGEEKCGDASRPNSAFPDNLYECLP	CGDAS(0.999)RPNS(0.001)AFPDNLY(1)ECLPVK	3735100	3736500	3882200	1157800	1024800	1162900	>>>>>>	892689984	900689984	918620032	555329984	593580032	659000000	911	>>>>>>	0.0041841	0.00414849	0.00422612	0.00208489	0.00172647	0.00176464	>>>>>>	1.38434	1.37256	1.39824	0.6898	0.571216	0.583845	0.443995	3.62091e-05	Down_regulated
O88987	Akap3	A kinase (PRKA) anchor protein 3	11642	ENSMUSG00000030344	___1	0.997066	209.11	701	3	510.873	Phospho (STY)	S	DSVMKLCLIIAKSCDSPLSELGEEKCGDASR	S(0.002)CDS(0.997)PLS(0.001)ELGEEK	4445500	4256200	4496500	1501300	1791000	1754200	>>>>>>	892689984	900689984	918620032	555329984	593580032	659000000	911	>>>>>>	0.00497989	0.00472549	0.00489484	0.00270344	0.00301728	0.00266191	>>>>>>	1.30007	1.23366	1.27787	0.705771	0.787705	0.69493	0.574144	0.000104459	Down_regulated
O88987	Akap3	A kinase (PRKA) anchor protein 3	11642	ENSMUSG00000030344	___1	1	169.25	21	3	603.925	Phospho (STY)	S	DWLQSQSGVCKVGVYSPGDNQHQDWKMDTST	VGVYS(1)PGDNQHQDWK	4266700	3923000	4308000	676890	871740	995120	>>>>>>	892689984	900689984	918620032	555329984	593580032	659000000	911	>>>>>>	0.0047796	0.00435555	0.00468964	0.0012189	0.00146861	0.00151005	>>>>>>	1.59122	1.45005	1.56128	0.405795	0.488931	0.502724	0.303625	3.45453e-05	Down_regulated
Q60662-2	Akap4	A kinase (PRKA) anchor protein 4	11643	ENSMUSG00000050089	___1	0.997626	238.51	217	2	599.307	Phospho (STY)	S	ECSMDDLSFYVNRLSSLVIQMARKEIKDKLE	LS(0.002)S(0.998)LVIQMAR	49062000	49868000	52034000	5776600	8312800	9403900	>>>>>>	2711699968	2852100096	2844800000	2110899968	2269499904	2493900032	3208	>>>>>>	0.0180927	0.0174847	0.0182909	0.00273656	0.00366283	0.00377076	>>>>>>	1.69517	1.6382	1.71374	0.256398	0.343185	0.353297	0.188797	3.67885e-06	Down_regulated
Q60662-2	Akap4	A kinase (PRKA) anchor protein 4	11643	ENSMUSG00000050089	___1	0.998539	85.619	241	4	425.928	Phospho (STY)	S	EIKDKLEGGSKCLHHSMYTSGDKGKTSPRSA	CLHHS(0.999)MY(0.001)T(0.001)SGDKGK	6191800	5734500	6095800	1860300	2154900	2468000	>>>>>>	2711699968	2852100096	2844800000	2110899968	2269499904	2493900032	3208	>>>>>>	0.00228336	0.00201062	0.00214279	0.000881283	0.000949504	0.000989615	>>>>>>	1.47995	1.30318	1.38884	0.5712	0.615417	0.641415	0.43817	0.000142594	Down_regulated
O88987	Akap3	A kinase (PRKA) anchor protein 3	11642	ENSMUSG00000030344	___1	1	138.89	827	2	633.826	Phospho (STY)	S	EKLLQLSATAVEKGRSVGEVLQSVLRYEKER	S(1)VGEVLQSVLR	1446300	1538000	1367900	711090	765550	910260	>>>>>>	892689984	900689984	918620032	555329984	593580032	659000000	911	>>>>>>	0.00162016	0.00170758	0.00148908	0.00128048	0.00128972	0.00138127	>>>>>>	1.10865	1.16847	1.01895	0.876213	0.882532	0.945184	0.820349	0.0154435	Down_regulated
Q60662-2	Akap4	A kinase (PRKA) anchor protein 4	11643	ENSMUSG00000050089	___1	1	209.41	803	2	759.849	Phospho (STY)	S	EKLPEVSAKAAEKGYSVGDLLQEVMKFAKER	GYS(1)VGDLLQEVMK	605990000	590450000	643000000	315710000	337140000	379370000	>>>>>>	2711699968	2852100096	2844800000	2110899968	2269499904	2493900032	3208	>>>>>>	0.223472	0.207023	0.226026	0.149562	0.148553	0.152119	>>>>>>	1.2115	1.12232	1.22535	0.810812	0.805341	0.824677	0.685786	0.000341397	Down_regulated
Q60662-2	Akap4	A kinase (PRKA) anchor protein 4	11643	ENSMUSG00000050089	___1	0.999255	112.13	318	2	488.705	Phospho (STY)	S	EKQQMCPKDSKEFADSISKGLMVYANQVASD	EFADS(0.999)IS(0.001)K	34361000	33474000	36107000	4809700	7009600	7177500	>>>>>>	2711699968	2852100096	2844800000	2110899968	2269499904	2493900032	3208	>>>>>>	0.0126714	0.0117366	0.0126923	0.00227851	0.00308861	0.00287802	>>>>>>	1.67665	1.55296	1.67941	0.301487	0.408678	0.380813	0.222239	1.73465e-05	Down_regulated
Q60662-2	Akap4	A kinase (PRKA) anchor protein 4	11643	ENSMUSG00000050089	___1	0.928018	65.574	654	3	324.152	Phospho (STY)	S	ELTESDNKRCCDPRSSKAAPMAKRPEEQCQD	S(0.072)S(0.928)KAAPMAK	4303600	4084700	3880900	1741800	1889200	2076600	>>>>>>	2711699968	2852100096	2844800000	2110899968	2269499904	2493900032	3208	>>>>>>	0.00158705	0.00143217	0.00136421	0.000825146	0.00083243	0.000832672	>>>>>>	1.38533	1.25014	1.19081	0.720266	0.726624	0.726835	0.568105	0.000667802	Down_regulated
O88987	Akap3	A kinase (PRKA) anchor protein 3	11642	ENSMUSG00000030344	___1	0.909343	205.97	403	2	597.768	Phospho (STY)	S	FAKKFPENIRRARDKSESYSLISTKSRAGDP	S(0.909)ES(0.045)YS(0.045)LISTK	13492000	13003000	14000000	5552000	6116700	6640000	>>>>>>	892689984	900689984	918620032	555329984	593580032	659000000	911	>>>>>>	0.0151139	0.0144367	0.0152403	0.00999766	0.0103048	0.0100759	>>>>>>	1.20639	1.15234	1.21648	0.798013	0.822526	0.804256	0.678226	5.52046e-05	Down_regulated
O88987	Akap3	A kinase (PRKA) anchor protein 3	11642	ENSMUSG00000030344	___1	0.95543	175.49	407	3	506.544	2 Phospho (STY)	S	FPENIRRARDKSESYSLISTKSRAGDPKLSN	DKS(0.092)ES(0.905)Y(0.029)S(0.955)LIS(0.016)T(0.003)K	23012000	38248000	22411000	6245700	7119200	8009400	>>>>>>	892689984	900689984	918620032	555329984	593580032	659000000	911	>>>>>>	0.0257783	0.0424652	0.0243964	0.0112468	0.0119937	0.0121539	>>>>>>	1.20803	1.99003	1.14327	0.527054	0.562053	0.56956	0.382064	0.0304271	Down_regulated
O88987	Akap3	A kinase (PRKA) anchor protein 3	11642	ENSMUSG00000030344	___1	0.893471	99.891	431	3	584.274	Phospho (STY)	S	GDPKLSNLNFAMKSESKLKENLFSTCKLEKE	S(0.107)ES(0.893)KLKENLFSTCK	5509000	5484200	5795300	3134100	2720500	3165800	>>>>>>	892689984	900689984	918620032	555329984	593580032	659000000	911	>>>>>>	0.00617124	0.00608889	0.0063087	0.00564367	0.00458321	0.00480395	>>>>>>	1.10202	1.08731	1.12657	1.00781	0.818438	0.857856	0.809466	0.0231506	Down_regulated
Q60662-2	Akap4	A kinase (PRKA) anchor protein 4	11643	ENSMUSG00000050089	___1	1	101.53	693	2	758.859	Phospho (STY)	S	GMKQMNRQFIDQLVESVMKLCLIMAKYSNNG	QFIDQLVES(1)VMK	726530	733160	699610	274460	308860	331030	>>>>>>	2711699968	2852100096	2844800000	2110899968	2269499904	2493900032	3208	>>>>>>	0.000267924	0.00025706	0.000245926	0.00013002	0.000136092	0.000132736	>>>>>>	1.37425	1.31853	1.26142	0.666909	0.69805	0.680838	0.517373	4.69105e-05	Down_regulated
O88987	Akap3	A kinase (PRKA) anchor protein 3	11642	ENSMUSG00000030344	___1	0.976339	179.55	698	2	805.788	2 Phospho (STY)	S	HLMDSVMKLCLIIAKSCDSPLSELGEEKCGD	S(0.976)CDS(0.024)PLS(1)ELGEEK	2835200	2589800	2997300	1320800	1520800	1566700	>>>>>>	892689984	900689984	918620032	555329984	593580032	659000000	911	>>>>>>	0.00317602	0.00287535	0.00326283	0.00237841	0.00256208	0.00237739	>>>>>>	1.14574	1.03728	1.17706	0.858007	0.924267	0.85764	0.785669	0.00737029	Down_regulated
O88987	Akap3	A kinase (PRKA) anchor protein 3	11642	ENSMUSG00000030344	___1	0.999209	113.54	159	4	495.46	Phospho (STY)	S	INEKIHGAENKCVHQSLYMGDEPTPHKSLST	CVHQS(0.999)LY(0.001)MGDEPTPHK	2167800	2023200	2250000	990490	970330	1086200	>>>>>>	892689984	900689984	918620032	555329984	593580032	659000000	911	>>>>>>	0.00242839	0.00224628	0.00244933	0.00178361	0.00163471	0.00164825	>>>>>>	1.19521	1.10558	1.20552	0.877862	0.804577	0.811245	0.711198	0.00102212	Down_regulated
Q60662-2	Akap4	A kinase (PRKA) anchor protein 4	11643	ENSMUSG00000050089	___1	1	91.175	235	3	428.546	Phospho (STY)	S	IQMARKEIKDKLEGGSKCLHHSMYTSGDKGK	EIKDKLEGGS(1)K	21893000	21735000	22411000	13408000	13597000	15762000	>>>>>>	2711699968	2852100096	2844800000	2110899968	2269499904	2493900032	3208	>>>>>>	0.00807353	0.0076207	0.00787788	0.00635179	0.00599119	0.00632022	>>>>>>	1.14694	1.08261	1.11914	0.902343	0.851115	0.897858	0.791749	0.000722222	Down_regulated
O89032-3	Sh3pxd2a	SH3 and PX domains 2A	14218	ENSMUSG00000053617	___1	0.985399	119.53	377	3	355.841	Phospho (STY)	S	SPAVARIAPQRAQISSPNLRTRPPPRRESSL	AQIS(0.015)S(0.985)PNLR	2932300	2720100	2690300	1934000	1955900	2035500	>>>>>>								>>>>>>	2932300	2720100	2690300	1934000	1955900	2035500	>>>>>>	1.23309	1.14385	1.13132	0.813283	0.822492	0.855965	0.71025	0.000606859	Down_regulated
P02319	Prm1	protamine 1	19118	ENSMUSG00000022501	___1	0.999779	80.455	43	3	344.51	Phospho (STY)	S	RCCRRRRRRCCRRRRSYTIRCKKY_______	RRS(1)YTIR	446210000	465160000	448430000	281380000	260120000	340230000	>>>>>>								>>>>>>	446210000	465160000	448430000	281380000	260120000	340230000	>>>>>>	1.19439	1.24511	1.20033	0.753182	0.696274	0.910708	0.648426	0.00296869	Down_regulated
P05213	Tuba1b	tubulin, alpha 1B	22143	ENSMUSG00000023004	___1	0.990469	120.33	48	3	696.625	Phospho (STY)	S	DGQMPSDKTIGGGDDSFNTFFSETGAGKHVP	TIGGGDDS(0.99)FNT(0.009)FFSETGAGK	7253200	7608600	7715000	5081100	5269800	5750000	>>>>>>	23836000	25455000	23368000	26154000	26056000	30362000	998	>>>>>>	0.304296	0.298904	0.330152	0.194276	0.202249	0.189381	>>>>>>	1.20175	1.18046	1.30387	0.767254	0.798741	0.747923	0.627744	0.000362765	Down_regulated
P06745	Gpi1	glucose-6-phosphate isomerase 1	14751	ENSMUSG00000036427	___1	1	56.599	107	3	496.892	2 Phospho (STY)	S	YTENRAVLHVALRNRSNTPIKVDGKDVMPEV	NRS(1)NT(1)PIKVDGK	2442600	2341600	2359100	1765800	1971500	2194100	>>>>>>	871609984	869390016	897369984	826569984	894550016	975449984	1010	>>>>>>	0.0028024	0.00269338	0.0026289	0.0021363	0.0022039	0.00224932	>>>>>>	1.14273	1.09828	1.07199	0.871117	0.898683	0.917204	0.811049	0.0010602	Down_regulated
P07978	Prm2	protamine 2	19119	ENSMUSG00000038015	___1	1	202.68	8	3	721.281	2 Phospho (STY)	S	________MVRYRMRSPSEGPHQGPGQDHER	MRS(1)PS(1)EGPHQGPGQDHER	67103000	66857000	65088000	58909000	58986000	67679000	>>>>>>	26811000	25937000	25991000	28502000	29933000	32767000	1025	>>>>>>	2.50282	2.57767	2.50425	2.06684	1.9706	2.06546	>>>>>>	1.09711	1.12993	1.09774	0.906002	0.863816	0.905399	0.804629	0.000254864	Down_regulated
P07978	Prm2	protamine 2	19119	ENSMUSG00000038015	___1	1	202.68	10	3	721.281	2 Phospho (STY)	S	______MVRYRMRSPSEGPHQGPGQDHEREE	MRS(1)PS(1)EGPHQGPGQDHER	86189000	85212000	83478000	75099000	76806000	86089000	>>>>>>	26811000	25937000	25991000	28502000	29933000	32767000	1025	>>>>>>	3.21469	3.28535	3.2118	2.63487	2.56593	2.62731	>>>>>>	1.09967	1.12384	1.09868	0.901326	0.877744	0.89874	0.806038	4.21856e-05	Down_regulated
Q8BGR3	Camk4	calcium/calmodulin-dependent protein kinase IV	12326	ENSMUSG00000038128	___1	1	52.928	433	3	362.173	Phospho (STY)	S	PEDELETDDPEMKRDSEEKLKSVEEEMDPMT	RDS(1)EEKLK	1784600	1614300	1615500	1015300	1256900	1227100	>>>>>>	40802000	41052000	40583000	36581000	37584000	42644000	10574	>>>>>>	0.0437381	0.0393233	0.0398073	0.0277548	0.0334424	0.0287754	>>>>>>	1.23298	1.10852	1.12217	0.782409	0.942742	0.81118	0.732267	0.0080762	Down_regulated
A0A0R4J0V5	Polr2a	polymerase (RNA) II (DNA directed) polypeptide A	20020	ENSMUSG00000005198	___1	0.905074	110.79	1798	3	287.125	Phospho (STY)	S	SSPSYSPSSPSYSPTSPKYTPTSPSYSPSSP	YS(0.002)PT(0.093)S(0.905)PK	4218300	4199800	4034500	3092100	3248000	3493900	>>>>>>	211440000	217320000	214030000	210040000	216520000	241920000	1045	>>>>>>	0.0199503	0.0193254	0.0188502	0.0147215	0.0150009	0.0144424	>>>>>>	1.17021	1.13356	1.10568	0.863508	0.8799	0.847137	0.759812	0.000199998	Down_regulated
A0A0R4J0V5	Polr2a	polymerase (RNA) II (DNA directed) polypeptide A	20020	ENSMUSG00000005198	___1	0.961884	138.02	1875	2	796.848	Phospho (STY)	S	TSPVYTPTSPKYSPTSPTYSPTSPKYSPTSP	YS(0.001)PT(0.018)S(0.962)PT(0.018)YSPTSPK	6022900	6087500	5538200	4878400	4861400	5549200	>>>>>>	211440000	217320000	214030000	210040000	216520000	241920000	1045	>>>>>>	0.0284851	0.0280117	0.0258758	0.0232261	0.0224524	0.0229382	>>>>>>	1.13194	1.11313	1.02825	0.922955	0.892213	0.911515	0.833003	0.00532902	Down_regulated
B1AXF5	Alpl	alkaline phosphatase, liver/bone/kidney	11647	ENSMUSG00000028766	___1	0.999415	131.86	110	3	828.037	Phospho (STY)	S	VALSKTYNTNAQVPDSAGTATAYLCGVKANE	TYNTNAQVPDS(0.999)AGT(0.001)ATAYLCGVK	11354000	11178000	12475000	8201000	8622900	9690100	>>>>>>								>>>>>>	11354000	11178000	12475000	8201000	8622900	9690100	>>>>>>	1.10733	1.09016	1.21666	0.799824	0.840971	0.945053	0.757391	0.00924268	Down_regulated
P09470-2	Ace	angiotensin I converting enzyme (peptidyl-dipeptidase A) 1	11421	ENSMUSG00000020681	___1	1	197.68	725	4	461.978	Phospho (STY)	S	NHHSLRRPHRGPQFGSEVELRHS________	RPHRGPQFGS(1)EVELR	150100000	143070000	153200000	99633000	109230000	118050000	>>>>>>								>>>>>>	150100000	143070000	153200000	99633000	109230000	118050000	>>>>>>	1.16464	1.1101	1.1887	0.773065	0.847529	0.915965	0.732381	0.00285222	Down_regulated
P09528	Fth1	ferritin heavy polypeptide 1	14319	ENSMUSG00000024661	___1	0.978065	122.94	5	2	534.74	Acetyl (Protein N-term),Phospho (STY)	S	___________MTTASPSQVRQNYHQDAEAA	T(0.007)T(0.007)AS(0.978)PS(0.008)QVR	2457500	2779000	2470600	1157900	1530600	1592200	>>>>>>	47651000	47618000	48706000	59279000	60346000	67153000	1054	>>>>>>	0.0515729	0.0583603	0.0507248	0.0195331	0.0253637	0.02371	>>>>>>	1.34969	1.52732	1.3275	0.511192	0.663785	0.620506	0.427037	0.000498311	Down_regulated
P0CW70	Dpy19l2	dpy-19-like 2 (C. elegans)	320752	ENSMUSG00000085576	___1	0.997865	44.863	7	3	275.472	Phospho (STY)	S	_________MVGPTRSKLREGSSDRPQSSCT	VGPT(0.002)RS(0.998)K	1589200	1598700	1577800	1143500	1201200	1446500	>>>>>>	22138000	23651000	20259000	20564000	21456000	24012000	1079	>>>>>>	0.0717861	0.0675955	0.0778814	0.0556069	0.0559843	0.0602407	>>>>>>	1.10697	1.04235	1.20096	0.857481	0.863301	0.928936	0.790894	0.0104948	Down_regulated
P0DP28	Calm3	calmodulin 3	12315	ENSMUSG00000019370	___1	0.905081	88.574	82	3	645.943	Phospho (STY)	S	PEFLTMMARKMKDTDSEEEIREAFRVFDKDG	MKDT(0.095)DS(0.905)EEEIREAFR	7418400	7527500	7377700	5763700	5743200	6092800	>>>>>>	1384300032	1517799936	1388700032	1447600000	1500899968	1731200000	1085	>>>>>>	0.00535895	0.00495948	0.00531267	0.00398156	0.0038265	0.00351941	>>>>>>	1.19271	1.1038	1.18241	0.88615	0.851641	0.783293	0.724675	0.00150115	Down_regulated
P0DP28	Calm3	calmodulin 3	12315	ENSMUSG00000019370	___1	0.999066	56.247	102	3	612.284	Phospho (STY)	S	REAFRVFDKDGNGYISAAELRHVMTNLGEKL	VFDKDGNGY(0.001)IS(0.999)AAELR	4077900	4689900	4615500	2302100	2910200	3382300	>>>>>>	1384300032	1517799936	1388700032	1447600000	1500899968	1731200000	1085	>>>>>>	0.00294582	0.00308993	0.00332361	0.00159029	0.00193897	0.00195373	>>>>>>	1.19084	1.2491	1.34357	0.642871	0.783826	0.789793	0.585829	0.00133689	Down_regulated
P10649	Gstm1	glutathione S-transferase, mu 1	14862	ENSMUSG00000058135	___1	0.868838	174.59	26	3	610.594	Phospho (STY)	S	RGLTHPIRMLLEYTDSSYDEKRYTMGDAPDF	MLLEYT(0.022)DS(0.869)S(0.109)YDEKR	1133700	999690	1108800	1079800	1054400	1280600	>>>>>>	4967600128	4901700096	5073500160	5917100032	6201299968	6920800256	1099	>>>>>>	0.000228219	0.000203948	0.000218547	0.000182488	0.000170029	0.000185036	>>>>>>	1.15236	1.02981	1.10353	0.92145	0.858539	0.934317	0.826098	0.0110893	Down_regulated
P10856	Tnp1	transition protein 1	21958	ENSMUSG00000026182	___1	0.9981	67.207	36	3	325.179	Phospho (STY)	S	HKGVKRGGSKRKYRKSVLKSRKRGDDASRNY	Y(0.002)RKS(0.998)VLK	2504300	2391900	2796000	1696100	1948100	2154300	>>>>>>	85285000	99611000	97312000	85576000	92805000	103430000	1106	>>>>>>	0.0293639	0.0240124	0.0287323	0.0198198	0.0209913	0.0208286	>>>>>>	1.22564	1.00227	1.19928	0.827271	0.87617	0.869377	0.750709	0.0168311	Down_regulated
P11378	Tnp2	transition protein 2	21959	ENSMUSG00000043050	___1	0.999999	105.28	76	2	562.759	Phospho (STY)	S	HPKPSVHSRHSPARPSHRGSCPKNRKTFEGK	HSPARPS(1)HR	3952900	3968000	4309300	2565500	3157800	3118600	>>>>>>	31894000	30837000	34781000	35136000	37309000	42211000	1115	>>>>>>	0.123939	0.128677	0.123898	0.0730163	0.0846391	0.0738812	>>>>>>	1.22298	1.26973	1.22258	0.720496	0.835186	0.729031	0.614949	0.000285632	Down_regulated
P11378	Tnp2	transition protein 2	21959	ENSMUSG00000043050	___1	0.999424	70.412	93	4	276.643	Phospho (STY)	S	RGSCPKNRKTFEGKVSKRKAVRRRKRTHRAK	KT(0.001)FEGKVS(0.999)K	2778300	2748000	2713000	1984000	2304100	2368000	>>>>>>	31894000	30837000	34781000	35136000	37309000	42211000	1115	>>>>>>	0.0871104	0.0891137	0.0780024	0.0564663	0.0617572	0.0560991	>>>>>>	1.21961	1.24766	1.09209	0.790569	0.864646	0.785429	0.685698	0.00235184	Down_regulated
P11378	Tnp2	transition protein 2	21959	ENSMUSG00000043050	___1	0.995219	109.89	54	3	725.274	2 Phospho (STY)	S	RSCSQAGHAGSSSSPSPGPPMKHPKPSVHSR	SCSQAGHAGS(0.059)S(0.416)S(0.501)S(0.028)PS(0.995)PGPPMK	1102600	1102000	1033700	1025700	977820	1129200	>>>>>>	31894000	30837000	34781000	35136000	37309000	42211000	1115	>>>>>>	0.0345708	0.0357363	0.0297202	0.0291923	0.0262087	0.0267513	>>>>>>	1.13857	1.17696	0.978823	0.961434	0.863171	0.881042	0.821299	0.0443277	Down_regulated
P11499	Hsp90ab1	heat shock protein 90 alpha (cytosolic), class B member 1	15516	ENSMUSG00000023944	___1	0.957735	107.11	445	2	611.267	Phospho (STY)	S	YEAFSKNLKLGIHEDSTNRRRLSELLRYHTS	LGIHEDS(0.958)T(0.042)NR	844310	812360	859390	532400	583950	593260	>>>>>>	1953600000	1932600064	1981299968	1914400000	2040499968	2224199936	1119	>>>>>>	0.000432182	0.000420346	0.000433751	0.000278103	0.00028618	0.00026673	>>>>>>	1.22472	1.19118	1.22917	0.788091	0.81098	0.755861	0.64606	2.75799e-05	Down_regulated
P11679	Krt8	keratin 8	16691	ENSMUSG00000049382	___1	0.98972	93.448	24	2	480.203	Phospho (STY)	S	SYKMSTSGPRAFSSRSFTSGPGARISSSSFS	S(0.99)FT(0.009)S(0.001)GPGAR	2160500	2065400	2016200	1137800	1027700	1294300	>>>>>>								>>>>>>	2160500	2065400	2016200	1137800	1027700	1294300	>>>>>>	1.33613	1.27732	1.24689	0.703656	0.635566	0.800441	0.554269	0.000462227	Down_regulated
P11881-8	Itpr1	inositol 1,4,5-trisphosphate receptor 1	16438	ENSMUSG00000030102	___1	1	147.62	1573	2	527.756	Phospho (STY)	S	ALNWRLSARNAARRDSVLAASRDYRNIIERL	RDS(1)VLAASR	6250500	5874900	6302800	5878700	6093200	6676800	>>>>>>	160270000	160040000	158960000	184630000	189660000	209560000	1127	>>>>>>	0.0389998	0.0367089	0.0396502	0.0318404	0.032127	0.031861	>>>>>>	1.10802	1.04293	1.12649	0.904612	0.912752	0.905197	0.830698	0.0019119	Down_regulated
P11985-2	Dynlt2a3	dynein light chain Tctex-type 2A3	100041586	ENSMUSG00000116780	___1	0.999673	137.45	18	3	483.224	Phospho (STY)	S	RRGRMAKTPTGQTHQSPVSKRERKPSMFEKE	TPTGQTHQS(1)PVSK	39581000	44578000	41036000	28371000	28951000	33126000	>>>>>>								>>>>>>	39581000	44578000	41036000	28371000	28951000	33126000	>>>>>>	1.10129	1.24033	1.14178	0.789388	0.805526	0.92169	0.722457	0.0053504	Down_regulated
P13405	Rb1	RB transcriptional corepressor 1	19645	ENSMUSG00000022105	___1	0.867681	110.67	788	2	437.197	Phospho (STY)	S	SPIPHIPRSPYKFSSSPLRIPGGNIYISPLK	FS(0.003)S(0.129)S(0.868)PLR	1108300	1153800	1177000	613730	694210	833550	>>>>>>	12974000	13025000	12718000	13363000	14296000	15578000	1143	>>>>>>	0.0854247	0.0885835	0.092546	0.0459276	0.0485597	0.0535082	>>>>>>	1.2364	1.28212	1.33947	0.664734	0.702831	0.774452	0.555217	0.000199493	Down_regulated
P14873	Map1b	microtubule-associated protein 1B	17755	ENSMUSG00000052727	___1	0.987349	52.79	992	2	522.206	Phospho (STY)	S	AEADVHLKEKRESVVSGDDRAEEDMDDVLEK	ES(0.013)VVS(0.987)GDDR	1107000	1030900	992460	750310	747300	910140	>>>>>>	332089984	328910016	336470016	362209984	378180000	415270016	1171	>>>>>>	0.00333343	0.00313429	0.00294962	0.00207148	0.00197604	0.00219168	>>>>>>	1.27746	1.20114	1.13037	0.793844	0.757271	0.83991	0.662522	0.00113487	Down_regulated
P14873	Map1b	microtubule-associated protein 1B	17755	ENSMUSG00000052727	___1	0.998093	81.428	561	4	371.927	Phospho (STY)	S	KPATKPVASKSVRKESKEETPEVTKTSQVEK	KES(0.998)KEET(0.002)PEVTK	19603000	17040000	20617000	14982000	18813000	19013000	>>>>>>	332089984	328910016	336470016	362209984	378180000	415270016	1171	>>>>>>	0.0590292	0.0518075	0.0612744	0.0413627	0.0497462	0.0457847	>>>>>>	1.14618	1.00596	1.18978	0.803148	0.96593	0.889009	0.795379	0.0350066	Down_regulated
P14873	Map1b	microtubule-associated protein 1B	17755	ENSMUSG00000052727	___1	1	51.979	1420	2	598.723	2 Phospho (STY)	S	YEDFLSADSKVLGRRSESPFEGKNGKQGFPD	RS(1)ES(1)PFEGK	954620	925210	788570	637360	743820	740490	>>>>>>	332089984	328910016	336470016	362209984	378180000	415270016	1171	>>>>>>	0.00287458	0.00281296	0.00234366	0.00175964	0.00196684	0.00178315	>>>>>>	1.27374	1.24643	1.03848	0.779705	0.871516	0.790123	0.686029	0.00952005	Down_regulated
P14873	Map1b	microtubule-associated protein 1B	17755	ENSMUSG00000052727	___1	1	150.09	1422	2	598.723	2 Phospho (STY)	S	DFLSADSKVLGRRSESPFEGKNGKQGFPDRE	RS(1)ES(1)PFEGK	31267000	32962000	31564000	23479000	23652000	26245000	>>>>>>	332089984	328910016	336470016	362209984	378180000	415270016	1171	>>>>>>	0.0941522	0.100216	0.0938093	0.0648215	0.0625416	0.0631998	>>>>>>	1.18	1.25599	1.1757	0.812401	0.783828	0.792077	0.66127	0.000119119	Down_regulated
P14873	Map1b	microtubule-associated protein 1B	17755	ENSMUSG00000052727	___1	0.979382	127.92	1403	3	740.331	Phospho (STY)	S	KVLSPLRSPPLLGSESPYEDFLSADSKVLGR	SPPLLGS(0.02)ES(0.979)PYEDFLSADSK	2553900	2338000	2431400	1593300	1714000	1759300	>>>>>>	332089984	328910016	336470016	362209984	378180000	415270016	1171	>>>>>>	0.00769039	0.00710833	0.0072262	0.00439883	0.00453223	0.00423652	>>>>>>	1.31114	1.2119	1.232	0.74996	0.772704	0.722288	0.597849	0.000115865	Down_regulated
P14873	Map1b	microtubule-associated protein 1B	17755	ENSMUSG00000052727	___1	0.894123	177.3	1293	4	600.751	2 Phospho (STY)	S	PNEIKVSAEGEARSVSPGVTQAVVEEHCASP	S(0.102)VS(0.894)PGVT(0.004)QAVVEEHCAS(1)PEEK	7533600	7247500	7465400	5532400	5446900	5994600	>>>>>>	332089984	328910016	336470016	362209984	378180000	415270016	1171	>>>>>>	0.0226854	0.0220349	0.0221874	0.015274	0.0144029	0.0144354	>>>>>>	1.22602	1.19086	1.1991	0.825473	0.778396	0.780152	0.659301	2.55048e-05	Down_regulated
I7HFT9	H1f6	H1.6 linker histone, cluster member	107970	ENSMUSG00000036211	___1	0.772334	86.014	107	2	446.184	Phospho (STY)	S	NKGVLVQTKGTGASGSFKLSKKAASGNDKGK;SKGILVQTKGTGASGSFKLNKKAASGEAKPQ;SKGTLVQTKGTGASGSFKLNKKAASGEAKPK	GTGAS(0.227)GS(0.772)FK	2092700	1954000	2105300	1600200	1694600	1869700	>>>>>>	400430016	396900000	410649984	455790016	491289984	533360000	10315	>>>>>>	0.00522613	0.00492315	0.00512675	0.00351083	0.00344929	0.00350551	>>>>>>	1.21813	1.14751	1.19497	0.818322	0.803978	0.817083	0.685101	6.1772e-05	Down_regulated
P16381	D1Pas1	DNA segment, Chr 1, Pasteur Institute 1	110957	ENSMUSG00000039224	___1	1	124.95	592	2	439.681	Phospho (STY)	S	HHYKGGSRGRSKSRFSGGFGARDYRQSSGAS	FS(1)GGFGAR	3609500	3723500	3762600	2824400	2850000	3140900	>>>>>>	120700000	124240000	125390000	120420000	126410000	141070000	1199	>>>>>>	0.0299047	0.0299702	0.0300072	0.0234546	0.0225457	0.0222648	>>>>>>	1.13457	1.13705	1.13845	0.889851	0.855368	0.844713	0.759496	3.68869e-05	Down_regulated
P16546-2	Sptan1	spectrin alpha, non-erythrocytic 1	20740	ENSMUSG00000057738	___1	0.968429	162.91	1031	3	826.406	Phospho (STY)	S	VPAAYVKKLDPAQSASRENLLEEQGSIALRQ	LDPAQS(0.032)AS(0.968)RENLLEEQGSIALR	11533000	10856000	11982000	7739500	8909900	8898700	>>>>>>	5065900	4965800	5174200	5038300	5369400	6054500	1202	>>>>>>	2.27659	2.18615	2.31572	1.53613	1.65938	1.46977	>>>>>>	1.19363	1.14621	1.21414	0.8054	0.870021	0.770604	0.688251	0.000476808	Down_regulated
Q9D2T2	Crisp2	cysteine-rich secretory protein 2	22024	ENSMUSG00000023930	___1	0.980845	106.58	57	2	605.789	Phospho (STY)	S	VNKHNELRRSVNPTGSDILKMEWSIQATTNA	SVNPT(0.019)GS(0.981)DILK	3895600	4047600	4027200	2605000	2593500	2899200	>>>>>>								>>>>>>	3895600	4047600	4027200	2605000	2593500	2899200	>>>>>>	1.16471	1.21016	1.20406	0.778848	0.77541	0.866809	0.676477	0.000310239	Down_regulated
P17095	Hmga1	high mobility group AT-hook 1	15361	ENSMUSG00000046711	___1	0.841333	73.21	9	4	475.723	Acetyl (Protein N-term),Phospho (STY)	S	_______MSESGSKSSQPLASKQEKDGTEKR	SES(0.001)GS(0.023)KS(0.135)S(0.841)QPLAS(0.001)KQEK	17258000	16424000	17265000	13193000	13681000	15024000	>>>>>>								>>>>>>	17258000	16424000	17265000	13193000	13681000	15024000	>>>>>>	1.11528	1.06138	1.11573	0.852582	0.884119	0.970909	0.822384	0.00799501	Down_regulated
A0A1Y7VJF3	Zfp37	zinc finger protein 37	22696	ENSMUSG00000028389	___1	0.896441	65.5	28	3	299.82	Phospho (STY)	S	VLEEEEPSSGKGKKASPSSLKKIARPKTAGT	KAS(0.896)PS(0.088)S(0.016)LK	609810	639850	638080	447240	449390	527640	>>>>>>	6655100	7288900	6322700	5807300	6178100	6646300	1212	>>>>>>	0.0916305	0.0877842	0.100919	0.0770134	0.0727392	0.0793885	>>>>>>	1.07912	1.03382	1.18851	0.906974	0.856638	0.934946	0.817387	0.0172999	Down_regulated
P17710	Hk1	hexokinase 1	15275	ENSMUSG00000037012	___1	0.938017	133.52	145	3	512.236	Phospho (STY)	S	GSEKGDFIALDLGGSSFRILRVQVNHEKSQN	GDFIALDLGGS(0.062)S(0.938)FR	1517100	1687300	1662300	1070500	1297000	1356600	>>>>>>	613139968	623009984	625849984	550540032	585100032	640929984	1221	>>>>>>	0.00247431	0.0027083	0.00265607	0.00194445	0.00221671	0.00211661	>>>>>>	1.05167	1.15113	1.12892	0.826462	0.942183	0.899635	0.800872	0.00813836	Down_regulated
P17710	Hk1	hexokinase 1	15275	ENSMUSG00000037012	___1	0.999938	120.99	47	3	667.262	Phospho (STY)	S	ENPASEDRRPLEKQCSHHLYTMGQNCQRGQA	QCS(1)HHLYTMGQNCQR	591600	635030	646310	380850	430520	409330	>>>>>>	613139968	623009984	625849984	550540032	585100032	640929984	1221	>>>>>>	0.000964869	0.00101929	0.00103269	0.000691775	0.000735806	0.00063865	>>>>>>	1.13892	1.20316	1.21897	0.816561	0.868534	0.753853	0.684896	0.000817025	Down_regulated
P17710	Hk1	hexokinase 1	15275	ENSMUSG00000037012	___1	0.999999	140.14	471	2	610.284	Phospho (STY)	S	NKGTPRLRTTVGVDGSLYKMHPQYSRRFHKT	TTVGVDGS(1)LYK	3287700	3200900	3410600	2421500	2432600	2784200	>>>>>>	613139968	623009984	625849984	550540032	585100032	640929984	1221	>>>>>>	0.00536207	0.0051378	0.00544955	0.00439841	0.00415758	0.004344	>>>>>>	1.11518	1.06854	1.13338	0.914766	0.864679	0.90345	0.808806	0.000999925	Down_regulated
K3W4Q8	Bsg	basigin	12215	ENSMUSG00000023175	___1	0.955092	43.761	201	3	423.836	Phospho (STY)	S	QTLDEDDPGAAPLKGSGTHMNDKDKNVRQRN	GS(0.955)GT(0.045)HMNDKDK	1768000	1888100	1791200	1125700	1110300	1303000	>>>>>>	138720000	141100000	141080000	124870000	130110000	142920000	1232	>>>>>>	0.0127451	0.0133813	0.0126963	0.00901498	0.00853355	0.00911699	>>>>>>	1.1677	1.22599	1.16323	0.825948	0.781839	0.835294	0.686853	0.000141456	Down_regulated
P18760	Cfl1	cofilin 1, non-muscle	12631	ENSMUSG00000056201	___1	0.999949	85.731	3	2	612.797	Acetyl (Protein N-term),Phospho (STY)	S	_____________MASGVAVSDGVIKVFNDM	AS(1)GVAVSDGVIK	7355400	7289000	7502100	3572400	3844900	4343900	>>>>>>	852520000	857249984	862070016	845390016	897870016	990430016	1237	>>>>>>	0.00862783	0.00850277	0.00870243	0.00422574	0.00428225	0.00438587	>>>>>>	1.33672	1.31734	1.34828	0.654699	0.663453	0.679508	0.499123	5.40923e-07	Down_regulated
P20060	Hexb	hexosaminidase B	15212	ENSMUSG00000021665	___1	1	75.213	357	2	433.166	Phospho (STY)	S	SNPNIQGFMKRKGFGSDFRRLESFYIKKILE	GFGS(1)DFR	929910	912590	968440	642040	725770	754690	>>>>>>	22625000	22351000	23039000	20901000	22719000	24518000	1254	>>>>>>	0.041101	0.0408299	0.0420348	0.0307181	0.0319455	0.0307811	>>>>>>	1.13429	1.12681	1.16006	0.847746	0.881618	0.849482	0.753795	4.70012e-05	Down_regulated
P20152	Vim	vimentin	22352	ENSMUSG00000026728	___1	0.777486	92.732	10	3	370.164	Phospho (STY)	S	______MSTRSVSSSSYRRMFGGSGTSSRPS	SVS(0.001)S(0.033)S(0.183)S(0.777)Y(0.006)RR	2599800	2414700	2638700	1998700	2211200	2464200	>>>>>>	2117799936	2092600064	2151200000	2338099968	2500999936	2719899904	1257	>>>>>>	0.00122759	0.00115392	0.00122662	0.000854839	0.000884126	0.000905989	>>>>>>	1.17791	1.10722	1.17697	0.82024	0.848342	0.86932	0.733053	0.000355857	Down_regulated
P21126	Ubl4a	ubiquitin-like 4A	100169864	ENSMUSG00000015290	___1	1	96.604	83	3	397.524	Phospho (STY)	S	NLVVKPLEKVLLEEGSAHRLVDSPATPIWQL	VLLEEGS(1)AHR	512070	588760	514540	459500	459250	491870	>>>>>>	33279000	32579000	33781000	33821000	37817000	41096000	1262	>>>>>>	0.0153872	0.0180718	0.0152316	0.0135862	0.012144	0.0119688	>>>>>>	1.06868	1.25513	1.05788	0.943602	0.843435	0.831267	0.774257	0.0254971	Down_regulated
A0A0U1RP47	Cbl	Casitas B-lineage lymphoma	12402	ENSMUSG00000034342	___1	1	121.64	838	3	328.166	Phospho (STY)	S	QVPERPPKPFPRRINSERKASSYQQGGGATA	RINS(1)ERK	1450900	1343400	1208600	974730	1132400	1055600	>>>>>>								>>>>>>	1450900	1343400	1208600	974730	1132400	1055600	>>>>>>	1.21488	1.12487	1.012	0.816171	0.948193	0.883886	0.79011	0.0285463	Down_regulated
P23116	Eif3a	eukaryotic translation initiation factor 3, subunit A	13669	ENSMUSG00000024991	___1	1	69.375	1326	3	337.829	Phospho (STY)	S	GEKEKASWRAEKDRESLRRTKNETDEDGWTT	DRES(1)LRR	740490	741910	707700	554610	626470	668850	>>>>>>	1031900032	1041000000	1043400000	1044800000	1119399936	1222300032	1291	>>>>>>	0.000717599	0.00071269	0.000678263	0.000530829	0.000559648	0.000547206	>>>>>>	1.14931	1.14145	1.08631	0.85018	0.896337	0.87641	0.776686	0.000462446	Down_regulated
P23242	Gja1	gap junction protein, alpha 1	14609	ENSMUSG00000050953	___1	0.973172	169.09	296	2	729.811	Phospho (STY)	S	MSPPGYKLVTGDRNNSSCRNYNKQASEQNWA	LVTGDRNNS(0.973)S(0.027)CR	1734400	1729300	1826500	1404500	1360600	1621400	>>>>>>	46092000	50857000	47923000	49711000	49640000	56876000	1292	>>>>>>	0.0376291	0.0340032	0.0381132	0.0282533	0.0274093	0.0285076	>>>>>>	1.16429	1.0521	1.17927	0.874193	0.84808	0.882062	0.766959	0.00311778	Down_regulated
P23242	Gja1	gap junction protein, alpha 1	14609	ENSMUSG00000050953	___1	0.956959	79.201	297	2	668.759	Phospho (STY)	S	SPPGYKLVTGDRNNSSCRNYNKQASEQNWAN	NNS(0.043)S(0.957)CRNYNK	5961600	6120000	5985100	4630100	5040800	5588700	>>>>>>	46092000	50857000	47923000	49711000	49640000	56876000	1292	>>>>>>	0.129341	0.120337	0.12489	0.0931404	0.101547	0.0982611	>>>>>>	1.16259	1.08166	1.12258	0.837195	0.91276	0.883223	0.782096	0.00159028	Down_regulated
P23950	Zfp36l1	zinc finger protein 36, C3H type-like 1	12192	ENSMUSG00000021127	___1	0.932648	50.843	54	3	397.868	Phospho (STY)	S	KAVGTPAGGGFPRRHSVTLPSSKFHQNQLLS	RHS(0.933)VT(0.067)LPSSK	1496200	1700800	1627900	522490	565010	592280	>>>>>>	0	0	0	0	0	0	1302	>>>>>>	1496200	1700800	1627900	522490	565010	592280	>>>>>>	1.38011	1.56884	1.5016	0.481951	0.521172	0.546327	0.348148	7.74569e-05	Down_regulated
P26645	Marcks	myristoylated alanine rich protein kinase C substrate	17118	ENSMUSG00000069662	___1	0.8963	137.8	141	2	762.317	Phospho (STY)	S	TSSPKAEDGAAPSPSSETPKKKKKRFSFKKS	AEDGAAPS(0.004)PS(0.02)S(0.896)ET(0.08)PK	7285000	7972200	7606300	6459400	6257400	7183700	>>>>>>	50499000	49913000	53835000	51165000	54574000	59590000	1339	>>>>>>	0.14426	0.159722	0.141289	0.126246	0.114659	0.120552	>>>>>>	1.07293	1.18792	1.05083	0.938951	0.85277	0.896599	0.811769	0.0134821	Down_regulated
P26645	Marcks	myristoylated alanine rich protein kinase C substrate	17118	ENSMUSG00000069662	___1	0.999873	105.52	163	2	433.196	Phospho (STY)	S	KKRFSFKKSFKLSGFSFKKSKKESGEGAEAE	LSGFS(1)FK	11378000	10733000	10949000	6302800	6924800	7264400	>>>>>>	50499000	49913000	53835000	51165000	54574000	59590000	1339	>>>>>>	0.225311	0.215034	0.203381	0.123186	0.126888	0.121906	>>>>>>	1.33096	1.27025	1.20141	0.727685	0.749557	0.720127	0.577855	0.000154585	Down_regulated
P27546-3	Map4	microtubule-associated protein 4	17758	ENSMUSG00000032479	___1	0.936256	95.018	937	4	314.906	Phospho (STY)	S	PGGGRVQIVSKKVSYSHIQSKCGSKDNIKHV	KVS(0.063)Y(0.001)S(0.936)HIQSK	2564400	2791700	2472700	1888400	1914700	2156400	>>>>>>								>>>>>>	2564400	2791700	2472700	1888400	1914700	2156400	>>>>>>	1.1159	1.21481	1.076	0.82174	0.833185	0.938361	0.761228	0.0081269	Down_regulated
P27546-3	Map4	microtubule-associated protein 4	17758	ENSMUSG00000032479	___1	0.849951	125.57	840	2	508.742	Phospho (STY)	S	KSASADLSRSKTTSASSVKRNTTPTGAAPPA	TTSAS(0.85)S(0.15)VKR	2143500	2260400	2408300	1619500	1613600	1812100	>>>>>>								>>>>>>	2143500	2260400	2408300	1619500	1613600	1812100	>>>>>>	1.08464	1.14379	1.21863	0.819488	0.816503	0.916946	0.740612	0.00424734	Down_regulated
P27546-3	Map4	microtubule-associated protein 4	17758	ENSMUSG00000032479	___1	0.994041	168.9	841	2	508.742	Phospho (STY)	S	SASADLSRSKTTSASSVKRNTTPTGAAPPAG	TTSAS(0.006)S(0.994)VKR	9888100	10151000	9674700	6664900	7482600	7570700	>>>>>>								>>>>>>	9888100	10151000	9674700	6664900	7482600	7570700	>>>>>>	1.15353	1.1842	1.12864	0.77752	0.872912	0.883189	0.730913	0.00112989	Down_regulated
P28667	Marcksl1	MARCKS-like 1	17357	ENSMUSG00000047945	___1	1	131.22	104	2	494.255	Phospho (STY)	S	KKKFSFKKPFKLSGLSFKRNRKEGGGDSSAS	LSGLS(1)FKR	31657000	33566000	30698000	20187000	21230000	22318000	>>>>>>	91466000	98249000	91619000	96243000	97925000	111410000	1378	>>>>>>	0.346107	0.341642	0.335062	0.20975	0.216799	0.200323	>>>>>>	1.25881	1.24257	1.21864	0.762875	0.78851	0.728588	0.612892	2.13534e-05	Down_regulated
Q3TET1	Kif3a	kinesin family member 3A	16568	ENSMUSG00000018395	___1	0.991453	127.36	682	2	740.868	Phospho (STY)	S	TSKGKARPKMGRRKRSAKPETVIDSLLQ___	S(0.991)AKPET(0.001)VIDS(0.008)LLQ	5034100	4919300	5148700	3693600	3803300	4415800	>>>>>>								>>>>>>	5034100	4919300	5148700	3693600	3803300	4415800	>>>>>>	1.11808	1.09258	1.14353	0.82035	0.844715	0.980751	0.788811	0.0105092	Down_regulated
P30415	Nktr	natural killer tumor recognition sequence	18087	ENSMUSG00000032525	___1	0.829937	103.17	649	3	666.01	Phospho (STY)	S	MKAKTTHLLPVQSTYSLTNIKATVSSSSYHK	TTHLLPVQS(0.056)T(0.056)Y(0.002)S(0.83)LT(0.056)NIK	2865600	2949200	2735000	2287500	2338900	2755300	>>>>>>	36473000	37973000	36293000	36564000	39283000	43501000	1410	>>>>>>	0.0785677	0.0776657	0.0753589	0.0625615	0.0595398	0.0633388	>>>>>>	1.13038	1.11741	1.08422	0.900096	0.856621	0.911279	0.800718	0.000511988	Down_regulated
P31001	Des	desmin	13346	ENSMUSG00000026208	___1	0.999347	193.51	28	3	720.017	Phospho (STY)	S	SYRRTFGGAPGFSLGSPLSSPVFPRAGFGTK	TFGGAPGFSLGS(0.999)PLSSPVFPR	850220	954060	979800	928970	842200	919140	>>>>>>	157910000	156310000	159830000	172810000	182320000	201060000	1416	>>>>>>	0.00538421	0.00610364	0.00613026	0.00537567	0.00461935	0.00457147	>>>>>>	1.00375	1.13787	1.14283	1.00216	0.86116	0.852234	0.826791	0.0464825	Down_regulated
P31324	Prkar2b	protein kinase, cAMP dependent regulatory, type II beta	19088	ENSMUSG00000002997	___1	0.999999	208.4	112	2	1246.98	Phospho (STY)	S	GAFNAPVINRFTRRASVCAEAYNPDEEEDDA	RAS(1)VCAEAYNPDEEEDDAESR	8858100	8779800	9855100	5591800	6934000	6644800	>>>>>>	17886000	17834000	17688000	14830000	16073000	17404000	1420	>>>>>>	0.495253	0.492307	0.557163	0.37706	0.431407	0.381797	>>>>>>	1.08648	1.08002	1.2223	0.827192	0.946418	0.837585	0.770535	0.0124794	Down_regulated
P32037	Slc2a3	solute carrier family 2 (facilitated glucose transporter), member 3	20527	ENSMUSG00000003153	___1	1	108.01	471	2	556.232	Phospho (STY)	S	RTFEDIARAFEGQAHSGKGPAGVELNSMQPV	AFEGQAHS(1)GK	26217000	27063000	26279000	17847000	15757000	18372000	>>>>>>	788840000	819870016	825660032	799600000	846800000	980419968	1429	>>>>>>	0.0332349	0.0330089	0.0318279	0.0223199	0.0186077	0.0187389	>>>>>>	1.26418	1.25558	1.21066	0.848999	0.707794	0.712785	0.608397	0.000582375	Down_regulated
P32037	Slc2a3	solute carrier family 2 (facilitated glucose transporter), member 3	20527	ENSMUSG00000003153	___1	1	111.64	482	3	502.906	Phospho (STY)	S	GQAHSGKGPAGVELNSMQPVKETPGNA____	GPAGVELNS(1)MQPVK	4198800	4130200	4814200	3326600	3368800	3651000	>>>>>>	788840000	819870016	825660032	799600000	846800000	980419968	1429	>>>>>>	0.00532275	0.00503763	0.00583073	0.00416033	0.00397827	0.00372391	>>>>>>	1.13841	1.07743	1.24705	0.889795	0.850857	0.796456	0.732656	0.00546741	Down_regulated
P34022	Ranbp1	RAN binding protein 1	19385	ENSMUSG00000005732	___1	1	186.5	60	3	567.582	Phospho (STY)	S	EEELFKMRAKLFRFASENDLPEWKERGTGDV	FAS(1)ENDLPEWKER	19112000	18469000	19741000	14489000	15454000	16630000	>>>>>>	274520000	260050000	297600000	255350000	310289984	308060000	1448	>>>>>>	0.0696197	0.071021	0.066334	0.0567417	0.049805	0.053983	>>>>>>	1.13663	1.15951	1.08299	0.926384	0.813133	0.881344	0.775601	0.00320117	Down_regulated
P35283	Rab12	RAB12, member RAS oncogene family	19328	ENSMUSG00000023460	___1	0.999998	124.31	20	3	630.318	Phospho (STY)	S	AALHRRPAGGSLGAVSPALSGGQARRRKQPP	RPAGGSLGAVS(1)PALSGGQAR	13990000	14782000	12821000	10918000	11244000	13461000	>>>>>>	15856000	16292000	15703000	16554000	16832000	18884000	1461	>>>>>>	0.882316	0.907316	0.816468	0.659538	0.668013	0.712826	>>>>>>	1.13934	1.17162	1.05431	0.851662	0.862606	0.920472	0.782924	0.00402513	Down_regulated
P35564	Canx	calnexin	12330	ENSMUSG00000020368	___1	1	159.18	582	3	503.563	Phospho (STY)	S	EDSKPKAEEDEILNRSPRNRKPRRE______	AEEDEILNRS(1)PR	291170000	273250000	291020000	258590000	237110000	276240000	>>>>>>	1200899968	1156700032	1234800000	1219800064	1308999936	1418200064	1473	>>>>>>	0.24246	0.236232	0.235682	0.211994	0.181138	0.194782	>>>>>>	1.11708	1.08839	1.08585	0.976714	0.834554	0.897415	0.822978	0.0101223	Down_regulated
B9EHJ3	Tjp1	tight junction protein 1	21872	ENSMUSG00000030516	___1	0.917321	84.352	212	2	585.264	Phospho (STY)	S	EYGLRLASHIFVKEISQDSLAARDGNIQEGD	EIS(0.917)QDS(0.083)LAAR	900120	823010	882910	660650	736740	757430	>>>>>>	238620000	240800000	236510000	243620000	252900000	282670016	9711	>>>>>>	0.00377219	0.00341782	0.00373308	0.00271181	0.00291317	0.00267956	>>>>>>	1.17712	1.06653	1.16491	0.846222	0.909057	0.836159	0.760273	0.00285834	Down_regulated
B9EHJ3	Tjp1	tight junction protein 1	21872	ENSMUSG00000030516	___1	0.977575	67.507	610	3	295.155	Phospho (STY)	S	GGDRADFWRFRGLRSSKRNLRKSREDLSAQP	GLRS(0.022)S(0.978)KR	1119100	1227200	1083600	823140	895210	925210	>>>>>>	238620000	240800000	236510000	243620000	252900000	282670016	9711	>>>>>>	0.00468988	0.00509635	0.00458162	0.00337879	0.00353978	0.00327311	>>>>>>	1.14576	1.24506	1.11931	0.825452	0.864783	0.799635	0.709339	0.00134733	Down_regulated
Q9Z0U1	Tjp2	tight junction protein 2	21873	ENSMUSG00000024812	___1	1	49.35	500	2	456.221	Phospho (STY)	S	ILRPSMKLVKFRKGDSVGLRLAGGNDVGIFV;IYGPNTKMVRFKKGDSVGLRLAGGNDVGIFV	KGDS(1)VGLR	1214300	1352300	1230000	1059800	1130100	1198500	>>>>>>	127770000	131990000	127700000	132150000	137220000	152240000	8982	>>>>>>	0.0095038	0.0102455	0.00963195	0.00801967	0.00823568	0.00787244	>>>>>>	1.06567	1.14883	1.08004	0.899251	0.923472	0.882742	0.821198	0.00225351	Down_regulated
P40630	Tfam	transcription factor A, mitochondrial	21780	ENSMUSG00000003923	___1	0.961896	151.7	31	3	491.899	2 Phospho (STY)	S	RTGVEMCAGCGGRIPSSISLVCIPKCFSSMG	IPS(0.962)S(0.742)IS(0.296)LVCIPK	375720	346090	396750	239610	265150	274290	>>>>>>								>>>>>>	375720	346090	396750	239610	265150	274290	>>>>>>	1.18798	1.09429	1.25447	0.757616	0.83837	0.86727	0.696476	0.00326185	Down_regulated
P42859	Htt	huntingtin	15194	ENSMUSG00000029104	___1	0.981988	54.974	620	2	528.716	Phospho (STY)	S	QQAHLLERMGHSRQPSDSSIDKYVTRDEVAE	QPS(0.982)DS(0.014)S(0.004)IDK	569590	527330	594060	419620	435760	535090	>>>>>>	131820000	130870000	129730000	133080000	140430000	155770000	1542	>>>>>>	0.00432097	0.00402942	0.0045792	0.00315314	0.00310304	0.00343513	>>>>>>	1.1461	1.06877	1.21459	0.836344	0.823055	0.911138	0.749545	0.0046915	Down_regulated
P42859	Htt	huntingtin	15194	ENSMUSG00000029104	___1	0.996367	273.45	411	3	705.005	Phospho (STY)	S	SGSIVELLAGGGSSCSPVLSRKQKGKVLLGE	SGSIVELLAGGGS(0.001)S(0.002)CS(0.996)PVLSR	1633200	1738500	1626800	1513400	1355200	1553100	>>>>>>	131820000	130870000	129730000	133080000	140430000	155770000	1542	>>>>>>	0.0123896	0.0132842	0.0125399	0.0113721	0.00965036	0.00997047	>>>>>>	1.07414	1.1517	1.08717	0.985926	0.836656	0.864409	0.811043	0.0156825	Down_regulated
P43029-2	Gdf7	growth differentiation factor 7	238057	ENSMUSG00000037660	___1	1	44.882	151	3	364.836	Phospho (STY)	S	ADEVVNAELRVLRRRSPEPDRDSATLLPRLL	RRS(1)PEPDR	313510	315940	316990	207750	221470	236410	>>>>>>								>>>>>>	313510	315940	316990	207750	221470	236410	>>>>>>	1.16686	1.1759	1.17981	0.773229	0.824294	0.8799	0.703299	0.000358903	Down_regulated
P43274	H1f4	H1.4 linker histone, cluster member	50709	ENSMUSG00000051627	___1	1	46.891	187	4	227.376	Phospho (STY)	S	SPKKAKATKAKKAPKSPAKAKTVKPKAAKPK	KAPKS(1)PAK	1131200	1264500	1180100	1286000	1397200	1487700	>>>>>>	23041000	28695000	23062000	35070000	34492000	40226000	1550	>>>>>>	0.0490951	0.0440669	0.0511708	0.0366695	0.0405079	0.0369835	>>>>>>	1.13957	1.02285	1.18774	0.851151	0.940246	0.85844	0.790957	0.0146237	Down_regulated
P45591	Cfl2	cofilin 2, muscle	12632	ENSMUSG00000062929	___1	0.999002	135.79	3	2	677.319	Acetyl (Protein N-term),Phospho (STY)	S	_____________MASGVTVNDEVIKVFNDM	AS(0.999)GVT(0.001)VNDEVIK	4805200	4765200	4878100	3263000	3192200	3495400	>>>>>>	150050000	129010000	154120000	127040000	160580000	153990000	1560	>>>>>>	0.032024	0.0369367	0.0316513	0.0256848	0.0198792	0.0226989	>>>>>>	1.13779	1.31233	1.12455	0.912563	0.706293	0.806474	0.678477	0.0107191	Down_regulated
Q8VEJ9	Vps4a	vacuolar protein sorting 4A	116733	ENSMUSG00000031913	___1	0.924273	56.122	351	3	375.853	Phospho (STY)	S	IIVRDALMQPVRKVQSATHFKKVRGPSRADP;IIVRDSLMQPVRKVQSATHFKKVCGPSRTNP	VQS(0.924)AT(0.076)HFKK	1319900	1452700	1391300	1143400	1156200	1298800	>>>>>>	143050000	142150000	142230000	145560000	155320000	164610000	6206	>>>>>>	0.00922684	0.0102195	0.00978204	0.00785518	0.00744399	0.00789016	>>>>>>	1.05615	1.16977	1.1197	0.899144	0.852077	0.903149	0.793384	0.00329874	Down_regulated
P47757	Capzb	capping protein (actin filament) muscle Z-line, beta	12345	ENSMUSG00000028745	___1	0.999064	157.54	263	2	577.284	Phospho (STY)	S	AIPDNHKFKQLQRELSQVLTQRQVYIQPDN_	ELS(0.999)QVLT(0.001)QR	7817700	7700900	7624800	5504900	6078900	6512600	>>>>>>	40472000	37431000	41765000	40058000	42611000	47196000	1587	>>>>>>	0.193163	0.205736	0.182564	0.137423	0.14266	0.137991	>>>>>>	1.15952	1.23499	1.09589	0.824921	0.856358	0.828326	0.719003	0.00139299	Down_regulated
P47911	Rpl6	ribosomal protein L6	19988	ENSMUSG00000029614	___1	1	127.7	26	2	673.784	2 Phospho (STY)	S	EKKPAAKKAGSDAAASRPRAAKVAKKVHPKG	KAGS(1)DAAAS(1)RPR	2546000	2429500	2373100	1938000	1846600	2038200	>>>>>>	243450000	247360000	250980000	253010000	268230000	298270016	1598	>>>>>>	0.010458	0.00982172	0.00945534	0.00765978	0.00688439	0.00683341	>>>>>>	1.22764	1.15295	1.10994	0.899165	0.808144	0.802159	0.718935	0.00216371	Down_regulated
P48722	Hspa4l	heat shock protein 4 like	18415	ENSMUSG00000025757	___1	0.99996	79.511	579	3	571.638	Phospho (STY)	S	KQDRINQTIKKGKIKSIDLPIQSSLYRQLTQ	IKS(1)IDLPIQSSLYR	1038500	1068200	994400	593630	533000	661400	>>>>>>	2664999936	2695200000	2725299968	2548400128	2771300096	2998599936	1618	>>>>>>	0.000389681	0.000396334	0.000364877	0.000232942	0.000192329	0.00022057	>>>>>>	1.3013	1.32352	1.21847	0.777886	0.642261	0.736569	0.561165	0.000394105	Down_regulated
P48754	Brca1	breast cancer 1, early onset	12189	ENSMUSG00000017146	___1	0.984682	73.057	313	3	489.243	Phospho (STY)	S	KAEFCNKSKQPGIAVSQQSRWAASKGTCNDR	SKQPGIAVS(0.985)QQS(0.015)R	1370100	1366800	1358400	1012700	1108500	1243100	>>>>>>								>>>>>>	1370100	1366800	1358400	1012700	1108500	1243100	>>>>>>	1.10202	1.09936	1.09261	0.814548	0.891603	0.999866	0.821503	0.0219369	Down_regulated
E9QL53	Cit	citron	12704	ENSMUSG00000029516	___1	0.99884	137.21	439	3	462.545	Phospho (STY)	S	LGYLGRSESVVSSLDSPAKVSSMEKKLLIKS	SESVVSS(0.001)LDS(0.999)PAK	680870	666180	684230	530830	575380	616350	>>>>>>	143160000	142120000	142520000	140590000	149910000	162760000	1627	>>>>>>	0.00475601	0.00468745	0.00480094	0.00377573	0.00383817	0.00378686	>>>>>>	1.11273	1.09669	1.12324	0.883379	0.897987	0.885983	0.800368	1.56435e-05	Down_regulated
P49452	Cenpc1	centromere protein C1	12617	ENSMUSG00000029253	___1	0.912848	90.367	612	3	478.558	Phospho (STY)	S	SRPKRGCKYRNNVMTSPNVHLKSHTEEYTSK	NNVMT(0.087)S(0.913)PNVHLK	2338500	2413400	2266700	2006800	2000700	2007100	>>>>>>	29931000	32557000	29009000	30388000	30762000	35301000	1641	>>>>>>	0.0781297	0.0741285	0.0781378	0.0660392	0.065038	0.0568567	>>>>>>	1.12059	1.06321	1.12071	0.947184	0.932824	0.815482	0.8157	0.0114851	Down_regulated
P49586	Pcyt1a	phosphate cytidylyltransferase 1, choline, alpha isoform	13026	ENSMUSG00000005615	___1	1	82.202	233	2	636.797	Phospho (STY)	S	RRNLQRGYTAKELNVSFINEKKYHLQERVDK;RRNLQRGYTAKELNVSFINEKKYRFQNQVDK	ELNVS(1)FINEK	823380	792360	845030	677960	663340	824700	>>>>>>	92278000	95550000	93991000	93646000	94965000	108960000	1642	>>>>>>	0.00892282	0.00829262	0.00899054	0.0072396	0.0069851	0.00756883	>>>>>>	1.11536	1.03659	1.12383	0.90496	0.873146	0.946114	0.831624	0.00621748	Down_regulated
P51612	Xpc	xeroderma pigmentosum, complementation group C	22591	ENSMUSG00000030094	___1	0.848965	135.28	397	3	572.242	Phospho (STY)	S	GTGTAGSRQRRKPSCSEGEEAEQKVQGRPHA	RKPS(0.151)CS(0.849)EGEEAEQK	7697300	7715200	8264600	6115800	6371200	7172500	>>>>>>	1255500	1283500	1268400	1302000	1266800	1477300	1684	>>>>>>	6.13086	6.01106	6.51577	4.69724	5.02937	4.85514	>>>>>>	1.10667	1.08505	1.17615	0.847891	0.907843	0.876394	0.78154	0.00164855	Down_regulated
P51660	Hsd17b4	hydroxysteroid (17-beta) dehydrogenase 4	15488	ENSMUSG00000024507	___1	0.999975	85.729	308	2	577.248	Phospho (STY)	S	GGIVEVLHKVDSEGISPNRTSHAAPAATSGF	VDSEGIS(1)PNR	1833600	1623400	1851500	1340600	1577900	1584500	>>>>>>	267560000	270529984	264780000	267380000	283180000	310440000	1686	>>>>>>	0.00685304	0.00600081	0.0069926	0.00501384	0.00557207	0.00510405	>>>>>>	1.15707	1.01318	1.18064	0.846541	0.940794	0.861772	0.790567	0.0174969	Down_regulated
P51830	Adcy9	adenylate cyclase 9	11515	ENSMUSG00000005580	___1	0.903365	100.76	613	3	594.947	Phospho (STY)	S	RESSGPRGQGTASPGSVSDLAQTVKTFDNLK	GQGT(0.005)AS(0.064)PGS(0.903)VS(0.027)DLAQTVK	1040400	925370	940100	779540	810360	867670	>>>>>>	8275400	8769100	8256400	9256500	9112200	10268000	1689	>>>>>>	0.125722	0.105526	0.113863	0.0842154	0.0889313	0.0845023	>>>>>>	1.25146	1.05043	1.13342	0.838297	0.88524	0.841153	0.746568	0.00855507	Down_regulated
E0CXA0	Hdgf	heparin binding growth factor	15191	ENSMUSG00000004897	___1	0.98099	113.77	71	3	388.508	Phospho (STY)	S	EIENNPTVKASGYQSSQKKSCAAEPEVEPEA	ASGYQS(0.019)S(0.981)QKK	3080900	2996300	2701200	1662400	1808500	1914700	>>>>>>								>>>>>>	3080900	2996300	2701200	1662400	1808500	1914700	>>>>>>	1.3051	1.26926	1.14425	0.704208	0.766097	0.811084	0.613506	0.00115395	Down_regulated
P52293	Gm10184	predicted pseudogene 10184	16647	ENSMUSG00000066878	___1	0.96131	101.82	24	3	415.848	Phospho (STY)	S	LPAARLNRFKNKGKDSTEMRRRRIEVNVELR	NKGKDS(0.961)T(0.039)EMR	3057400	2974700	3095900	2186700	2409800	2508200	>>>>>>	144590000	132410000	147320000	129610000	157060000	153360000	1701	>>>>>>	0.0211453	0.0224658	0.0210148	0.0168714	0.0153432	0.016355	>>>>>>	1.12082	1.19082	1.1139	0.894279	0.813275	0.866906	0.751549	0.00115283	Down_regulated
P53986	Slc16a1	solute carrier family 16 (monocarboxylic acid transporters), member 1	20501	ENSMUSG00000032902	___1	1	90.754	210	3	493.228	2 Phospho (STY)	S	MRPIGPEQVKLEKLKSKESLQEAGKSDANTD	LKS(1)KES(1)LQEAGK	10982000	11035000	10502000	8195800	9249100	9511500	>>>>>>	35390000	33601000	34790000	31073000	35138000	37091000	1735	>>>>>>	0.310314	0.328413	0.301868	0.26376	0.263222	0.256437	>>>>>>	1.07997	1.14296	1.05058	0.917949	0.916079	0.892465	0.832897	0.00304779	Down_regulated
P54227	Stmn1	stathmin 1	16765	ENSMUSG00000028832	___1	1	173.77	16	2	852.897	2 Phospho (STY)	S	MASSDIQVKELEKRASGQAFELILSPRSKES	RAS(1)GQAFELILS(1)PR	4581900	4759700	4362400	4052800	4072300	4329200	>>>>>>	1010499968	1097900032	996310016	1072600000	1071200000	1263699968	1743	>>>>>>	0.00453429	0.00433528	0.00437856	0.00377848	0.00380162	0.00342581	>>>>>>	1.1217	1.07247	1.08317	0.934726	0.940451	0.847483	0.830753	0.00531317	Down_regulated
P56212-2	Arpp19	cAMP-regulated phosphoprotein 19	59046	ENSMUSG00000007656	___1	0.967356	54.343	88	3	303.832	Phospho (STY)	S	GDHIPTPQDLPQRKPSLVASKLAG_______	KPS(0.967)LVAS(0.033)K	1564400	1472500	1468700	1032200	1139200	1191800	>>>>>>								>>>>>>	1564400	1472500	1468700	1032200	1139200	1191800	>>>>>>	1.19286	1.12279	1.11989	0.787058	0.868646	0.908754	0.746449	0.00251298	Down_regulated
P60840-2	Ensa	endosulfine alpha	56205	ENSMUSG00000038619	___1	0.999986	138.94	67	3	464.172	Phospho (STY)	S	DFLMKRLQKGQKYFDSGDYNMAKAKMKNKQL;DFLRKRLQKGQKYFDSGDYNMAKAKMKNKQL	YFDS(1)GDYNMAK	8094600	7583000	7925700	6218400	6521000	7338900	>>>>>>	37159000	35578000	36395000	35606000	36761000	40545000	1889	>>>>>>	0.217837	0.213137	0.217769	0.174645	0.177389	0.181006	>>>>>>	1.10597	1.08211	1.10563	0.886684	0.900617	0.918982	0.82165	8.92833e-05	Down_regulated
P56376	Acyp1	acylphosphatase 1, erythrocyte (common) type	66204	ENSMUSG00000008822	___1	0.999885	127.94	93	3	568.946	Phospho (STY)	S	RANFNNEKVIANLDYSDFQIVK_________	VIANLDYS(1)DFQIVK	542620	485820	548530	347940	370650	389570	>>>>>>	947280000	939619968	940849984	887390016	932329984	1041000000	1775	>>>>>>	0.000572819	0.000517039	0.000583015	0.000392094	0.000397552	0.000374227	>>>>>>	1.21157	1.09359	1.23314	0.829317	0.840863	0.791527	0.695733	0.00143961	Down_regulated
A0A0R4J1E2	Eef1d	eukaryotic translation elongation factor 1 delta (guanine nucleotide exchange protein)	66656	ENSMUSG00000055762	___1	1	110.55	293	3	376.825	Phospho (STY)	S	ASQAEGTRRGRRDHRSCNNVGNKRAGSKRAN	S(1)CNNVGNKR	11722000	11622000	11454000	5162300	5897000	6198100	>>>>>>	525889984	530400000	531820000	511769984	542009984	591980032	1803	>>>>>>	0.0222898	0.0219118	0.0215374	0.0100871	0.0108799	0.0104701	>>>>>>	1.37625	1.35291	1.32979	0.622817	0.671762	0.646462	0.478212	3.46293e-06	Down_regulated
P58686	1110008P14Rik	RIKEN cDNA 1110008P14 gene	73737	ENSMUSG00000039195	___1	1	151.3	82	2	883.885	Phospho (STY)	S	RLEFQQQLGEAPGDASP______________	LEFQQQLGEAPGDAS(1)P	510000	474320	462030	423870	413080	485560	>>>>>>	2197400	2304900	2206700	2533200	2482300	2729500	1832	>>>>>>	0.232092	0.205788	0.209376	0.167326	0.16641	0.177893	>>>>>>	1.20163	1.06544	1.08402	0.866311	0.86157	0.921023	0.790459	0.00743347	Down_regulated
P58801	Ripk2	receptor (TNFRSF)-interacting serine-threonine kinase 2	192656	ENSMUSG00000041135	___1	0.999994	128.6	178	2	510.206	Phospho (STY)	S	ADFGLSKWRMMSLSQSRSYKSAPEGGTIIYM	MMSLSQS(1)R	507370	466420	468190	349150	330660	387810	>>>>>>	12192000	12791000	11681000	12847000	13176000	13709000	1839	>>>>>>	0.041615	0.0364647	0.0400813	0.0271776	0.0250956	0.0282887	>>>>>>	1.25647	1.10097	1.21017	0.820566	0.757707	0.854115	0.681798	0.0021936	Down_regulated
P58801	Ripk2	receptor (TNFRSF)-interacting serine-threonine kinase 2	192656	ENSMUSG00000041135	___1	0.999829	157.28	356	2	476.698	Phospho (STY)	S	QEESCGSSLLSRNTGSPGPSRSLSAPQDKGF	NTGS(1)PGPSR	1727200	1902000	1558300	1472400	1525900	1642100	>>>>>>	12192000	12791000	11681000	12847000	13176000	13709000	1839	>>>>>>	0.141667	0.148698	0.133405	0.11461	0.115809	0.119783	>>>>>>	1.09823	1.15274	1.03418	0.888485	0.897777	0.928581	0.826397	0.00637928	Down_regulated
P59281-2	Arhgap39	Rho GTPase activating protein 39	223666	ENSMUSG00000033697	___1	1	166.92	597	3	540.226	Phospho (STY)	S	GAVPLPMPGPVVRAFSEDEALAQQDSKHWKR	AFS(1)EDEALAQQDSK	965180	986270	1017600	760990	884170	934350	>>>>>>	13635000	14216000	13843000	14145000	14642000	15762000	1856	>>>>>>	0.0707869	0.0693775	0.0735101	0.0537992	0.0603859	0.0592786	>>>>>>	1.09708	1.07524	1.13928	0.833799	0.935881	0.918721	0.811813	0.0048177	Down_regulated
P59281-2	Arhgap39	Rho GTPase activating protein 39	223666	ENSMUSG00000033697	___1	0.794729	110.32	403	3	495.904	Phospho (STY)	S	KEYVRQLVYVEQAGSSPKLRAGPRHKYAPNP	QLVYVEQAGS(0.205)S(0.795)PK	524190	523730	577280	439490	451730	501760	>>>>>>	13635000	14216000	13843000	14145000	14642000	15762000	1856	>>>>>>	0.0384444	0.0368409	0.0417019	0.0310703	0.0308517	0.0318335	>>>>>>	1.09454	1.04889	1.18728	0.884595	0.878369	0.906323	0.801416	0.00608134	Down_regulated
P59281-2	Arhgap39	Rho GTPase activating protein 39	223666	ENSMUSG00000033697	___1	0.998333	47.082	344	4	419.219	Phospho (STY)	S	QFEANSPYQTGSPQRSPGRKPHPFLQTTKQT	S(0.998)PGRKPHPFLQT(0.001)TK	858710	1052900	972670	656640	708190	950280	>>>>>>	13635000	14216000	13843000	14145000	14642000	15762000	1856	>>>>>>	0.0629784	0.0740644	0.0702644	0.0464221	0.048367	0.0602893	>>>>>>	1.04273	1.22628	1.16336	0.768608	0.80081	0.998207	0.748061	0.0325121	Down_regulated
Q8BVV6	Eif5	eukaryotic translation initiation factor 5	217869	ENSMUSG00000021282	___1	0.987304	92.935	354	3	413.551	Phospho (STY)	S	EDEDENIEVVYSKTASVPKVETVKSDNKDDD	T(0.012)AS(0.987)VPKVETVK	1691300	1828600	1664400	1386200	1381900	1524600	>>>>>>								>>>>>>	1691300	1828600	1664400	1386200	1381900	1524600	>>>>>>	1.07078	1.15771	1.05375	0.877619	0.874897	0.965242	0.828019	0.0126671	Down_regulated
P59672	Anks1	ankyrin repeat and SAM domain containing 1	224650	ENSMUSG00000024219	___1	0.916389	234.04	693	3	659.627	Phospho (STY)	S	PSFASEWDEIEKIMSSIGEGIDFSQEQQKIS	IMS(0.084)S(0.916)IGEGIDFSQEQQK	2165100	2107300	1961000	1621600	1681400	1833000	>>>>>>	1759700	1983900	1797800	2028200	2172000	2344900	1862	>>>>>>	1.23038	1.0622	1.09078	0.799527	0.774125	0.781696	>>>>>>	1.2864	1.11056	1.14044	0.83593	0.809372	0.817288	0.696157	0.00284557	Down_regulated
P59672	Anks1	ankyrin repeat and SAM domain containing 1	224650	ENSMUSG00000024219	___1	1	117.2	903	3	496.891	Phospho (STY)	S	DLLLPSADTSRRRHDSLPDPGTASRADRFRV	RHDS(1)LPDPGTASR	4253100	4675600	3931200	3949000	3662000	4139300	>>>>>>	1759700	1983900	1797800	2028200	2172000	2344900	1862	>>>>>>	2.41695	2.35677	2.18667	1.94705	1.686	1.76524	>>>>>>	1.1734	1.14419	1.06161	0.94527	0.818536	0.857002	0.775572	0.0073446	Down_regulated
P59672	Anks1	ankyrin repeat and SAM domain containing 1	224650	ENSMUSG00000024219	___1	0.998741	147.73	682	3	562.211	2 Phospho (STY)	S	CSIGKKRLEKSPSFASEWDEIEKIMSSIGEG	S(0.452)PS(0.549)FAS(0.999)EWDEIEK	1384700	1332800	1466600	1211500	1350300	1523500	>>>>>>	1759700	1983900	1797800	2028200	2172000	2344900	1862	>>>>>>	0.786895	0.671808	0.815775	0.597328	0.621685	0.649708	>>>>>>	1.13955	0.972883	1.18137	0.865024	0.900297	0.940879	0.821604	0.0437489	Down_regulated
P59672	Anks1	ankyrin repeat and SAM domain containing 1	224650	ENSMUSG00000024219	___1	0.99527	125.84	663	3	463.874	Phospho (STY)	S	TCSPTEDATMGSRSESLSNCSIGKKRLEKSP	S(0.002)ES(0.995)LS(0.003)NCSIGKK	13323000	12135000	12693000	10690000	11966000	12432000	>>>>>>	1759700	1983900	1797800	2028200	2172000	2344900	1862	>>>>>>	7.57118	6.11674	7.0603	5.27068	5.50921	5.30172	>>>>>>	1.23343	0.996487	1.1502	0.858655	0.897513	0.863711	0.775084	0.0228332	Down_regulated
P59672	Anks1	ankyrin repeat and SAM domain containing 1	224650	ENSMUSG00000024219	___1	0.998537	112.47	403	3	645.602	Phospho (STY)	S	HSLDSTASGRSSDRDSMNKEAEATGTRAAGV	S(0.001)S(0.001)DRDS(0.999)MNKEAEATGTR	2134500	2319100	2251500	1924300	1994100	2279700	>>>>>>	1759700	1983900	1797800	2028200	2172000	2344900	1862	>>>>>>	1.21299	1.16896	1.25236	0.948772	0.918094	0.972195	>>>>>>	1.12429	1.08348	1.16078	0.879392	0.850957	0.901102	0.781182	0.000767254	Down_regulated
F8VQK5	Sash1	SAM and SH3 domain containing 1	70097	ENSMUSG00000015305	___1	0.993126	124.18	714	3	531.27	Phospho (STY)	S	SQEKLLVDNQGLSGRSPRDSGCYESSENLEN	LLVDNQGLS(0.007)GRS(0.993)PR	872990	828240	831100	571250	657960	731010	>>>>>>	2201700	2210600	2109800	1979200	2281600	2448100	1866	>>>>>>	0.396507	0.374668	0.393924	0.288627	0.288377	0.298603	>>>>>>	1.1658	1.10158	1.1582	0.848609	0.847874	0.877941	0.75153	0.000229589	Down_regulated
P60840-2	Ensa	endosulfine alpha	56205	ENSMUSG00000038619	___1	0.912501	128	108	2	401.191	Phospho (STY)	S	TGDHIPTPQDLPQRKSSLVTSKLAG______	S(0.913)S(0.087)LVTSK	3486800	3303200	3286600	2460700	2628000	2905400	>>>>>>	37159000	35578000	36395000	35606000	36761000	40545000	1889	>>>>>>	0.0938346	0.0928439	0.0903036	0.0691091	0.0714888	0.0716587	>>>>>>	1.15078	1.13863	1.10748	0.847551	0.876735	0.878818	0.766319	8.58282e-05	Down_regulated
P60840-2	Ensa	endosulfine alpha	56205	ENSMUSG00000038619	___1	0.898039	104.82	109	2	465.239	Phospho (STY)	S	GDHIPTPQDLPQRKSSLVTSKLAG_______	KS(0.006)S(0.898)LVT(0.08)S(0.016)K	10318000	9871500	10115000	6808400	7813000	8091300	>>>>>>	37159000	35578000	36395000	35606000	36761000	40545000	1889	>>>>>>	0.277672	0.277461	0.277923	0.191215	0.212535	0.199563	>>>>>>	1.15989	1.15901	1.16094	0.798743	0.887801	0.833617	0.724218	0.00024752	Down_regulated
P61406	Smg6	Smg-6 homolog, nonsense mediated mRNA decay factor (C. elegans)	103677	ENSMUSG00000038290	___1	1	101.71	331	3	444.496	Phospho (STY)	S	SRRSSERKKHLERNWSGCGEGEQKSNGKENR	NWS(1)GCGEGEQK	527560	589860	633090	374130	488940	469510	>>>>>>	108870000	109010000	106240000	104880000	111490000	122020000	1922	>>>>>>	0.00484578	0.00541106	0.00595905	0.00356722	0.00438551	0.00384781	>>>>>>	1.03777	1.15883	1.27619	0.763956	0.9392	0.824047	0.727714	0.0214124	Down_regulated
P62082	Rps7	ribosomal protein S7	20115	ENSMUSG00000061477	___1	0.930759	111.17	4	2	440.17	Acetyl (Protein N-term),Phospho (STY)	S	____________MFSSSAKIVKPNGEKPDEF	MFS(0.011)S(0.931)S(0.058)AK	169090	168020	166860	132530	148640	144300	>>>>>>	302729984	301409984	305089984	297289984	315590016	348820000	1950	>>>>>>	0.000558551	0.000557447	0.000546921	0.000445794	0.000470991	0.00041368	>>>>>>	1.11957	1.11736	1.09626	0.893558	0.944064	0.82919	0.800079	0.00285521	Down_regulated
P62827	Ran	RAN, member RAS oncogene family	19384	ENSMUSG00000029430	___1	1	85.813	135	3	346.515	Phospho (STY)	S	CGNKVDIKDRKVKAKSIVFHRKKNLQYYDIS	AKS(1)IVFHR	6352100	6110700	6447100	4228500	4428900	4893600	>>>>>>	576910016	602680000	592350016	568950016	589980032	659260032	1998	>>>>>>	0.0110106	0.0101392	0.0108839	0.00743211	0.00750686	0.00742287	>>>>>>	1.2145	1.11839	1.20053	0.819785	0.828031	0.818766	0.698072	0.000294753	Down_regulated
P62915	Gtf2b	general transcription factor IIB	229906	ENSMUSG00000028271	___1	0.999056	92.833	76	3	709.661	Phospho (STY)	S	TKDPSRVGDSQNPLLSDGDLSTMIGKGTGAA	VGDSQNPLLS(0.999)DGDLST(0.001)MIGK	2030100	2005300	2096000	1558700	1645200	1888000	>>>>>>	45262000	45754000	44618000	45341000	47214000	52536000	2019	>>>>>>	0.0448522	0.0438279	0.0469766	0.0343773	0.0348456	0.0359373	>>>>>>	1.1175	1.09198	1.17043	0.856517	0.868185	0.895384	0.775194	0.000604872	Down_regulated
P63087-2	Ppp1cc	protein phosphatase 1 catalytic subunit gamma	434233	ENSMUSG00000004455	___1	0.999995	147.42	317	3	393.864	Phospho (STY)	S	KKPNATRPVTPPRVGSGLNPSIQKASNYRNN	VGS(1)GLNPSIQK	6295700	6213500	6325900	4694000	4727200	5236300	>>>>>>	309729984	316580000	317830016	305390016	327720000	367649984	2041	>>>>>>	0.0203264	0.019627	0.0199034	0.0153705	0.0144245	0.0142426	>>>>>>	1.17387	1.13347	1.14944	0.887661	0.833029	0.822525	0.735717	0.000199806	Down_regulated
A0A0A0MQM0	Eif5a	eukaryotic translation initiation factor 5A	276770	ENSMUSG00000078812	___1	0.803681	55.228	75	4	560.998	Phospho (STY)	S	GIDIFTGKKYEDICPSTHNMDVPNIKRNDFQ	KYEDICPS(0.804)T(0.196)HNMDVPNIK	1335300	1346900	1273300	883150	820820	996420	>>>>>>								>>>>>>	1335300	1346900	1273300	883150	820820	996420	>>>>>>	1.20372	1.21417	1.14783	0.796122	0.739934	0.89823	0.682692	0.00174458	Down_regulated
P63325	Rps10	ribosomal protein S10	67097	ENSMUSG00000052146	___1	0.999978	219.97	146	3	507.884	Phospho (STY)	S	AVPPGADKKAEAGAGSATEFQFRGGFGRGRG	AEAGAGS(1)ATEFQFR	11000000	10506000	11215000	7771500	8659300	9315500	>>>>>>	459540000	441560000	473460000	460740000	483580000	543720000	2059	>>>>>>	0.023937	0.0237929	0.0236873	0.0168674	0.0179067	0.0171329	>>>>>>	1.16459	1.15758	1.15244	0.820638	0.871199	0.833554	0.726813	3.46176e-05	Down_regulated
P70190	Capza3	capping protein (actin filament) muscle Z-line, alpha 3	12344	ENSMUSG00000041791	___1	1	106.42	290	2	525.755	Phospho (STY)	S	DLNLVMYPKLGYVIYSRSVLCNWII______	LGYVIYS(1)R	2018100	1987000	2038700	754690	991390	965730	>>>>>>	50160000	49724000	50434000	44971000	46402000	52581000	2089	>>>>>>	0.0402333	0.0399606	0.0404231	0.0167817	0.0213652	0.0183665	>>>>>>	1.36283	1.3536	1.36927	0.568452	0.723712	0.622135	0.468537	9.32857e-05	Down_regulated
P70268	Pkn1	protein kinase N1	320795	ENSMUSG00000057672	___1	0.885998	74.92	377	2	372.158	Phospho (STY)	S	PFLSRPARGLYSRSGSLSGRSSLRGEAENAT	S(0.051)GS(0.886)LS(0.063)GR	7989400	8273300	7966800	6352800	6718500	7303200	>>>>>>	63093000	63526000	64725000	67399000	70123000	82232000	2099	>>>>>>	0.126629	0.130235	0.123087	0.0942566	0.0958102	0.0888121	>>>>>>	1.15322	1.18606	1.12096	0.8584	0.872549	0.808817	0.733987	0.000339668	Down_regulated
A8Y5C3	Pdlim4	PDZ and LIM domain 4	30794	ENSMUSG00000020388	___1	0.796106	103.73	52	3	631.6	Phospho (STY)	S	AQAHRIHIDPESQDCSPATSRRSSVSGISLE	IHIDPES(0.202)QDCS(0.796)PAT(0.002)SR	673140	716150	641620	494750	568190	599980	>>>>>>								>>>>>>	673140	716150	641620	494750	568190	599980	>>>>>>	1.0934	1.16326	1.0422	0.803637	0.922928	0.974566	0.818805	0.031817	Down_regulated
P70296	Pebp1	phosphatidylethanolamine binding protein 1	23980	ENSMUSG00000032959	___1	0.999998	106.29	185	2	509.236	Phospho (STY)	S	QAEWDDYVPKLYEQLSGK_____________	LYEQLS(1)GK	3111600	3206500	3221200	1592200	1705100	1882700	>>>>>>	1784499968	1760800000	1880199936	1741500032	1891800064	1981200000	2111	>>>>>>	0.00174368	0.00182105	0.00171322	0.000914269	0.000901311	0.000950283	>>>>>>	1.30064	1.35835	1.27792	0.681967	0.672301	0.70883	0.524041	1.86822e-05	Down_regulated
P70302	Stim1	stromal interaction molecule 1	20866	ENSMUSG00000030987	___1	0.996504	91.469	639	2	541.759	Phospho (STY)	S	PDTPSPVGDNRALQGSRNTRIPHLAGKKAMA	ALQGS(0.997)RNT(0.003)R	196000	185350	166650	147440	157120	165050	>>>>>>	146410000	151250000	147860000	145700000	153060000	164380000	2113	>>>>>>	0.00133871	0.00122545	0.00112708	0.00101194	0.00102653	0.00100408	>>>>>>	1.19283	1.09192	1.00426	0.90167	0.914664	0.894661	0.824261	0.024532	Down_regulated
P70335-2	Rock1	Rho-associated coiled-coil containing protein kinase 1	19877	ENSMUSG00000024290	___1	0.999938	64.64	1340	2	559.753	Phospho (STY)	S	RASPRTLSTRSTANQSFRKVVKNTSGKTS__	STANQS(1)FRK	665940	645530	632030	538840	482200	488350	>>>>>>								>>>>>>	665940	645530	632030	538840	482200	488350	>>>>>>	1.15719	1.12172	1.09826	0.936329	0.837907	0.848593	0.776635	0.00211369	Down_regulated
P70339	Frat1	frequently rearranged in advanced T cell lymphomas	14296	ENSMUSG00000067199	___1	1	89.752	274	2	527.229	Phospho (STY)	S	GRAQLRTGDDLLVPGS_______________	TGDDLLVPGS(1)	764800	743560	729300	650440	692500	746000	>>>>>>	6081000	6532600	6675100	7011000	6795600	7807200	2118	>>>>>>	0.125769	0.113823	0.109257	0.0927742	0.101904	0.0955528	>>>>>>	1.18078	1.06863	1.02576	0.871011	0.956727	0.897098	0.831969	0.025364	Down_regulated
P70362	Ufd1	ubiquitin recognition factor in ER-associated degradation 1	22230	ENSMUSG00000005262	___1	1	225.1	299	2	696.321	Phospho (STY)	S	DEAGGRFIAFSGEGQSLRKKGRKP_______	FIAFSGEGQS(1)LR	14190000	14307000	13449000	8336500	8622800	9550100	>>>>>>	153030000	153430000	158590000	152940000	165720000	185060000	2125	>>>>>>	0.0927269	0.0932477	0.0848036	0.0545083	0.0520323	0.0516054	>>>>>>	1.29711	1.30439	1.18627	0.762488	0.727854	0.721882	0.584043	0.000199312	Down_regulated
P80317	Cct6a	chaperonin containing Tcp1, subunit 6a (zeta)	12466	ENSMUSG00000029447	___1	0.771415	56.81	527	2	415.678	Phospho (STY)	S	ATNILLVDEIMRAGMSSLKG___________	AGMS(0.771)S(0.229)LKG	1414200	1312300	1306500	991340	1050700	1044100	>>>>>>	679240000	694080000	685560000	672830016	717840000	784449984	2165	>>>>>>	0.00208203	0.0018907	0.00190574	0.00147339	0.0014637	0.001331	>>>>>>	1.23118	1.11804	1.12693	0.871264	0.865533	0.787063	0.726052	0.00219361	Down_regulated
P80318	Cct3	chaperonin containing Tcp1, subunit 3 (gamma)	12462	ENSMUSG00000001416	___1	0.998482	211.68	252	3	486.227	Phospho (STY)	S	RIVLLDSSLEYKKGESQTDIEITREEDFTRI	KGES(0.998)QT(0.002)DIEITR	55672000	54837000	56449000	45449000	48061000	52502000	>>>>>>	1792000000	1806700032	1814099968	1789200000	1858200064	2072899968	2166	>>>>>>	0.031067	0.030352	0.0311168	0.0254019	0.0258643	0.0253278	>>>>>>	1.10212	1.07676	1.10389	0.901149	0.917554	0.898522	0.827722	5.86331e-05	Down_regulated
P81122	Irs2	insulin receptor substrate 2	384783	ENSMUSG00000038894	___1	0.944179	97.597	604	2	475.192	Phospho (STY)	S	ASLDEYTLMRATFSGSSGRLCPSFPASSPKV	ATFS(0.006)GS(0.944)S(0.05)GR	1853100	2106100	2016100	1899500	1883500	2152300	>>>>>>	543120	651810	581590	681850	712420	719480	2169	>>>>>>	3.41195	3.23116	3.46653	2.7858	2.64381	2.99147	>>>>>>	1.10475	1.04621	1.12242	0.902006	0.856029	0.968597	0.832975	0.0103488	Down_regulated
P81122	Irs2	insulin receptor substrate 2	384783	ENSMUSG00000038894	___1	0.868831	91.549	1089	3	365.857	Phospho (STY)	S	QPIVAPPKPEGARVASPTSGLKRLSLMDQVS	VAS(0.869)PT(0.131)SGLKR	908980	977710	973650	813790	797230	900820	>>>>>>	543120	651810	581590	681850	712420	719480	2169	>>>>>>	1.67363	1.49999	1.67412	1.1935	1.11904	1.25204	>>>>>>	1.1937	1.06985	1.19405	0.851253	0.798147	0.893006	0.73531	0.00355085	Down_regulated
P83510	Tnik	TRAF2 and NCK interacting kinase	665113	ENSMUSG00000027692	___1	0.999549	105	659	3	445.545	Phospho (STY)	S	PQRTTSISPALARKNSPGNGSALGPRLGSQP	KNS(1)PGNGSALGPR	2530900	2342700	2497300	1912800	2031800	2188200	>>>>>>								>>>>>>	2530900	2342700	2497300	1912800	2031800	2188200	>>>>>>	1.12454	1.04091	1.10961	0.8499	0.902775	0.972267	0.832029	0.0138451	Down_regulated
P83741-4	Wnk1	WNK lysine deficient protein kinase 1	232341	ENSMUSG00000045962	___1	0.999952	114.9	2016	4	457.7	Phospho (STY)	S	DNWARDAMNLSGRRGSKGHMNYEGPGMARKF	RGS(1)KGHMNYEGPGMAR	2736700	3085600	2847600	2334300	2584100	2633400	>>>>>>	220390000	219220000	219410000	222370000	234160000	256990000	2175	>>>>>>	0.0124175	0.0140754	0.0129784	0.0104974	0.0110356	0.0102471	>>>>>>	1.04567	1.18527	1.0929	0.883971	0.929297	0.862896	0.805143	0.00896091	Down_regulated
P84102	Serf2	small EDRK-rich factor 2	378702	ENSMUSG00000074884	___1	0.993688	80.245	21	4	264.883	Phospho (STY)	S	QRELARQKNMKKQSDSVKGKRRDDGLSAAAR	KQS(0.006)DS(0.994)VKGK	5121200	5688000	4975600	3778700	4165800	4339000	>>>>>>	25609000	28018000	24284000	28070000	28872000	32934000	2187	>>>>>>	0.199977	0.203012	0.204892	0.134617	0.144285	0.131748	>>>>>>	1.17803	1.19591	1.20699	0.793007	0.84996	0.776108	0.675544	8.45699e-05	Down_regulated
P84309	Adcy5	adenylate cyclase 5	224129	ENSMUSG00000022840	___1	1	143.73	156	2	556.255	Phospho (STY)	S	AAAAAAAGGTEVRPRSVELGLEERRGKGRAA	S(1)VELGLEER	714200	641620	654080	451410	494540	492830	>>>>>>	1735400	1792500	1768600	1721700	1803700	1923500	2189	>>>>>>	0.411548	0.357947	0.369829	0.262189	0.274181	0.256215	>>>>>>	1.27816	1.11169	1.14859	0.814289	0.851534	0.795737	0.695662	0.00249318	Down_regulated
P97434-2	Mprip	myosin phosphatase Rho interacting protein	26936	ENSMUSG00000005417	___1	0.999941	106.39	485	3	628.975	Phospho (STY)	S	RRNWIQTIMKHVLPASAPDVTSSLPEGKNKS	HVLPAS(1)APDVTSSLPEGK	4648400	4235400	4718900	3697500	3839300	3833300	>>>>>>	10819000	9954100	11039000	10703000	10886000	12463000	2229	>>>>>>	0.429652	0.425493	0.427475	0.345464	0.352682	0.307574	>>>>>>	1.12654	1.11564	1.12083	0.905802	0.924729	0.806456	0.784114	0.00277125	Down_regulated
P97434-2	Mprip	myosin phosphatase Rho interacting protein	26936	ENSMUSG00000005417	___1	0.796927	178.58	376	2	825.36	Phospho (STY)	S	CPLSPHRRAKSLDRRSTESSMTPDLLNFKKG	S(0.797)T(0.069)ES(0.115)S(0.018)MTPDLLNFK	3770900	3446200	3683300	2823300	2999100	3277900	>>>>>>	10819000	9954100	11039000	10703000	10886000	12463000	2229	>>>>>>	0.348544	0.346209	0.333662	0.263786	0.275501	0.263011	>>>>>>	1.14232	1.13467	1.09355	0.864535	0.902929	0.861994	0.780129	0.000252622	Down_regulated
A0A0J9YV40	Slbp	stem-loop binding protein	20492	ENSMUSG00000004642	___1	1	95.17	23	2	693.787	2 Phospho (STY)	S	PPGYGSRRDGGASPRSPARWSLGRKRRADGR	RDGGAS(1)PRS(1)PAR	4867100	4779200	4720300	3866800	3930100	4466200	>>>>>>	35669000	34978000	35357000	34822000	36602000	40494000	2230	>>>>>>	0.136452	0.136634	0.133504	0.111045	0.107374	0.110293	>>>>>>	1.11344	1.11493	1.08938	0.906116	0.876162	0.899981	0.808459	6.72997e-05	Down_regulated
P97465	Dok1	docking protein 1	13448	ENSMUSG00000068335	___1	0.814879	72.227	269	4	559.752	Phospho (STY)	S	AQGKVGQAQDILRTDSHDGETEGKTVPPPVP	VGQAQDILRT(0.184)DS(0.815)HDGET(0.002)EGK	1120400	1214800	1095900	1007400	1015600	1068300	>>>>>>	397910	410820	334280	396400	398740	460380	2236	>>>>>>	2.81571	2.95701	3.27839	2.54137	2.54702	2.32047	>>>>>>	1.02638	1.07789	1.19504	0.926382	0.928442	0.84586	0.818559	0.0246411	Down_regulated
P97479	Myo7a	myosin VIIA	17921	ENSMUSG00000030761	___1	0.964613	121.7	955	3	965.428	Phospho (STY)	S	SDMVDKMFGFLGTSGSLPGQEGQAPSGFEDL	MFGFLGT(0.006)S(0.03)GS(0.965)LPGQEGQAPSGFEDLER	545880	564810	586320	491560	473400	632330	>>>>>>	414209984	414169984	418889984	437200000	456150016	511049984	2243	>>>>>>	0.00131788	0.00136372	0.0013997	0.00112434	0.00103782	0.00123732	>>>>>>	1.05702	1.09378	1.12264	0.901782	0.832388	0.992397	0.832938	0.0219471	Down_regulated
P97930	Dtymk	deoxythymidylate kinase	21915	ENSMUSG00000026281	___1	1	61.65	195	2	489.706	Phospho (STY)	S	ASKSIEEVHKEIRAHSEDAIRNAAQRPLGEL	AHS(1)EDAIR	957080	890400	887530	703720	633170	842780	>>>>>>	268280000	262000000	267750000	260120000	284880000	305489984	2275	>>>>>>	0.00356747	0.00339847	0.00331477	0.00270537	0.00222258	0.00275878	>>>>>>	1.19131	1.13488	1.10693	0.903423	0.742204	0.92126	0.747685	0.0096743	Down_regulated
Q01098	Grin2c	glutamate receptor, ionotropic, NMDA2C (epsilon 3)	14813	ENSMUSG00000020734	___1	0.913737	56.043	710	2	571.771	Phospho (STY)	S	NYRDMHTHMVKFNQRSVEDALTSLKMGKLDA	S(0.914)VEDALT(0.082)S(0.004)LK	2929400	3440800	2497800	2100600	1554400	1611500	>>>>>>								>>>>>>	2929400	3440800	2497800	2100600	1554400	1611500	>>>>>>	1.24351	1.4606	1.0603	0.891691	0.659832	0.684071	0.593877	0.0205323	Down_regulated
Q01320	Top2a	topoisomerase (DNA) II alpha	21973	ENSMUSG00000020914	___1	1	143.97	4	3	746.684	Acetyl (Protein N-term),Phospho (STY)	S	____________MELSPLQPVNENMLMNKKK	MELS(1)PLQPVNENMLMNKK	10049000	10116000	10060000	7980500	8481000	8863700	>>>>>>	714720000	701920000	712489984	700040000	736150016	809680000	2311	>>>>>>	0.0140601	0.0144119	0.0141195	0.0114001	0.0115207	0.0109472	>>>>>>	1.10333	1.13094	1.108	0.894597	0.904068	0.859057	0.795183	0.000145324	Down_regulated
Q01853	Vcp	valosin containing protein	269523	ENSMUSG00000028452	___1	0.830293	40.515	3	3	590.943	Acetyl (Protein N-term),Phospho (STY)	S	_____________MASGADSKGDDLSTAILK	AS(0.83)GADS(0.119)KGDDLS(0.024)T(0.027)AILK	775810	818490	889280	573510	641000	636740	>>>>>>	2364999936	2384600064	2408300032	2361999872	2486700032	2763899904	2315	>>>>>>	0.000328038	0.00034324	0.000369256	0.000242807	0.000257771	0.000230377	>>>>>>	1.11106	1.16255	1.25066	0.822382	0.873066	0.780283	0.702481	0.00201067	Down_regulated
Q02053	Uba1	ubiquitin-like modifier activating enzyme 1	22201	ENSMUSG00000001924	___1	0.903432	47.761	24	4	809.87	Phospho (STY)	S	KRRVSGPDPKPGSNCSPAQSALSEVSSVPTN	VS(0.003)GPDPKPGS(0.053)NCS(0.903)PAQS(0.008)ALS(0.008)EVS(0.008)S(0.008)VPT(0.008)NGMAK	1332600	1413300	1394900	904300	941780	1269000	>>>>>>	449849984	456780000	462540000	457120000	480180000	531310016	2316	>>>>>>	0.00296232	0.00309405	0.00301574	0.00197826	0.00196131	0.00238844	>>>>>>	1.15414	1.20547	1.17496	0.770743	0.76414	0.930553	0.697522	0.00321087	Down_regulated
Q04690-2	Nf1	neurofibromin 1	18015	ENSMUSG00000020716	___1	0.999428	55.112	2810	3	278.129	Phospho (STY)	S	RHGSASQVQKQRSAGSFKRNSIKKIV_____	S(0.001)AGS(0.999)FKR	1687800	1606200	1723900	1333900	1544200	1589200	>>>>>>	68140000	68198000	66304000	67843000	71048000	77869000	2342	>>>>>>	0.0247696	0.023552	0.0259999	0.0196616	0.0217346	0.0204086	>>>>>>	1.09176	1.03809	1.14599	0.866617	0.957989	0.899545	0.831587	0.0109783	Down_regulated
Q04735	Cdk16	cyclin-dependent kinase 16	18555	ENSMUSG00000031065	___1	0.975223	87.498	110	3	428.55	Phospho (STY)	S	SPVRVRMRNHPPRKISTEDINKRLSLPADIR	KIS(0.975)T(0.025)EDINKR	13876000	11798000	13530000	9677400	10694000	11239000	>>>>>>	83460000	83959000	85453000	83073000	86895000	96760000	2344	>>>>>>	0.166259	0.140521	0.158333	0.116493	0.123068	0.116153	>>>>>>	1.21531	1.02717	1.15736	0.851527	0.899591	0.849046	0.764791	0.0100695	Down_regulated
Q04735	Cdk16	cyclin-dependent kinase 16	18555	ENSMUSG00000031065	___1	0.999958	141.6	138	3	560.962	Phospho (STY)	S	DIRLPEGYLEKLTLNSPIFDKPLSRRLRRVS	LTLNS(1)PIFDKPLSR	18811000	18494000	18415000	11841000	13460000	15440000	>>>>>>	83460000	83959000	85453000	83073000	86895000	96760000	2344	>>>>>>	0.225389	0.220274	0.215499	0.142537	0.1549	0.15957	>>>>>>	1.20942	1.18197	1.15635	0.764843	0.831178	0.856239	0.691218	0.000307733	Down_regulated
Q04735	Cdk16	cyclin-dependent kinase 16	18555	ENSMUSG00000031065	___1	1	154.94	119	2	560.797	Phospho (STY)	S	HPPRKISTEDINKRLSLPADIRLPEGYLEKL;RIHRRISMEDLNKRLSLPADIRIPDGYLEKL	RLS(1)LPADIR	1342300	1401800	1388800	927580	902820	1056600	>>>>>>	83460000	83959000	85453000	83073000	86895000	96760000	2344	>>>>>>	0.0160832	0.0166962	0.0162522	0.0111658	0.0103898	0.0109198	>>>>>>	1.18393	1.22907	1.19638	0.821954	0.764826	0.803842	0.662337	4.6794e-05	Down_regulated
Q04735	Cdk16	cyclin-dependent kinase 16	18555	ENSMUSG00000031065	___1	0.997433	132.23	153	3	424.883	Phospho (STY)	S	SPIFDKPLSRRLRRVSLSEIGFGKLETYIKL	RVS(0.997)LS(0.003)EIGFGK	3155800	3100200	3134500	1789300	1938100	2115300	>>>>>>	83460000	83959000	85453000	83073000	86895000	96760000	2344	>>>>>>	0.0378121	0.0369252	0.036681	0.0215389	0.0223039	0.0218613	>>>>>>	1.28088	1.25084	1.24256	0.729627	0.755543	0.740549	0.589707	3.09897e-06	Down_regulated
Q04750	Top1	topoisomerase (DNA) I	21969	ENSMUSG00000070544	___1	0.864336	56.569	114	3	443.194	Phospho (STY)	S	AGDAKIKKEKENGFSSPPRIKDEPEDDGYFA	EKENGFS(0.136)S(0.864)PPR	6580100	6482100	6446400	5421300	5565900	5784700	>>>>>>	205920000	209060000	203850000	207680000	210560000	241750000	2346	>>>>>>	0.0319546	0.0310059	0.0316233	0.0261041	0.0264338	0.0239284	>>>>>>	1.12089	1.08761	1.10926	0.915665	0.92723	0.839348	0.80845	0.00192735	Down_regulated
Q3T9A3	Mark2	MAP/microtubule affinity regulating kinase 2	13728	ENSMUSG00000024969	___1	0.995133	153.57	7	3	684.968	Phospho (STY)	S	_________MLRGRNSATSADEQPHIGNYRL	GRNS(0.995)AT(0.005)SADEQPHIGNYR	5001300	4971100	4954400	3761900	3991600	4299600	>>>>>>	67879000	70284000	69713000	70381000	72834000	82510000	2359	>>>>>>	0.0736796	0.0707288	0.0710685	0.0534505	0.0548041	0.05211	>>>>>>	1.17623	1.12913	1.13455	0.853293	0.874902	0.831894	0.744231	0.000111163	Down_regulated
Q3T9A3	Mark2	MAP/microtubule affinity regulating kinase 2	13728	ENSMUSG00000024969	___1	0.885751	91.869	347	5	641.311	Phospho (STY)	S	SSELEGDTITLKPRPSADLTNSSAPSPSHKV	SSELEGDT(0.059)IT(0.053)LKPRPS(0.886)ADLT(0.002)NSSAPSPSHK	9243700	8860100	8923900	7056300	7677100	9058700	>>>>>>	67879000	70284000	69713000	70381000	72834000	82510000	2359	>>>>>>	0.136179	0.126061	0.128009	0.100259	0.105405	0.109789	>>>>>>	1.15782	1.07179	1.08835	0.852415	0.896174	0.933445	0.808337	0.00385147	Down_regulated
Q3T9A3	Mark2	MAP/microtubule affinity regulating kinase 2	13728	ENSMUSG00000024969	___1	0.997494	89.613	595	3	363.841	Phospho (STY)	S	TPASPSGHSQGRRGASGSIFSKFTSKFVRRN	RGAS(0.997)GS(0.003)IFSK	1839400	1842900	1723700	1333600	1362900	1455100	>>>>>>	67879000	70284000	69713000	70381000	72834000	82510000	2359	>>>>>>	0.0270982	0.0262208	0.0247257	0.0189483	0.0187124	0.0176354	>>>>>>	1.21935	1.17987	1.11259	0.852626	0.842012	0.79355	0.708519	0.000697431	Down_regulated
Q3T9A3	Mark2	MAP/microtubule affinity regulating kinase 2	13728	ENSMUSG00000024969	___1	0.936559	135.63	559	2	548.75	Phospho (STY)	S	GAPDRTNFPRGVSSRSTFHAGQLRQVRDQQN	S(0.937)T(0.063)FHAGQLR	2249300	2370300	2242400	1666600	1753300	1800200	>>>>>>	67879000	70284000	69713000	70381000	72834000	82510000	2359	>>>>>>	0.0331369	0.0337246	0.0321662	0.0236797	0.0240725	0.021818	>>>>>>	1.17926	1.20018	1.14472	0.842704	0.856685	0.77645	0.702533	0.000293163	Down_regulated
Q3T9A3	Mark2	MAP/microtubule affinity regulating kinase 2	13728	ENSMUSG00000024969	___1	0.996919	111.66	395	3	680.631	Phospho (STY)	S	VPAIPTSNSYSKKTQSNNAENKRPEEETGRK	T(0.003)QS(0.997)NNAENKRPEEETGR	1696100	1715100	1797000	1433800	1542200	1682000	>>>>>>	67879000	70284000	69713000	70381000	72834000	82510000	2359	>>>>>>	0.0249871	0.0244024	0.0257771	0.020372	0.0211742	0.0203854	>>>>>>	1.09354	1.06795	1.12812	0.891564	0.926672	0.892152	0.823923	0.000769129	Down_regulated
Q05CL8	Larp7	La ribonucleoprotein domain family, member 7	28036	ENSMUSG00000027968	___1	1	114.46	294	4	510.464	Phospho (STY)	S	ASSLPEARAGKRERCSAEDEDCLPPRPKAKK	ERCS(1)AEDEDCLPPRPK	9666300	9787900	9839300	8080100	8422200	9235600	>>>>>>	264040000	277190016	267910000	273120000	287580000	321689984	2372	>>>>>>	0.0366092	0.0353112	0.0367261	0.0295844	0.0292865	0.0287096	>>>>>>	1.11939	1.0797	1.12297	0.904598	0.895487	0.877849	0.806105	0.000175461	Down_regulated
Q05D44	Eif5b	eukaryotic translation initiation factor 5B	226982	ENSMUSG00000026083	___1	1	119.45	1164	3	546.597	Phospho (STY)	S	KGQEVCVKIEPIPGESPKMFGRHFEATDILV	IEPIPGES(1)PKMFGR	12506000	13114000	13176000	10277000	11024000	12079000	>>>>>>	313660000	315209984	311980000	319480000	331489984	369060000	2373	>>>>>>	0.0398712	0.041604	0.0422335	0.0321679	0.0332559	0.0327291	>>>>>>	1.07827	1.12513	1.14216	0.869945	0.899369	0.885122	0.79342	0.000385408	Down_regulated
Q07113	Igf2r	insulin-like growth factor 2 receptor	16004	ENSMUSG00000023830	___1	1	229.56	2476	2	957.882	2 Phospho (STY)	S	RKPTAPAKLVSFHDDSDEDLLHI________	LVS(1)FHDDS(1)DEDLLHI	3913600	4027100	3977600	2925400	3128400	3583600	>>>>>>	101740000	103340000	99859000	96116000	98435000	111560000	2382	>>>>>>	0.0384667	0.0389694	0.0398322	0.0304361	0.0317814	0.0321226	>>>>>>	1.09069	1.10495	1.12941	0.862994	0.901138	0.910813	0.804481	0.000301412	Down_regulated
Q09XV5	Chd8	chromodomain helicase DNA binding protein 8	67772	ENSMUSG00000053754	___1	0.984483	137.19	2520	2	924.922	Phospho (STY)	S	HHHHHPGLRTTGYPSSPATTTSGTALRLPTL	TTGYPS(0.013)S(0.984)PAT(0.002)TTSGTALR	213000	243330	209080	162440	195090	225380	>>>>>>	24495000	25245000	24136000	25222000	24748000	28837000	2416	>>>>>>	0.00869565	0.00963874	0.00866258	0.00644041	0.00788306	0.00781565	>>>>>>	1.06182	1.17698	1.05779	0.786437	0.962599	0.954368	0.82006	0.0465085	Down_regulated
Q0GGX2-2	Zfp541	zinc finger protein 541	666528	ENSMUSG00000078796	___1	0.959101	110.31	163	3	417.515	Phospho (STY)	S	VFSSASSLSKHYLTHSQERKHVCKVCSKAFK	HYLT(0.041)HS(0.959)QER	2486200	2515500	2182600	1787600	1976600	2270200	>>>>>>	56147000	58372000	56274000	57097000	58868000	65994000	2419	>>>>>>	0.0442802	0.0430943	0.0387852	0.0313081	0.0335768	0.0344001	>>>>>>	1.17848	1.14691	1.03223	0.833236	0.893615	0.915526	0.786979	0.00934878	Down_regulated
Q0GGX2-2	Zfp541	zinc finger protein 541	666528	ENSMUSG00000078796	___1	0.999476	105.4	264	2	503.74	Phospho (STY)	S	PPPSGLRSLGPPEARSPGSVLPNRDLLRCIV	S(0.999)PGS(0.001)VLPNR	4970900	4265800	4791600	3905700	3713400	4491700	>>>>>>	56147000	58372000	56274000	57097000	58868000	65994000	2419	>>>>>>	0.0885337	0.0730796	0.0851477	0.0684046	0.0630801	0.0680622	>>>>>>	1.19021	0.982455	1.14469	0.919607	0.848026	0.915004	0.808665	0.0345037	Down_regulated
Q0KL02	Trio	triple functional domain (PTPRF interacting)	223435	ENSMUSG00000022263	___1	1	70.167	1785	4	347.404	2 Phospho (STY)	S	GNTLRKWLTSPVRRLSSGKADGHAKKLAHKH	RLS(1)S(1)GKADGHAK	2949300	2817500	3010200	2315300	2309700	2572400	>>>>>>	11494000	11292000	11361000	11441000	12095000	12901000	2424	>>>>>>	0.256595	0.249513	0.264959	0.202369	0.190963	0.199395	>>>>>>	1.12889	1.09773	1.16569	0.890319	0.840141	0.877238	0.768711	0.000452326	Down_regulated
Q0P678	Zc3h18	zinc finger CCCH-type containing 18	76014	ENSMUSG00000017478	___1	1	62.088	771	3	411.203	Phospho (STY)	S	KKEDGVREEKRRRDPSAQPPKSSKAPAGGKA	RRDPS(1)AQPPK	1127500	1088400	1109300	964270	881180	1035700	>>>>>>	88213000	86813000	90658000	89766000	95193000	104570000	2431	>>>>>>	0.0127816	0.0125373	0.0122361	0.010742	0.00925677	0.00990437	>>>>>>	1.13684	1.11512	1.08833	0.955441	0.823335	0.880935	0.796251	0.00509174	Down_regulated
Q0VET5	Lmntd2	lamin tail domain containing 2	72000	ENSMUSG00000025500	___1	0.855969	159.1	548	2	462.7	Phospho (STY)	S	RRKKPGPGVRQHRHSSTSGLRASRTLHPTET	HS(0.057)S(0.856)T(0.085)S(0.002)GLR	343740	404210	374650	257990	265660	282210	>>>>>>	9438800	9308700	9189400	8589400	8700600	9868300	2439	>>>>>>	0.0364178	0.0434228	0.0407698	0.0300359	0.0305335	0.0285976	>>>>>>	1.04161	1.24197	1.16609	0.859078	0.873312	0.817942	0.739298	0.00783134	Down_regulated
Q0VET5	Lmntd2	lamin tail domain containing 2	72000	ENSMUSG00000025500	___1	0.981331	79.201	345	3	323.788	Phospho (STY)	S	TRSFSGYTEDLCKSHSPSCSKTVLESYTDLH	S(0.006)HS(0.981)PS(0.012)CSK	1246100	1426800	1324000	998030	1020400	1091700	>>>>>>	9438800	9308700	9189400	8589400	8700600	9868300	2439	>>>>>>	0.132019	0.153276	0.144079	0.116193	0.117279	0.110627	>>>>>>	1.0241	1.18899	1.11765	0.901336	0.909761	0.858157	0.801398	0.0118808	Down_regulated
Q0VET5	Lmntd2	lamin tail domain containing 2	72000	ENSMUSG00000025500	___1	0.988194	136.5	44	2	559.25	Phospho (STY)	S	GSPVGTPVDRVAPSYSQSAKLYTSTPMGCSV	VAPS(0.012)YS(0.988)QSAK	1938400	1944800	2209800	1154700	1118900	1357600	>>>>>>	9438800	9308700	9189400	8589400	8700600	9868300	2439	>>>>>>	0.205365	0.208923	0.240473	0.134433	0.1286	0.137572	>>>>>>	1.16755	1.18777	1.36714	0.764284	0.731123	0.782128	0.611835	0.00178696	Down_regulated
Q149C2	Traf3ip1	TRAF3 interacting protein 1	74019	ENSMUSG00000034292	___1	0.977413	96.143	308	2	495.2	Phospho (STY)	S	EKSRDADKPEKKSSSSGEISRKLSDGSFKDV	SS(0.002)S(0.02)S(0.977)GEISR	1194300	1144800	1116800	571930	664190	713550	>>>>>>	6671100	6886700	7063600	4335000	4567300	5299600	2453	>>>>>>	0.179026	0.166233	0.158106	0.131933	0.145423	0.134642	>>>>>>	1.17347	1.08962	1.03635	0.864791	0.953214	0.882549	0.818487	0.0143453	Down_regulated
A0A0R4J0A7	Clec12b	C-type lectin domain family 12, member B	71183	ENSMUSG00000030158	___1	0.999989	97.223	15	2	961.416	Acetyl (Protein N-term),Phospho (STY)	S	_MSDEVTYATLMLQDSARVRGNRDGNNLRKE	SDEVTYATLMLQDS(1)AR	478930	490640	465150	98141	121110	126790	>>>>>>	16456000	16428000	16088000	16002000	17798000	18442000	9266	>>>>>>	0.0291037	0.0298661	0.0289129	0.00613305	0.0068047	0.00687507	>>>>>>	1.62144	1.66392	1.61081	0.341688	0.379108	0.383028	0.225446	4.47455e-07	Down_regulated
Q14B71	Cdca2	cell division cycle associated 2	108912	ENSMUSG00000048922	___1	0.983081	112.74	712	3	579.285	Phospho (STY)	S	VTQDHIVSKNPKPLGSPQSQDLFKAGQNLEN	NPKPLGS(0.983)PQS(0.017)QDLFK	2722900	2667600	2628400	2259600	2253600	2578400	>>>>>>	6665500	6526400	6659900	6817000	7970800	8125100	2467	>>>>>>	0.408506	0.40874	0.394661	0.331465	0.282732	0.317338	>>>>>>	1.14351	1.14416	1.10475	0.92785	0.791434	0.888303	0.768652	0.0035544	Down_regulated
Q14B71	Cdca2	cell division cycle associated 2	108912	ENSMUSG00000048922	___1	0.968132	129.32	296	3	534.877	Phospho (STY)	S	ATATRSPETPMCGSSSPSAKTTATRSPATPV	SPETPMCGSS(0.03)S(0.968)PS(0.001)AK	1242600	1283800	1278300	1186600	1115000	1337400	>>>>>>	6665500	6526400	6659900	6817000	7970800	8125100	2467	>>>>>>	0.186423	0.196709	0.19194	0.174065	0.139886	0.164601	>>>>>>	1.06161	1.12019	1.09303	0.991236	0.796598	0.937343	0.83216	0.0387289	Down_regulated
Q14DL3	Lrriq3	leucine-rich repeats and IQ motif containing 3	74435	ENSMUSG00000028182	___1	0.999995	141.47	342	3	655.931	Phospho (STY)	S	PRHHIHKGQKAMKAESEDEEVDTEFRISAMK	AMKAES(1)EDEEVDTEFR	3429400	3381800	3524700	2421400	2599400	2966200	>>>>>>								>>>>>>	3429400	3381800	3524700	2421400	2599400	2966200	>>>>>>	1.12299	1.1074	1.1542	0.792909	0.851197	0.971309	0.772744	0.00915524	Down_regulated
Q2KN98	Specc1l	sperm antigen with calponin homology and coiled-coil domains 1-like	74392	ENSMUSG00000033444	___1	0.811054	48.555	113	3	464.531	Phospho (STY)	S	SKISTGTSSSAKRSTSAGNKESSSTRERLRE	S(0.092)T(0.092)S(0.811)AGNKES(0.002)S(0.001)S(0.001)TR	299890	324570	313400	235170	252170	251380	>>>>>>	28555000	29764000	28711000	29055000	29322000	32950000	2485	>>>>>>	0.0105022	0.0109048	0.0109157	0.00809396	0.00860003	0.00762914	>>>>>>	1.11241	1.15505	1.1562	0.857324	0.910927	0.808089	0.75251	0.00102414	Down_regulated
Q2MH31-4	1110017D15Rik	RIKEN cDNA 1110017D15 gene	73721	ENSMUSG00000028441	___1	0.993831	105.67	16	3	656.31	Phospho (STY)	S	MFLFSRKTKTPISTYSDSYRAPTSIKEVYKD	TPIS(0.001)T(0.005)YS(0.994)DS(0.001)YRAPTSIK	8489200	7079000	7608900	2882600	3036900	3674000	>>>>>>	125430000	126630000	128760000	57800000	64078000	71999000	2488	>>>>>>	0.0676808	0.055903	0.0590937	0.049872	0.0473938	0.0510285	>>>>>>	1.22695	1.01343	1.07128	0.904101	0.859176	0.925067	0.811782	0.0356219	Down_regulated
Q2TBA3-2	Malt1	MALT1 paracaspase	240354	ENSMUSG00000032688	___1	0.997231	107.74	11	2	921.469	Acetyl (Protein N-term),Phospho (STY)	S	_____MSLWGQPLQASPPLAVRQPPTASSGP	S(0.003)LWGQPLQAS(0.997)PPLAVR	230040	204130	200200	166070	176090	179340	>>>>>>	2222200	2245200	2132800	2364200	2389400	2624100	2493	>>>>>>	0.103519	0.0909184	0.0938672	0.0702436	0.0736963	0.0683434	>>>>>>	1.24077	1.08974	1.12508	0.841933	0.883317	0.819158	0.736316	0.00352923	Down_regulated
Q32MG2	Cby2	chibby family member 2	67926	ENSMUSG00000034913	___1	0.87671	264.43	41	2	887.461	Phospho (STY)	S	HSRPNFTRKRDTRSESLEIPVNVILPQRGTE	S(0.123)ES(0.877)LEIPVNVILPQR	5286600	5316700	5113400	3669000	3899100	4373800	>>>>>>	483120000	505300000	491870016	476329984	484320000	545169984	2505	>>>>>>	0.0109426	0.0105219	0.0103958	0.00770264	0.00805067	0.00802282	>>>>>>	1.18008	1.13471	1.12112	0.830676	0.868208	0.865204	0.746261	0.000173795	Down_regulated
Q32MG2	Cby2	chibby family member 2	67926	ENSMUSG00000034913	___1	0.994991	185.3	223	3	414.862	Phospho (STY)	S	HEESQTSSLLHKDTTSQEVVKRDNTTLPAQR	DTT(0.005)S(0.995)QEVVKR	87592000	89542000	84510000	62998000	66236000	75648000	>>>>>>	483120000	505300000	491870016	476329984	484320000	545169984	2505	>>>>>>	0.181305	0.177206	0.171814	0.132257	0.136761	0.13876	>>>>>>	1.15961	1.13339	1.0989	0.845902	0.874707	0.887496	0.768923	0.000260987	Down_regulated
Q32MG2	Cby2	chibby family member 2	67926	ENSMUSG00000034913	___1	0.977615	123.96	66	2	590.779	Phospho (STY)	S	PQRGTEPFLRLHNLYSTPRCSRQAALPRMSR	LHNLYS(0.978)T(0.022)PR	8831700	9171800	9225600	6901000	7548700	8149800	>>>>>>	483120000	505300000	491870016	476329984	484320000	545169984	2505	>>>>>>	0.0182806	0.0181512	0.0187562	0.0144879	0.0155862	0.0149491	>>>>>>	1.09452	1.08678	1.123	0.867441	0.933201	0.895057	0.815815	0.000770809	Down_regulated
Q32MG2	Cby2	chibby family member 2	67926	ENSMUSG00000034913	___1	0.9966	171.07	211	5	630.685	3 Phospho (STY)	S	QVFWEEHKVTLGHEESQTSSLLHKDTTSQEV	VTLGHEES(0.997)QT(0.98)S(0.538)S(0.485)LLHKDTTSQEVVKR	5916300	6018500	6679900	3638600	4047200	4179800	>>>>>>	483120000	505300000	491870016	476329984	484320000	545169984	2505	>>>>>>	0.012246	0.0119107	0.0135806	0.00763882	0.00835646	0.00766697	>>>>>>	1.19669	1.16392	1.3271	0.746469	0.816597	0.749219	0.627024	0.00112094	Down_regulated
Q32MG2	Cby2	chibby family member 2	67926	ENSMUSG00000034913	___1	1	93.267	138	2	515.694	Phospho (STY)	S	SDEMFVFQDGRWVNESCRLQPPYFSPPSSFH	WVNES(1)CR	2319200	2433300	2265700	1274000	1296800	1441400	>>>>>>	483120000	505300000	491870016	476329984	484320000	545169984	2505	>>>>>>	0.00480046	0.00481556	0.0046063	0.00267462	0.00267757	0.00264395	>>>>>>	1.29635	1.30042	1.24391	0.722269	0.723066	0.713987	0.562224	6.95872e-06	Down_regulated
Q3TAA7	Stk11ip	serine/threonine kinase 11 interacting protein	71728	ENSMUSG00000026213	___1	0.999227	134.88	405	3	606.949	Phospho (STY)	S	SEPSDTDPELRTLDPSPAGWFVQQHRELELL	T(0.001)LDPS(0.999)PAGWFVQQHR	660940	703590	639700	491890	510440	593300	>>>>>>	10435000	12008000	10153000	10899000	10775000	12651000	2521	>>>>>>	0.0633388	0.0585934	0.063006	0.0451317	0.0473726	0.0468975	>>>>>>	1.17171	1.08393	1.16555	0.834895	0.876351	0.867561	0.753775	0.000820741	Down_regulated
A0A1W2P6H5	Hs1bp3	HCLS1 binding protein 3	58240	ENSMUSG00000020605	___1	1	85.666	3	2	512.238	Acetyl (Protein N-term),Phospho (STY)	S	_____________MQSPAVLRTSRQVQNAHT	MQS(1)PAVLR	132010	133260	135630	67663	96106	86836	>>>>>>								>>>>>>	132010	133260	135630	67663	96106	86836	>>>>>>	1.21574	1.22725	1.24908	0.623139	0.885083	0.799711	0.625106	0.00404206	Down_regulated
Q3TCJ1	Abraxas2	BRISC complex subunit	109359	ENSMUSG00000030965	___1	1	126.71	280	2	828.36	Phospho (STY)	S	LLSRQMPSESLEPAFSPRMSYSGFSAEGRST	QMPSESLEPAFS(1)PR	3611300	3518000	3500600	1941800	1958300	1927800	>>>>>>	12138000	12423000	12289000	11977000	12614000	13819000	2534	>>>>>>	0.29752	0.283184	0.284856	0.162127	0.155248	0.139504	>>>>>>	1.34987	1.28483	1.29241	0.735583	0.704371	0.632937	0.527842	7.26183e-05	Down_regulated
A0A0R4J0D3	Stt3b	STT3, subunit of the oligosaccharyltransferase complex, homolog B (S. cerevisiae)	68292	ENSMUSG00000032437	___1	1	242.95	29	2	972.438	Phospho (STY)	S	SLNSSPWSGLMALGNSRHGHHGPGTQSASRA	SSLNSSPWSGLMALGNS(1)R	2523300	2401300	2707000	1882200	1875700	2095800	>>>>>>	139700000	140370000	141790000	137390000	148110000	162350000	9271	>>>>>>	0.0180623	0.0171069	0.0190916	0.0136997	0.0126642	0.0129091	>>>>>>	1.15866	1.09737	1.22469	0.878806	0.812384	0.828094	0.723783	0.00156556	Down_regulated
D3Z249	Myl12a	myosin, light chain 12A, regulatory, non-sarcomeric	67268	ENSMUSG00000024048	___1	0.859917	153.6	20	3	724.322	Phospho (STY)	S	RAKTKTTKKRPQRATSNVFAMFDQSQIQEFK	AT(0.14)S(0.86)NVFAMFDQSQIQEFK	3045400	2741300	3020100	1984500	2080200	2343600	>>>>>>								>>>>>>	3045400	2741300	3020100	1984500	2080200	2343600	>>>>>>	1.20094	1.08102	1.19096	0.782578	0.820317	0.924187	0.727654	0.00527733	Down_regulated
E9PZD2	Micall2	MICAL-like 2	231830	ENSMUSG00000036718	___1	0.99788	77.204	724	3	434.523	Phospho (STY)	S	PKKQEDGTRSCKEEKSPTRWSRERSAVLDSG	SCKEEKS(0.998)PT(0.002)R	933840	879320	841920	448070	515990	509180	>>>>>>								>>>>>>	933840	879320	841920	448070	515990	509180	>>>>>>	1.35722	1.27798	1.22363	0.651214	0.749927	0.74003	0.554876	0.000329189	Down_regulated
Q3TTP0	Shcbp1l	Shc SH2-domain binding protein 1-like	71836	ENSMUSG00000042708	___1	1	118.74	42	2	437.188	Phospho (STY)	S	ATLRDSVAAPTRGFMSPVRSVVASPRPVKGK	GFMS(1)PVR	14792000	14571000	14956000	11166000	11879000	13029000	>>>>>>	413040000	418480000	411040000	428070016	448420000	493280000	2602	>>>>>>	0.0358125	0.0348189	0.0363858	0.0260845	0.0264908	0.026413	>>>>>>	1.15521	1.12316	1.1737	0.841411	0.854517	0.852007	0.73809	3.91894e-05	Down_regulated
Q3TTP0	Shcbp1l	Shc SH2-domain binding protein 1-like	71836	ENSMUSG00000042708	___1	1	119.34	50	2	398.192	Phospho (STY)	S	APTRGFMSPVRSVVASPRPVKGKAARRRLQL	SVVAS(1)PR	194230000	180110000	196550000	157950000	156280000	183200000	>>>>>>	413040000	418480000	411040000	428070016	448420000	493280000	2602	>>>>>>	0.470245	0.430391	0.478177	0.368982	0.348513	0.371392	>>>>>>	1.14336	1.04646	1.16265	0.897148	0.847379	0.903007	0.789727	0.00421282	Down_regulated
Q3TUF7-2	Yeats2	YEATS domain containing 2	208146	ENSMUSG00000041215	___1	0.914744	85.28	534	3	573.289	Phospho (STY)	S	TSKLPVASQASQGTGSPIPKIHGSSFLTSTV	LPVASQASQGT(0.085)GS(0.915)PIPK	1681600	1483800	1680100	582100	650800	744560	>>>>>>								>>>>>>	1681600	1483800	1680100	582100	650800	744560	>>>>>>	1.47877	1.30483	1.47745	0.511889	0.572303	0.654754	0.408102	0.000292342	Down_regulated
E6Y2W7	Ccdc136	coiled-coil domain containing 136	232664	ENSMUSG00000029769	___1	0.916761	141.88	707	2	569.737	Phospho (STY)	S	RSFEYCGKNSGSRAPSTENFHRSYESSIDEN	APS(0.917)T(0.083)ENFHR	15601000	14361000	15368000	10824000	11553000	12392000	>>>>>>								>>>>>>	15601000	14361000	15368000	10824000	11553000	12392000	>>>>>>	1.16863	1.07574	1.15118	0.810797	0.865404	0.928251	0.76702	0.00400218	Down_regulated
E6Y2W7	Ccdc136	coiled-coil domain containing 136	232664	ENSMUSG00000029769	___1	0.939838	86.367	703	3	547.237	Phospho (STY)	S	PMIKRSFEYCGKNSGSRAPSTENFHRSYESS	NS(0.06)GS(0.94)RAPSTENFHR	280480	277220	258700	229010	202690	242780	>>>>>>								>>>>>>	280480	277220	258700	229010	202690	242780	>>>>>>	1.12878	1.11566	1.04113	0.921644	0.81572	0.977061	0.826164	0.0252468	Down_regulated
E6Y2W7	Ccdc136	coiled-coil domain containing 136	232664	ENSMUSG00000029769	___1	0.812647	96.464	735	2	827.374	Phospho (STY)	S	DENEGYQKSYVSSQPSTETFLKSYDSSTSAN	SYVS(0.001)S(0.004)QPS(0.813)T(0.154)ET(0.03)FLK	2633900	2755000	2638800	1813700	1721700	2104600	>>>>>>								>>>>>>	2633900	2755000	2638800	1813700	1721700	2104600	>>>>>>	1.15626	1.20942	1.15841	0.796198	0.755811	0.923901	0.702567	0.0028507	Down_regulated
G3X934	Wdr70	WD repeat domain 70	545085	ENSMUSG00000039828	___1	1	184.26	641	4	620.506	Phospho (STY)	S	AYSKTQPKTMFAQVESDDEESKNEPEWKKRK	TMFAQVES(1)DDEESKNEPEWK	18985000	18468000	19636000	13749000	14846000	15731000	>>>>>>	54009000	57176000	54548000	53892000	54320000	62617000	2616	>>>>>>	0.351515	0.323003	0.359977	0.255121	0.273306	0.251226	>>>>>>	1.16258	1.06828	1.19056	0.843772	0.903916	0.830888	0.753656	0.00290884	Down_regulated
Q3TYD6	Lmtk2	lemur tyrosine kinase 2	231876	ENSMUSG00000038970	___1	0.801522	91.967	1076	4	851.396	Phospho (STY)	S	FTLGPQSSYRDSAYFSDNDSEPDKKPEEVPG	DS(0.17)AYFS(0.802)DNDS(0.028)EPDKKPEEVPGTSANALVLVK	2351700	2368100	2517800	1949400	2085800	2389400	>>>>>>	25164000	24308000	25466000	26031000	27968000	29335000	2628	>>>>>>	0.0934549	0.0974206	0.0988691	0.0748876	0.0745781	0.0814522	>>>>>>	1.07695	1.12265	1.13935	0.862989	0.859421	0.938637	0.796971	0.00208658	Down_regulated
Q3U3E2	Fam117b	family with sequence similarity 117, member B	72750	ENSMUSG00000041040	___1	0.991145	142.29	120	2	654.806	Phospho (STY)	S	VATQTGASVTSTRGTSPTRGTAPGARSSPPR	GT(0.003)S(0.991)PT(0.006)RGTAPGAR	524420	550640	580920	421840	500950	527250	>>>>>>	2408800	2626300	2370500	2563600	2657100	2905900	2677	>>>>>>	0.21771	0.209664	0.245062	0.16455	0.188533	0.181441	>>>>>>	1.08227	1.04227	1.21825	0.818005	0.937227	0.901975	0.794906	0.0232759	Down_regulated
Q3U3E2	Fam117b	family with sequence similarity 117, member B	72750	ENSMUSG00000041040	___1	0.894029	89.247	188	2	463.196	Phospho (STY)	S	RRRSPEQGRPSAEKRSPSAPVCKAGDKTHPP	S(0.894)PS(0.106)APVCK	1740000	1556000	1539100	1314400	1339400	1478500	>>>>>>	2408800	2626300	2370500	2563600	2657100	2905900	2677	>>>>>>	0.722351	0.592468	0.649272	0.512716	0.504083	0.508792	>>>>>>	1.24198	1.01866	1.11633	0.881541	0.866697	0.874794	0.776742	0.0178458	Down_regulated
Q3U3E2	Fam117b	family with sequence similarity 117, member B	72750	ENSMUSG00000041040	___1	0.993439	112.5	190	3	361.167	Phospho (STY)	S	RSPEQGRPSAEKRSPSAPVCKAGDKTHPPSS	RS(0.007)PS(0.993)APVCK	4323100	4595000	4335200	3548900	4220000	4243900	>>>>>>	2408800	2626300	2370500	2563600	2657100	2905900	2677	>>>>>>	1.79471	1.74961	1.82881	1.38434	1.5882	1.46044	>>>>>>	1.09812	1.07052	1.11898	0.847028	0.971759	0.893591	0.825027	0.00795061	Down_regulated
Q3U3E2	Fam117b	family with sequence similarity 117, member B	72750	ENSMUSG00000041040	___1	0.989876	113.69	452	3	576.588	Phospho (STY)	S	DKENGNNSPLPKYATSPKPNNSYMFKREPPE	YAT(0.01)S(0.99)PKPNNSYMFK	6168300	6365300	6299700	5345600	5804900	5868700	>>>>>>	2408800	2626300	2370500	2563600	2657100	2905900	2677	>>>>>>	2.56074	2.42368	2.65754	2.08519	2.18468	2.01958	>>>>>>	1.10286	1.04383	1.14455	0.898054	0.9409	0.869797	0.823016	0.00559813	Down_regulated
Q3U3V8	Xrra1	X-ray radiation resistance associated 1	446101	ENSMUSG00000035211	___1	1	79.974	759	3	336.506	Phospho (STY)	S	FAASPPPRPPTRRALSAGQPKLGRFLEFMDE	RALS(1)AGQPK	3772100	3715100	3414400	1541100	1644000	1675900	>>>>>>	4130500	4188800	4348000	3116600	3395100	3696000	2685	>>>>>>	0.913231	0.886913	0.785281	0.494481	0.484227	0.453436	>>>>>>	1.36386	1.32455	1.17277	0.738478	0.723165	0.67718	0.55393	0.000714948	Down_regulated
Q3U3V8	Xrra1	X-ray radiation resistance associated 1	446101	ENSMUSG00000035211	___1	1	117.37	76	3	558.937	Phospho (STY)	S	KVSFDTGLKKISRRDSQADVLGHILDRSFLL	RDS(1)QADVLGHILDR	385090	366290	432310	260550	227950	232390	>>>>>>	4130500	4188800	4348000	3116600	3395100	3696000	2685	>>>>>>	0.0932308	0.0874451	0.0994273	0.0836007	0.0671409	0.0628761	>>>>>>	1.133	1.06269	1.2083	1.01597	0.815937	0.764109	0.762639	0.0370587	Down_regulated
Q3U3V8	Xrra1	X-ray radiation resistance associated 1	446101	ENSMUSG00000035211	___1	0.761498	93.178	585	3	288.808	Phospho (STY)	S	AHRENLEAVNDQRRPSTAPRETKRTRRKQTA	RPS(0.761)T(0.239)APR	1007300	1051100	948470	270720	336200	330590	>>>>>>	4130500	4188800	4348000	3116600	3395100	3696000	2685	>>>>>>	0.243869	0.250931	0.218139	0.0868639	0.0990251	0.0894453	>>>>>>	1.48057	1.52345	1.32437	0.527368	0.6012	0.54304	0.386196	0.000163318	Down_regulated
Q3U3V8	Xrra1	X-ray radiation resistance associated 1	446101	ENSMUSG00000035211	___1	1	129.05	747	3	525.268	Phospho (STY)	S	YRQLVRSSLRTVFAASPPPRPPTRRALSAGQ	TVFAAS(1)PPPRPPTR	1518500	1398000	1467900	847980	855210	963780	>>>>>>	4130500	4188800	4348000	3116600	3395100	3696000	2685	>>>>>>	0.367631	0.333747	0.337603	0.272085	0.251895	0.260763	>>>>>>	1.20949	1.09802	1.11071	0.895151	0.828728	0.857902	0.7553	0.0022561	Down_regulated
Q3U5C7	Prickle1	prickle planar cell polarity protein 1	106042	ENSMUSG00000036158	___1	0.999995	119.96	684	2	656.301	Phospho (STY)	S	SRPHHHRHRRSRKSRSDNALNLVTERKYSAK	S(1)DNALNLVTER	3783000	3744900	3662200	3216000	3643900	3980200	>>>>>>	2801600	2806700	2812700	3190000	3176800	3608800	2693	>>>>>>	1.3503	1.33427	1.30202	1.00815	1.14703	1.10292	>>>>>>	1.11831	1.10503	1.07833	0.834942	0.949965	0.913426	0.817264	0.00499144	Down_regulated
Q3U5C7	Prickle1	prickle planar cell polarity protein 1	106042	ENSMUSG00000036158	___1	0.98478	85.457	625	4	338.923	Phospho (STY)	S	PEEKPAHLPVLRRSKSQSRPQQVKFSDDVID	S(0.014)KS(0.985)QS(0.001)RPQQVK	4649400	4502700	4626700	4142000	4304800	4636400	>>>>>>	2801600	2806700	2812700	3190000	3176800	3608800	2693	>>>>>>	1.65955	1.60427	1.64493	1.29843	1.35507	1.28475	>>>>>>	1.1255	1.08801	1.11559	0.880591	0.919005	0.871311	0.802293	0.000284052	Down_regulated
A2AED8	Spata6	spermatogenesis associated 6	67946	ENSMUSG00000034401	___1	0.997247	48.188	197	3	333.494	Phospho (STY)	S	RTSRSQKKKSKSPERSKYCINTKNYEQPTIS	S(0.002)KS(0.001)PERS(0.997)K	1391700	1804000	1577400	805860	906450	942570	>>>>>>	79755000	84562000	82799000	67456000	70469000	76598000	2696	>>>>>>	0.0174497	0.0213335	0.019051	0.0119465	0.0128631	0.0123054	>>>>>>	1.10268	1.3481	1.20386	0.754918	0.812842	0.777601	0.641749	0.00396904	Down_regulated
Q3UFK8	Frmd8	FERM domain containing 8	67457	ENSMUSG00000024816	___1	0.999998	107.03	409	2	564.753	Phospho (STY)	S	PSPPPTQRPKLRRQGSVVCSRIQHLSTIDYV	RQGS(1)VVCSR	3898600	3786900	3701900	2653900	2718800	2884800	>>>>>>	22556000	23322000	22744000	22104000	23130000	25815000	2729	>>>>>>	0.172841	0.162375	0.162764	0.120064	0.117544	0.111749	>>>>>>	1.22389	1.14978	1.15253	0.850176	0.832332	0.791296	0.70155	0.000300769	Down_regulated
Q3UFK8	Frmd8	FERM domain containing 8	67457	ENSMUSG00000024816	___1	0.994249	111.82	440	2	463.194	Phospho (STY)	S	EDGKGIKRVKPKRTTSFFSRQLSSSQGSYTV	TT(0.004)S(0.994)FFS(0.002)R	6784700	6685100	6728900	5026300	5249800	5815400	>>>>>>	22556000	23322000	22744000	22104000	23130000	25815000	2729	>>>>>>	0.300794	0.286644	0.295854	0.227393	0.226969	0.225272	>>>>>>	1.15473	1.10041	1.13577	0.872952	0.871325	0.864809	0.769435	8.54426e-05	Down_regulated
Q9DA80	Rsph3b	radial spoke 3B homolog (Chlamydomonas)	100037282	ENSMUSG00000023806	___1	0.997809	160.56	369	2	633.28	Phospho (STY)	S	VTTLHTQKPVLDRVSSQPAPSQERKPVEEGG	VS(0.002)S(0.998)QPAPSQER	9666300	10144000	9886500	6530100	7012800	7648700	>>>>>>	164570000	171030000	170360000	150900000	164980000	178420000	2734	>>>>>>	0.0587367	0.0593112	0.058033	0.0432744	0.042507	0.0428691	>>>>>>	1.15649	1.16781	1.14264	0.852049	0.83694	0.84407	0.730632	3.29686e-06	Down_regulated
Q3UHF7	Hivep2	human immunodeficiency virus type I enhancer binding protein 2	15273	ENSMUSG00000015501	___1	0.999397	87.258	565	2	507.687	Phospho (STY)	S	SATNLSVPPSLRGSHSFDERMTGSDDVFYPG	GS(0.001)HS(0.999)FDER	1024300	1119600	1027900	815160	866290	920060	>>>>>>								>>>>>>	1024300	1119600	1027900	815160	866290	920060	>>>>>>	1.06452	1.16356	1.06826	0.847167	0.900305	0.956186	0.8202	0.0119395	Down_regulated
Q3UHU5-3	Mtcl1	microtubule crosslinking factor 1	68617	ENSMUSG00000052105	___1	0.962818	187.59	768	4	487.946	Phospho (STY)	S	GRLPQPKREGPVGGESDSEDMFEKTSGFGSG	REGPVGGES(0.963)DS(0.037)EDMFEK	27218000	25842000	26670000	21389000	22065000	25027000	>>>>>>	45635000	46237000	45624000	45940000	47909000	52568000	2761	>>>>>>	0.596428	0.558903	0.584561	0.465586	0.460561	0.476088	>>>>>>	1.1389	1.06724	1.11624	0.889052	0.879457	0.909107	0.805932	0.000715541	Down_regulated
Q3UHU5-3	Mtcl1	microtubule crosslinking factor 1	68617	ENSMUSG00000052105	___1	0.999645	41.704	479	3	369.499	Phospho (STY)	S	NEVERLRESSLKRRGSREMYKEKKLVNQDDS	RGS(1)REMYK	1820600	1893000	1765400	1255500	1327400	1504300	>>>>>>	45635000	46237000	45624000	45940000	47909000	52568000	2761	>>>>>>	0.0398948	0.0409412	0.0386945	0.0273291	0.0277067	0.0286163	>>>>>>	1.1781	1.209	1.14265	0.807031	0.818181	0.845041	0.699838	9.19178e-05	Down_regulated
Q3UHU5-3	Mtcl1	microtubule crosslinking factor 1	68617	ENSMUSG00000052105	___1	0.994729	59.205	74	2	370.173	Phospho (STY)	S	ATPSAGRAPTPAAPRSPSLAGKAPPSPGPPA	S(0.995)PS(0.005)LAGK	1446100	1436200	1368100	1043700	1006200	1104300	>>>>>>	45635000	46237000	45624000	45940000	47909000	52568000	2761	>>>>>>	0.0316884	0.0310617	0.0299864	0.0227188	0.0210023	0.0210071	>>>>>>	1.20745	1.18357	1.1426	0.865671	0.800268	0.800449	0.697979	0.000248682	Down_regulated
Q3UHX0	Nol8	nucleolar protein 8	70930	ENSMUSG00000021392	___1	0.987673	159.73	300	2	916.297	2 Phospho (STY)	S	FHNSDFEIIWNKSSMSDDDVDSEDELKMMIA	S(0.005)S(0.007)MS(0.988)DDDVDS(1)EDELK	2075400	2220000	2149700	1084300	1081100	1172200	>>>>>>								>>>>>>	2075400	2220000	2149700	1084300	1081100	1172200	>>>>>>	1.2729	1.36159	1.31847	0.665031	0.663068	0.718943	0.517851	3.55688e-05	Down_regulated
Q3UHX2	Pdap1	PDGFA associated protein 1	231887	ENSMUSG00000029623	___1	0.902442	75.197	178	2	500.73	Phospho (STY)	S	AKDDATLSGKRMQSLSLNK____________	MQS(0.098)LS(0.902)LNK	3653100	3643300	3546700	2605700	2643600	3035600	>>>>>>	170940000	178520000	176370000	172880000	182070000	202810000	2762	>>>>>>	0.0213707	0.0204084	0.0201094	0.0150723	0.0145197	0.0149677	>>>>>>	1.20457	1.15033	1.13348	0.849558	0.818409	0.843662	0.72	0.00015678	Down_regulated
G5E896	Edc4	enhancer of mRNA decapping 4	234699	ENSMUSG00000036270	___1	0.943426	87.544	712	4	789.646	Phospho (STY)	S	ISKGPGQVSTAASALSLDLQEVEPLGLPQAS	GPGQVS(0.007)T(0.007)AAS(0.042)ALS(0.943)LDLQEVEPLGLPQASPSR	109030	110090	92937	85892	85681	100670	>>>>>>	265400000	270680000	269780000	267830000	275310016	313760000	10273	>>>>>>	0.000410814	0.000406716	0.000344492	0.000320696	0.000311216	0.00032085	>>>>>>	1.16555	1.15392	0.977381	0.909868	0.882973	0.910306	0.819918	0.0324167	Down_regulated
G5E896	Edc4	enhancer of mRNA decapping 4	234699	ENSMUSG00000036270	___1	0.998772	62.035	937	2	593.74	Phospho (STY)	S	TSPKLKRKSKKDDGDSAVGSRLTEHQVAEPP	KDDGDS(0.999)AVGS(0.001)R	514890	550420	548110	440160	429690	497170	>>>>>>	265400000	270680000	269780000	267830000	275310016	313760000	10273	>>>>>>	0.00194005	0.00203347	0.00203169	0.00164343	0.00156075	0.00158456	>>>>>>	1.07841	1.13034	1.12935	0.913529	0.867569	0.880802	0.797429	0.000504655	Down_regulated
Q3UMF0-4	Cobll1	Cobl-like 1	319876	ENSMUSG00000034903	___1	0.990259	114.53	724	3	597.619	Phospho (STY)	S	PAASYLKNFPLYRQDSNPKPKPSNEITREYI	QDS(0.99)NPKPKPS(0.01)NEITR	5923200	5786900	6451100	4484200	4774900	5325900	>>>>>>	23334000	23559000	23758000	23606000	23759000	26958000	2800	>>>>>>	0.253844	0.245634	0.271534	0.18996	0.200972	0.197563	>>>>>>	1.12031	1.08407	1.19838	0.838363	0.886963	0.871917	0.763276	0.00184864	Down_regulated
Q3UMF0-4	Cobll1	Cobl-like 1	319876	ENSMUSG00000034903	___1	0.998129	104.39	1073	3	307.139	Phospho (STY)	S	SGPSPFALAVVKRSQSFSKACPESASEGSSA	RSQS(0.998)FS(0.002)K	1189800	1177900	1152900	944540	985890	1145200	>>>>>>	23334000	23559000	23758000	23606000	23759000	26958000	2800	>>>>>>	0.05099	0.0499979	0.0485268	0.0400127	0.0414954	0.0424809	>>>>>>	1.11859	1.09683	1.06456	0.877781	0.910308	0.931927	0.829277	0.0011002	Down_regulated
F6XWD4	Ppp1r12c	protein phosphatase 1, regulatory subunit 12C	232807	ENSMUSG00000019254	___1	0.911083	158.59	352	2	606.766	Phospho (STY)	S	EEAPFSRRFGLQKTGSTGALGPSERRATEGV	T(0.027)GS(0.911)T(0.06)GALGPS(0.002)ER	971400	977950	869500	794850	848500	999020	>>>>>>	823990	759600	943910	979970	1172300	1349000	10121	>>>>>>	1.1789	1.28745	0.921168	0.811096	0.723791	0.740563	>>>>>>	1.24906	1.36408	0.975991	0.859368	0.766867	0.784638	0.671716	0.0295522	Down_regulated
Q3UQ44	Iqgap2	IQ motif containing GTPase activating protein 2	544963	ENSMUSG00000021676	___1	1	56.411	1461	3	280.812	Phospho (STY)	S	IKTCVDNLKRKNSRRSIKLDGKAEPKGTKRV	S(1)IKLDGK	4120900	3837900	4131700	1888700	2003200	2054600	>>>>>>	115210000	112230000	113120000	102250000	107190000	118210000	2826	>>>>>>	0.0357686	0.0341967	0.0365249	0.0184714	0.0186883	0.0173809	>>>>>>	1.33274	1.27417	1.36092	0.688243	0.696325	0.647612	0.512165	2.64323e-05	Down_regulated
A0A0G2JFE2	Cdkl5	cyclin-dependent kinase-like 5	382253	ENSMUSG00000031292	___1	1	106.94	407	3	552.61	Phospho (STY)	S	SSSKDLTNNNIPHLLSPKEAKSKTEFDFNID	DLTNNNIPHLLS(1)PK	835070	822650	919420	605640	635020	691240	>>>>>>								>>>>>>	835070	822650	919420	605640	635020	691240	>>>>>>	1.11119	1.09467	1.22344	0.805901	0.844996	0.919806	0.749629	0.00548923	Down_regulated
A0A0G2JFE2	Cdkl5	cyclin-dependent kinase-like 5	382253	ENSMUSG00000031292	___1	0.996799	140.11	543	2	455.723	Phospho (STY)	S	TSPTPTRHTDTRTLLSPSGRNNRNEGTLDSR	TLLS(0.997)PS(0.003)GR	624190	594320	632940	439330	515500	495270	>>>>>>								>>>>>>	624190	594320	632940	439330	515500	495270	>>>>>>	1.13436	1.08007	1.15026	0.798407	0.936833	0.900068	0.783224	0.00640562	Down_regulated
Q3UW53	Niban1	niban apoptosis regulator 1	63913	ENSMUSG00000026483	___1	1	184.96	595	2	635.766	Phospho (STY)	S	SSLTDLKTAMGSNQASPARRVSAILPGAPDN	TAMGSNQAS(1)PAR	8322800	8066500	8224800	6388000	6775600	7447300	>>>>>>	158490000	154960000	156000000	161460000	171370000	188640000	2867	>>>>>>	0.0525131	0.0520554	0.0527231	0.039564	0.0395378	0.0394789	>>>>>>	1.14212	1.13216	1.14668	0.860485	0.859916	0.858634	0.753891	3.36985e-07	Down_regulated
Q3UY96-2	Cfap74	cilia and flagella associated protein 74	544678	ENSMUSG00000078490	___1	1	78.098	199	2	474.719	Phospho (STY)	S	HEAEAEARQRGLEVHSARQLQREREAMEKSE	GLEVHS(1)AR	1078400	1246300	1103300	793770	749130	851990	>>>>>>								>>>>>>	1078400	1246300	1103300	793770	749130	851990	>>>>>>	1.1112	1.28421	1.13686	0.817913	0.771916	0.877904	0.698626	0.00461986	Down_regulated
Q3V036	Ccdc27	coiled-coil domain containing 27	381580	ENSMUSG00000039492	___1	0.99432	139.15	137	2	554.707	2 Phospho (STY)	S	KLTEDHPLGRLGSASSVDGRVFPFSKSACEL	LGS(0.01)AS(0.996)S(0.994)VDGR	1482100	1737900	1582500	879880	915370	954360	>>>>>>	66241000	67397000	67420000	58298000	60648000	68291000	2893	>>>>>>	0.0223744	0.025786	0.0234723	0.0150928	0.0150932	0.0139749	>>>>>>	1.15936	1.33614	1.21625	0.782054	0.782073	0.724129	0.616491	0.0010321	Down_regulated
Q3V036	Ccdc27	coiled-coil domain containing 27	381580	ENSMUSG00000039492	___1	0.993652	64.64	325	3	328.162	Phospho (STY)	S	EGPPEEAAAAKLSRPSQSKTETLLEVGPEEE	LS(0.003)RPS(0.994)QS(0.003)K	422350	414530	416770	234640	263250	271880	>>>>>>	66241000	67397000	67420000	58298000	60648000	68291000	2893	>>>>>>	0.00637596	0.00615057	0.0061817	0.00402484	0.00434062	0.0039812	>>>>>>	1.23188	1.18833	1.19434	0.777624	0.838635	0.769193	0.659959	9.1542e-05	Down_regulated
Q3V036	Ccdc27	coiled-coil domain containing 27	381580	ENSMUSG00000039492	___1	0.995592	66.621	118	2	459.183	Phospho (STY)	S	SHVGSAIMVDLPRTCSGVWKLTEDHPLGRLG	T(0.004)CS(0.996)GVWK	3190100	3330200	3198600	1679900	1696400	1976100	>>>>>>	66241000	67397000	67420000	58298000	60648000	68291000	2893	>>>>>>	0.048159	0.0494117	0.0474429	0.0288157	0.0279712	0.0289365	>>>>>>	1.25231	1.28488	1.23369	0.749314	0.727354	0.752453	0.591141	6.9931e-06	Down_regulated
Q3V037	Gm136	predicted gene 136	214568	ENSMUSG00000071015	___1	0.992438	99.522	205	2	534.297	Phospho (STY)	S	EFVTTGVTVIKDKKTSLGQLIKAKEHEMTIY	KT(0.008)S(0.992)LGQLIK	2428800	2014500	1883100	922560	788490	866880	>>>>>>	33900000	34298000	34244000	28642000	30126000	33845000	2894	>>>>>>	0.071646	0.0587352	0.0549907	0.03221	0.0261731	0.0256132	>>>>>>	1.59587	1.30829	1.22488	0.717457	0.582988	0.570518	0.453123	0.00348559	Down_regulated
Q3V037	Gm136	predicted gene 136	214568	ENSMUSG00000071015	___1	1	100.54	301	3	553.947	Phospho (STY)	S	RAAFQKYINYTFPRLSPGHADFILPERKKTP	LS(1)PGHADFILPERK	3358200	3199700	3421100	2149800	2192400	2392700	>>>>>>	33900000	34298000	34244000	28642000	30126000	33845000	2894	>>>>>>	0.0990619	0.0932912	0.0999036	0.0750576	0.0727743	0.0706958	>>>>>>	1.16364	1.09586	1.17353	0.881674	0.854854	0.830438	0.747725	0.000537982	Down_regulated
Q3V079	Bbof1	basal body orientation factor 1	72873	ENSMUSG00000057265	___1	0.999953	75.55	519	3	622.285	Phospho (STY)	S	FITQQAPVSDSNRMVSPDVIPQGLQDSDIA_	MVS(1)PDVIPQGLQDSDIA	79694	83831	72416	43146	33053	44214	>>>>>>	2487000	2562500	2470100	1921100	1794900	2148800	2897	>>>>>>	0.0320442	0.0327145	0.029317	0.022459	0.018415	0.0205761	>>>>>>	1.23623	1.26209	1.13102	0.866441	0.710427	0.793802	0.653198	0.00224477	Down_regulated
Q3V0B4	Cfap65	cilia and flagella associated protein 65	241116	ENSMUSG00000047021	___1	1	101.15	1673	3	463.869	Phospho (STY)	S	LVPILSLPPSYEGRKSKEQEEDLFGKMPGGQ	S(1)KEQEEDLFGK	5222800	4929900	5446500	2905000	3162500	3404100	>>>>>>	32447000	32621000	31739000	30536000	32066000	34962000	2900	>>>>>>	0.160964	0.151127	0.171603	0.0951336	0.0986247	0.0973657	>>>>>>	1.24647	1.17029	1.32885	0.736692	0.763726	0.753977	0.601877	0.000432508	Down_regulated
Q3V0F0	Rimbp3	RIMS binding protein 3	239731	ENSMUSG00000071636	___1	0.995642	70.994	437	3	891.408	Phospho (STY)	S	QETNLRAMSAPVPGESLEGLDLSQVFTCQRA	AMS(0.004)APVPGES(0.996)LEGLDLSQVFTCQR	213260	190160	203430	168860	172130	178030	>>>>>>	211220000	221040000	211540000	215520000	224150000	250670000	2903	>>>>>>	0.00100966	0.000860297	0.000961662	0.0007835	0.000767923	0.000710217	>>>>>>	1.18941	1.01345	1.13286	0.922985	0.904635	0.836655	0.79871	0.0182994	Down_regulated
Q3V0F0	Rimbp3	RIMS binding protein 3	239731	ENSMUSG00000071636	___1	1	86.014	599	2	591.767	Phospho (STY)	S	TEAQLQAALHKGARLSEENARLQALANWMKK	GARLS(1)EENAR	477280	500960	435490	343970	399330	412240	>>>>>>	211220000	221040000	211540000	215520000	224150000	250670000	2903	>>>>>>	0.00225963	0.00226638	0.00205867	0.001596	0.00178153	0.00164455	>>>>>>	1.1681	1.17158	1.06421	0.825037	0.920944	0.850135	0.762692	0.00406629	Down_regulated
Q3V0F0	Rimbp3	RIMS binding protein 3	239731	ENSMUSG00000071636	___1	0.977823	155.92	939	4	369.418	Phospho (STY)	S	GEVQERGLCQVGRVDSKTDMAAESLKTKTEA	VDS(0.978)KT(0.022)DMAAESLK	18208000	16759000	17512000	15136000	15002000	16481000	>>>>>>	211220000	221040000	211540000	215520000	224150000	250670000	2903	>>>>>>	0.086204	0.0758189	0.0827834	0.0702301	0.0669284	0.0657478	>>>>>>	1.15526	1.01608	1.10942	0.941186	0.896938	0.881116	0.828845	0.0138582	Down_regulated
Q3V0F0	Rimbp3	RIMS binding protein 3	239731	ENSMUSG00000071636	___1	1	91.518	920	3	470.245	Phospho (STY)	S	PTALPAGHSKVLKKGSLLLGEVQERGLCQVG	KGS(1)LLLGEVQER	1390300	1291600	1495600	877150	954150	1028400	>>>>>>	211220000	221040000	211540000	215520000	224150000	250670000	2903	>>>>>>	0.00658224	0.00584329	0.00707006	0.00406992	0.00425675	0.00410261	>>>>>>	1.23707	1.09819	1.32876	0.764907	0.800019	0.771049	0.637543	0.00285616	Down_regulated
Q3V0F0	Rimbp3	RIMS binding protein 3	239731	ENSMUSG00000071636	___1	1	143.39	361	3	550.613	Phospho (STY)	S	SSPPGLDYQELVRQNSELAEALQVLVRRCCD	QNS(1)ELAEALQVLVR	124290	107100	106110	74648	74173	66431	>>>>>>	211220000	221040000	211540000	215520000	224150000	250670000	2903	>>>>>>	0.000588439	0.000484528	0.000501607	0.000346362	0.000330908	0.000265014	>>>>>>	1.40279	1.15508	1.19579	0.825702	0.78886	0.631773	0.598438	0.00661749	Down_regulated
Q45VK7	Dync2h1	dynein cytoplasmic 2 heavy chain 1	110350	ENSMUSG00000047193	___1	0.865848	50.207	152	3	328.158	Phospho (STY)	S	LLSELEAGLGIVLRKSDTNLPKLKLKEDDTR	KS(0.866)DT(0.134)NLPK	615230	635320	590600	446980	464400	521360	>>>>>>	702150016	693030016	714899968	616270016	660390016	716830016	2942	>>>>>>	0.000876209	0.000916728	0.00082613	0.000725299	0.000703221	0.000727313	>>>>>>	1.10102	1.15193	1.03809	0.91139	0.883647	0.913921	0.82313	0.00482452	Down_regulated
Q497N6	Cep295nl	CEP295 N-terminal like	58251	ENSMUSG00000076433	___1	0.999834	87.914	414	2	707.813	Phospho (STY)	S	ESLKPYLQKQADSVASWMALRQKQKAELEQR	QADSVAS(1)WMALR	2059100	1974000	1969000	882040	920030	959570	>>>>>>	43824000	44818000	43648000	34494000	36175000	39936000	2948	>>>>>>	0.0469857	0.0440448	0.0451109	0.0255708	0.0254328	0.0240277	>>>>>>	1.33499	1.25143	1.28173	0.726538	0.722615	0.682693	0.551128	3.30762e-05	Down_regulated
A0A1W2P7K4	Fam228b	family with sequence similarity 228, member B	207921	ENSMUSG00000050545	___1	0.996823	69.181	8	3	547.915	Phospho (STY)	S	________MTTMKNRSQDDMVTGTLPKLKSS	NRS(0.997)QDDMVT(0.003)GTLPK	6958900	7184500	7254800	5406900	5200700	5893200	>>>>>>								>>>>>>	6958900	7184500	7254800	5406900	5200700	5893200	>>>>>>	1.1017	1.13742	1.14855	0.855996	0.823352	0.932985	0.77113	0.00187945	Down_regulated
F8WGW3	Srbd1	S1 RNA binding domain 1	78586	ENSMUSG00000024135	___1	0.999902	142.79	174	4	513.483	Phospho (STY)	S	VCKKEESEDSFTFGQSPVKRIRTESCPQGRP	KEESEDSFTFGQS(1)PVKR	6262900	5556500	6178600	3663100	4284000	4345800	>>>>>>	25246000	25485000	24651000	24721000	26188000	28554000	10178	>>>>>>	0.248075	0.21803	0.250643	0.148178	0.163586	0.152196	>>>>>>	1.26064	1.10796	1.27369	0.752994	0.831296	0.773413	0.647312	0.00181095	Down_regulated
A0A087WNP6	Cdv3	carnitine deficiency-associated gene expressed in ventricle 3	321022	ENSMUSG00000032803	___1	0.930615	116.85	51	3	842.376	Phospho (STY)	S	GGSSAAAGSRPGDGGSLGSGARSGDGGSLGS	AANAASGAGGS(0.001)S(0.005)AAAGS(0.063)RPGDGGS(0.931)LGS(0.001)GAR	878200	914040	975820	632650	661350	749100	>>>>>>								>>>>>>	878200	914040	975820	632650	661350	749100	>>>>>>	1.0952	1.1399	1.21695	0.788978	0.82477	0.934203	0.738098	0.00588313	Down_regulated
A0A087WNP6	Cdv3	carnitine deficiency-associated gene expressed in ventricle 3	321022	ENSMUSG00000032803	___1	0.792042	152.99	214	4	650.812	Phospho (STY)	S	LTTTRKTPQGPPEIYSDTQFPSLQSTAKHVE	KTPQGPPEIYS(0.792)DT(0.208)QFPSLQSTAK	1054200	913320	1071300	632510	636610	636240	>>>>>>								>>>>>>	1054200	913320	1071300	632510	636610	636240	>>>>>>	1.27932	1.10836	1.30007	0.767581	0.772557	0.772108	0.627007	0.00165252	Down_regulated
A0A087WNP6	Cdv3	carnitine deficiency-associated gene expressed in ventricle 3	321022	ENSMUSG00000032803	___1	0.997995	182.86	63	2	558.72	Phospho (STY)	S	DGGSLGSGARSGDGGSLGSGSRSGDGGSSGS	SGDGGS(0.998)LGS(0.002)GSR	1780300	1857300	1839200	1322300	1451500	1509700	>>>>>>								>>>>>>	1780300	1857300	1839200	1322300	1451500	1509700	>>>>>>	1.09441	1.14175	1.13062	0.812864	0.892288	0.928066	0.782117	0.00269543	Down_regulated
Q4VAA7	Snx33	sorting nexin 33	235406	ENSMUSG00000032733	___1	0.99993	84.874	169	3	489.24	Phospho (STY)	S	QHMAFRPKAPLERQDSLASAKRGSVVGRNLN	APLERQDS(1)LASAK	2884600	2875200	3029300	2373200	2609400	2768800	>>>>>>	12459000	13219000	12554000	13443000	13669000	15520000	2976	>>>>>>	0.231527	0.217505	0.241302	0.176538	0.190899	0.178402	>>>>>>	1.12376	1.0557	1.1712	0.85686	0.926565	0.865908	0.790688	0.00428566	Down_regulated
Q505F5	Lrrc47	leucine rich repeat containing 47	72946	ENSMUSG00000029028	___1	0.96509	132.08	519	5	696.899	Phospho (STY)	S	ELSKSTSENKEEDMLSGTEADAGCGLSDPNL	STSENKEEDMLS(0.965)GT(0.035)EADAGCGLSDPNLTLSSGK	1257200	1209900	1260700	908700	936770	1048600	>>>>>>	133460000	131080000	131590000	132450000	136950000	149750000	2996	>>>>>>	0.00942005	0.00923024	0.00958052	0.0068607	0.00684023	0.00700234	>>>>>>	1.15503	1.13176	1.1747	0.841218	0.838708	0.858584	0.733357	2.46415e-05	Down_regulated
Q56A08	Gpkow	G patch domain and KOW motifs	209416	ENSMUSG00000031148	___1	0.999993	118.08	6	2	1191.55	Acetyl (Protein N-term),Phospho (STY)	S	__________MAGRESPPPSAPSMAPISFGF	AGRES(1)PPPSAPSMAPISFGFTR	1420500	1516900	1379100	1191000	1207800	1427100	>>>>>>	43570000	42906000	42978000	42790000	45317000	50731000	3007	>>>>>>	0.0326027	0.035354	0.0320885	0.0278336	0.0266522	0.0281307	>>>>>>	1.07092	1.16129	1.05403	0.914267	0.875462	0.924026	0.825792	0.00636175	Down_regulated
Q58FA4	E2f8	E2F transcription factor 8	108961	ENSMUSG00000046179	___1	0.999546	107.09	71	2	648.325	Phospho (STY)	S	PWTPTANLKMLISAVSPEIRSRDQKRGLSDN	MLISAVS(1)PEIR	1724800	1656600	1650600	1346200	1203000	1467600	>>>>>>								>>>>>>	1724800	1656600	1650600	1346200	1203000	1467600	>>>>>>	1.14367	1.09844	1.09447	0.892627	0.797675	0.973124	0.798251	0.0134192	Down_regulated
Q59J78	Ndufaf2	NADH:ubiquinone oxidoreductase complex assembly factor 2	75597	ENSMUSG00000068184	___1	0.992445	113.86	157	3	562.582	Phospho (STY)	S	PSVAPTSTGKTFQPGSWTPEDGKRQSQ____	TFQPGS(0.992)WT(0.008)PEDGKR	5226700	5841300	5710000	2996100	3261600	3477300	>>>>>>	154740000	153000000	157760000	157980000	170030000	184300000	3019	>>>>>>	0.0337773	0.0381784	0.0361942	0.0189651	0.0191825	0.0188676	>>>>>>	1.22704	1.38692	1.31484	0.688949	0.696848	0.685409	0.527186	0.000181568	Down_regulated
Q5DID3-3	Umodl1	uromodulin-like 1	52020	ENSMUSG00000054134	___1	1	62.107	610	2	392.173	Phospho (STY)	S	SQTWTPVPPSVRDGGSIVRQDRNSTGQGQTH	DGGS(1)IVR	3806900	3861900	3526200	2473100	2563500	2530500	>>>>>>								>>>>>>	3806900	3861900	3526200	2473100	2563500	2530500	>>>>>>	1.21742	1.23501	1.12766	0.790882	0.819791	0.809238	0.675936	0.000352579	Down_regulated
Q5DTY9	Kctd16	potassium channel tetramerisation domain containing 16	383348	ENSMUSG00000051401	___1	0.999224	148.15	372	2	401.179	Phospho (STY)	S	EMRRKSDLLRTLTSGSRESNISSKKKAAKEK	TLTS(0.001)GS(0.999)R	10345000	9994100	11112000	8518600	9679800	9669800	>>>>>>	31662000	33453000	32432000	33108000	35272000	37800000	3033	>>>>>>	0.326732	0.29875	0.342625	0.257297	0.274433	0.255815	>>>>>>	1.11662	1.02099	1.17093	0.879322	0.937884	0.874256	0.813489	0.0131146	Down_regulated
Q5F2E7	Nufip2	nuclear fragile X mental retardation protein interacting protein 2	68564	ENSMUSG00000037857	___1	0.906658	138.55	605	3	501.908	Phospho (STY)	S	LDPSHIGDLQKADTSSQGALVFLSKDYEIEN	ADT(0.008)S(0.085)S(0.907)QGALVFLSK	142340	136260	154730	107160	126060	122150	>>>>>>	41765000	42573000	41206000	41111000	42629000	48089000	3045	>>>>>>	0.00340812	0.00320062	0.00375504	0.0026066	0.00295714	0.00254008	>>>>>>	1.10727	1.03986	1.21999	0.846868	0.960756	0.825256	0.781938	0.0220142	Down_regulated
Q5F2E8	Taok1	TAO kinase 1	216965	ENSMUSG00000017291	___1	0.98463	92.781	974	2	709.298	Phospho (STY)	S	SMGVRNSPQALRRTASGGRTEQGMSRSTSVT	TAS(0.985)GGRT(0.015)EQGMSR	190440	233640	184770	141570	177160	211660	>>>>>>	61752000	70163000	57270000	64198000	66002000	73973000	3046	>>>>>>	0.00308395	0.00332996	0.0032263	0.00220521	0.00268416	0.00286131	>>>>>>	1.06399	1.14886	1.1131	0.760815	0.926058	0.987177	0.803996	0.0391528	Down_regulated
Q5FWK3	Arhgap1	Rho GTPase activating protein 1	228359	ENSMUSG00000027247	___1	0.967582	113.76	223	3	399.195	Phospho (STY)	S	RQVLKYDDFLKSTQKSPATAPKPMPPRPPLP	STQKS(0.968)PAT(0.032)APK	4388600	4544000	4693600	4157200	4180000	4723200	>>>>>>	149680000	150670000	152080000	162890000	177140000	193780000	3049	>>>>>>	0.0293199	0.0301586	0.0308627	0.0255215	0.0235972	0.024374	>>>>>>	1.07377	1.10448	1.13027	0.934661	0.864186	0.892637	0.813501	0.0014196	Down_regulated
Q5H8C4-2	Vps13a	vacuolar protein sorting 13A	271564	ENSMUSG00000046230	___1	0.82175	101.49	3059	3	543.583	Phospho (STY)	S	RLRDGSGNQMLQASKSLI_____________	DGSGNQMLQAS(0.178)KS(0.822)LI	258590	270400	259710	189320	198730	215590	>>>>>>	466329984	471620000	478129984	469390016	489980000	541980032	3050	>>>>>>	0.000554521	0.000573343	0.000543179	0.000403332	0.000405588	0.000397782	>>>>>>	1.15616	1.1954	1.13251	0.840933	0.845637	0.829362	0.722125	6.99768e-05	Down_regulated
A2ASY0	Taf3	TATA-box binding protein associated factor 3	209361	ENSMUSG00000025782	___1	1	115.38	76	3	515.271	Phospho (STY)	S	EPLSSINPQKTPPVLSPVRVQDRADLAPPSP	TPPVLS(1)PVRVQDR	918670	954210	1070600	694950	793870	805700	>>>>>>	6289000	6836800	6429900	6515800	6185400	7410500	3051	>>>>>>	0.146076	0.13957	0.166503	0.106656	0.128346	0.108724	>>>>>>	1.10125	1.0522	1.25525	0.804067	0.967583	0.819657	0.760206	0.0275075	Down_regulated
Q5HZI2	C2cd4c	C2 calcium-dependent domain containing 4C	237397	ENSMUSG00000045912	___1	1	47.603	86	3	307.159	Phospho (STY)	S	SEQNLASPGPRRAPRSPRLPAKLASESRSLL	RAPRS(1)PR	4037900	4241600	3802000	3261200	3092500	3359300	>>>>>>	2825900	2853400	2503100	2668900	2715800	3155100	3053	>>>>>>	1.42889	1.48651	1.51892	1.22193	1.13871	1.06472	>>>>>>	1.0908	1.13479	1.15953	0.932808	0.869279	0.812798	0.772465	0.00304741	Down_regulated
Q5I1X5	Ppp1r13l	protein phosphatase 1, regulatory subunit 13 like	333654	ENSMUSG00000040734	___1	1	151.13	151	2	576.235	Phospho (STY)	S	DRAPSPRPRAFDGAGSPHGRAPSPRPGIGPV	AFDGAGS(1)PHGR	4051200	3971400	4365300	3328900	3441200	3900600	>>>>>>	64885000	69585000	63673000	69965000	66616000	79284000	3059	>>>>>>	0.0624366	0.0570726	0.0685581	0.0475795	0.0516573	0.0491978	>>>>>>	1.11328	1.01763	1.22243	0.848367	0.921075	0.877222	0.789263	0.0199558	Down_regulated
Q5I1X5	Ppp1r13l	protein phosphatase 1, regulatory subunit 13 like	333654	ENSMUSG00000040734	___1	0.999925	132.03	394	2	612.313	Phospho (STY)	S	NAFWEHGAGRAVLPGSPIFSRAPPPKLPPQP	AVLPGS(1)PIFSR	690970	646770	706750	469210	549520	589930	>>>>>>	64885000	69585000	63673000	69965000	66616000	79284000	3059	>>>>>>	0.0106491	0.00929468	0.0110997	0.00670635	0.00824907	0.00744072	>>>>>>	1.19565	1.04357	1.24623	0.752964	0.926174	0.835416	0.721444	0.0147736	Down_regulated
Q5I1X5	Ppp1r13l	protein phosphatase 1, regulatory subunit 13 like	333654	ENSMUSG00000040734	___1	0.990638	101.54	120	2	418.692	Phospho (STY)	S	SLHPYSPLSPKGRPSSPRTPIYLQPDTYSSL	GRPS(0.009)S(0.991)PR	9699000	9939500	9517300	7999600	8303200	8978100	>>>>>>	64885000	69585000	63673000	69965000	66616000	79284000	3059	>>>>>>	0.14948	0.14284	0.149472	0.114337	0.124643	0.11324	>>>>>>	1.12956	1.07938	1.12949	0.863997	0.941872	0.855704	0.797254	0.00216759	Down_regulated
Q5I1X5	Ppp1r13l	protein phosphatase 1, regulatory subunit 13 like	333654	ENSMUSG00000040734	___1	0.944029	119.68	105	3	619.6	2 Phospho (STY)	S	TDGIEARFGRSESAPSLHPYSPLSPKGRPSS	S(0.002)ES(0.053)APS(0.944)LHPYS(0.494)PLS(0.506)PK	2712200	2642900	2725400	1933700	1939000	2136700	>>>>>>	64885000	69585000	63673000	69965000	66616000	79284000	3059	>>>>>>	0.0418001	0.0379809	0.0428031	0.0276381	0.0291071	0.02695	>>>>>>	1.21583	1.10474	1.245	0.803904	0.846633	0.783887	0.682757	0.00126432	Down_regulated
Q5I1X5	Ppp1r13l	protein phosphatase 1, regulatory subunit 13 like	333654	ENSMUSG00000040734	___1	0.863683	109.16	73	3	707.633	2 Phospho (STY)	S	GAQAGVPSRMARYSTSPVPEHFGSRGSPQKI	YS(0.005)T(0.132)S(0.864)PVPEHFGS(0.422)RGS(0.577)PQK	645960	605170	590400	494320	518000	593550	>>>>>>	64885000	69585000	63673000	69965000	66616000	79284000	3059	>>>>>>	0.00995546	0.00869685	0.00927238	0.00706525	0.00777591	0.00748638	>>>>>>	1.18866	1.03838	1.1071	0.843574	0.928426	0.893856	0.799563	0.0111499	Down_regulated
Q5IR70	Cage1	cancer antigen 1	71213	ENSMUSG00000044566	___1	1	196.43	301	3	862.045	Phospho (STY)	S	GSGPQDNSLRPDREVSCEGLEPLEEDMALNE	EVS(1)CEGLEPLEEDMALNEALQK	5277400	4576400	4816300	4344300	3979200	4548200	>>>>>>	68768000	70233000	68747000	69247000	70694000	81879000	3061	>>>>>>	0.0767421	0.0651603	0.0700583	0.0627363	0.0562877	0.0555478	>>>>>>	1.19124	1.01146	1.08749	0.973832	0.873733	0.862248	0.823605	0.037286	Down_regulated
A0A2I3BQN6	Odf3b	outer dense fiber of sperm tails 3B	70113	ENSMUSG00000047394	___1	0.996998	177.38	94	3	469.195	Phospho (STY)	S	VISKVSAPTYSIYSRSPVGSCFEDLSKTPGP	S(0.997)PVGS(0.003)CFEDLSK	5322500	4939700	5629000	973180	1255400	1407400	>>>>>>	11501000	11155000	12118000	9344700	9782500	11189000	3066	>>>>>>	0.462786	0.442824	0.464516	0.104142	0.128331	0.125784	>>>>>>	1.60654	1.53724	1.61254	0.361526	0.445496	0.436654	0.261478	5.30719e-06	Down_regulated
Q5M8M9	Lrrc52	leucine rich repeat containing 52	240899	ENSMUSG00000040485	___1	0.997088	82.494	300	2	537.758	Phospho (STY)	S	TEDETGSRFANQIFRSNTHLGPIRRFPELI_	S(0.997)NT(0.003)HLGPIR	2441700	2493300	2411600	1682400	1841300	2062800	>>>>>>	1403000	1352900	1351000	1352400	1356100	1554100	3067	>>>>>>	1.74034	1.84293	1.78505	1.24401	1.35779	1.32733	>>>>>>	1.12311	1.18931	1.15196	0.802808	0.876234	0.856575	0.73191	0.000444087	Down_regulated
Q5NCQ5	Dph1	diphthamide biosynthesis 1	116905	ENSMUSG00000078789	___1	0.999392	130.85	418	3	630.227	Phospho (STY)	S	CQPASDKVQQGSRGGSPAPACESCNCADQKA	GGS(0.999)PAPACES(0.001)CNCADQK	2269700	2424800	2147700	1743000	1987900	2056700	>>>>>>	4974500	5303400	4867700	5436000	5221600	5953300	3084	>>>>>>	0.456267	0.457216	0.441215	0.32064	0.380707	0.345472	>>>>>>	1.13995	1.14232	1.10234	0.801094	0.951166	0.863135	0.772733	0.00485012	Down_regulated
H9H9T3	Neurl4	neuralized E3 ubiquitin protein ligase 4	216860	ENSMUSG00000047284	___1	0.994721	41.088	652	3	518.924	Phospho (STY)	S	LATSNTATEKSFPLHSPVAGVAHRFHSMCGK	S(0.005)FPLHS(0.995)PVAGVAHR	1115500	1071300	971770	897090	802720	870100	>>>>>>								>>>>>>	1115500	1071300	971770	897090	802720	870100	>>>>>>	1.16837	1.12208	1.01783	0.939611	0.840768	0.911341	0.813631	0.0182617	Down_regulated
Q5PR69	Cracd	capping protein inhibiting regulator of actin	320827	ENSMUSG00000036377	___1	0.94069	141.9	7	4	843.883	Phospho (STY)	S	_________MGARAFSHDSIFIPDGGAESEQ	AFS(0.941)HDS(0.059)IFIPDGGAESEQTVQAMSQDNILGK	1360500	1374700	1440300	1043500	1042000	1244500	>>>>>>								>>>>>>	1360500	1374700	1440300	1043500	1042000	1244500	>>>>>>	1.0876	1.09895	1.1514	0.834188	0.832989	0.99487	0.797509	0.0170151	Down_regulated
Q5PR69	Cracd	capping protein inhibiting regulator of actin	320827	ENSMUSG00000036377	___1	0.999872	95.094	1046	4	320.903	Phospho (STY)	S	PETGRKEKPVLQSRHSLDGSKVTEKVETAQP	HS(1)LDGSKVTEK	7699900	8126500	7904600	5521200	5795800	6591200	>>>>>>								>>>>>>	7699900	8126500	7904600	5521200	5795800	6591200	>>>>>>	1.10952	1.17099	1.13901	0.795577	0.835146	0.949759	0.754633	0.00484169	Down_regulated
Q5S003	Spag17	sperm associated antigen 17	74362	ENSMUSG00000027867	___1	0.822579	75.197	1879	3	557.232	Phospho (STY)	S	LTVLFKQSMASAPKCSPDSYSKEFLEKKWRS	CS(0.823)PDS(0.084)Y(0.072)S(0.022)KEFLEK	3903300	3746700	4006900	2566300	2771600	2980300	>>>>>>	235910000	224810000	237990000	221610000	244580000	262900000	3109	>>>>>>	0.0165457	0.0166661	0.0168364	0.0115803	0.0113321	0.0113362	>>>>>>	1.17768	1.18624	1.19837	0.824249	0.806584	0.806881	0.684312	1.48941e-06	Down_regulated
Q5S003	Spag17	sperm associated antigen 17	74362	ENSMUSG00000027867	___1	0.99442	69.716	11	3	392.176	Phospho (STY)	S	_____MAPKKEKPTGSANYKIWEPSLIAAHL	EKPT(0.006)GS(0.994)ANYK	2418600	2217200	2294600	160790	282690	362710	>>>>>>	235910000	224810000	237990000	221610000	244580000	262900000	3109	>>>>>>	0.0102522	0.00986255	0.00964158	0.000725554	0.00115582	0.00137965	>>>>>>	1.86306	1.79225	1.75209	0.131849	0.210038	0.250714	0.109591	4.62735e-06	Down_regulated
Q5S003	Spag17	sperm associated antigen 17	74362	ENSMUSG00000027867	___1	0.941987	165.58	2067	2	713.827	Phospho (STY)	S	AIQNFTEKFKKYTKKSASQNEIEDLIKSTKE	S(0.942)AS(0.058)QNEIEDLIK	1265900	1215600	1279400	510580	576560	627690	>>>>>>	235910000	224810000	237990000	221610000	244580000	262900000	3109	>>>>>>	0.00536603	0.00540723	0.00537586	0.00230396	0.00235735	0.00238756	>>>>>>	1.38789	1.39854	1.39043	0.595903	0.609712	0.617527	0.436486	4.00273e-08	Down_regulated
Q5S003	Spag17	sperm associated antigen 17	74362	ENSMUSG00000027867	___1	0.998477	167.61	2069	2	713.827	Phospho (STY)	S	QNFTEKFKKYTKKSASQNEIEDLIKSTKESV	S(0.002)AS(0.998)QNEIEDLIK	5964300	5805100	6000100	4766300	5126300	5262500	>>>>>>	235910000	224810000	237990000	221610000	244580000	262900000	3109	>>>>>>	0.0252821	0.0258222	0.0252116	0.0215076	0.0209596	0.0200171	>>>>>>	1.09288	1.11623	1.08984	0.929722	0.906033	0.865292	0.818759	0.000636247	Down_regulated
Q5S003	Spag17	sperm associated antigen 17	74362	ENSMUSG00000027867	___1	0.825369	162.45	625	4	710.825	Phospho (STY)	S	SEVDEEGRLKPTETTSDTDVENFNIPWDNPA	LKPT(0.002)ET(0.011)T(0.081)S(0.825)DT(0.081)DVENFNIPWDNPAR	395670	422150	403510	312060	311440	384870	>>>>>>	235910000	224810000	237990000	221610000	244580000	262900000	3109	>>>>>>	0.00167721	0.00187781	0.00169549	0.00140815	0.00127337	0.00146394	>>>>>>	1.07102	1.19912	1.08269	0.899205	0.813136	0.934832	0.789535	0.012536	Down_regulated
Q5S003	Spag17	sperm associated antigen 17	74362	ENSMUSG00000027867	___1	0.984888	76.522	1896	2	537.237	Phospho (STY)	S	DSYSKEFLEKKWRSLSQGTSWKEKLEQQRNN	S(0.014)LS(0.985)QGT(0.001)SWK	2374100	2585500	2592400	1904300	1819300	1973900	>>>>>>	235910000	224810000	237990000	221610000	244580000	262900000	3109	>>>>>>	0.0100636	0.0115008	0.0108929	0.00859302	0.00743847	0.00750818	>>>>>>	1.0783	1.2323	1.16716	0.920731	0.797022	0.804491	0.72525	0.00604035	Down_regulated
Q5S006	Lrrk2	leucine-rich repeat kinase 2	66725	ENSMUSG00000036273	___1	0.890952	59.634	910	3	473.561	Phospho (STY)	S	SEGSESSFLVKRKSNSISVGEVYRDLALQRC	KS(0.101)NS(0.891)IS(0.008)VGEVYR	1798100	1922000	1717200	1588000	1551700	1685900	>>>>>>	6257900	6383900	6285600	6671500	6846400	7293800	3110	>>>>>>	0.287333	0.30107	0.273196	0.238027	0.226645	0.231142	>>>>>>	1.10696	1.15989	1.0525	0.917011	0.873159	0.890483	0.807584	0.00314887	Down_regulated
Q5SS90	Gm11992	predicted gene 11992	626870	ENSMUSG00000040978	___1	0.987734	108.37	181	4	461.723	Phospho (STY)	S	VKRKVKLPAINSKNPSKTGTPVSHKEPERSR	NPS(0.988)KT(0.011)GT(0.001)PVSHKEPER	10856000	10397000	11391000	5804900	6326700	6701400	>>>>>>	32504000	34989000	33028000	32580000	32388000	36622000	3124	>>>>>>	0.33399	0.297151	0.344889	0.178174	0.195341	0.182988	>>>>>>	1.3076	1.16337	1.35027	0.697566	0.764777	0.716416	0.57017	0.000799476	Down_regulated
Q5SS90	Gm11992	predicted gene 11992	626870	ENSMUSG00000040978	___1	0.902428	124.39	209	2	531.219	Phospho (STY)	S	RSRLSLPPMPGQKNSSPTNFSKLISNGYKDE	NS(0.097)S(0.902)PTNFSK	36508000	38187000	39267000	25467000	28998000	30005000	>>>>>>	32504000	34989000	33028000	32580000	32388000	36622000	3124	>>>>>>	1.12318	1.0914	1.1889	0.781676	0.895332	0.819316	>>>>>>	1.14226	1.10993	1.20909	0.79495	0.910536	0.83323	0.733461	0.00236095	Down_regulated
Q5SS90	Gm11992	predicted gene 11992	626870	ENSMUSG00000040978	___1	0.967415	85.006	198	3	464.235	Phospho (STY)	S	TGTPVSHKEPERSRLSLPPMPGQKNSSPTNF	S(0.033)RLS(0.967)LPPMPGQK	1368300	1366600	1407000	902120	853580	1019200	>>>>>>	32504000	34989000	33028000	32580000	32388000	36622000	3124	>>>>>>	0.0420964	0.039058	0.0426002	0.0276894	0.0263548	0.0278303	>>>>>>	1.22832	1.13966	1.24302	0.807942	0.769001	0.812053	0.661587	0.000314194	Down_regulated
Q5STT6	Fam71b	family with sequence similarity 71, member B	432552	ENSMUSG00000020401	___1	0.999597	104.86	359	3	570.597	Phospho (STY)	S	ARAAGGPMAAAVAAPSAGMTKAETATSPTSG	AAGGPMAAAVAAPS(1)AGMTK	2665700	2770700	2701600	1020300	1058100	1217200	>>>>>>	237590000	236550000	237940000	219600000	231540000	256220000	3134	>>>>>>	0.0112197	0.011713	0.0113541	0.00464617	0.00456984	0.0047506	>>>>>>	1.3951	1.45643	1.41181	0.577721	0.568229	0.590707	0.407346	1.69326e-06	Down_regulated
Q5STT6	Fam71b	family with sequence similarity 71, member B	432552	ENSMUSG00000020401	___1	0.953626	120.63	615	2	865.874	Phospho (STY)	S	FRSFLVRPTPKAGDTSCDRGGVDIVTKLVEK	AGDT(0.046)S(0.954)CDRGGVDIVTK	2500900	2428000	2419100	1916300	1959500	2137800	>>>>>>	237590000	236550000	237940000	219600000	231540000	256220000	3134	>>>>>>	0.0105261	0.0102642	0.0101668	0.00872632	0.0084629	0.00834361	>>>>>>	1.11802	1.0902	1.07986	0.926853	0.898874	0.886204	0.824779	0.000315439	Down_regulated
Q5STT6	Fam71b	family with sequence similarity 71, member B	432552	ENSMUSG00000020401	___1	0.932032	52.814	494	3	537.881	2 Phospho (STY)	S	QSEGYMCERDGSQKVSQTSSEAKEKRERREK	DGS(0.005)QKVS(0.932)QT(0.509)S(0.454)S(0.1)EAK	4186700	4598000	4203000	1011600	1502400	1617700	>>>>>>	237590000	236550000	237940000	219600000	231540000	256220000	3134	>>>>>>	0.0176215	0.0194378	0.0176641	0.00460656	0.00648873	0.00631371	>>>>>>	1.46577	1.61684	1.46931	0.383175	0.539735	0.525177	0.318127	0.000125519	Down_regulated
Q5STT6	Fam71b	family with sequence similarity 71, member B	432552	ENSMUSG00000020401	___1	0.859255	64.104	497	3	503.883	2 Phospho (STY)	S	GYMCERDGSQKVSQTSSEAKEKRERREKDRT	VS(0.009)QT(0.211)S(0.859)S(0.92)EAKEKR	1117500	1011600	1084400	323440	397060	453060	>>>>>>	237590000	236550000	237940000	219600000	231540000	256220000	3134	>>>>>>	0.00470348	0.00427647	0.00455745	0.00147286	0.00171487	0.00176825	>>>>>>	1.526	1.38746	1.47862	0.477855	0.556372	0.573691	0.366095	5.04583e-05	Down_regulated
Q5STT6	Fam71b	family with sequence similarity 71, member B	432552	ENSMUSG00000020401	___1	0.998731	158.89	652	4	514.231	Phospho (STY)	S	VMEKSKDSEFKDTVISETMEKIILETKSI__	SKDSEFKDT(0.001)VIS(0.999)ETMEK	10390000	9870800	10941000	3160100	3826100	3945100	>>>>>>	237590000	236550000	237940000	219600000	231540000	256220000	3134	>>>>>>	0.0437308	0.0417282	0.0459822	0.0143903	0.0165246	0.0153973	>>>>>>	1.47612	1.40852	1.55211	0.485738	0.557781	0.519731	0.352341	3.25374e-05	Down_regulated
Q5STT6	Fam71b	family with sequence similarity 71, member B	432552	ENSMUSG00000020401	___1	0.802136	87.203	233	3	958.416	Phospho (STY)	S	QNSRPQSSPTVSEATSAAFAGGERTQPAAAA	GEGDQNSRPQSSPTVS(0.002)EAT(0.196)S(0.802)AAFAGGER	2120500	2174800	2298400	596750	631850	614190	>>>>>>	237590000	236550000	237940000	219600000	231540000	256220000	3134	>>>>>>	0.00892504	0.00919383	0.00965958	0.00271744	0.0027289	0.00239712	>>>>>>	1.50329	1.54857	1.62702	0.457714	0.459644	0.40376	0.282358	1.02139e-05	Down_regulated
Q5STT6	Fam71b	family with sequence similarity 71, member B	432552	ENSMUSG00000020401	___1	0.99795	112.75	664	2	498.772	Phospho (STY)	S	TVISETMEKIILETKSI______________	IILET(0.002)KS(0.998)I	3544800	3569500	3690600	1974200	2177800	2407700	>>>>>>	237590000	236550000	237940000	219600000	231540000	256220000	3134	>>>>>>	0.0149198	0.0150898	0.0155106	0.00898998	0.00940572	0.009397	>>>>>>	1.22105	1.23497	1.2694	0.735748	0.769772	0.769059	0.610556	1.20141e-05	Down_regulated
Q5STT6	Fam71b	family with sequence similarity 71, member B	432552	ENSMUSG00000020401	___1	0.999757	67.846	24	2	811.347	Phospho (STY)	S	SSECLLPYYTAHSYRSMGVFNTSMGNLQRQL	S(1)MGVFNTSMGNLQR	895300	841910	962370	689450	635670	760760	>>>>>>	237590000	236550000	237940000	219600000	231540000	256220000	3134	>>>>>>	0.00376826	0.00355912	0.00404459	0.00313957	0.0027454	0.00296917	>>>>>>	1.11784	1.0558	1.19981	0.931342	0.814413	0.880792	0.778593	0.00977291	Down_regulated
Q5STT6	Fam71b	family with sequence similarity 71, member B	432552	ENSMUSG00000020401	___1	0.917645	172.58	31	2	811.347	Phospho (STY)	S	YYTAHSYRSMGVFNTSMGNLQRQLYKGGEYD	SMGVFNT(0.082)S(0.918)MGNLQR	14734000	14041000	14869000	9393700	10164000	10598000	>>>>>>	237590000	236550000	237940000	219600000	231540000	256220000	3134	>>>>>>	0.0620144	0.0593574	0.0624905	0.0427764	0.0438974	0.0413629	>>>>>>	1.19297	1.14186	1.20213	0.82289	0.844454	0.795698	0.696372	0.000107663	Down_regulated
Q5SU73	Coil	coilin	12812	ENSMUSG00000033983	___1	0.992327	74.364	128	4	499.226	Phospho (STY)	S	AFKLMEDEETDQGYKSLKKHCKRQEDSGQNE	LMEDEET(0.007)DQGY(0.001)KS(0.992)LKK	3604900	3614000	4000100	1275800	1458900	1577700	>>>>>>	32891000	33597000	34690000	28486000	29428000	33070000	3135	>>>>>>	0.109601	0.107569	0.11531	0.0447869	0.0495752	0.0477079	>>>>>>	1.38575	1.36006	1.45793	0.566265	0.626807	0.603197	0.427303	1.95207e-05	Down_regulated
Q5SUV2	Mycbpap	MYCBP associated protein	104601	ENSMUSG00000039110	___1	0.999916	71.176	10	4	320.675	Phospho (STY)	S	______MMKKITERQSPLKLLEKKRAKAPEQ	KITERQS(1)PLK	3102400	2975200	3205900	1261800	1433700	1564000	>>>>>>	65176000	61006000	67771000	60333000	69537000	72231000	3144	>>>>>>	0.0476003	0.048769	0.0473049	0.0209139	0.0206178	0.0216528	>>>>>>	1.38066	1.41456	1.37209	0.606615	0.598026	0.628045	0.439776	1.0016e-06	Down_regulated
Z4YK03	Serpinb1a	serine (or cysteine) peptidase inhibitor, clade B, member 1a	66222	ENSMUSG00000044734	___1	0.98508	62.546	83	3	265.125	Phospho (STY)	S	SRFQSLNAEVSKRGASHTLKLANRLYGEKTY	GAS(0.985)HT(0.015)LK	3613000	4082100	3825200	2314500	2558800	2785200	>>>>>>								>>>>>>	3613000	4082100	3825200	2314500	2558800	2785200	>>>>>>	1.13031	1.27707	1.1967	0.724081	0.800509	0.871337	0.664783	0.00257573	Down_regulated
Q5SW75	Ssh2	slingshot protein phosphatase 2	237860	ENSMUSG00000037926	___1	0.970323	79.986	1259	3	271.472	Phospho (STY)	S	FQAGFSKTSQMKRSASLAKLGYLDLCKDYLP	RS(0.03)AS(0.97)LAK	1903200	1938300	1715600	1251200	1343400	1478300	>>>>>>	160480000	163530000	163940000	162600000	168060000	187220000	3155	>>>>>>	0.0118594	0.0118529	0.0104648	0.00769496	0.00799357	0.00789606	>>>>>>	1.2319	1.23122	1.08703	0.799314	0.830333	0.820204	0.69007	0.00170811	Down_regulated
Q5SW75	Ssh2	slingshot protein phosphatase 2	237860	ENSMUSG00000037926	___1	0.837034	161.68	9	3	841.316	Phospho (STY)	S	_______MALVTVQRSPTPSTTSSPCASEAD	S(0.837)PT(0.143)PS(0.001)T(0.006)T(0.006)S(0.006)S(0.001)PCASEADSGEEECR	215580	194950	204580	172370	182020	174140	>>>>>>	160480000	163530000	163940000	162600000	168060000	187220000	3155	>>>>>>	0.00134334	0.00119214	0.0012479	0.00106009	0.00108307	0.000930136	>>>>>>	1.17551	1.04319	1.09198	0.92764	0.947749	0.813926	0.812313	0.0218601	Down_regulated
V9GWS1	Acaca	acetyl-Coenzyme A carboxylase alpha	107476	ENSMUSG00000020532	___1	1	41.979	5	2	555.233	Acetyl (Protein N-term),Phospho (STY)	S	___________MDEPSPLAKTLELNQHSRFI	MDEPS(1)PLAK	584620	487220	569350	448300	432340	445380	>>>>>>								>>>>>>	584620	487220	569350	448300	432340	445380	>>>>>>	1.18216	0.985208	1.15128	0.906508	0.874235	0.900604	0.807963	0.0265662	Down_regulated
A0A0J9YUF8	Specc1	sperm antigen with calponin homology and coiled-coil domains 1	432572	ENSMUSG00000042331	___1	0.91994	70.174	55	3	638.625	Phospho (STY)	S	SLAFESRLSKLKRASSEDTLNKPGSASSGVA	AS(0.063)S(0.92)EDT(0.014)LNKPGS(0.003)ASSGVAR	2577300	2380500	2528300	2041500	1902000	2246700	>>>>>>								>>>>>>	2577300	2380500	2528300	2041500	1902000	2246700	>>>>>>	1.1307	1.04436	1.1092	0.895637	0.834436	0.985661	0.826893	0.0205638	Down_regulated
Q5U4C3	Scaf1	SR-related CTD-associated factor 1	233208	ENSMUSG00000038406	___1	1	40.066	821	3	390.185	Phospho (STY)	S	LGSIGVKFSRDRESRSPFLKPDERAPAEVAK	S(1)PFLKPDER	1053700	1059600	1080400	775080	800390	786040	>>>>>>	29949000	31538000	29346000	29333000	32012000	34480000	3173	>>>>>>	0.0351831	0.0335976	0.0368159	0.0264235	0.0250028	0.022797	>>>>>>	1.17395	1.12104	1.22843	0.881665	0.834262	0.760661	0.702894	0.00174384	Down_regulated
Q5XG69	Fam169a	family with sequence similarity 169, member A	320557	ENSMUSG00000041817	___1	0.981789	65.278	328	3	303.483	Phospho (STY)	S	TSEGPEKTPVSTRTRSSHLKRPKIGKHFQDS	T(0.003)RS(0.982)S(0.015)HLK	6069300	6394200	6001700	2952900	3445600	3801800	>>>>>>	27746000	27398000	27537000	25303000	26543000	28390000	3183	>>>>>>	0.218745	0.233382	0.21795	0.116702	0.129812	0.133913	>>>>>>	1.24937	1.33297	1.24483	0.666546	0.741427	0.764852	0.567736	0.000180695	Down_regulated
Q05CH9	Rnf123	ring finger protein 123	84585	ENSMUSG00000041528	___1	0.978291	163.9	675	2	625.8	Phospho (STY)	S	AIGGALPLPRPGWLSSPTLGRANRFLSTAAV	PGWLS(0.003)S(0.978)PT(0.018)LGR	4851200	5051900	5171300	3705600	3966700	4672700	>>>>>>								>>>>>>	4851200	5051900	5171300	3705600	3966700	4672700	>>>>>>	1.06155	1.10547	1.1316	0.810871	0.868006	1.0225	0.818938	0.0400641	Down_regulated
Q60575-2	Kif1b	kinesin family member 1B	16561	ENSMUSG00000063077	___1	0.999999	78.113	1609	2	427.674	Phospho (STY)	S	DSRSSSMDQKTPEANSRASSPCQEFEQFQIV	TPEANS(1)R	205730	257880	208240	190810	183080	190430	>>>>>>	37099000	37508000	37359000	38465000	39748000	43459000	3193	>>>>>>	0.00554543	0.00687533	0.00557403	0.00496061	0.00460602	0.00438183	>>>>>>	1.04162	1.29142	1.04699	0.931767	0.865163	0.823053	0.775139	0.0454417	Down_regulated
B1B0S0	Xlr3c	X-linked lymphocyte-regulated 3C	22446	ENSMUSG00000058147	___1	0.964116	188.34	51	3	642.965	Phospho (STY)	S	ANREVLDAGREDIISSGTERQQARKEKQDLV	EVLDAGREDIIS(0.036)S(0.964)GTER	2576100	2413000	2496500	1603700	1710900	1828500	>>>>>>	27306000	26530000	29338000	29402000	31966000	35110000	3429	>>>>>>	0.0943419	0.0909536	0.0850944	0.0545439	0.0535225	0.0520792	>>>>>>	1.31476	1.26754	1.18589	0.760131	0.745897	0.725782	0.592276	0.000193035	Down_regulated
G3UWG2	Tiam1	T cell lymphoma invasion and metastasis 1	21844	ENSMUSG00000002489	___1	0.957664	145	52	3	450.549	Phospho (STY)	S	RRTRHASSGKAIHRNSEVSTRSSSTPSIPQS	AIHRNS(0.958)EVS(0.039)T(0.004)R	1344700	1387200	1359600	1062100	1055200	1192200	>>>>>>	31390000	31668000	30996000	33374000	34479000	38798000	3202	>>>>>>	0.0428385	0.0438045	0.0438637	0.0318242	0.0306041	0.0307284	>>>>>>	1.14919	1.1751	1.17669	0.853716	0.820987	0.824321	0.713808	1.67832e-05	Down_regulated
G3UWG2	Tiam1	T cell lymphoma invasion and metastasis 1	21844	ENSMUSG00000002489	___1	1	136.33	231	2	630.287	Phospho (STY)	S	TEASPRQLSTCQRANSLGDLYAQKNSGVKAN	ANS(1)LGDLYAQK	14009000	13075000	13639000	11740000	12341000	13511000	>>>>>>	31390000	31668000	30996000	33374000	34479000	38798000	3202	>>>>>>	0.446289	0.412877	0.440025	0.351771	0.357928	0.34824	>>>>>>	1.13601	1.05097	1.12007	0.895422	0.911095	0.886433	0.814306	0.0016408	Down_regulated
G3UWG2	Tiam1	T cell lymphoma invasion and metastasis 1	21844	ENSMUSG00000002489	___1	1	58.981	20	3	283.476	Phospho (STY)	S	ESQNVDHEFYGEKHASLGRKHTSRSLRLSHK	HAS(1)LGRK	1042400	1107500	1002000	757700	798710	851820	>>>>>>	31390000	31668000	30996000	33374000	34479000	38798000	3202	>>>>>>	0.033208	0.0349722	0.0323268	0.0227033	0.0231651	0.0219553	>>>>>>	1.18367	1.24655	1.15226	0.809239	0.8257	0.782576	0.674815	0.000217442	Down_regulated
G3UWG2	Tiam1	T cell lymphoma invasion and metastasis 1	21844	ENSMUSG00000002489	___1	1	189.56	726	3	576.933	Phospho (STY)	S	TINQVFGEGTDAVKRSLEGIFDDTVPDGKRE	S(1)LEGIFDDTVPDGKR	1728000	1579600	1779300	1502700	1666100	1567700	>>>>>>	31390000	31668000	30996000	33374000	34479000	38798000	3202	>>>>>>	0.0550494	0.04988	0.0574042	0.0450261	0.0483222	0.0404067	>>>>>>	1.11553	1.01078	1.16325	0.912418	0.979211	0.81881	0.823951	0.0406723	Down_regulated
Q60662-2	Akap4	A kinase (PRKA) anchor protein 4	11643	ENSMUSG00000050089	___1	0.782167	102.91	482	3	603.924	3 Phospho (STY)	T	KDKCKSKADPCCKSLTSAERVSEHILKESLT	S(0.958)LT(0.782)S(0.782)AERVS(0.477)EHILK	8506200	8737100	8569200	1352800	1787600	2147700	>>>>>>	2711699968	2852100096	2844800000	2110899968	2269499904	2493900032	3208	>>>>>>	0.00313685	0.00306339	0.00301223	0.000640864	0.000787663	0.000861181	>>>>>>	1.63631	1.59799	1.5713	0.3343	0.410876	0.449227	0.248544	6.36192e-06	Down_regulated
O88987	Akap3	A kinase (PRKA) anchor protein 3	11642	ENSMUSG00000030344	___1	0.972312	122.51	605	2	572.786	Phospho (STY)	S	KDLMSVIFNFIRNLLSETIFKSSRNCESNVH	NLLS(0.972)ET(0.028)IFK	6256600	6296100	7052100	1296000	1523000	1709200	>>>>>>	892689984	900689984	918620032	555329984	593580032	659000000	911	>>>>>>	0.0070087	0.00699031	0.00767684	0.00233375	0.00256579	0.00259363	>>>>>>	1.44167	1.43789	1.57911	0.480047	0.527777	0.533503	0.345692	3.94334e-05	Down_regulated
Q60662-2	Akap4	A kinase (PRKA) anchor protein 4	11643	ENSMUSG00000050089	___1	0.997749	116.63	480	2	422.184	Phospho (STY)	S	KGKDKCKSKADPCCKSLTSAERVSEHILKES	S(0.998)LT(0.002)S(0.001)AER	138700000	137720000	156630000	6606200	20324000	20373000	>>>>>>	2711699968	2852100096	2844800000	2110899968	2269499904	2493900032	3208	>>>>>>	0.0511487	0.0482872	0.0550584	0.00312957	0.00895528	0.00816913	>>>>>>	1.7562	1.65795	1.89043	0.107454	0.30748	0.280488	0.131099	7.53839e-05	Down_regulated
O88987	Akap3	A kinase (PRKA) anchor protein 3	11642	ENSMUSG00000030344	___1	0.997705	176.89	405	2	719.329	Phospho (STY)	S	KKFPENIRRARDKSESYSLISTKSRAGDPKL	DKS(0.002)ES(0.998)YSLISTK	31381000	30695000	33751000	6345700	8739900	9482200	>>>>>>	892689984	900689984	918620032	555329984	593580032	659000000	911	>>>>>>	0.0351533	0.0340794	0.036741	0.0114269	0.014724	0.0143888	>>>>>>	1.43959	1.39562	1.50461	0.467953	0.602977	0.589247	0.382545	7.44098e-05	Down_regulated
Q60662-2	Akap4	A kinase (PRKA) anchor protein 4	11643	ENSMUSG00000050089	___1	0.876468	144.68	245	4	425.928	Phospho (STY)	S	KLEGGSKCLHHSMYTSGDKGKTSPRSAVSKI	CLHHSMYT(0.124)S(0.876)GDKGK	17043000	16107000	17641000	4689300	5715600	6270400	>>>>>>	2711699968	2852100096	2844800000	2110899968	2269499904	2493900032	3208	>>>>>>	0.00628499	0.00564742	0.00620114	0.00222147	0.00251844	0.00251429	>>>>>>	1.48536	1.33468	1.46554	0.52501	0.595194	0.594215	0.400043	8.34806e-05	Down_regulated
O88987	Akap3	A kinase (PRKA) anchor protein 3	11642	ENSMUSG00000030344	___1	0.752383	86.543	204	3	825.694	2 Phospho (STY)	S	KNISSDKAPGSGDRASGSSQAPGLRYTSTLK	NIS(0.099)S(0.106)DKAPGS(0.802)GDRAS(0.752)GS(0.18)S(0.06)QAPGLR	685570	626420	633490	77112	104860	114000	>>>>>>	892689984	900689984	918620032	555329984	593580032	659000000	911	>>>>>>	0.000767982	0.000695489	0.00068961	0.000138858	0.000176657	0.000172989	>>>>>>	1.74437	1.57971	1.56636	0.315397	0.401252	0.392922	0.226886	3.78664e-05	Down_regulated
Q60662-2	Akap4	A kinase (PRKA) anchor protein 4	11643	ENSMUSG00000050089	___1	0.969328	127.83	518	2	681.781	Phospho (STY)	S	KQGNQGKVTNKVCCTSKDEKREKISPSTDSL	VCCT(0.031)S(0.969)KDEKR	24330000	23749000	24564000	3349400	4286700	4787800	>>>>>>	2711699968	2852100096	2844800000	2110899968	2269499904	2493900032	3208	>>>>>>	0.00897223	0.00832685	0.0086347	0.00158672	0.00188883	0.0019198	>>>>>>	1.71832	1.59472	1.65368	0.30388	0.361739	0.367671	0.208043	5.74735e-06	Down_regulated
Q60662-2	Akap4	A kinase (PRKA) anchor protein 4	11643	ENSMUSG00000050089	___1	0.998024	193.06	433	2	581.281	Phospho (STY)	S	KRLVSALLGEKKETKSQSLAYATLKAGTNDP	S(0.998)QS(0.002)LAYATLK	37668000	36768000	40979000	9308900	12191000	12103000	>>>>>>	2711699968	2852100096	2844800000	2110899968	2269499904	2493900032	3208	>>>>>>	0.0138909	0.0128916	0.0144049	0.00440992	0.00537167	0.00485304	>>>>>>	1.49306	1.38564	1.5483	0.473998	0.577371	0.521627	0.355319	7.20464e-05	Down_regulated
Q60662-2	Akap4	A kinase (PRKA) anchor protein 4	11643	ENSMUSG00000050089	___1	0.771288	134.3	440	2	581.281	Phospho (STY)	T	LGEKKETKSQSLAYATLKAGTNDPKCKNQSL	S(0.024)QS(0.205)LAYAT(0.771)LK	3383700	4210900	3294200	1307100	1416600	1429700	>>>>>>	2711699968	2852100096	2844800000	2110899968	2269499904	2493900032	3208	>>>>>>	0.00124782	0.00147642	0.00115797	0.000619215	0.00062419	0.000573279	>>>>>>	1.31374	1.55443	1.21916	0.651932	0.65717	0.603569	0.467951	0.00201446	Down_regulated
O88987	Akap3	A kinase (PRKA) anchor protein 3	11642	ENSMUSG00000030344	___1	1	89.846	756	3	516.897	Phospho (STY)	S	LQNAYLTIHNELRGLSGQPPEGCEIPKVIVS	GLS(1)GQPPEGCEIPK	7658800	7544800	7682900	2919200	3283700	3476000	>>>>>>	892689984	900689984	918620032	555329984	593580032	659000000	911	>>>>>>	0.00857946	0.00837669	0.00836352	0.00525669	0.00553203	0.00527466	>>>>>>	1.24391	1.21451	1.2126	0.762152	0.802071	0.764756	0.634423	1.074e-05	Down_regulated
Q60662-2	Akap4	A kinase (PRKA) anchor protein 4	11643	ENSMUSG00000050089	___1	0.995721	187.45	435	2	581.281	Phospho (STY)	S	LVSALLGEKKETKSQSLAYATLKAGTNDPKC	S(0.003)QS(0.996)LAYAT(0.001)LK	57561000	60511000	58247000	9470400	12532000	13457000	>>>>>>	2711699968	2852100096	2844800000	2110899968	2269499904	2493900032	3208	>>>>>>	0.0212269	0.0212163	0.0204749	0.00448643	0.00552192	0.00539597	>>>>>>	1.62612	1.6253	1.56851	0.343689	0.423015	0.413366	0.244831	2.6912e-06	Down_regulated
Q60662-2	Akap4	A kinase (PRKA) anchor protein 4	11643	ENSMUSG00000050089	___1	0.789691	124.08	631	3	769.666	Phospho (STY)	S	MDMSNMVLSLIQKLLSESPFSCDELTESDNK	LLS(0.79)ES(0.209)PFS(0.001)CDELTESDNKR	10407000	7836800	8994200	2911700	3513800	3921900	>>>>>>	2711699968	2852100096	2844800000	2110899968	2269499904	2493900032	3208	>>>>>>	0.00383781	0.00274773	0.00316163	0.00137936	0.00154827	0.0015726	>>>>>>	1.61622	1.15715	1.33145	0.580891	0.652022	0.662267	0.461696	0.00566543	Down_regulated
O88987	Akap3	A kinase (PRKA) anchor protein 3	11642	ENSMUSG00000030344	___1	0.999983	181.85	177	3	719.313	2 Phospho (STY)	S	MGDEPTPHKSLSTVASELVNETVTACSKNIS	S(0.049)LS(0.381)T(0.57)VAS(1)ELVNETVTACSK	6818900	7030400	6826200	2295100	2574000	2896200	>>>>>>	892689984	900689984	918620032	555329984	593580032	659000000	911	>>>>>>	0.0076386	0.00780557	0.00743093	0.00413286	0.0043364	0.00439484	>>>>>>	1.28239	1.31042	1.24753	0.693836	0.728007	0.737819	0.562363	1.55902e-05	Down_regulated
O88987	Akap3	A kinase (PRKA) anchor protein 3	11642	ENSMUSG00000030344	___1	1	209.11	704	2	805.788	2 Phospho (STY)	S	MKLCLIIAKSCDSPLSELGEEKCGDASRPNS	S(0.03)CDS(0.97)PLS(1)ELGEEK	6353400	6782600	6430400	2611700	2750500	3281400	>>>>>>	892689984	900689984	918620032	555329984	593580032	659000000	911	>>>>>>	0.00711714	0.00753045	0.00700007	0.00470297	0.00463375	0.00497936	>>>>>>	1.18739	1.25634	1.16785	0.784619	0.77307	0.830731	0.661322	0.000221374	Down_regulated
Q60662-2	Akap4	A kinase (PRKA) anchor protein 4	11643	ENSMUSG00000050089	___1	0.969464	106.69	633	3	796.322	2 Phospho (STY)	S	MSNMVLSLIQKLLSESPFSCDELTESDNKRC	LLS(0.034)ES(0.969)PFS(0.996)CDELTESDNKR	5144500	4961000	4884900	981800	1245600	1291700	>>>>>>	2711699968	2852100096	2844800000	2110899968	2269499904	2493900032	3208	>>>>>>	0.00189715	0.00173942	0.00171713	0.00046511	0.000548843	0.000517944	>>>>>>	1.65315	1.5157	1.49628	0.405289	0.478253	0.451328	0.286138	3.25182e-05	Down_regulated
Q60662-2	Akap4	A kinase (PRKA) anchor protein 4	11643	ENSMUSG00000050089	___1	0.999973	216.75	636	4	577.502	Phospho (STY)	S	MVLSLIQKLLSESPFSCDELTESDNKRCCDP	LLSESPFS(1)CDELTESDNKR	9593500	9567100	9679600	5337900	5734900	6499700	>>>>>>	2711699968	2852100096	2844800000	2110899968	2269499904	2493900032	3208	>>>>>>	0.00353782	0.00335441	0.00340256	0.00252873	0.00252694	0.00260624	>>>>>>	1.18212	1.12083	1.13692	0.844943	0.844346	0.870841	0.744252	0.000133945	Down_regulated
Q60662-2	Akap4	A kinase (PRKA) anchor protein 4	11643	ENSMUSG00000050089	___1	1	139.02	312	3	401.163	Phospho (STY)	S	NKNKCGEKQQMCPKDSKEFADSISKGLMVYA	QQMCPKDS(1)K	561740000	666250000	609240000	196910000	235680000	272420000	>>>>>>	2711699968	2852100096	2844800000	2110899968	2269499904	2493900032	3208	>>>>>>	0.207154	0.2336	0.214159	0.0932825	0.103847	0.109235	>>>>>>	1.29299	1.45806	1.33672	0.582241	0.64818	0.681809	0.467793	0.000225761	Down_regulated
Q60662-2	Akap4	A kinase (PRKA) anchor protein 4	11643	ENSMUSG00000050089	___1	0.999587	134.85	527	3	504.587	Phospho (STY)	S	NKVCCTSKDEKREKISPSTDSLAKDLIVSAL	REKIS(1)PSTDSLAK	2520900	2505100	2649800	701750	808670	888250	>>>>>>	2711699968	2852100096	2844800000	2110899968	2269499904	2493900032	3208	>>>>>>	0.000929638	0.000878335	0.000931454	0.000332441	0.000356321	0.000356169	>>>>>>	1.47392	1.39258	1.4768	0.527077	0.564937	0.564697	0.381441	7.84161e-06	Down_regulated
Q60662-2	Akap4	A kinase (PRKA) anchor protein 4	11643	ENSMUSG00000050089	___1	1	134.14	624	3	530.576	Phospho (STY)	S	NQLESQKMDMSNMVLSLIQKLLSESPFSCDE	MDMSNMVLS(1)LIQK	1035500	1046100	1106900	459040	488470	536470	>>>>>>	2711699968	2852100096	2844800000	2110899968	2269499904	2493900032	3208	>>>>>>	0.000381864	0.000366782	0.000389096	0.000217462	0.000215232	0.000215113	>>>>>>	1.28318	1.2325	1.30748	0.730739	0.723248	0.722846	0.56938	1.59961e-05	Down_regulated
O88987	Akap3	A kinase (PRKA) anchor protein 3	11642	ENSMUSG00000030344	___1	1	61.511	576	3	296.156	Phospho (STY)	S	PPPPSPVVQDECKLKSPPHKICDQEQTEKKD	LKS(1)PPHK	36300000	35466000	38310000	5302000	7920400	7871700	>>>>>>	892689984	900689984	918620032	555329984	593580032	659000000	911	>>>>>>	0.0406636	0.0393765	0.0417039	0.00954748	0.0133434	0.0119449	>>>>>>	1.55819	1.50887	1.59806	0.365851	0.511309	0.457719	0.28614	2.37712e-05	Down_regulated
Q60662-2	Akap4	A kinase (PRKA) anchor protein 4	11643	ENSMUSG00000050089	___1	0.89591	131.5	567	4	734.529	Phospho (STY)	S	QAKGKDPCEEECPGSSMGYMSQSAQYEKCGG	GKDPCEEECPGS(0.103)S(0.896)MGY(0.001)MSQSAQYEK	28017000	27308000	30051000	9523600	9931700	10938000	>>>>>>	2711699968	2852100096	2844800000	2110899968	2269499904	2493900032	3208	>>>>>>	0.0103319	0.0095747	0.0105635	0.00451163	0.00437616	0.0043859	>>>>>>	1.41715	1.31329	1.44891	0.618826	0.600245	0.601581	0.43563	4.52358e-05	Down_regulated
O88987	Akap3	A kinase (PRKA) anchor protein 3	11642	ENSMUSG00000030344	___1	0.929074	47.261	223	3	367.185	Phospho (STY)	S	QAPGLRYTSTLKIKESTKEGKCPDDKPGTKK	IKES(0.929)T(0.071)KEGK	12953000	12872000	13916000	1754600	2664300	2792900	>>>>>>	892689984	900689984	918620032	555329984	593580032	659000000	911	>>>>>>	0.0145101	0.0142913	0.0151488	0.00315956	0.00448853	0.00423809	>>>>>>	1.55921	1.5357	1.62784	0.339517	0.482323	0.455412	0.270447	2.45017e-05	Down_regulated
O88987	Akap3	A kinase (PRKA) anchor protein 3	11642	ENSMUSG00000030344	___1	1	133.16	43	2	491.268	Phospho (STY)	S	QDWKMDTSTDPVRVLSWLRKDLEKSTAGFQD	VLS(1)WLRK	1544000	1538100	1515100	571800	580100	612380	>>>>>>	892689984	900689984	918620032	555329984	593580032	659000000	911	>>>>>>	0.0017296	0.00170769	0.00164932	0.00102966	0.00097729	0.000929256	>>>>>>	1.29351	1.27712	1.23347	0.770047	0.730883	0.69496	0.577241	4.46556e-05	Down_regulated
Q60662-2	Akap4	A kinase (PRKA) anchor protein 4	11643	ENSMUSG00000050089	___1	0.909373	114.89	517	3	402.823	Phospho (STY)	T	QKQGNQGKVTNKVCCTSKDEKREKISPSTDS	VCCT(0.909)S(0.091)KDEK	19432000	18964000	18541000	2930300	3677000	4152600	>>>>>>	2711699968	2852100096	2844800000	2110899968	2269499904	2493900032	3208	>>>>>>	0.00716598	0.00664914	0.00651751	0.00138818	0.00162018	0.0016651	>>>>>>	1.71942	1.5954	1.56382	0.333081	0.388749	0.399527	0.22985	1.73012e-05	Down_regulated
Q60662-2	Akap4	A kinase (PRKA) anchor protein 4	11643	ENSMUSG00000050089	___1	0.757259	102.21	566	4	742.526	2 Oxidation (M),Phospho (STY)	S	QQAKGKDPCEEECPGSSMGYMSQSAQYEKCG	GKDPCEEECPGS(0.757)S(0.185)MGY(0.029)MS(0.023)QS(0.003)AQY(0.003)EK	2068500	1911700	2013100	1021700	1110100	1274600	>>>>>>	2711699968	2852100096	2844800000	2110899968	2269499904	2493900032	3208	>>>>>>	0.000762806	0.000670278	0.000707642	0.000484012	0.000489139	0.000511087	>>>>>>	1.26259	1.10944	1.17128	0.801131	0.809617	0.845946	0.693334	0.00147202	Down_regulated
Q60662-2	Akap4	A kinase (PRKA) anchor protein 4	11643	ENSMUSG00000050089	___1	0.999162	136.52	320	2	488.705	Phospho (STY)	S	QQMCPKDSKEFADSISKGLMVYANQVASDMM	EFADS(0.001)IS(0.999)K	8626800	8292500	9012200	2119900	2608200	2887900	>>>>>>	2711699968	2852100096	2844800000	2110899968	2269499904	2493900032	3208	>>>>>>	0.00318133	0.00290751	0.00316796	0.00100426	0.00114924	0.00115799	>>>>>>	1.51874	1.38802	1.51236	0.479428	0.548638	0.552813	0.357736	4.15663e-05	Down_regulated
O88987	Akap3	A kinase (PRKA) anchor protein 3	11642	ENSMUSG00000030344	___1	0.899314	111.58	429	4	524.984	2 Phospho (STY)	S	RAGDPKLSNLNFAMKSESKLKENLFSTCKLE	AGDPKLS(1)NLNFAMKS(0.899)ES(0.101)K	1295000	1225600	1374900	395300	464100	513550	>>>>>>	892689984	900689984	918620032	555329984	593580032	659000000	911	>>>>>>	0.00145067	0.00136073	0.0014967	0.000711829	0.000781866	0.000779287	>>>>>>	1.32258	1.24059	1.36455	0.648977	0.71283	0.710478	0.527606	0.000123495	Down_regulated
O88987	Akap3	A kinase (PRKA) anchor protein 3	11642	ENSMUSG00000030344	___1	0.998963	106.04	719	4	668.275	2 Phospho (STY)	S	SELGEEKCGDASRPNSAFPDNLYECLPVKGT	CGDAS(0.999)RPNS(0.999)AFPDNLY(0.002)ECLPVK	6651400	6515900	6817100	2882300	3040300	3509900	>>>>>>	892689984	900689984	918620032	555329984	593580032	659000000	911	>>>>>>	0.00745096	0.00723434	0.00742102	0.00519025	0.00512197	0.0053261	>>>>>>	1.18443	1.14999	1.17967	0.825057	0.814204	0.846653	0.707414	1.84183e-05	Down_regulated
O88987	Akap3	A kinase (PRKA) anchor protein 3	11642	ENSMUSG00000030344	___1	0.817634	52.862	192	3	461.868	Phospho (STY)	S	SELVNETVTACSKNISSDKAPGSGDRASGSS	NIS(0.818)S(0.18)DKAPGS(0.003)GDR	29602000	34036000	35079000	3440900	3861500	4816600	>>>>>>	892689984	900689984	918620032	555329984	593580032	659000000	911	>>>>>>	0.0331604	0.0377888	0.0381866	0.00619614	0.00650544	0.00730895	>>>>>>	1.5406	1.75563	1.77411	0.287866	0.302236	0.339566	0.183354	5.55231e-05	Down_regulated
Q60662-2	Akap4	A kinase (PRKA) anchor protein 4	11643	ENSMUSG00000050089	___1	0.961012	155	289	2	686.769	Phospho (STY)	T	SEMRGNGEDCRDGRKTFLYSEMCNKNKCGEK	T(0.961)FLYS(0.039)EMCNK	3631300	3467300	3863400	773640	940720	1080600	>>>>>>	2711699968	2852100096	2844800000	2110899968	2269499904	2493900032	3208	>>>>>>	0.00133912	0.0012157	0.00135806	0.000366498	0.000414505	0.000433297	>>>>>>	1.56709	1.42265	1.58924	0.428888	0.485068	0.507059	0.310334	5.123e-05	Down_regulated
O88987	Akap3	A kinase (PRKA) anchor protein 3	11642	ENSMUSG00000030344	___1	1	179.09	771	3	577.952	Phospho (STY)	S	SGQPPEGCEIPKVIVSNHNLADTVQNKQLQA	VIVS(1)NHNLADTVQNK	66410000	72655000	68365000	19125000	22657000	24679000	>>>>>>	892689984	900689984	918620032	555329984	593580032	659000000	911	>>>>>>	0.0743931	0.0806659	0.0744214	0.034439	0.0381701	0.0374492	>>>>>>	1.3146	1.42545	1.3151	0.608572	0.674505	0.661765	0.479597	7.47072e-05	Down_regulated
Q60662-2	Akap4	A kinase (PRKA) anchor protein 4	11643	ENSMUSG00000050089	___1	0.981116	129.05	738	4	834.861	Phospho (STY)	S	SGSRCGRDAMMSQNYSETPGPEVIVNNQCST	DAMMS(0.005)QNY(0.001)S(0.981)ET(0.013)PGPEVIVNNQCSTTNLQK	2562000	2422400	2660400	401570	520570	584890	>>>>>>	2711699968	2852100096	2844800000	2110899968	2269499904	2493900032	3208	>>>>>>	0.000944795	0.000849339	0.00093518	0.000190236	0.000229377	0.000234528	>>>>>>	1.67544	1.50616	1.65839	0.337353	0.406761	0.415897	0.239672	3.21548e-05	Down_regulated
Q60662-2	Akap4	A kinase (PRKA) anchor protein 4	11643	ENSMUSG00000050089	___1	0.843282	68.49	603	3	681.295	Phospho (STY)	S	SLSMKHFETRGAPGPSTCMKENQLESQKMDM	GAPGPS(0.843)T(0.157)CMKENQLESQK	1296700	1458500	1389500	777190	673330	884880	>>>>>>	2711699968	2852100096	2844800000	2110899968	2269499904	2493900032	3208	>>>>>>	0.000478187	0.000511378	0.000488435	0.000368179	0.000296687	0.000354818	>>>>>>	1.14871	1.22844	1.17333	0.88445	0.712708	0.852352	0.689908	0.00314176	Down_regulated
Q60662-2	Akap4	A kinase (PRKA) anchor protein 4	11643	ENSMUSG00000050089	___1	0.999157	133.16	495	3	713.01	Phospho (STY)	S	SLTSAERVSEHILKESLTMWNNQKQGNQGKV	VSEHILKES(0.999)LT(0.001)MWNNQK	14056000	14591000	15434000	2871100	3418700	4144100	>>>>>>	2711699968	2852100096	2844800000	2110899968	2269499904	2493900032	3208	>>>>>>	0.00518346	0.00511588	0.00542534	0.00136013	0.00150637	0.00166169	>>>>>>	1.53562	1.5156	1.60728	0.402945	0.446268	0.492284	0.287967	8.25753e-06	Down_regulated
Q60662-2	Akap4	A kinase (PRKA) anchor protein 4	11643	ENSMUSG00000050089	___1	0.996986	135.25	740	4	834.861	Phospho (STY)	T	SRCGRDAMMSQNYSETPGPEVIVNNQCSTTN	DAMMSQNYS(0.003)ET(0.997)PGPEVIVNNQCSTTNLQK	11179000	14341000	10814000	5816500	6533100	7363200	>>>>>>	2711699968	2852100096	2844800000	2110899968	2269499904	2493900032	3208	>>>>>>	0.00412251	0.00502822	0.00380132	0.00275546	0.00287865	0.00295248	>>>>>>	1.1484	1.40071	1.05893	0.767586	0.801903	0.822471	0.662952	0.0173379	Down_regulated
Q60848-2	Hells	helicase, lymphoid specific	15201	ENSMUSG00000025001	___1	0.874679	63.037	473	3	465.229	Phospho (STY)	S	IANMFGSCEKETVELSPTGRPKRRSRKSINY	ETVELS(0.875)PT(0.125)GRPK	542330	515890	522190	397270	441860	455470	>>>>>>								>>>>>>	542330	515890	522190	397270	441860	455470	>>>>>>	1.13182	1.07664	1.08978	0.829082	0.922139	0.950543	0.819155	0.00783826	Down_regulated
H3BJU7	Arhgef2	rho/rac guanine nucleotide exchange factor (GEF) 2	16800	ENSMUSG00000028059	___1	0.866704	168.89	147	2	826.841	2 Phospho (STY)	S	FNDESPLGLRQILSQSTDSLNMRNRTLSVES	QILS(0.007)QS(0.867)T(0.867)DS(0.26)LNMR	1486700	1685500	1664000	1076500	999600	1270700	>>>>>>	126420000	127550000	126430000	129160000	134880000	151410000	3249	>>>>>>	0.01176	0.0132144	0.0131614	0.00833462	0.00741103	0.00839244	>>>>>>	1.13306	1.27319	1.26808	0.803028	0.714041	0.808599	0.63295	0.00123428	Down_regulated
Q60949	Tbc1d1	TBC1 domain family, member 1	57915	ENSMUSG00000029174	___1	1	135.73	163	3	684.619	Phospho (STY)	S	RQAGKIARQEELRCPSEFDDTFAKKFEVLFC	QEELRCPS(1)EFDDTFAK	1725000	1722600	1931900	1161200	1272400	1493900	>>>>>>	137490000	135750000	137280000	134810000	142610000	157220000	3262	>>>>>>	0.0125464	0.0126895	0.0140727	0.0086136	0.00892224	0.00950197	>>>>>>	1.13462	1.14757	1.27266	0.778967	0.806878	0.859306	0.687835	0.0017694	Down_regulated
Q60949	Tbc1d1	TBC1 domain family, member 1	57915	ENSMUSG00000029174	___1	0.750548	177.16	504	2	707.845	Phospho (STY)	S	SLKNRAKRSLTESLESILSRGNKARGLQDHS	SLT(0.002)ES(0.247)LES(0.751)ILSR	1014000	1054800	1057700	751910	705910	830770	>>>>>>	137490000	135750000	137280000	134810000	142610000	157220000	3262	>>>>>>	0.00737508	0.00777017	0.00770469	0.00557755	0.00494993	0.00528412	>>>>>>	1.14456	1.20587	1.19571	0.865597	0.768195	0.820059	0.691976	0.000427746	Down_regulated
Q60960	Kpna1	karyopherin (importin) alpha 1	16646	ENSMUSG00000022905	___1	0.776968	69.628	2	2	579.253	Acetyl (Protein N-term),Phospho (STY)	S	______________MSTPGKENFRLKSYKNK	S(0.777)T(0.223)PGKENFR	7346700	6737400	6118000	4777300	4378300	5336300	>>>>>>	43358000	46463000	43837000	46600000	45795000	52546000	3265	>>>>>>	0.169443	0.145006	0.139562	0.102517	0.0956065	0.101555	>>>>>>	1.34891	1.15437	1.11103	0.816123	0.761108	0.808462	0.660069	0.00550583	Down_regulated
Q60996	Ppp2r5c	protein phosphatase 2, regulatory subunit B', gamma	26931	ENSMUSG00000017843	___1	1	91.355	497	4	411.949	Phospho (STY)	S	AQKELKKDRPLVRRKSELPQDPHTEKALEAH	RKS(1)ELPQDPHTEK	7074600	6883700	6857300	6093000	6070200	6883500	>>>>>>	65719000	66228000	65147000	67302000	71051000	78500000	3275	>>>>>>	0.107649	0.103939	0.105259	0.0905322	0.0854344	0.0876879	>>>>>>	1.11265	1.07431	1.08794	0.93573	0.88304	0.906332	0.832118	0.000636934	Down_regulated
E9PV80	Ncoa2	nuclear receptor coactivator 2	17978	ENSMUSG00000005886	___1	1	124.46	499	3	468.195	2 Phospho (STY)	S	SVLSPRQRMSPGVAGSPRIPPSQFSPAGSLH	QRMS(1)PGVAGS(1)PR	1368900	1503100	1317400	1199000	1076500	1151700	>>>>>>								>>>>>>	1368900	1503100	1317400	1199000	1076500	1151700	>>>>>>	1.07836	1.18407	1.03779	0.944516	0.848016	0.907255	0.818065	0.0181714	Down_regulated
V9GXU0	Ei24	etoposide induced 2.4 mRNA	13663	ENSMUSG00000062762	___1	1	115.86	67	2	476.224	Phospho (STY)	S	RRRRASSLLAQRRPQSVERKQESEPRIVSRI	RPQS(1)VER	10180000	10258000	10397000	8148300	7870900	9465100	>>>>>>								>>>>>>	10180000	10258000	10397000	8148300	7870900	9465100	>>>>>>	1.08453	1.09284	1.10765	0.868083	0.83853	1.00837	0.826473	0.0228132	Down_regulated
Q5SXE4	Ksr1	kinase suppressor of ras 1	16706	ENSMUSG00000018334	___1	1	111.81	320	3	487.241	Phospho (STY)	S	RIDDVTPMKFELPHGSPQLVRRDIGLSVTHR	FELPHGS(1)PQLVR	2674600	2612200	2676400	2136500	2021400	2399600	>>>>>>								>>>>>>	2674600	2612200	2676400	2136500	2021400	2399600	>>>>>>	1.10515	1.07937	1.1059	0.882809	0.835249	0.991522	0.823475	0.0146866	Down_regulated
Q61165	Slc9a1	solute carrier family 9 (sodium/hydrogen exchanger), member 1	20544	ENSMUSG00000028854	___1	0.999469	143.71	609	3	596.962	Phospho (STY)	S	ESGGMGKIPSAVSTVSMQNIHPKAVTSDRIL	IPSAVST(0.001)VS(0.999)MQNIHPK	1039600	1059000	1036300	842060	960150	975490	>>>>>>	3647700	3736500	3401300	3776400	3661100	4269700	3324	>>>>>>	0.285002	0.28342	0.304678	0.22298	0.262257	0.228468	>>>>>>	1.07764	1.07166	1.15204	0.843127	0.991643	0.86388	0.817438	0.0194343	Down_regulated
A0A0U1RNH9	Pik3c2a	phosphatidylinositol-4-phosphate 3-kinase catalytic subunit type 2 alpha	18704	ENSMUSG00000030660	___1	0.990581	102.06	60	2	532.226	Phospho (STY)	S	DRQMTDSPRGFELSSSTRQRTQGFNKQDYDL	GFELSS(0.003)S(0.991)T(0.005)R	339260	319540	356030	220940	218630	280640	>>>>>>								>>>>>>	339260	319540	356030	220940	218630	280640	>>>>>>	1.17321	1.10501	1.2312	0.76404	0.756052	0.970491	0.709685	0.0127083	Down_regulated
F6ZN61	Arhgef1	Rho guanine nucleotide exchange factor (GEF) 1	16801	ENSMUSG00000040940	___1	0.999027	96.009	87	2	564.756	Phospho (STY)	S	RGGRGGLSGRLGRSESLRVSDRRRPSRGSLG	SES(0.999)LRVS(0.001)DR	636680	665750	659850	458970	458560	534730	>>>>>>								>>>>>>	636680	665750	659850	458970	458560	534730	>>>>>>	1.11877	1.16985	1.15948	0.806498	0.805778	0.939623	0.740088	0.00317657	Down_regulated
Q61216-2	Mre11a	MRE11A homolog A, double strand break repair nuclease	17535	ENSMUSG00000031928	___1	0.976225	70.281	638	3	468.537	Phospho (STY)	S	EDDIFPTNSRADQRWSGTTSSKRMSQSQTAK	ADQRWS(0.976)GT(0.02)T(0.003)S(0.001)SK	2174800	2370300	2167000	1671900	1574400	1665800	>>>>>>								>>>>>>	2174800	2370300	2167000	1671900	1574400	1665800	>>>>>>	1.12255	1.22346	1.11853	0.862976	0.812649	0.859827	0.731828	0.00123235	Down_regulated
Q61301-2	Ctnna2	catenin (cadherin associated protein), alpha 2	12386	ENSMUSG00000063063	___1	1	200.58	640	2	1205.96	Phospho (STY)	S	KAVLMIRTPEELEDDSDFEQEDYDVRSRTSV	TPEELEDDS(1)DFEQEDYDVR	3788800	3669300	4254700	1040000	1308600	1238800	>>>>>>	36252000	39507000	36065000	34788000	31495000	38354000	3349	>>>>>>	0.104513	0.0928772	0.117973	0.0298954	0.0415495	0.0322991	>>>>>>	1.49622	1.32964	1.68892	0.427987	0.594828	0.462399	0.328967	0.000945906	Down_regulated
Q61316	Hspa4	heat shock protein 4	15525	ENSMUSG00000020361	___1	0.767582	53.728	816	4	852.855	Phospho (STY)	S	AEQNGPVDGQGDNPGSQAAEHGADTAVPSDG	HAEQNGPVDGQGDNPGS(0.768)QAAEHGADT(0.209)AVPS(0.023)DGDK	1290600	1376900	1299000	1000900	1065700	1151600	>>>>>>								>>>>>>	1290600	1376900	1299000	1000900	1065700	1151600	>>>>>>	1.07779	1.14986	1.08481	0.83586	0.889975	0.96171	0.811345	0.00842109	Down_regulated
Q61371	Ift88	intraflagellar transport 88	21821	ENSMUSG00000040040	___1	0.976774	77.575	744	3	581.535	2 Phospho (STY)	S	SGRDSSGGSRSKREGSAGSDSGQNNSASSKS	EGS(0.977)AGS(0.54)DS(0.482)GQNNS(0.001)ASSK	503740	514040	511400	189530	258010	247160	>>>>>>	106350000	104010000	108650000	100330000	107390000	113920000	3356	>>>>>>	0.00473662	0.00494222	0.00470686	0.00188907	0.00240255	0.00216959	>>>>>>	1.36326	1.42243	1.35469	0.543697	0.691484	0.624436	0.449141	9.08667e-05	Down_regulated
Q61371	Ift88	intraflagellar transport 88	21821	ENSMUSG00000040040	___1	0.996449	188.9	747	2	831.816	Phospho (STY)	S	DSSGGSRSKREGSAGSDSGQNNSASSKSERL	EGSAGS(0.996)DS(0.003)GQNNSASSK	1383700	1332300	1313900	511970	599370	626790	>>>>>>	106350000	104010000	108650000	100330000	107390000	113920000	3356	>>>>>>	0.0130108	0.0128093	0.012093	0.00510286	0.00558125	0.00550202	>>>>>>	1.44299	1.42065	1.3412	0.565944	0.619001	0.610214	0.426927	2.13144e-05	Down_regulated
Q61371	Ift88	intraflagellar transport 88	21821	ENSMUSG00000040040	___1	0.999835	78.556	763	3	290.808	Phospho (STY)	S	DSGQNNSASSKSERLSAKLRALPGTDEPYES	SERLS(1)AK	6947800	6799200	6973700	598860	943590	1154100	>>>>>>	106350000	104010000	108650000	100330000	107390000	113920000	3356	>>>>>>	0.0653296	0.0653706	0.064185	0.0059689	0.00878657	0.0101308	>>>>>>	1.78357	1.78469	1.75232	0.162958	0.239883	0.276582	0.127697	1.58786e-06	Down_regulated
Q61554	Fbn1	fibrillin 1	14118	ENSMUSG00000027204	___1	0.850785	112.11	2704	3	936.355	Phospho (STY)	S	VSGMGMGRGGPEPPASSEMDDNSLSPEACYE	GGPEPPAS(0.851)S(0.148)EMDDNS(0.001)LSPEACYECK	1804600	1919700	1989400	1489500	1618200	1620600	>>>>>>	107360000	108720000	106800000	102430000	108290000	119320000	3392	>>>>>>	0.0168089	0.0176573	0.0186273	0.0145416	0.0149432	0.013582	>>>>>>	1.0488	1.10174	1.16227	0.907337	0.932394	0.847458	0.81115	0.00726136	Down_regulated
Q61624	Zfp148	zinc finger protein 148	22661	ENSMUSG00000022811	___1	0.999935	75.197	665	2	471.199	Phospho (STY)	S	VYAAMPINSFRSGMNSPLRTTPDKSHFGLIV	SGMNS(1)PLR	458160	478640	430950	379710	388920	460170	>>>>>>	3169500	3114000	3017700	3221100	3448700	3563900	3405	>>>>>>	0.144553	0.153706	0.142807	0.117882	0.112773	0.12912	>>>>>>	1.08301	1.15158	1.06993	0.883187	0.844909	0.967382	0.815694	0.0100479	Down_regulated
Q61656	Ddx5	DEAD box helicase 5	13207	ENSMUSG00000020719	___1	1	100.92	498	3	344.826	Phospho (STY)	S	SRGRGGMKDDRRDRYSAGKRGGFNTFRDREN	DRYS(1)AGKR	13466000	12571000	13749000	10601000	11062000	11778000	>>>>>>	1466700032	1470899968	1501100032	1444999936	1565600000	1688000000	3409	>>>>>>	0.00918115	0.00854647	0.00915928	0.00733633	0.00706566	0.00697749	>>>>>>	1.14131	1.06241	1.13859	0.91198	0.878333	0.867372	0.795163	0.00143421	Down_regulated
Q61656	Ddx5	DEAD box helicase 5	13207	ENSMUSG00000020719	___1	0.973343	47.559	30	3	289.816	Phospho (STY)	S	GFGAPRFGGSRTGPLSGKKFGNPGEKLVKKK	T(0.027)GPLS(0.973)GKK	2415100	2439600	2570300	1827400	1868500	2200100	>>>>>>	1466700032	1470899968	1501100032	1444999936	1565600000	1688000000	3409	>>>>>>	0.00164662	0.00165858	0.00171228	0.00126464	0.00119347	0.00130338	>>>>>>	1.12539	1.13356	1.17026	0.864319	0.815681	0.890796	0.749677	0.000385484	Down_regulated
A0A0J9YTQ7	Eif2b4	eukaryotic translation initiation factor 2B, subunit 4 delta	13667	ENSMUSG00000029145	___1	0.761766	146.67	18	2	890.385	Phospho (STY)	S	TQQPAAPTSLPKSSRSLSGSLCALFSDAESR	S(0.762)LS(0.146)GS(0.085)LCALFS(0.005)DAES(0.002)R	171760	175480	157360	126820	134720	140900	>>>>>>								>>>>>>	171760	175480	157360	126820	134720	140900	>>>>>>	1.13618	1.16079	1.04092	0.838905	0.891162	0.932043	0.797543	0.00770494	Down_regulated
V9GXM7	Mns1	meiosis-specific nuclear structural protein 1	17427	ENSMUSG00000032221	___1	0.988746	109.11	9	2	431.191	Phospho (STY)	S	_______MATKKRALSFSEKHQKLVDEKFRK	ALS(0.989)FS(0.011)EK	5282900	5235000	5133400	3732700	3839100	4253300	>>>>>>								>>>>>>	5282900	5235000	5133400	3732700	3839100	4253300	>>>>>>	1.15362	1.14316	1.12098	0.815107	0.838341	0.92879	0.755535	0.0015016	Down_regulated
Q61999	Odf1	outer dense fiber of sperm tails 1	18285	ENSMUSG00000061923	___1	1	143.82	162	3	467.532	Phospho (STY)	S	LGSKKYSYMNICKEFSLPPCVDEKDVTYSYG	EFS(1)LPPCVDEK	13539000	13495000	14199000	8580500	8733200	9734200	>>>>>>	671969984	650040000	683340032	647590016	697299968	742659968	3445	>>>>>>	0.0201482	0.0207603	0.0207788	0.0132499	0.0125243	0.0131072	>>>>>>	1.20206	1.23857	1.23968	0.790498	0.747209	0.781985	0.630298	1.51042e-05	Down_regulated
Q61999	Odf1	outer dense fiber of sperm tails 1	18285	ENSMUSG00000061923	___1	0.99999	83.869	90	3	608.286	2 Phospho (STY)	S	CLCDYKLYCLRPSLRSLERLRRTTNRILASS	LYCLRPS(1)LRS(1)LER	4913900	5773000	5573600	3914700	4131700	4914500	>>>>>>	671969984	650040000	683340032	647590016	697299968	742659968	3445	>>>>>>	0.00731268	0.00888099	0.00815641	0.00604503	0.00592528	0.00661743	>>>>>>	1.02185	1.241	1.13975	0.844714	0.827981	0.924699	0.763355	0.0185531	Down_regulated
B1AXI9	Cep131	centrosomal protein 131	12009	ENSMUSG00000039781	___1	0.871595	62.799	47	2	601.25	Phospho (STY)	S	RPGSASATRSIFRSMSVATGSEPRKKALEAT	S(0.124)MS(0.872)VAT(0.004)GSEPR	4244900	3639200	4637600	2860300	2904400	3079800	>>>>>>	157780000	168090000	158590000	159850000	159910000	183820000	9646	>>>>>>	0.0269039	0.0216503	0.0292427	0.0178937	0.0181627	0.0167544	>>>>>>	1.23594	0.994595	1.34338	0.822018	0.834379	0.769683	0.678829	0.0219011	Down_regulated
Q62093	Srsf2	serine and arginine-rich splicing factor 2	20382	ENSMUSG00000034120	___1	0.999996	103.11	101	3	463.533	Phospho (STY)	S	RVQMARYGRPPDSHHSRRGPPPRRYGGGGYG	YGRPPDSHHS(1)R	945960	921590	1016800	516210	565880	596140	>>>>>>	257940000	267720000	264170000	260600000	277809984	319780000	3457	>>>>>>	0.00366736	0.00344237	0.00384904	0.00198085	0.00203693	0.00186422	>>>>>>	1.3066	1.22644	1.37133	0.705734	0.725715	0.664181	0.53674	0.000189975	Down_regulated
Q62101	Prkd1	protein kinase D1	18760	ENSMUSG00000002688	___1	0.999983	162.82	203	3	518.278	Phospho (STY)	S	FKIPNNCSGVRRRRLSNVSLTGLGTVRTASA	RLS(1)NVSLTGLGTVR	1392300	1433300	1358700	1089900	1225200	1221900	>>>>>>	10070000	12075000	10085000	10465000	10507000	11971000	3460	>>>>>>	0.138262	0.1187	0.134725	0.104147	0.116608	0.102072	>>>>>>	1.16103	0.99676	1.13133	0.874557	0.979195	0.857129	0.824196	0.0382196	Down_regulated
Q62167	Ddx3x	DEAD box helicase 3, X-linked	13205	ENSMUSG00000000787	___1	1	124.95	594	2	439.681	Phospho (STY)	S	HYKGSSRGRSKSSRFSGGFGARDYRQSSGAS	FS(1)GGFGAR	1927800	2034900	2023300	1340700	1373800	1542800	>>>>>>	29350000	31687000	30346000	29942000	30538000	35112000	3467	>>>>>>	0.0656831	0.0642188	0.0666744	0.0447766	0.0449866	0.0439394	>>>>>>	1.19323	1.16663	1.21124	0.813432	0.817247	0.798224	0.680156	1.15042e-05	Down_regulated
Q62252	Spa17	sperm autoantigenic protein 17	20686	ENSMUSG00000001948	___1	0.788577	79.837	54	3	515.892	Phospho (STY)	S	AAAYFENLLEKREKTSFDPAEWGAKVEDRFY	EKT(0.211)S(0.789)FDPAEWGAK	1475500	1416400	1507100	266400	330090	392380	>>>>>>	390769984	378510016	405680000	318369984	354769984	379409984	3480	>>>>>>	0.00377588	0.00374204	0.003715	0.000836762	0.000930434	0.00103418	>>>>>>	1.61428	1.59981	1.58825	0.357736	0.397783	0.442139	0.24939	1.21573e-06	Down_regulated
Q62419	Sh3gl1	SH3-domain GRB2-like 1	20405	ENSMUSG00000003200	___1	0.997661	129.63	288	2	474.713	Phospho (STY)	S	GGFPCAPAPKITASSSFRSSDKPIRMPSKSM	ITASS(0.002)S(0.998)FR	6244500	6670200	6029800	4148900	3895200	4871200	>>>>>>	228270000	235770000	231090000	239900000	245050000	277920000	3501	>>>>>>	0.0273558	0.0282911	0.0260929	0.0172943	0.0158955	0.0175273	>>>>>>	1.23915	1.28152	1.18195	0.783392	0.720032	0.793949	0.620471	0.000222941	Down_regulated
Q62433	Ndrg1	N-myc downstream regulated gene 1	17988	ENSMUSG00000005125	___1	0.999995	117.95	352	3	398.507	Phospho (STY)	S	LEGTRSRSHTSEGPRSRSHTSEGSRSRSHTS	SHTSEGPRS(1)R	2627100	2679200	2645200	1845000	2056000	2209500	>>>>>>	15020000	13982000	15462000	14238000	15455000	16272000	3508	>>>>>>	0.174907	0.191618	0.171077	0.129583	0.133031	0.135785	>>>>>>	1.1212	1.22832	1.09665	0.830658	0.852764	0.870418	0.741068	0.00210392	Down_regulated
Q62446	Fkbp3	FK506 binding protein 3	30795	ENSMUSG00000020949	___1	0.960586	148.91	34	3	604.265	Phospho (STY)	S	QLPKKDIIKFLQDHGSDSFLAEHKLLGNIKN	FLQDHGS(0.961)DS(0.039)FLAEHK	3925200	4067100	4461600	3465400	3635700	4087600	>>>>>>	221230000	220560000	228940000	225390000	242640000	270300000	3512	>>>>>>	0.0177426	0.0184399	0.0194881	0.0153751	0.0149839	0.0151225	>>>>>>	1.05243	1.09379	1.15597	0.912001	0.888796	0.897013	0.816976	0.00283908	Down_regulated
Q7TQE2	Zyx	zyxin	22793	ENSMUSG00000029860	___1	0.774571	99.366	269	4	696.82	Phospho (STY)	S	QKMVPPDAPSSVSTGSPQPPSFTYAQQKEKP	MVPPDAPS(0.003)S(0.002)VS(0.116)T(0.101)GS(0.775)PQPPS(0.003)FTYAQQK	1502600	1566600	1412600	1295900	1256700	1501000	>>>>>>	98503000	98766000	100650000	104570000	108460000	121810000	3521	>>>>>>	0.0152544	0.0158617	0.0140348	0.0123927	0.0115868	0.0123225	>>>>>>	1.12367	1.16841	1.03383	0.912872	0.853508	0.907702	0.804013	0.00775732	Down_regulated
Q64092-3	Tfe3	transcription factor E3	209446	ENSMUSG00000000134	___1	0.965364	137.09	413	3	536.934	Phospho (STY)	S	LSPLRAASDPLLSSVSPAVSKASSRRSSFSM	AASDPLLS(0.017)S(0.018)VS(0.965)PAVSK	1835400	1938100	1754000	1234200	1189700	1276100	>>>>>>	25199000	26388000	25079000	26599000	27956000	30444000	3539	>>>>>>	0.0728362	0.0734463	0.069939	0.0464002	0.0425562	0.0419163	>>>>>>	1.25907	1.26962	1.20899	0.802092	0.735642	0.724581	0.605272	8.75209e-05	Down_regulated
Q64327	Mea1	male enhanced antigen 1	17256	ENSMUSG00000002768	___1	1	102.06	170	2	434.192	Phospho (STY)	S	QWEDVVQKALQARQASPAWK___________	QAS(1)PAWK	38364000	37302000	37841000	24650000	26304000	28889000	>>>>>>	45870000	48129000	46435000	47765000	49758000	56485000	3563	>>>>>>	0.836364	0.775042	0.814924	0.516068	0.528639	0.511446	>>>>>>	1.26006	1.16768	1.22776	0.777507	0.796446	0.770543	0.641361	0.00010056	Down_regulated
Q64338-1	Pde1c	phosphodiesterase 1C	18575	ENSMUSG00000004347	___1	0.844741	91.616	3	3	712.641	Acetyl (Protein N-term),Oxidation (M),Phospho (STY)	S	_____________MESPTKEIEEFESNSLKH	MES(0.845)PT(0.155)KEIEEFESNSLK	6065600	6031900	6106100	4533100	5012000	5246900	>>>>>>								>>>>>>	6065600	6031900	6106100	4533100	5012000	5246900	>>>>>>	1.10298	1.09686	1.11035	0.82431	0.911394	0.954109	0.812587	0.00574395	Down_regulated
Q64430	Atp7a	ATPase, Cu++ transporting, alpha polypeptide	11977	ENSMUSG00000033792	___1	0.994351	101.3	1457	3	428.55	Phospho (STY)	S	GLLDRIVNYSRASINSLLSDKRSLNSVVTSE	AS(0.006)INS(0.994)LLSDKR	478230	507730	438440	271230	280430	293610	>>>>>>	26880000	27777000	27065000	27048000	27387000	30020000	3575	>>>>>>	0.0177913	0.0182788	0.0161995	0.0100277	0.0102395	0.00978048	>>>>>>	1.29678	1.33232	1.18076	0.730908	0.746345	0.712886	0.574861	0.000321632	Down_regulated
Q64442	Sord	sorbitol dehydrogenase	20322	ENSMUSG00000027227	___1	0.942442	131.67	206	3	552.599	Phospho (STY)	S	VAKAMGAAQVVVTDLSASRLTKAKEVGADFT	AMGAAQVVVT(0.02)DLS(0.942)AS(0.037)R	177260	156560	142920	126390	77771	112310	>>>>>>	789820032	761630016	803920000	754390016	789790016	878520000	3578	>>>>>>	0.000224431	0.000205559	0.000177779	0.000167539	9.84705e-05	0.00012784	>>>>>>	1.34441	1.23136	1.06495	1.00361	0.589868	0.7658	0.648026	0.0419493	Down_regulated
Q64442	Sord	sorbitol dehydrogenase	20322	ENSMUSG00000027227	___1	0.999251	116.13	169	3	333.166	Phospho (STY)	S	LIEPLSVGIYACRRGSVSLGNKVLVCGAGPV	RGS(0.999)VS(0.001)LGNK	3655800	3563500	3601800	2764500	3107500	3149300	>>>>>>	789820032	761630016	803920000	754390016	789790016	878520000	3578	>>>>>>	0.00462865	0.00467878	0.0044803	0.00366455	0.00393459	0.00358478	>>>>>>	1.11214	1.12418	1.07649	0.880491	0.945374	0.861324	0.81115	0.00202925	Down_regulated
G5E8B1	Ptpn13	protein tyrosine phosphatase, non-receptor type 13	19249	ENSMUSG00000034573	___1	0.810102	135.89	901	3	477.236	Phospho (STY)	S	LQAESVRGFNMGRAISTGSLASSTINKLAVR	AIS(0.81)T(0.187)GS(0.003)LASSTINK	721190	752710	703290	643250	662380	714790	>>>>>>	38702000	40126000	38884000	41341000	42451000	47871000	10277	>>>>>>	0.0186344	0.0187587	0.0180869	0.0155596	0.0156034	0.0149316	>>>>>>	1.10073	1.10807	1.06839	0.919105	0.921691	0.882007	0.830833	0.000474394	Down_regulated
G5E8B1	Ptpn13	protein tyrosine phosphatase, non-receptor type 13	19249	ENSMUSG00000034573	___1	0.999996	125.18	240	2	495.728	Phospho (STY)	S	APLSQQTFLNKGLSKSMGFLSIRDTRDEEDY	S(1)MGFLSIR	576210	507560	533600	495620	446450	528830	>>>>>>	38702000	40126000	38884000	41341000	42451000	47871000	10277	>>>>>>	0.0148884	0.0126492	0.0137229	0.0119886	0.0105168	0.011047	>>>>>>	1.19405	1.01446	1.10058	0.961487	0.843452	0.88597	0.813186	0.0297112	Down_regulated
G5E8B1	Ptpn13	protein tyrosine phosphatase, non-receptor type 13	19249	ENSMUSG00000034573	___1	0.988457	79.059	1286	2	453.671	Phospho (STY)	S	SPSPSVTTKVNEKTFSDSNRSKAKRRGISDL	T(0.003)FS(0.988)DS(0.009)NR	1815800	1750700	1788200	1287300	1413000	1506500	>>>>>>	38702000	40126000	38884000	41341000	42451000	47871000	10277	>>>>>>	0.0469175	0.0436301	0.0459881	0.0311386	0.0332854	0.03147	>>>>>>	1.21114	1.12628	1.18715	0.80382	0.859239	0.812375	0.702337	0.000333252	Down_regulated
Q64701	Rbl1	RB transcriptional corepressor like 1	19650	ENSMUSG00000027641	___1	0.999991	134.88	1036	3	493.912	Phospho (STY)	S	QKTKKRVIAISGDADSPAKRLCQENDDVLLK	VIAISGDADS(1)PAKR	4919700	4708600	4807100	3289100	3396900	3616800	>>>>>>	13582000	13915000	13301000	13426000	13292000	14881000	3599	>>>>>>	0.362222	0.338383	0.361409	0.24498	0.25556	0.243048	>>>>>>	1.20366	1.12444	1.20096	0.814066	0.849223	0.807647	0.700168	0.000262437	Down_regulated
Q68ED7	Crtc1	CREB regulated transcription coactivator 1	382056	ENSMUSG00000003575	___1	1	140.22	113	4	386.204	Phospho (STY)	S	HGLVDRVYRERGRLGSPHRRPLSVDKHGRQA	LGS(1)PHRRPLSVDK	6992100	7179300	7066000	4360900	4845700	5293500	>>>>>>	11566000	11743000	11147000	11752000	12130000	13529000	3623	>>>>>>	0.604539	0.611368	0.633893	0.371077	0.399481	0.391271	>>>>>>	1.20441	1.21802	1.26289	0.739289	0.795876	0.77952	0.628083	4.78115e-05	Down_regulated
Q5F258	Git1	GIT ArfGAP 1	216963	ENSMUSG00000011877	___1	0.837733	93.495	498	3	562.923	Phospho (STY)	S	LPSERAEHTLMGPGGSTHRRDRQAFSMYEPG	AEHTLMGPGGS(0.838)T(0.162)HRR	1200600	1228200	1271900	1126600	869580	1041900	>>>>>>	818120	863320	869080	826500	831280	961420	10468	>>>>>>	1.46751	1.42265	1.4635	1.3631	1.04607	1.08371	>>>>>>	1.12216	1.08785	1.11909	1.04232	0.799899	0.828678	0.802286	0.0468483	Down_regulated
D3YWJ9	Radil	Ras association and DIL domains	231858	ENSMUSG00000029576	___1	0.910061	41.724	33	3	337.495	Phospho (STY)	S	KRQSQLLSTMLSRTLSYKYRDLDSTFCSLGA	T(0.084)LS(0.91)Y(0.003)KY(0.003)R	835000	842740	853460	591040	689300	742230	>>>>>>								>>>>>>	835000	842740	853460	591040	689300	742230	>>>>>>	1.10019	1.11039	1.12451	0.778748	0.908215	0.977955	0.799056	0.0191028	Down_regulated
G3UZ19	Brsk2	BR serine/threonine kinase 2	75770	ENSMUSG00000053046	___1	1	122.96	179	2	506.22	Phospho (STY)	S	LPPRNEIDPPRKRVDSPMLNRHGKRRPERKS	VDS(1)PMLNR	1594900	1715800	1541600	1306700	1377900	1340600	>>>>>>								>>>>>>	1594900	1715800	1541600	1306700	1377900	1340600	>>>>>>	1.07794	1.15965	1.04191	0.883154	0.931276	0.906066	0.829545	0.00765711	Down_regulated
Q69ZA1-2	Cdk13	cyclin-dependent kinase 13	69562	ENSMUSG00000041297	___1	0.98496	236.75	384	2	824.836	Phospho (STY)	S	PSYSRHSSYERGGDVSPSPYSSSSWRRSRSP	GGDVS(0.985)PS(0.015)PYSSSSWR	6074800	6993900	5455600	4745700	4168600	4598700	>>>>>>	539030	573680	527810	568570	554000	582880	3644	>>>>>>	11.2699	12.1913	10.3363	8.34673	7.52455	7.88962	>>>>>>	1.17479	1.27084	1.07748	0.87008	0.784374	0.82243	0.703038	0.00465292	Down_regulated
E9Q8Q7	Lrrcc1	leucine rich repeat and coiled-coil domain containing 1	71710	ENSMUSG00000027550	___1	0.850436	137.78	264	2	628.776	Phospho (STY)	S	NRKMRQPYLRDLYVRSSLVNCNNLRDLDEQK	S(0.85)S(0.15)LVNCNNLR	21240000	20968000	21493000	10289000	10753000	12272000	>>>>>>								>>>>>>	21240000	20968000	21493000	10289000	10753000	12272000	>>>>>>	1.31361	1.29679	1.32926	0.636335	0.665031	0.758975	0.522975	8.09803e-05	Down_regulated
F7DEJ0	Ric1	RAB6A GEF complex partner 1	226089	ENSMUSG00000038658	___1	0.952873	93.691	193	3	521.575	Phospho (STY)	S	TPEMDAGISNIQRSQSWLSNIGPTHRDTDRA	S(0.046)QS(0.953)WLS(0.001)NIGPTHR	1258500	1261300	1125800	1006800	989790	943880	>>>>>>								>>>>>>	1258500	1261300	1125800	1006800	989790	943880	>>>>>>	1.14651	1.14906	1.02562	0.917209	0.901712	0.859888	0.806581	0.00835961	Down_regulated
Q69ZL1	Fgd6	FYVE, RhoGEF and PH domain containing 6	13998	ENSMUSG00000020021	___1	1	128.81	494	3	395.192	Phospho (STY)	S	QRHSLPAAGVLKKAASEELVEKSSSGKETNV	KAAS(1)EELVEK	1655700	1724200	1689000	1380400	1363400	1467600	>>>>>>	7764700	7987100	7638200	7908500	8220500	8604800	3654	>>>>>>	0.213234	0.215873	0.221125	0.174546	0.165854	0.170556	>>>>>>	1.10181	1.11544	1.14258	0.901902	0.856986	0.881283	0.785805	0.000170295	Down_regulated
F8WIE5	Hectd1	HECT domain E3 ubiquitin protein ligase 1	207304	ENSMUSG00000035247	___1	1	125.61	1567	2	658.277	Phospho (STY)	S	VANIARTNATNNMNLSRSSSDNNTNTLGRNV	TNATNNMNLS(1)R	1191700	1416700	1198600	1042500	893750	1080200	>>>>>>	119760000	120370000	120480000	125780000	126120000	143670000	10187	>>>>>>	0.00995073	0.0117695	0.00994854	0.00828828	0.0070865	0.00751862	>>>>>>	1.09424	1.29425	1.094	0.911431	0.779276	0.826794	0.722901	0.0140055	Down_regulated
Q3TGM7	Hbs1l	Hbs1-like (S. cerevisiae)	56422	ENSMUSG00000019977	___1	0.853896	112.95	149	2	635.782	Phospho (STY)	S	AGQPSKVISRSSQSESEIVPKVAKMTVSGKK	SS(0.006)QS(0.139)ES(0.854)EIVPK	9642200	9800400	10337000	7893800	8615600	8994700	>>>>>>	115740000	114090000	117150000	112830000	117820000	128410000	3662	>>>>>>	0.0833091	0.0859006	0.0882373	0.0699619	0.0731251	0.0700467	>>>>>>	1.06221	1.09525	1.12504	0.892028	0.93236	0.89311	0.827874	0.00111026	Down_regulated
Q69ZW3	Ehbp1	EH domain binding protein 1	216565	ENSMUSG00000042302	___1	0.75515	79.36	765	4	610.562	Phospho (STY)	S	CRLDGELAITKPNVSSPSKLGYNRDTDFTKK	LDGELAIT(0.003)KPNVS(0.226)S(0.755)PS(0.016)KLGYNR	2762400	2995300	2822600	2362700	2597700	2570900	>>>>>>	57206000	56011000	55608000	57460000	60921000	66562000	3664	>>>>>>	0.0482886	0.053477	0.0507589	0.041119	0.0426405	0.0386241	>>>>>>	1.05392	1.16716	1.10784	0.897442	0.930648	0.84299	0.802387	0.00615414	Down_regulated
Q69ZZ6	Tmcc1	transmembrane and coiled coil domains 1	330401	ENSMUSG00000030126	___1	0.930722	64.792	120	3	331.826	Phospho (STY)	S	VLQQIRVPPKMKRGTSLHSRRGKSEAPKGSP	RGT(0.068)S(0.931)LHS(0.001)R	1104200	1126100	1031000	814280	909210	949020	>>>>>>								>>>>>>	1104200	1126100	1031000	814280	909210	949020	>>>>>>	1.11652	1.13866	1.0425	0.823363	0.919352	0.959606	0.819462	0.0163156	Down_regulated
H7BX26	Cep170	centrosomal protein 170	545389	ENSMUSG00000057335	___1	0.999096	187.62	1008	5	822.163	Phospho (STY)	S	DGRKFVQSSGRIRQPSIDLTDDDQTSSVPHS	IRQPS(0.999)IDLT(0.001)DDDQTSSVPHSAISDIMSSDQETYSCK	1603700	1558200	1571500	1293900	1429100	1465100	>>>>>>	116280000	119940000	115230000	116650000	122360000	135190000	3673	>>>>>>	0.0137917	0.0129915	0.0136379	0.0110922	0.0116795	0.0108373	>>>>>>	1.11779	1.05294	1.10533	0.898998	0.946599	0.878346	0.83147	0.00290029	Down_regulated
H7BX26	Cep170	centrosomal protein 170	545389	ENSMUSG00000057335	___1	0.978159	87.511	443	3	741.719	Phospho (STY)	S	RGGHGVPHGKLLKQKSEEPSVSLPFLQTALL	QKS(0.978)EEPS(0.022)VSLPFLQTALLR	1203700	1061400	1142800	888270	924160	972170	>>>>>>	116280000	119940000	115230000	116650000	122360000	135190000	3673	>>>>>>	0.0103517	0.00884942	0.00991756	0.00761483	0.0075528	0.00719114	>>>>>>	1.20656	1.03145	1.15595	0.887553	0.880322	0.838169	0.767849	0.00839654	Down_regulated
A0A1Y7VLN0	Togaram1	TOG array regulator of axonemal microtubules 1	328108	ENSMUSG00000035614	___1	0.786746	64.565	594	3	558.205	Phospho (STY)	S	HGADTDWLMSGNRTQSAHCYCGDHTRDSMQL	T(0.209)QS(0.787)AHCY(0.004)CGDHTR	128760	136680	115500	87562	84934	81072	>>>>>>								>>>>>>	128760	136680	115500	87562	84934	81072	>>>>>>	1.21757	1.29247	1.09218	0.827999	0.803148	0.766629	0.665638	0.00277308	Down_regulated
Q6DFV7-2	Ncoa7	nuclear receptor coactivator 7	211329	ENSMUSG00000039697	___1	0.933404	51.166	92	4	484.462	Phospho (STY)	S	NQLKEIRRTELKRYYSVDDNQNKTHDKKEKK	Y(0.008)Y(0.029)S(0.933)VDDNQNKT(0.03)HDKK	626490	563500	615890	433660	477930	480680	>>>>>>								>>>>>>	626490	563500	615890	433660	477930	480680	>>>>>>	1.17535	1.05717	1.15546	0.813583	0.896637	0.901796	0.770965	0.00506926	Down_regulated
A0A0R4J144	4930432K21Rik	RIKEN cDNA 4930432K21 gene	74666	ENSMUSG00000008129	___1	0.999096	104.2	544	2	451.225	Phospho (STY)	S	STHRDLEAFKRRKTKSLPYLTKGLGSLPRGD	S(0.999)LPYLT(0.001)K	560020	585900	613900	403750	425570	499440	>>>>>>								>>>>>>	560020	585900	613900	403750	425570	499440	>>>>>>	1.08792	1.13819	1.19259	0.784341	0.826729	0.970232	0.755054	0.0119537	Down_regulated
Q6DID5	Pwwp3a	PWWP domain containing 3A, DNA repair factor	68114	ENSMUSG00000020156	___1	0.901346	60.641	157	3	364.833	Phospho (STY)	S	EDGQAVVAQCASKRRSEYSSKSLLPSSALED	RRS(0.901)EYS(0.08)S(0.019)K	1960400	1703800	1668800	1395200	1433700	1613800	>>>>>>	95435000	94917000	95908000	90202000	95905000	105360000	3693	>>>>>>	0.0205417	0.0179504	0.0174	0.0154675	0.0149492	0.015317	>>>>>>	1.21279	1.05979	1.0273	0.913203	0.8826	0.904318	0.818249	0.025995	Down_regulated
Q6GQT0-2	Cdc14a	CDC14 cell division cycle 14A	229776	ENSMUSG00000033502	___1	0.995817	97.223	302	3	419.194	Phospho (STY)	S	DIFRSKLKNRPSSEGSITKIISTLDDMSIGA	NRPSSEGS(0.996)IT(0.004)K	774500	813460	781990	594270	612870	645620	>>>>>>	345190	375770	338650	336790	324280	388050	3698	>>>>>>	2.24369	2.16478	2.30914	1.76451	1.88994	1.66375	>>>>>>	1.11851	1.07917	1.15113	0.87963	0.942158	0.829402	0.791681	0.00385625	Down_regulated
Q6GQX2	Nckap5l	NCK-associated protein 5-like	380969	ENSMUSG00000023009	___1	0.995627	106.58	625	2	539.719	Phospho (STY)	S	YSGPQEKSMDRAGSESPHASRRTPGGSSKKP	AGS(0.004)ES(0.996)PHASR	380790	325010	381490	284170	314670	289440	>>>>>>								>>>>>>	380790	325010	381490	284170	314670	289440	>>>>>>	1.1565	0.987087	1.15862	0.863052	0.955684	0.879058	0.816967	0.0339492	Down_regulated
Q6GQX2	Nckap5l	NCK-associated protein 5-like	380969	ENSMUSG00000023009	___1	0.999997	134.33	473	3	537.275	Phospho (STY)	S	PPASEKVPSPGGPQLSPQLPRSSRIPCRNSG	VPSPGGPQLS(1)PQLPR	266390	302860	258860	197170	160870	226530	>>>>>>								>>>>>>	266390	302860	258860	197170	160870	226530	>>>>>>	1.13142	1.28632	1.09944	0.83743	0.683255	0.962129	0.705909	0.0254278	Down_regulated
D3YUH8	Arhgap20	Rho GTPase activating protein 20	244867	ENSMUSG00000053199	___1	1	82.34	855	3	416.543	Phospho (STY)	S	AGLLHGEDDYLRRHKSLQIEGQKLINQSLVM	HKS(1)LQIEGQK	1435200	1406400	1376300	1003600	1110000	1262100	>>>>>>	11665000	11525000	11923000	12607000	13279000	14038000	3707	>>>>>>	0.123035	0.12203	0.115432	0.0796066	0.0835906	0.089906	>>>>>>	1.20308	1.19326	1.12874	0.778421	0.817378	0.879132	0.702094	0.000730281	Down_regulated
D3YUH8	Arhgap20	Rho GTPase activating protein 20	244867	ENSMUSG00000053199	___1	0.958163	103.2	694	3	401.513	Phospho (STY)	S	LSYLREFYQKKLRKSSCDAVLSRKDEDYLKQ	KS(0.042)S(0.958)CDAVLSR	18437000	19407000	19351000	16067000	16548000	17240000	>>>>>>	11665000	11525000	11923000	12607000	13279000	14038000	3707	>>>>>>	1.58054	1.6839	1.623	1.27445	1.24618	1.2281	>>>>>>	1.09808	1.1699	1.12758	0.885428	0.865786	0.853222	0.767011	0.00032196	Down_regulated
D3YUH8	Arhgap20	Rho GTPase activating protein 20	244867	ENSMUSG00000053199	___1	1	61.235	633	3	359.513	Phospho (STY)	S	LEPKPVNVFVGYRKVSLGEHARAPAGPGTLS	KVS(1)LGEHAR	1547100	1401500	1500500	927980	1003400	1092100	>>>>>>	11665000	11525000	11923000	12607000	13279000	14038000	3707	>>>>>>	0.132628	0.121605	0.125849	0.0736083	0.0755629	0.077796	>>>>>>	1.31087	1.20193	1.24388	0.727536	0.746855	0.768926	0.597153	0.000118817	Down_regulated
D3YUH8	Arhgap20	Rho GTPase activating protein 20	244867	ENSMUSG00000053199	___1	0.99868	127.3	811	3	564.563	Phospho (STY)	S	LTDAQKSSRVQHRRCSEPSIDDQNYKLSYLR	RCS(0.999)EPS(0.001)IDDQNYK	8991000	9372100	9747900	7852000	8117300	9644900	>>>>>>	11665000	11525000	11923000	12607000	13279000	14038000	3707	>>>>>>	0.770767	0.813197	0.817571	0.622829	0.611289	0.687057	>>>>>>	1.06984	1.12873	1.1348	0.864498	0.84848	0.953647	0.799977	0.00456559	Down_regulated
D3YUH8	Arhgap20	Rho GTPase activating protein 20	244867	ENSMUSG00000053199	___1	0.999889	132.17	10	2	512.26	Phospho (STY)	S	______MKTLAERRRSAPSLILDKALQKRPS	S(1)APSLILDK	1734600	1801500	1865100	1163600	1317400	1401400	>>>>>>	11665000	11525000	11923000	12607000	13279000	14038000	3707	>>>>>>	0.148701	0.156312	0.156429	0.0922979	0.0992093	0.099829	>>>>>>	1.18522	1.24588	1.24681	0.735658	0.790745	0.795684	0.63136	8.64808e-05	Down_regulated
Q6IRU7	Cep78	centrosomal protein 78	208518	ENSMUSG00000041491	___1	0.934629	51.819	698	3	556.588	Phospho (STY)	S	SSEKGSTASEPSRRPSAERHPRKDLLSDADP	GSTAS(0.001)EPS(0.064)RRPS(0.935)AER	168710	160260	170520	137370	128000	151290	>>>>>>	18213000	18615000	18586000	17874000	18601000	20595000	3717	>>>>>>	0.00926316	0.00860919	0.00917465	0.00768546	0.00688135	0.00734596	>>>>>>	1.1352	1.05505	1.12435	0.941851	0.843307	0.900244	0.810174	0.00527399	Down_regulated
Q6KCD5	Nipbl	NIPBL cohesin loading factor	71175	ENSMUSG00000022141	___1	0.967212	109.54	872	4	441.938	Phospho (STY)	S	DGSKTEKLERKHRHESGDSRDRPSGEQKSRP	HES(0.967)GDS(0.033)RDRPSGEQK	1318900	1152800	1340000	904280	1043400	1125700	>>>>>>	158320000	159790000	159080000	150280000	159230000	175710000	3722	>>>>>>	0.0083306	0.00721447	0.00842343	0.0060173	0.00655279	0.00640658	>>>>>>	1.16389	1.00796	1.17686	0.840695	0.91551	0.895083	0.791734	0.0166565	Down_regulated
A0A0A0MQA2	Mapkbp1	mitogen-activated protein kinase binding protein 1	26390	ENSMUSG00000033902	___1	0.948133	179.43	815	2	640.816	Phospho (STY)	S	PILSKSTKKELASGSSPALLRSLSHWEMSRA	ELAS(0.016)GS(0.036)S(0.948)PALLR	5482100	5321900	5395400	4129200	4289300	4462400	>>>>>>	66694000	68430000	67070000	68104000	70186000	78788000	3725	>>>>>>	0.0821978	0.0777714	0.0804443	0.0606308	0.0611133	0.0566381	>>>>>>	1.17763	1.11422	1.15251	0.868645	0.875558	0.811442	0.741981	0.000417335	Down_regulated
A0A0A0MQA2	Mapkbp1	mitogen-activated protein kinase binding protein 1	26390	ENSMUSG00000033902	___1	0.974306	98.188	882	3	516.575	Phospho (STY)	S	DLRQIETLAPSPRGPSQDSLAVSPAGPGKHG	GPS(0.974)QDS(0.026)LAVSPAGPGK	743540	646000	679490	495190	460730	518350	>>>>>>	66694000	68430000	67070000	68104000	70186000	78788000	3725	>>>>>>	0.0111485	0.0094403	0.0101311	0.00727109	0.00656441	0.00657905	>>>>>>	1.30814	1.1077	1.18876	0.853173	0.770254	0.771971	0.664538	0.0033091	Down_regulated
A0A0A0MQA2	Mapkbp1	mitogen-activated protein kinase binding protein 1	26390	ENSMUSG00000033902	___1	0.999988	112.55	889	3	516.575	Phospho (STY)	S	LAPSPRGPSQDSLAVSPAGPGKHGPQGPELS	GPSQDSLAVS(1)PAGPGK	883770	836200	866810	625070	757940	875050	>>>>>>	66694000	68430000	67070000	68104000	70186000	78788000	3725	>>>>>>	0.0132511	0.0122198	0.012924	0.00917817	0.010799	0.0111064	>>>>>>	1.14434	1.05527	1.11608	0.792606	0.932579	0.959122	0.809576	0.0221281	Down_regulated
Q6NV83-2	U2surp	U2 snRNP-associated SURP domain containing	67958	ENSMUSG00000032407	___1	0.999607	162.43	67	3	773.026	Phospho (STY)	S	KHNYRNESSRESLCDSPHQNLSRPLLENKLK	ESLCDS(1)PHQNLSRPLLENK	7093900	7697300	7035900	5019500	5889600	6517800	>>>>>>								>>>>>>	7093900	7697300	7035900	5019500	5889600	6517800	>>>>>>	1.08431	1.17654	1.07544	0.767234	0.900229	0.99625	0.798407	0.0385576	Down_regulated
Q6NXJ0	Wwc2	WW, C2 and coiled-coil domain containing 2	52357	ENSMUSG00000031563	___1	0.999779	175.48	640	4	639.541	Phospho (STY)	S	CPGELLCEGATDVEKSLPKRRGLHLRGDKTT	GLSDCPGELLCEGATDVEKS(1)LPK	1129900	999740	1084000	785000	973330	1046500	>>>>>>	72563000	72561000	73137000	71664000	76601000	83586000	3747	>>>>>>	0.0155713	0.0137779	0.0148215	0.0109539	0.0127065	0.01252	>>>>>>	1.16274	1.02883	1.10675	0.817952	0.948822	0.934899	0.819104	0.0249073	Down_regulated
Q6P1D7	Slx4	SLX4 structure-specific endonuclease subunit homolog (S. cerevisiae)	52864	ENSMUSG00000039738	___1	0.950868	52.527	1134	3	513.568	Phospho (STY)	S	PITLGAFDSGRQAYRSPSHPYPRHHRLSSSQ	QAY(0.002)RS(0.951)PS(0.042)HPY(0.005)PR	935620	938440	946470	754030	791690	919560	>>>>>>	20025000	20931000	19921000	20117000	21230000	23351000	3773	>>>>>>	0.0467226	0.0448349	0.0475112	0.0374822	0.0372911	0.0393799	>>>>>>	1.10707	1.06235	1.12576	0.888128	0.883599	0.933092	0.820841	0.00131725	Down_regulated
Q6P1D7	Slx4	SLX4 structure-specific endonuclease subunit homolog (S. cerevisiae)	52864	ENSMUSG00000039738	___1	1	160.47	1009	4	702.827	Phospho (STY)	S	LFSVIDVEEDHEHFQSPLKREAGLQHGEEGQ	SSELFSVIDVEEDHEHFQS(1)PLKR	621910	653380	584530	510050	520500	596080	>>>>>>	20025000	20931000	19921000	20117000	21230000	23351000	3773	>>>>>>	0.0310567	0.0312159	0.0293424	0.0253542	0.0245172	0.025527	>>>>>>	1.11572	1.12144	1.05413	0.910856	0.880787	0.917063	0.822991	0.00132573	Down_regulated
Q6P1E8	Efcab6	EF-hand calcium binding domain 6	77627	ENSMUSG00000022441	___1	1	87.913	1174	4	533.998	2 Phospho (STY)	S	ADDWAENMPKAPPPMSPKETAHRDIVARVQK	APPPMS(1)PKET(1)AHRDIVAR	31593000	30476000	32105000	17075000	18313000	19401000	>>>>>>	98210000	100600000	98761000	73097000	75126000	83470000	3774	>>>>>>	0.321688	0.302942	0.325078	0.233594	0.243764	0.232431	>>>>>>	1.16308	1.0953	1.17534	0.844571	0.881341	0.840366	0.747375	0.000502025	Down_regulated
Q6P1E8	Efcab6	EF-hand calcium binding domain 6	77627	ENSMUSG00000022441	___1	0.993651	202.72	1284	2	652.269	Phospho (STY)	S	AAGDSGESTMAQRGSSAPEFSQGTRSNLYSP	GS(0.006)S(0.994)APEFSQGTR	17244000	17174000	16899000	9570300	9830500	11722000	>>>>>>	98210000	100600000	98761000	73097000	75126000	83470000	3774	>>>>>>	0.175583	0.170716	0.17111	0.130926	0.130853	0.140434	>>>>>>	1.14558	1.11382	1.11639	0.854216	0.853743	0.916248	0.777361	0.000411556	Down_regulated
Q6P1E8	Efcab6	EF-hand calcium binding domain 6	77627	ENSMUSG00000022441	___1	0.953783	91.62	502	3	358.823	Phospho (STY)	S	SLLDVLDDSTKVRKMSPSTDTKTPLPVAWDS	KMS(0.954)PS(0.034)T(0.01)DT(0.002)K	6360500	6048100	6604600	952740	1230300	1273700	>>>>>>	98210000	100600000	98761000	73097000	75126000	83470000	3774	>>>>>>	0.0647643	0.0601203	0.0668746	0.0130339	0.0163765	0.0152594	>>>>>>	1.64356	1.52571	1.69712	0.33077	0.415596	0.387246	0.232947	2.50467e-05	Down_regulated
Q6P1E8	Efcab6	EF-hand calcium binding domain 6	77627	ENSMUSG00000022441	___1	0.999976	81.338	939	2	507.263	Phospho (STY)	S	YITYQEFLHRLGIRYSPKVHRPYKEDYFNFL	LGIRYS(1)PK	7312700	7601200	7439600	3217400	3037900	3231200	>>>>>>	98210000	100600000	98761000	73097000	75126000	83470000	3774	>>>>>>	0.0744598	0.0755586	0.0753293	0.0440155	0.0404374	0.0387109	>>>>>>	1.28191	1.30082	1.29687	0.757774	0.696173	0.66645	0.54655	2.86128e-05	Down_regulated
Q6P1E8	Efcab6	EF-hand calcium binding domain 6	77627	ENSMUSG00000022441	___1	0.999514	127.78	1214	2	645.777	Phospho (STY)	S	VQEFENFDTLKSNTVSRDEFRSICTRHIQIL	SNTVS(1)RDEFR	527520	586360	519820	181780	214040	241770	>>>>>>	98210000	100600000	98761000	73097000	75126000	83470000	3774	>>>>>>	0.00537135	0.00582863	0.00526341	0.00248683	0.00284908	0.00289649	>>>>>>	1.305	1.4161	1.27878	0.604192	0.692202	0.703721	0.500043	0.000222144	Down_regulated
Q6P1E8	Efcab6	EF-hand calcium binding domain 6	77627	ENSMUSG00000022441	___1	0.999998	110.38	487	3	500.239	Phospho (STY)	S	KQTFDPEGTGAVRVNSLLDVLDDSTKVRKMS	VNS(1)LLDVLDDSTK	373110	435420	423150	77049	109550	102130	>>>>>>	98210000	100600000	98761000	73097000	75126000	83470000	3774	>>>>>>	0.0037991	0.00432823	0.00428459	0.00105407	0.00145822	0.00122355	>>>>>>	1.41163	1.60823	1.59202	0.391658	0.541828	0.454634	0.300988	0.000149699	Down_regulated
Q6P3Y5-2	Zfp280c	zinc finger protein 280C	208968	ENSMUSG00000036916	___1	0.998794	106.35	528	2	486.711	Phospho (STY)	S	PGTKVIIRASLGSSQSRASSPPSSTIPSTSL	ASLGSS(0.001)QS(0.999)R	972580	970420	917060	879330	811040	949400	>>>>>>	6576300	6571300	6292100	7036700	7135900	8028200	3788	>>>>>>	0.147892	0.147675	0.145748	0.124963	0.113656	0.118258	>>>>>>	1.1117	1.11007	1.09558	0.939347	0.854352	0.888944	0.808669	0.0011019	Down_regulated
Q6P4S6	Sik3	SIK family kinase 3	70661	ENSMUSG00000034135	___1	0.999738	104.76	616	3	493.233	Phospho (STY)	S	TLHLPTERFSPVRRFSDGAASIQAFKAHLEK	RFS(1)DGAASIQAFK	457220	442770	506320	338100	381960	341110	>>>>>>								>>>>>>	457220	442770	506320	338100	381960	341110	>>>>>>	1.11179	1.07665	1.23118	0.822134	0.928786	0.829454	0.754578	0.00853018	Down_regulated
D3YWA4	Pcnp	PEST proteolytic signal containing nuclear protein	76302	ENSMUSG00000071533	___1	0.984484	50.354	20	3	309.167	Phospho (STY)	S	GFAIGSQTARKASAISIRLGASKPKETVPTL	KAS(0.016)AIS(0.984)IR	1335000	1263300	1300300	752330	777880	766890	>>>>>>								>>>>>>	1335000	1263300	1300300	752330	777880	766890	>>>>>>	1.29283	1.2234	1.25923	0.728567	0.75331	0.742667	0.589212	1.70641e-05	Down_regulated
F6VF16	Cfap126	cilia and flagella associated protein 126	75472	ENSMUSG00000026649	___1	0.993073	98.269	14	3	696.01	Phospho (STY)	S	__YEKAYLPTYLQNWSPARPTKEKIAAHEGY	AYLPTYLQNWS(0.993)PARPT(0.007)K	1469900	1525600	1467800	638880	709260	663720	>>>>>>								>>>>>>	1469900	1525600	1467800	638880	709260	663720	>>>>>>	1.36204	1.41365	1.36009	0.591998	0.657213	0.615015	0.450756	8.18398e-06	Down_regulated
Q6P926-2	Spata24	spermatogenesis associated 24	71242	ENSMUSG00000024352	___1	0.999824	64.103	85	3	309.827	Phospho (STY)	S	EKEKMAFEKALSSVKSRVLQESSKKDQLITK	ALSSVKS(1)R	2891700	3206700	3187100	1352300	1504700	1636300	>>>>>>								>>>>>>	2891700	3206700	3187100	1352300	1504700	1636300	>>>>>>	1.2592	1.39636	1.38783	0.588861	0.655224	0.712529	0.483905	0.000258272	Down_regulated
Q6P926-2	Spata24	spermatogenesis associated 24	71242	ENSMUSG00000024352	___1	1	96.009	144	3	364.537	Phospho (STY)	S	AGLYPNFCPRLRIQASPVLRKCLQGPGRSRK	IQAS(1)PVLRK	4454400	4247800	4384900	2461600	2619000	2948000	>>>>>>								>>>>>>	4454400	4247800	4384900	2461600	2619000	2948000	>>>>>>	1.26571	1.20701	1.24596	0.699461	0.744186	0.837671	0.613474	0.000411654	Down_regulated
Q6P9K8-2	Caskin1	CASK interacting protein 1	268932	ENSMUSG00000033597	___1	0.99971	118.09	918	3	586.607	Phospho (STY)	S	AEDGRLGVRAQRRRASDLAGSVDTGSAGSVK	RAS(1)DLAGSVDTGSAGSVK	10273000	10108000	9929400	7592400	8191800	8949700	>>>>>>	48942000	53346000	47283000	46384000	49140000	52953000	3828	>>>>>>	0.209902	0.18948	0.209999	0.163686	0.166703	0.169012	>>>>>>	1.13585	1.02534	1.13638	0.88576	0.902089	0.914583	0.819522	0.00633854	Down_regulated
Q6P9K8-2	Caskin1	CASK interacting protein 1	268932	ENSMUSG00000033597	___1	0.805572	129.9	820	3	986.129	Phospho (STY)	S	GRPKKRAHSLNRYAASDSEPERDELLVPAAA	YAAS(0.806)DS(0.194)EPERDELLVPAAAGPYATVQR	1348500	1402900	1470100	1077400	1171300	1196500	>>>>>>	48942000	53346000	47283000	46384000	49140000	52953000	3828	>>>>>>	0.027553	0.0262981	0.0310915	0.0232278	0.023836	0.0225955	>>>>>>	1.06931	1.02061	1.20664	0.901457	0.925058	0.876917	0.820075	0.0261923	Down_regulated
Q6P9N1	Fam126a	family with sequence similarity 126, member A	84652	ENSMUSG00000028995	___1	0.99728	164.41	467	3	986.439	2 Phospho (STY)	S	KSFEQVSGAPVPRSPSPAIGCVAGADANRFS	SFEQVS(0.005)GAPVPRS(0.998)PS(0.997)PAIGCVAGADANR	1231500	1176100	1184500	1033700	999280	1159400	>>>>>>	18486000	19845000	18653000	20067000	19410000	22833000	3831	>>>>>>	0.066618	0.0592643	0.0635018	0.0515124	0.0514827	0.0507774	>>>>>>	1.1648	1.03622	1.11031	0.900681	0.900162	0.887829	0.811961	0.00520664	Down_regulated
D3YWC9	Mtss2	MTSS I-BAR domain containing 2	244654	ENSMUSG00000033763	___1	1	81.525	357	3	331.158	Phospho (STY)	S	SPAASDLAMVLTRGLSLEHQKSSRDSLQYSS	GLS(1)LEHQK	1655800	1690500	1602200	1166500	1166300	1390000	>>>>>>								>>>>>>	1655800	1690500	1602200	1166500	1166300	1390000	>>>>>>	1.14571	1.16972	1.10862	0.807145	0.807007	0.961794	0.752309	0.00659458	Down_regulated
Q6PAJ1	Bcr	BCR activator of RhoGEF and GTPase	110279	ENSMUSG00000009681	___1	0.970003	99.669	303	2	552.216	Phospho (STY)	S	MMVEGEGKSPLLRSQSTSEQEKRLTWPRRSY	S(0.001)QS(0.97)T(0.025)S(0.004)EQEK	5976600	5858800	5587100	4835500	5109200	5623300	>>>>>>	24800000	24741000	23563000	25260000	25400000	29066000	3845	>>>>>>	0.240992	0.236805	0.237113	0.191429	0.20115	0.193467	>>>>>>	1.11145	1.09214	1.09356	0.88287	0.927701	0.892267	0.819746	0.000189745	Down_regulated
Q6PAJ1	Bcr	BCR activator of RhoGEF and GTPase	110279	ENSMUSG00000009681	___1	0.996139	80.916	356	2	544.245	Phospho (STY)	S	TSSEEDFSSGQSSRVSPSPTTYRMFRDKSRS	VS(0.996)PS(0.003)PT(0.001)TYR	3294800	3024300	3156100	2289500	2514500	2701900	>>>>>>	24800000	24741000	23563000	25260000	25400000	29066000	3845	>>>>>>	0.132855	0.122238	0.133943	0.0906374	0.0989961	0.0929574	>>>>>>	1.18686	1.09202	1.19658	0.809712	0.884384	0.830438	0.726387	0.00138514	Down_regulated
Q6PAM0	Prkab2	protein kinase, AMP-activated, beta 2 non-catalytic subunit	108097	ENSMUSG00000038205	___1	0.867279	181.14	38	3	664.295	Oxidation (M),Phospho (STY)	S	GGGHGPGKEHKIMVGSTDDPSVFSLPDSKLP	IMVGS(0.867)T(0.132)DDPS(0.001)VFSLPDSK	6480000	6391500	6892400	4860400	5362500	5682200	>>>>>>	9577800	9422800	8984300	8822100	9318900	10035000	3848	>>>>>>	0.676565	0.678302	0.76716	0.550935	0.575443	0.566238	>>>>>>	1.06416	1.06689	1.20666	0.866558	0.905107	0.890628	0.797641	0.00963241	Down_regulated
F7ADS7	Gapvd1	GTPase activating protein and VPS9 domains 1	66691	ENSMUSG00000026867	___1	0.964495	110.38	297	3	874.061	Phospho (STY)	S	KSSSLDMTPYSTPQMSPATTPANKKNRLPIG	SSSLDMTPYS(0.002)T(0.032)PQMS(0.964)PAT(0.001)TPANKK	683560	679130	762270	513680	464730	608890	>>>>>>								>>>>>>	683560	679130	762270	513680	464730	608890	>>>>>>	1.10481	1.09765	1.23203	0.830244	0.751127	0.984128	0.746979	0.0233811	Down_regulated
A0A286YDE4	Ttbk1	tau tubulin kinase 1	106763	ENSMUSG00000015599	___1	0.868398	76.302	484	2	520.218	Phospho (STY)	S	RVELQERRSRMDLPGSPSRQACSSQPAQMLS	MDLPGS(0.868)PS(0.132)R	1401800	1337300	1303400	1092400	1002200	1244000	>>>>>>								>>>>>>	1401800	1337300	1303400	1092400	1002200	1244000	>>>>>>	1.1395	1.08707	1.05952	0.887998	0.814675	1.01123	0.825875	0.036994	Down_regulated
Q6PCP5-3	Mff	mitochondrial fission factor	75734	ENSMUSG00000026150	___1	0.938512	180.31	154	3	557.573	Phospho (STY)	S	GQLVRNDSIPVLRGGSAAATSNPHHDNVRYG;RQNEIRYERPVLRGGSAAATSNPHHDNVRYG	GGS(0.939)AAAT(0.061)S(0.001)NPHHDNVR	378740	374840	385390	298720	295710	313020	>>>>>>								>>>>>>	378740	374840	385390	298720	295710	313020	>>>>>>	1.11045	1.09901	1.12994	0.875832	0.867007	0.917759	0.796729	0.000234153	Down_regulated
Q6PCP5-3	Mff	mitochondrial fission factor	75734	ENSMUSG00000026150	___1	1	139.54	146	2	497.242	Phospho (STY)	S	SENAVRQNGQLVRNDSIPVLRGGSAAATSNP	NDS(1)IPVLR	14339000	13641000	14955000	11492000	10792000	12539000	>>>>>>								>>>>>>	14339000	13641000	14955000	11492000	10792000	12539000	>>>>>>	1.10643	1.05257	1.15396	0.886751	0.832737	0.96754	0.811063	0.0129905	Down_regulated
F6RUK9	Phldb1	pleckstrin homology like domain, family B, member 1	102693	ENSMUSG00000048537	___1	0.944998	80.706	311	3	319.158	Phospho (STY)	S	GASPRQSPRAQRKLSSGDLRVPIPRERKNSI	KLS(0.055)S(0.945)GDLR	1630700	1534400	1482600	986010	992230	1180100	>>>>>>								>>>>>>	1630700	1534400	1482600	986010	992230	1180100	>>>>>>	1.25341	1.17939	1.13958	0.757882	0.762663	0.907067	0.679549	0.0029873	Down_regulated
Q6PDJ6	Fbxo42	F-box protein 42	213499	ENSMUSG00000028920	___1	1	112.94	488	3	455.561	Phospho (STY)	S	GYDLKVGLSLAPRRGSLPDQKDLRLSSIDLN	RGS(1)LPDQKDLR	2318600	2517900	2211500	1846900	1920500	2165300	>>>>>>	5335600	5366000	5212400	5112800	5541600	6074700	3883	>>>>>>	0.434553	0.469232	0.424277	0.361231	0.346561	0.356446	>>>>>>	1.08988	1.17686	1.06411	0.905984	0.869191	0.893983	0.801346	0.00351857	Down_regulated
Q6PDM2	Srsf1	serine and arginine-rich splicing factor 1	110809	ENSMUSG00000018379	___1	1	61.833	2	2	854.865	Acetyl (Protein N-term),Phospho (STY)	S	______________MSGGGVIRGPAGNNDCR	S(1)GGGVIRGPAGNNDCR	1081600	1266300	1125300	597240	710930	784840	>>>>>>	373950016	384510016	380750016	364600000	378769984	424280000	3888	>>>>>>	0.00289237	0.00329328	0.00295548	0.00163807	0.00187694	0.00184982	>>>>>>	1.19635	1.36218	1.22246	0.677543	0.776347	0.765127	0.586889	0.000983921	Down_regulated
Q6PDN3	Mylk	myosin, light polypeptide kinase	107589	ENSMUSG00000022836	___1	0.936014	259.6	1782	2	695.317	Phospho (STY)	S	WQKTGNAVRAIGRLSSMAMISGLSGRKSSTG	LS(0.064)S(0.936)MAMISGLSGR	3423400	3250300	3353800	2118000	2494900	2736700	>>>>>>	104820000	109760000	104590000	108370000	113350000	126140000	3890	>>>>>>	0.0326598	0.0296128	0.0320662	0.0195442	0.0220106	0.0216957	>>>>>>	1.24348	1.12747	1.22088	0.744118	0.838024	0.826036	0.670461	0.00102917	Down_regulated
Q6PFY9	Cdc14b	CDC14 cell division cycle 14B	218294	ENSMUSG00000033102	___1	0.832663	81.525	33	3	378.836	Phospho (STY)	S	SRRSSSSSPGVKKSRSSTPQELHRLEQQDDL	S(0.833)S(0.146)T(0.022)PQELHR	1291800	1415100	1329400	920010	971250	1048000	>>>>>>	32138000	34700000	29526000	33841000	35622000	39901000	3911	>>>>>>	0.0401954	0.040781	0.0450247	0.0271863	0.0272655	0.026265	>>>>>>	1.16667	1.18367	1.30685	0.789083	0.791382	0.762344	0.640603	0.000630611	Down_regulated
Q6PGF7	Exoc8	exocyst complex component 8	102058	ENSMUSG00000074030	___1	0.838119	97.457	28	3	664.624	Phospho (STY)	S	LESGGFEARLYVKQLSQQSDGDRDLQEHRQR	QLS(0.838)QQS(0.162)DGDRDLQEHR	318380	312470	299610	199820	252710	259470	>>>>>>	89513000	92641000	88511000	93932000	96608000	106350000	3918	>>>>>>	0.0035568	0.00337291	0.003385	0.00212728	0.00261583	0.00243977	>>>>>>	1.21964	1.15659	1.16073	0.729454	0.896978	0.836609	0.696373	0.00251417	Down_regulated
Q6PGH2	Jpt2	Jupiter microtubule associated homolog 2	52009	ENSMUSG00000024165	___1	0.994573	117.43	97	4	583.045	Phospho (STY)	S	QRLNPPGGKTSDIFGSPVTATAPLAHPNKPK	T(0.001)S(0.001)DIFGS(0.995)PVT(0.004)ATAPLAHPNKPK	2035900	2182000	2197400	1440100	1564000	1704700	>>>>>>	61888000	61618000	62205000	61733000	65016000	69860000	3923	>>>>>>	0.0328965	0.0354117	0.0353251	0.0233279	0.0240556	0.0244017	>>>>>>	1.12519	1.21122	1.20826	0.797905	0.822796	0.834632	0.692684	0.000274385	Down_regulated
Q6PGL7	Washc2	WASH complex subunit 2`	28006	ENSMUSG00000024104	___1	1	191.41	533	4	625.517	Phospho (STY)	S	NLKLVSETKTQKGLFSDEEDSEDLFSSQSSS	GLFS(1)DEEDSEDLFSSQSSSKPK	2321600	2281100	2551900	1919100	2058000	2222900	>>>>>>	20872000	21453000	21492000	20962000	22486000	24967000	3924	>>>>>>	0.11123	0.10633	0.118737	0.0915514	0.0915236	0.0890335	>>>>>>	1.09694	1.04861	1.17097	0.902864	0.902591	0.878034	0.80913	0.00445631	Down_regulated
Q6PGL7	Washc2	WASH complex subunit 2`	28006	ENSMUSG00000024104	___1	0.970039	121.35	538	3	833.686	Phospho (STY)	S	SETKTQKGLFSDEEDSEDLFSSQSSSKPKSA	GLFS(0.009)DEEDS(0.97)EDLFS(0.018)S(0.003)QSSSKPK	2032900	1712700	2150500	1464800	1701700	1793200	>>>>>>	20872000	21453000	21492000	20962000	22486000	24967000	3924	>>>>>>	0.0973984	0.079835	0.10006	0.0698788	0.0756782	0.0718228	>>>>>>	1.18137	0.968335	1.21365	0.847575	0.917917	0.871154	0.783933	0.038406	Down_regulated
Q6PGL7	Washc2	WASH complex subunit 2`	28006	ENSMUSG00000024104	___1	0.98877	94.96	873	3	804.664	Phospho (STY)	S	FAGTKKIRSSVPSGGSLFGDDEDDDLFSSAK	S(0.001)S(0.001)VPS(0.01)GGS(0.989)LFGDDEDDDLFSSAK	489230	511810	526090	420560	446140	491270	>>>>>>	20872000	21453000	21492000	20962000	22486000	24967000	3924	>>>>>>	0.0234395	0.0238573	0.0244784	0.020063	0.0198408	0.0196768	>>>>>>	1.07066	1.08974	1.11811	0.916426	0.906277	0.898785	0.830099	0.000226372	Down_regulated
Q6PHN1	Ccdc57	coiled-coil domain containing 57	71276	ENSMUSG00000048445	___1	0.925671	263.41	922	2	808.869	Phospho (STY)	S	ESDHRTHRSSSLASSSLQDIWRLLELGSSPS	SSSLAS(0.005)S(0.069)S(0.926)LQDIWR	2831300	2813600	2591200	2193300	2047000	2432600	>>>>>>	3739900	4529900	3863900	4007800	4241700	4659800	3925	>>>>>>	0.757052	0.621117	0.670618	0.547258	0.48259	0.52204	>>>>>>	1.26152	1.035	1.11749	0.911926	0.804165	0.869903	0.757466	0.0196314	Down_regulated
Q6PHZ5	Rbm15b	RNA binding motif protein 15B	109095	ENSMUSG00000074102	___1	1	140.81	263	4	484.241	2 Phospho (STY)	S	YLPLHGGYQYKQRSLSPVAAPPLREPRARHA	QRS(1)LS(1)PVAAPPLREPR	1073800	1257400	1170000	909640	941020	1148800	>>>>>>	9550700	9899900	8652900	9391900	9257400	10665000	3931	>>>>>>	0.112432	0.127011	0.135215	0.0968537	0.101651	0.107717	>>>>>>	0.990763	1.11924	1.19153	0.853488	0.895759	0.949216	0.817336	0.0363346	Down_regulated
Q6PR54	Rif1	replication timing regulatory factor 1	51869	ENSMUSG00000036202	___1	0.999955	114.08	1528	4	712.077	Phospho (STY)	S	EKPLRGRTRYQTRRASQGLISAVENSESDSS	RAS(1)QGLISAVENSESDSSEAKEEVSR	449770	453200	424580	317830	326060	413790	>>>>>>								>>>>>>	449770	453200	424580	317830	326060	413790	>>>>>>	1.13139	1.14002	1.06802	0.799495	0.820198	1.04088	0.796716	0.0482831	Down_regulated
Q6PR54	Rif1	replication timing regulatory factor 1	51869	ENSMUSG00000036202	___1	0.987849	143.05	1705	3	489.512	Phospho (STY)	S	VECQHKRSRRVRRSKSCDCCGEKSQSQEKSF	RS(0.012)KS(0.988)CDCCGEK	28660000	30870000	29198000	21147000	23553000	23214000	>>>>>>								>>>>>>	28660000	30870000	29198000	21147000	23553000	23214000	>>>>>>	1.09779	1.18244	1.1184	0.810013	0.902172	0.889187	0.765418	0.00230078	Down_regulated
Q6Q477	Atp2b4	ATPase, Ca++ transporting, plasma membrane 4	381290	ENSMUSG00000026463	___1	0.99999	156.03	329	4	706.579	Phospho (STY)	S	AKTQDGVALEIQPLNSQEGLDSEDKEKKIAR	TQDGVALEIQPLNS(1)QEGLDSEDKEK	38872000	38334000	41856000	29930000	33354000	36697000	>>>>>>	6001100	5945000	5552100	6276700	7074900	7805800	3942	>>>>>>	6.47748	6.44811	7.53877	4.76843	4.71441	4.70125	>>>>>>	1.12169	1.11661	1.30547	0.825739	0.816385	0.814105	0.693112	0.00432459	Down_regulated
Q6Q477	Atp2b4	ATPase, Ca++ transporting, plasma membrane 4	381290	ENSMUSG00000026463	___1	0.999826	111.07	335	4	738.602	Phospho (STY)	S	VALEIQPLNSQEGLDSEDKEKKIARIPKKEK	TQDGVALEIQPLNSQEGLDS(1)EDKEKK	3406700	3011700	3494300	1677000	1822000	1860600	>>>>>>	6001100	5945000	5552100	6276700	7074900	7805800	3942	>>>>>>	0.567679	0.506594	0.629365	0.267179	0.25753	0.238361	>>>>>>	1.38082	1.23223	1.53086	0.649883	0.626414	0.579788	0.447906	0.00100279	Down_regulated
Q6QI06	Rictor	RPTOR independent companion of MTOR, complex 2	78757	ENSMUSG00000050310	___1	0.973781	76.345	1369	2	445.674	Phospho (STY)	S	AKDVLFTDTITMKANSFESRLTPSRFMKALS	ANS(0.974)FES(0.026)R	1155200	1216600	1223400	975340	1030800	1039100	>>>>>>	57616000	59042000	57738000	60269000	62859000	70102000	3946	>>>>>>	0.02005	0.0206057	0.0211888	0.0161831	0.0163986	0.0148227	>>>>>>	1.10115	1.13167	1.1637	0.888784	0.900619	0.814069	0.76651	0.00125155	Down_regulated
Q6QI06	Rictor	RPTOR independent companion of MTOR, complex 2	78757	ENSMUSG00000050310	___1	0.999646	60.401	1301	3	469.925	Phospho (STY)	S	LVPPGSSHTLPRRAQSLKAPSIATIKSLADC	AQS(1)LKAPSIATIK	1245400	1093800	1121600	893600	896180	999560	>>>>>>	57616000	59042000	57738000	60269000	62859000	70102000	3946	>>>>>>	0.0216155	0.0185258	0.0194257	0.0148269	0.014257	0.0142587	>>>>>>	1.26026	1.08012	1.13259	0.86446	0.831235	0.831332	0.727626	0.00447124	Down_regulated
Q6QI06	Rictor	RPTOR independent companion of MTOR, complex 2	78757	ENSMUSG00000050310	___1	0.85133	67.645	1198	3	629.61	Phospho (STY)	S	KFPKSFGTETHRENTSRERLVVEGSASSHIK	SFGTETHRENT(0.149)S(0.851)RER	157300	144080	147600	115080	134140	144400	>>>>>>	57616000	59042000	57738000	60269000	62859000	70102000	3946	>>>>>>	0.00273014	0.0024403	0.00255638	0.00190944	0.00213398	0.00205986	>>>>>>	1.18444	1.05869	1.10905	0.828385	0.9258	0.893641	0.789883	0.00720046	Down_regulated
Q6RHR9	Magi1	membrane associated guanylate kinase, WW and PDZ domain containing 1	78178	ENSMUSG00000045095	___1	1	65.627	1423	3	328.494	Phospho (STY)	S	TDRRRARSPERRRERSLDKRNRDDKVGHRER	ERS(1)LDKR	3929900	3827700	3971700	2968400	3138400	3372100	>>>>>>								>>>>>>	3929900	3827700	3971700	2968400	3138400	3372100	>>>>>>	1.11181	1.08289	1.12363	0.839788	0.887883	0.953999	0.808139	0.00383379	Down_regulated
Q6S5L9	Shc4	SHC (Src homology 2 domain containing) family, member 4	271849	ENSMUSG00000035109	___1	0.999272	203.99	132	4	676.328	Phospho (STY)	S	LKLQENQDQTPSRPASPESNLNRTGPAPAPD	LKLQENQDQTPSRPAS(0.999)PESNLNR	8166600	8460100	8478000	6002100	6565400	7051300	>>>>>>	4844100	4907900	5018500	4701500	5031300	5844100	3957	>>>>>>	1.68589	1.72377	1.68935	1.27664	1.30491	1.20657	>>>>>>	1.1382	1.16378	1.14054	0.8619	0.88099	0.814595	0.742912	0.000159207	Down_regulated
Q6SP97	Enkur	enkurin, TRPC channel interacting protein	71233	ENSMUSG00000026679	___1	1	58.577	82	3	330.141	Phospho (STY)	S	SKEKTLPPKKKFNRCSPKKPAVPLRTDHPVM	FNRCS(1)PK	31082000	31545000	33800000	4844300	7959000	7671900	>>>>>>	35919000	34733000	37299000	17079000	19724000	20675000	3958	>>>>>>	0.865336	0.908214	0.906191	0.283641	0.403519	0.371071	>>>>>>	1.38899	1.45782	1.45457	0.455286	0.647707	0.595625	0.3949	0.000148254	Down_regulated
Q6V3W6-2	Drc7	dynein regulatory complex subunit 7	330830	ENSMUSG00000031786	___1	0.990112	73.783	46	3	628.298	Phospho (STY)	S	RVTKSAEVSREGTILSQDELRDLEGKLMAIE	EGT(0.01)ILS(0.99)QDELRDLEGK	906890	1059800	983430	358370	400860	405990	>>>>>>								>>>>>>	906890	1059800	983430	358370	400860	405990	>>>>>>	1.32221	1.54515	1.4338	0.522489	0.584438	0.591917	0.394974	0.000217764	Down_regulated
Q6V3W6-2	Drc7	dynein regulatory complex subunit 7	330830	ENSMUSG00000031786	___1	0.994333	74.392	35	2	528.758	Phospho (STY)	S	AERAERTEKLERVTKSAEVSREGTILSQDEL	VT(0.005)KS(0.994)AEVSR	2035100	1976500	2058600	636370	843480	807300	>>>>>>								>>>>>>	2035100	1976500	2058600	636370	843480	807300	>>>>>>	1.46106	1.41899	1.47793	0.45687	0.60556	0.579586	0.376783	5.08556e-05	Down_regulated
Q6VGS5	Ccdc88c	coiled-coil domain containing 88C	68339	ENSMUSG00000021182	___1	0.999877	97.771	1817	4	625.031	Phospho (STY)	S	ADLLRASGPEACRPESPQKPGGHEAAGARET	ASGPEACRPES(1)PQKPGGHEAAGAR	2377700	2305400	2518800	1676200	1899400	2051000	>>>>>>	58048000	58783000	57186000	57525000	59932000	66704000	3972	>>>>>>	0.0409609	0.0392188	0.0440457	0.0291386	0.0316926	0.0307478	>>>>>>	1.13883	1.0904	1.2246	0.81014	0.881147	0.854879	0.7372	0.00241916	Down_regulated
Q6W8Q3	Pcp4l1	Purkinje cell protein 4-like 1	66425	ENSMUSG00000038370	___1	1	45.368	26	3	256.133	Phospho (STY)	S	AANQASDPEEKGKPGSIKKAEEEEEIDIDLT	GKPGS(1)IK	2105800	2073300	2063100	1752400	1982400	2118800	>>>>>>	12086000	14078000	12776000	14030000	14780000	16774000	3978	>>>>>>	0.174235	0.147272	0.161482	0.124904	0.134127	0.126315	>>>>>>	1.20392	1.01762	1.11581	0.863057	0.926789	0.872805	0.797834	0.0172173	Down_regulated
Q6ZPJ0	Tex2	testis expressed gene 2	21763	ENSMUSG00000040548	___1	0.932698	160.16	221	2	473.697	Phospho (STY)	S	PPRHRHLMKTLVKSLSTDTSRQESDTVSYKP	S(0.002)LS(0.933)T(0.065)DTSR	2203300	2382100	2224500	1757500	1917400	2080200	>>>>>>	124050000	122560000	125250000	115150000	128030000	136950000	3992	>>>>>>	0.0177614	0.0194362	0.0177605	0.0152627	0.0149762	0.0151895	>>>>>>	1.06158	1.16168	1.06153	0.912237	0.895112	0.907861	0.826601	0.00492084	Down_regulated
Q6ZPJ3	Ube2o	ubiquitin-conjugating enzyme E2O	217342	ENSMUSG00000020802	___1	0.99917	104.01	510	2	419.228	Phospho (STY)	S	STTSSQSGSGTGRKKSIPLSIKNLKRKHKRK	S(0.999)IPLS(0.001)IK	435990	432540	457680	343390	369890	377070	>>>>>>	118560000	113710000	121100000	110930000	123410000	130220000	3993	>>>>>>	0.00367738	0.00380389	0.00377936	0.00309556	0.00299724	0.00289564	>>>>>>	1.08964	1.12713	1.11986	0.917244	0.888114	0.858007	0.798219	0.000402693	Down_regulated
Q6ZPQ6	Pitpnm2	phosphatidylinositol transfer protein, membrane-associated 2	19679	ENSMUSG00000029406	___1	0.868673	224.91	397	3	901.116	Phospho (STY)	S	DEIYQQSGSEFRVASSVEQLNIIEDEVSQPL	VAS(0.131)S(0.869)VEQLNIIEDEVSQPLAAPPSK	2005400	1952000	1956000	1482300	1689300	1704800	>>>>>>	18535000	18438000	17721000	18599000	18985000	21169000	3995	>>>>>>	0.108195	0.105868	0.110378	0.0796978	0.0889808	0.0805329	>>>>>>	1.13165	1.10731	1.15447	0.833583	0.930676	0.842317	0.768125	0.00149794	Down_regulated
Q6ZPS6	Ankib1	ankyrin repeat and IBR domain containing 1	70797	ENSMUSG00000040351	___1	0.998566	76.827	827	2	438.168	Phospho (STY)	S	SASMSVLHSSSLRDYSPASRSANQDSLQALS	DYS(0.999)PAS(0.001)R	1284700	1271300	1237400	1190500	1009700	1230800	>>>>>>	20915000	21233000	21306000	22000000	22887000	24834000	4000	>>>>>>	0.0614248	0.0598738	0.0580775	0.0541136	0.0441167	0.0495611	>>>>>>	1.12648	1.09804	1.0651	0.992402	0.809067	0.908912	0.823919	0.0259354	Down_regulated
Q6ZQB6-3	Ppip5k2	diphosphoinositol pentakisphosphate kinase 2	227399	ENSMUSG00000040648	___1	0.956715	61.602	1052	2	435.686	Phospho (STY)	S	VLRKVPEMSSMATRSSPGMRRKISLNTYTPT	S(0.043)S(0.957)PGMRR	978840	958140	963850	856230	818970	912310	>>>>>>	58560000	58458000	58928000	60782000	62447000	70992000	4021	>>>>>>	0.0167152	0.0163902	0.0163564	0.0140869	0.0131146	0.0128509	>>>>>>	1.12039	1.09861	1.09634	0.944223	0.879054	0.861375	0.809765	0.00133417	Down_regulated
Q6ZQF0	Topbp1	topoisomerase (DNA) II binding protein 1	235559	ENSMUSG00000032555	___1	0.995978	231.54	863	2	640.337	Phospho (STY)	S	ALETPNAASQKRKLSSPLSEVIVRNLTVALA	LS(0.004)S(0.996)PLSEVIVR	2134700	2105700	2212300	1712500	1821800	1857000	>>>>>>	74417000	74489000	74977000	74369000	77424000	83855000	4023	>>>>>>	0.0286856	0.0282686	0.0295064	0.0230271	0.0235302	0.0221454	>>>>>>	1.10924	1.09312	1.14098	0.890433	0.909887	0.856338	0.794611	0.000405078	Down_regulated
F8WHT2	Ssh1	slingshot protein phosphatase 1	231637	ENSMUSG00000042121	___1	0.990067	118.04	564	2	513.74	Phospho (STY)	S	LEKDGSPRTGRWRRASTQLDRSLLDQENLNN	RAS(0.99)T(0.01)QLDR	927300	889250	903270	687650	658120	697830	>>>>>>	5230800	5220400	4828000	5133300	5161600	6081800	4056	>>>>>>	0.177277	0.170341	0.18709	0.133959	0.127503	0.114741	>>>>>>	1.16769	1.12201	1.23233	0.882361	0.839839	0.755776	0.703566	0.0020864	Down_regulated
Q791V5	Mtch2	mitochondrial carrier 2	56428	ENSMUSG00000027282	___1	0.965777	127.38	106	3	845.407	Phospho (STY)	S	VLQYYQESEKPEELGSVTVQKEYSSSFDRVI	VLQYYQESEKPEELGS(0.966)VT(0.034)VQK	7787600	7471500	7916100	6107600	6838300	7225200	>>>>>>	204000000	194300000	201890000	196860000	213110000	229190000	4083	>>>>>>	0.0381745	0.0384534	0.03921	0.0310251	0.0320881	0.0315249	>>>>>>	1.08823	1.09618	1.11775	0.884426	0.91473	0.898675	0.816988	8.46695e-05	Down_regulated
Q7M6Y3-6	Picalm	phosphatidylinositol binding clathrin assembly protein	233489	ENSMUSG00000039361	___1	0.998886	107.65	16	3	512.919	Phospho (STY)	S	MSGQSLTDRITAAQHSVTGSAVSKTVCKATT	ITAAQHS(0.999)VT(0.001)GSAVSK	2523500	2821200	2680700	2091200	1983000	2266300	>>>>>>	95836000	98367000	96883000	94746000	98494000	111750000	4087	>>>>>>	0.0263314	0.0286804	0.0276695	0.0220716	0.0201332	0.0202801	>>>>>>	1.08833	1.18541	1.14363	0.912264	0.832144	0.838215	0.755733	0.00187468	Down_regulated
Q7M6Y6-3	Mroh2b	maestro heat-like repeat family member 2B	223825	ENSMUSG00000022155	___1	0.999994	154.81	513	2	565.74	Phospho (STY)	S	LVSCSLGQKMPMSTLSQRRRVMQLGERQRFP	MPMSTLS(1)QR	1315900	1382300	1323700	979770	1068300	1089400	>>>>>>								>>>>>>	1315900	1382300	1323700	979770	1068300	1089400	>>>>>>	1.10281	1.15845	1.10934	0.821109	0.895302	0.912985	0.780096	0.00173629	Down_regulated
Q7M6Z4	Kif27	kinesin family member 27	75050	ENSMUSG00000060176	___1	0.768302	129.17	977	2	593.771	Phospho (STY)	S	LLQEKSLLENKKLRSSQALSTDGLKISARLN	S(0.231)S(0.768)QALS(0.001)TDGLK	5704900	6184400	5688400	4462800	4556600	4996400	>>>>>>	170300000	171830000	169260000	162380000	169080000	186720000	4090	>>>>>>	0.0334991	0.0359914	0.0336075	0.0274837	0.0269494	0.0267588	>>>>>>	1.09064	1.17179	1.09417	0.894798	0.877402	0.871197	0.787521	0.000971762	Down_regulated
Q7M6Z4	Kif27	kinesin family member 27	75050	ENSMUSG00000060176	___1	0.963148	102.26	715	3	422.899	Phospho (STY)	S	SLQESQEINLQKLRTSELILNKAKQKMRELT	LRT(0.037)S(0.963)ELILNK	2348100	2270600	2217300	1784700	1868200	2007600	>>>>>>	170300000	171830000	169260000	162380000	169080000	186720000	4090	>>>>>>	0.013788	0.0132142	0.0131	0.0109909	0.0110492	0.0107519	>>>>>>	1.13491	1.08768	1.07827	0.904671	0.909472	0.885002	0.817711	0.00046066	Down_regulated
Q7M6Z4	Kif27	kinesin family member 27	75050	ENSMUSG00000060176	___1	0.99969	134.14	704	3	586.266	Phospho (STY)	S	SYLGNGDLKMESLQESQEINLQKLRTSELIL	MESLQES(1)QEINLQK	2947000	2860800	3018600	2370100	2224200	2180900	>>>>>>	170300000	171830000	169260000	162380000	169080000	186720000	4090	>>>>>>	0.0173048	0.016649	0.0178341	0.014596	0.0131547	0.0116801	>>>>>>	1.13824	1.09511	1.17306	0.960067	0.865265	0.768268	0.76139	0.0105617	Down_regulated
Q7M6Z4	Kif27	kinesin family member 27	75050	ENSMUSG00000060176	___1	0.993456	109	1365	2	614.294	Phospho (STY)	S	GVKPVKLCRRELRQISAMELSLRRCSLGAGG	QIS(0.993)AMELS(0.007)LR	736780	715110	815480	519480	561240	478910	>>>>>>	170300000	171830000	169260000	162380000	169080000	186720000	4090	>>>>>>	0.00432637	0.00416173	0.00481791	0.00319916	0.00331938	0.00256486	>>>>>>	1.1594	1.11528	1.29112	0.857324	0.889539	0.68734	0.682654	0.0100319	Down_regulated
Q7M6Z4	Kif27	kinesin family member 27	75050	ENSMUSG00000060176	___1	1	126.55	1036	2	542.233	Phospho (STY)	S	QALQRERDQLQRQRNSVDERLKHGRVLSPKE	QRNS(1)VDER	743190	717820	700510	515030	573710	637130	>>>>>>	170300000	171830000	169260000	162380000	169080000	186720000	4090	>>>>>>	0.004364	0.0041775	0.00413866	0.00317176	0.00339313	0.00341222	>>>>>>	1.15566	1.10627	1.09598	0.839931	0.898553	0.90361	0.786828	0.00097254	Down_regulated
Q7M6Z4	Kif27	kinesin family member 27	75050	ENSMUSG00000060176	___1	1	137.73	839	4	407.695	Phospho (STY)	S	SKKLASLSIQNEKRASELEHNVDHLKYQKVQ	RAS(1)ELEHNVDHLK	302790	328160	329710	230340	254890	323030	>>>>>>	170300000	171830000	169260000	162380000	169080000	186720000	4090	>>>>>>	0.00177798	0.00190979	0.00194795	0.00141852	0.00150751	0.00173002	>>>>>>	1.03654	1.11339	1.13563	0.826985	0.878863	1.00859	0.826169	0.0368883	Down_regulated
Q7M6Z4	Kif27	kinesin family member 27	75050	ENSMUSG00000060176	___1	0.992664	121.9	556	2	485.236	Phospho (STY)	S	QQLLVDQLSAELAKRSLSVPTSAKESCGDGP	S(0.993)LS(0.007)VPTSAK	3724100	3284900	3652200	2699700	2794900	3218800	>>>>>>	170300000	171830000	169260000	162380000	169080000	186720000	4090	>>>>>>	0.0218679	0.0191172	0.0215775	0.0166258	0.01653	0.0172386	>>>>>>	1.16157	1.01546	1.14614	0.883123	0.878036	0.915675	0.805507	0.0107813	Down_regulated
A0A0R4J0K8	Rnf139	ring finger protein 139	75841	ENSMUSG00000037075	___1	1	89.032	531	3	374.537	Phospho (STY)	S	WKTFMNRRTAVKKINSLPEIKGSHLQEIDDV	KINS(1)LPEIK	5817400	5974500	5805000	4351200	4600400	4897200	>>>>>>								>>>>>>	5817400	5974500	5805000	4351200	4600400	4897200	>>>>>>	1.10999	1.13997	1.10762	0.830231	0.87778	0.934411	0.787002	0.00170611	Down_regulated
Q7TMY8	Huwe1	HECT, UBA and WWE domain containing 1	59026	ENSMUSG00000025261	___1	0.980644	46.318	3135	3	458.217	Phospho (STY)	S	ALSAILRSPAFTSRLSGNRGVQYTRLAVQRG	S(0.001)PAFT(0.004)S(0.014)RLS(0.981)GNR	1456000	1587200	1479400	1034700	1177200	1278200	>>>>>>	355920000	366300000	357880000	359230016	375510016	418030016	4117	>>>>>>	0.00409081	0.00433306	0.00413379	0.00288033	0.00313494	0.00305768	>>>>>>	1.13473	1.20193	1.14665	0.798959	0.869584	0.848153	0.722503	0.000394885	Down_regulated
F6SMY7	Mycbp2	MYC binding protein 2, E3 ubiquitin protein ligase	105689	ENSMUSG00000033004	___1	0.999982	91.095	2779	2	469.192	Phospho (STY)	S	GRTSSGFRAESPGPGSRSSSPKPKPLPTPRS	AESPGPGS(1)R	692960	735160	726290	541920	603510	611840	>>>>>>	204560000	218100000	200630000	210190000	207390000	241140000	10101	>>>>>>	0.00338756	0.00337075	0.00362005	0.00257824	0.00291002	0.00253728	>>>>>>	1.10441	1.09892	1.1802	0.840552	0.94872	0.827199	0.773296	0.00535915	Down_regulated
F6SMY7	Mycbp2	MYC binding protein 2, E3 ubiquitin protein ligase	105689	ENSMUSG00000033004	___1	1	103.04	2947	3	560.599	Phospho (STY)	S	SIGKAPLKDEQEMRASPKISRKCANRHTRPK	APLKDEQEMRAS(1)PK	17194000	17519000	17864000	14126000	15204000	16573000	>>>>>>	204560000	218100000	200630000	210190000	207390000	241140000	10101	>>>>>>	0.0840536	0.0803255	0.0890395	0.0672059	0.0733112	0.0687277	>>>>>>	1.09004	1.04169	1.1547	0.871552	0.950728	0.891288	0.825688	0.00918189	Down_regulated
Q7TPM9	Mtmr10	myotubularin related protein 10	233315	ENSMUSG00000030522	___1	1	107.21	603	3	303.835	Phospho (STY)	S	KNGIITDQDLLPRRNSLVLKLKPDPPQHTDS	RNS(1)LVLK	743450	692950	639210	584160	538940	566670	>>>>>>	3473400	3595100	2921800	3477700	3244200	3672300	4151	>>>>>>	0.214041	0.192748	0.218773	0.167973	0.166124	0.154309	>>>>>>	1.15286	1.03817	1.17834	0.904728	0.894769	0.831133	0.780748	0.00729592	Down_regulated
Q7TPS5-3	C2cd5	C2 calcium-dependent domain containing 5	74741	ENSMUSG00000030279	___1	0.975224	121.5	463	4	559.732	2 Phospho (STY)	S	PEPRQRSRLLRSQSESSDEVTELDLSHGKKD	S(0.005)QS(0.052)ES(0.975)S(0.966)DEVT(0.002)ELDLSHGKK	6891900	6977300	7144300	5156400	5299200	6035200	>>>>>>								>>>>>>	6891900	6977300	7144300	5156400	5299200	6035200	>>>>>>	1.10258	1.11624	1.14296	0.824929	0.847775	0.965521	0.784772	0.0059151	Down_regulated
Q7TPV4	Mybbp1a	MYB binding protein (P160) 1a	18432	ENSMUSG00000040463	___1	0.914794	73.405	6	3	803.365	Acetyl (Protein N-term),Phospho (STY)	S	__________MAEMKSPTKAEPATPAEAAQS	AEMKS(0.915)PT(0.085)KAEPATPAEAAQSDR	10346000	9912800	10535000	8271800	8527500	9165100	>>>>>>	184580000	192300000	185470000	188140000	194500000	218430000	4154	>>>>>>	0.0560516	0.0515486	0.0568016	0.0439662	0.0438432	0.041959	>>>>>>	1.14325	1.0514	1.15855	0.89675	0.894241	0.85581	0.789336	0.00281933	Down_regulated
Q7TSD4-2	Tbata	thymus, brain and testes associated	65971	ENSMUSG00000020096	___1	0.997526	79.639	197	2	688.796	Phospho (STY)	S	PPLREPPPREQGAKYSAETGRLIPASSQALT	EQGAKY(0.001)S(0.998)AET(0.002)GR	568750	548190	594160	51540	88351	99625	>>>>>>								>>>>>>	568750	548190	594160	51540	88351	99625	>>>>>>	1.74945	1.68621	1.82761	0.158535	0.271763	0.306442	0.139978	1.53995e-05	Down_regulated
Q7TSD4-2	Tbata	thymus, brain and testes associated	65971	ENSMUSG00000020096	___1	0.906111	122.34	207	2	618.821	Phospho (STY)	S	QGAKYSAETGRLIPASSQALTRRNRQGQRVH	LIPAS(0.906)S(0.094)QALTR	2416200	2420700	2393300	782360	704880	1000500	>>>>>>								>>>>>>	2416200	2420700	2393300	782360	704880	1000500	>>>>>>	1.4918	1.49458	1.47766	0.483041	0.435203	0.617724	0.344076	5.87801e-05	Down_regulated
Q7TSD4-2	Tbata	thymus, brain and testes associated	65971	ENSMUSG00000020096	___1	0.865983	132.12	316	4	762.618	Phospho (STY)	S	LQELQEPQETQEAAYSPSLKKTRSPPLPKTD	LWNHLQELQEPQET(0.004)QEAAYS(0.866)PS(0.13)LKK	1796900	1798300	1881800	1059800	984220	1123700	>>>>>>								>>>>>>	1796900	1798300	1881800	1059800	984220	1123700	>>>>>>	1.24717	1.24814	1.30609	0.73557	0.683113	0.779921	0.578368	9.68532e-05	Down_regulated
Q7TSD4-2	Tbata	thymus, brain and testes associated	65971	ENSMUSG00000020096	___1	1	73.951	32	3	340.822	Phospho (STY)	S	KAEPQPETKPENLPRSHGDVGLQKETVVPGI	S(1)HGDVGLQK	2179500	2292800	2043100	781320	875070	966610	>>>>>>								>>>>>>	2179500	2292800	2043100	781320	875070	966610	>>>>>>	1.43099	1.50538	1.34144	0.512991	0.574545	0.634647	0.402585	0.000133645	Down_regulated
Q7TSD4-2	Tbata	thymus, brain and testes associated	65971	ENSMUSG00000020096	___1	0.991501	106.73	15	3	634.307	Acetyl (Protein N-term),Phospho (STY)	S	_MTTEVNQLSEHPLVSPKAEPQPETKPENLP	T(0.004)T(0.004)EVNQLS(0.001)EHPLVS(0.992)PK	902770	922550	912330	130800	215580	228020	>>>>>>								>>>>>>	902770	922550	912330	130800	215580	228020	>>>>>>	1.63543	1.67126	1.65275	0.236953	0.390538	0.413073	0.209815	2.04394e-05	Down_regulated
Q7TSG5	Sh3d21	SH3 domain containing 21	66938	ENSMUSG00000073758	___1	0.964153	139.32	65	2	595.223	Phospho (STY)	S	SNLTYDSPPDYLRTVSCPETCRVLFDYQPEA	T(0.028)VS(0.964)CPET(0.008)CR	369140	416890	361400	279750	325810	333660	>>>>>>	162010000	156860000	166270000	162940000	176540000	190750000	4180	>>>>>>	0.0022785	0.00265772	0.00217357	0.00171689	0.00184553	0.0017492	>>>>>>	1.1006	1.28378	1.04992	0.829321	0.891459	0.844928	0.747085	0.0169264	Down_regulated
Q7TSH2	Phkb	phosphorylase kinase beta	102093	ENSMUSG00000036879	___1	0.936993	84.31	19	2	530.242	Phospho (STY)	S	SPDAAFSSPALLRSGSVYEPLKSINLPRPDN	S(0.056)GS(0.937)VY(0.007)EPLK	2660500	2252300	2226000	1805200	1965300	2130300	>>>>>>	6893300	7523500	6854400	7719000	7777400	8284000	4182	>>>>>>	0.385954	0.299369	0.324755	0.233864	0.252694	0.257158	>>>>>>	1.32041	1.02419	1.11104	0.800086	0.864504	0.879778	0.736296	0.029133	Down_regulated
A0A140LJ44	Ccp110	centriolar coiled coil protein 110	101565	ENSMUSG00000033904	___1	0.999662	42.802	86	3	351.857	Phospho (STY)	S	KEYVERELSSRSLRNSLKRSVNETHSDREND	SLRNS(1)LKR	1147400	1196400	1069000	822040	819060	1011200	>>>>>>								>>>>>>	1147400	1196400	1069000	822040	819060	1011200	>>>>>>	1.13508	1.18356	1.05753	0.813217	0.810269	1.00035	0.777162	0.0261827	Down_regulated
Q7TSI1	Plekhm1	pleckstrin homology domain containing, family M (with RUN domain) member 1	353047	ENSMUSG00000034247	___1	0.982666	55.724	491	3	386.846	Phospho (STY)	S	AALHGPFSQGPRKSCSLGALDKACVPSQACG	KS(0.017)CS(0.983)LGALDK	2743600	2669400	2701600	2109100	2207900	2394300	>>>>>>	782280	873460	716120	845060	795260	971600	4186	>>>>>>	3.50718	3.05612	3.77255	2.4958	2.77632	2.46429	>>>>>>	1.16439	1.01463	1.25249	0.828606	0.921741	0.818144	0.748502	0.020055	Down_regulated
Q7TT18	Atf7ip	activating transcription factor 7 interacting protein	54343	ENSMUSG00000030213	___1	0.999323	79.069	707	4	794.861	Phospho (STY)	S	DDLKKRQESPPNPPISPGKPANDTNSNNNMT	RQESPPNPPIS(0.999)PGKPANDTNSNNNMTYR	940030	796380	821430	732090	728450	792120	>>>>>>	11267000	10706000	10978000	11517000	11957000	12856000	4197	>>>>>>	0.0834321	0.0743863	0.0748251	0.063566	0.0609225	0.0616148	>>>>>>	1.19545	1.06584	1.07213	0.910804	0.872925	0.882846	0.79995	0.00704412	Down_regulated
G5E886	Lca5	Leber congenital amaurosis 5 (human)	75782	ENSMUSG00000032258	___1	1	122.66	7	2	477.202	Phospho (STY)	S	_________MGERARSPDIEQGKKGGKHPYS	S(1)PDIEQGK	28629000	27856000	28434000	24925000	27009000	29571000	>>>>>>	10994000	12430000	10488000	12378000	13008000	14321000	4202	>>>>>>	2.60406	2.24103	2.7111	2.01365	2.07634	2.06487	>>>>>>	1.13954	0.980682	1.18639	0.881181	0.908612	0.903594	0.814546	0.031255	Down_regulated
G5E886	Lca5	Leber congenital amaurosis 5 (human)	75782	ENSMUSG00000032258	___1	0.991183	58.327	549	3	704.65	Phospho (STY)	S	EGGSPGPIRSPGQIRSPAPLDEFSFGSYVPS	S(0.991)PAPLDEFS(0.003)FGS(0.003)Y(0.003)VPS(0.001)FGK	115670	133800	104260	91509	119200	131010	>>>>>>	10994000	12430000	10488000	12378000	13008000	14321000	4202	>>>>>>	0.0105212	0.0107643	0.00994088	0.00739287	0.00916359	0.0091481	>>>>>>	1.10884	1.13446	1.04768	0.779141	0.965759	0.964127	0.823169	0.0444668	Down_regulated
G5E886	Lca5	Leber congenital amaurosis 5 (human)	75782	ENSMUSG00000032258	___1	0.99994	110.51	90	3	469.908	Phospho (STY)	S	AVPSKKGIRVGFRSQSLNREPLRKDPDIVTK	SQS(1)LNREPLRK	7620400	7418500	7503300	5840900	6259000	6594700	>>>>>>	10994000	12430000	10488000	12378000	13008000	14321000	4202	>>>>>>	0.693142	0.596822	0.715418	0.471878	0.481165	0.460492	>>>>>>	1.21642	1.04739	1.25552	0.828118	0.844418	0.808136	0.704871	0.00588815	Down_regulated
Q80T69	Rsbn1	rosbin, round spermatid basic protein 1	229675	ENSMUSG00000044098	___1	1	92.611	554	3	371.846	Phospho (STY)	S	IPTADMPKSPFKRRRSMNEIKNLQYLPRTSE	RRS(1)MNEIK	2793200	2557500	2677700	1603200	1761200	1945100	>>>>>>	61108000	61572000	60253000	58126000	61625000	68116000	4209	>>>>>>	0.0457092	0.0415367	0.0444409	0.0275815	0.0285793	0.0285557	>>>>>>	1.26733	1.15165	1.23217	0.764724	0.79239	0.791735	0.643317	0.000254908	Down_regulated
Q80TA6-2	Mtmr12	myotubularin related protein 12	268783	ENSMUSG00000039458	___1	0.998434	131.06	254	3	398.876	Phospho (STY)	S	RGQQKGSRFKHQRQLSLPLTQSKSSPKRGFF	QLS(0.998)LPLT(0.002)QSK	4195100	3960400	4228000	3177300	3243300	3664100	>>>>>>								>>>>>>	4195100	3960400	4228000	3177300	3243300	3664100	>>>>>>	1.12028	1.0576	1.12906	0.848479	0.866104	0.978476	0.814366	0.0117008	Down_regulated
Q80TE4-2	Sipa1l2	signal-induced proliferation-associated 1 like 2	244668	ENSMUSG00000001995	___1	0.996437	154.48	1406	3	659.603	Phospho (STY)	S	GAANKYVIGWKKSEGSPPPEEPEVTECPRIY	S(0.004)EGS(0.996)PPPEEPEVTECPR	9982600	10868000	10359000	5841400	6512500	7069700	>>>>>>	15119000	14916000	14790000	15990000	16192000	18102000	4217	>>>>>>	0.660269	0.728614	0.700406	0.365316	0.402205	0.390548	>>>>>>	1.21995	1.34623	1.29411	0.674978	0.743136	0.721599	0.554289	0.000163411	Down_regulated
Q80TE4-2	Sipa1l2	signal-induced proliferation-associated 1 like 2	244668	ENSMUSG00000001995	___1	1	66.485	1461	2	768.362	Phospho (STY)	S	HVLSKDDFLKLMLPDSPLVEEGRRKFSFYGN	LMLPDS(1)PLVEEGR	1271900	1349800	1348400	842930	838150	1181400	>>>>>>	15119000	14916000	14790000	15990000	16192000	18102000	4217	>>>>>>	0.0841259	0.0904934	0.0911697	0.0527161	0.0517632	0.0652635	>>>>>>	1.15894	1.24666	1.25598	0.72623	0.713103	0.899087	0.638637	0.00282329	Down_regulated
Q80TE4-2	Sipa1l2	signal-induced proliferation-associated 1 like 2	244668	ENSMUSG00000001995	___1	0.999869	140.74	1549	3	636.248	2 Phospho (STY)	S	HPAPSMGSLRNEFWFSDGSLSDKSKCADPGL	NEFWFS(1)DGS(0.981)LS(0.019)DKSK	3740700	3786900	3940900	3225500	3301700	3612800	>>>>>>	15119000	14916000	14790000	15990000	16192000	18102000	4217	>>>>>>	0.247417	0.253882	0.266457	0.20172	0.203909	0.19958	>>>>>>	1.08124	1.10949	1.16444	0.881536	0.891105	0.872186	0.788283	0.000696668	Down_regulated
Q80U49	Cep170b	centrosomal protein 170B	217882	ENSMUSG00000072825	___1	0.952779	83.438	478	2	510.747	Phospho (STY)	S	SSLKREKTEERLGNTSPVPRASTRSFGSVGR	LGNT(0.047)S(0.953)PVPR	5158300	5279200	4885500	3602400	3940200	4406300	>>>>>>								>>>>>>	5158300	5279200	4885500	3602400	3940200	4406300	>>>>>>	1.13486	1.16146	1.07484	0.792552	0.86687	0.969415	0.779802	0.0124752	Down_regulated
Q80U49	Cep170b	centrosomal protein 170B	217882	ENSMUSG00000072825	___1	0.998123	61.48	490	2	473.219	Phospho (STY)	S	GNTSPVPRASTRSFGSVGRRSRLAQDFMAQC	S(0.002)FGS(0.998)VGRR	2308900	2348700	2357000	1727000	1902100	1960600	>>>>>>								>>>>>>	2308900	2348700	2357000	1727000	1902100	1960600	>>>>>>	1.0991	1.11805	1.122	0.8221	0.905453	0.933301	0.796867	0.00269793	Down_regulated
Q80U49	Cep170b	centrosomal protein 170B	217882	ENSMUSG00000072825	___1	0.987738	131.32	843	4	559.022	Phospho (STY)	S	VSSNGRMVIQLRSGRSPEPDPAPPKETLTFA	S(0.012)GRS(0.988)PEPDPAPPKETLTFAR	4935400	4730400	5084500	3417300	3703800	4013100	>>>>>>								>>>>>>	4935400	4730400	5084500	3417300	3703800	4013100	>>>>>>	1.14402	1.0965	1.17858	0.792127	0.858537	0.930232	0.754846	0.00384261	Down_regulated
Q80U72	Scrib	scribbled planar cell polarity	105782	ENSMUSG00000022568	___1	1	80.067	1218	3	417.527	Phospho (STY)	S	HRNSLESISSIDRELSPEGPGKEKELASQAL	ELS(1)PEGPGKEK	4525300	4518500	4728100	2925000	3282800	3739300	>>>>>>	165610000	172130000	167060000	169180000	177570000	195730000	4248	>>>>>>	0.027325	0.0262505	0.0283018	0.0172893	0.0184874	0.0191044	>>>>>>	1.19883	1.15169	1.24169	0.758532	0.811096	0.838166	0.670283	0.000350259	Down_regulated
Q80U72	Scrib	scribbled planar cell polarity	105782	ENSMUSG00000022568	___1	1	76.759	1490	3	424.2	Phospho (STY)	S	LEAEKRALWRAARMKSLEQDALRAQMVLSKS	MKS(1)LEQDALR	972750	967920	917250	656240	704560	750690	>>>>>>	165610000	172130000	167060000	169180000	177570000	195730000	4248	>>>>>>	0.00587374	0.00562319	0.00549054	0.00387895	0.00396779	0.00383533	>>>>>>	1.22926	1.17683	1.14907	0.811791	0.830384	0.802664	0.687687	0.000119064	Down_regulated
Q80U72	Scrib	scribbled planar cell polarity	105782	ENSMUSG00000022568	___1	1	90.706	1361	4	352.938	Phospho (STY)	S	LEVRVPQAEGPPKRVSLVGADDLRKMQEEEA	RVS(1)LVGADDLRK	2543200	2548800	2505800	1547400	1594800	1855700	>>>>>>	165610000	172130000	167060000	169180000	177570000	195730000	4248	>>>>>>	0.0153566	0.0148074	0.0149994	0.00914647	0.00898125	0.00948092	>>>>>>	1.26614	1.22086	1.23669	0.75412	0.740497	0.781695	0.611306	1.14353e-05	Down_regulated
Q80U87	Usp8	ubiquitin specific peptidase 8	84092	ENSMUSG00000027363	___1	0.999995	141.37	153	2	620.8	Phospho (STY)	S	RQEMGREDSGAAAKRSVENLLDSKTKTQRIN	RS(1)VENLLDSK	4935400	4736800	4833100	4087500	3918300	4295600	>>>>>>	153700000	157770000	154880000	156550000	161280000	178920000	4251	>>>>>>	0.0321106	0.0300235	0.0312054	0.0261099	0.024295	0.0240085	>>>>>>	1.1485	1.07385	1.11612	0.933869	0.868957	0.858709	0.797233	0.00212068	Down_regulated
Q80UE6	Wnk4	WNK lysine deficient protein kinase 4	69847	ENSMUSG00000035112	___1	0.956416	48.823	1169	3	439.222	Phospho (STY)	S	IVAPAAMLSCRQRRLSKGSFPTSRRNSLQRS	RLS(0.956)KGS(0.043)FPTSR	1048100	989740	950920	735200	720950	870840	>>>>>>	21740000	22124000	21929000	22507000	24129000	25200000	4254	>>>>>>	0.0482107	0.044736	0.0433636	0.0326654	0.029879	0.0345571	>>>>>>	1.23929	1.14997	1.11469	0.839685	0.768058	0.888313	0.712357	0.00273748	Down_regulated
A2A6U3	Septin9	septin 9	53860	ENSMUSG00000059248	___1	0.999875	115.57	67	3	288.816	Phospho (STY)	S	NSEPAARLVDSLSQRSPKPSLRRVELAGAKA	S(1)PKPSLR	52947000	59943000	57031000	43438000	44540000	48459000	>>>>>>								>>>>>>	52947000	59943000	57031000	43438000	44540000	48459000	>>>>>>	1.03696	1.17398	1.11695	0.85073	0.872313	0.949066	0.802944	0.0117019	Down_regulated
Q80UP8	Slc20a2	solute carrier family 20, member 2	20516	ENSMUSG00000037656	___1	0.953145	84.169	316	3	361.495	Phospho (STY)	S	TSAGNHPRASYGRALSMTHGSAKSPISNGTF	ALS(0.953)MT(0.047)HGSAK	1661100	1798900	1584900	1274400	1388000	1552200	>>>>>>	2084900	2218000	2192300	2194000	2201700	2461500	4267	>>>>>>	0.796729	0.811046	0.722939	0.580857	0.630422	0.630591	>>>>>>	1.14566	1.16625	1.03956	0.835248	0.90652	0.906763	0.79026	0.00696082	Down_regulated
Q80VJ3	Dnph1	2'-deoxynucleoside 5'-phosphate N-hydrolase 1	381101	ENSMUSG00000040658	___1	1	110.81	117	2	443.217	Oxidation (M),Phospho (STY)	S	KPILCLFRPQSGRVLSAMIRGAADGSRFQVW	VLS(1)AMIR	1467400	1439100	1502800	206440	266480	288200	>>>>>>	21602000	22172000	20917000	21324000	22410000	25057000	4293	>>>>>>	0.0679289	0.0649062	0.0718459	0.00968111	0.0118911	0.0115018	>>>>>>	1.71426	1.63798	1.81311	0.244313	0.300085	0.29026	0.161588	1.12418e-05	Down_regulated
Q3TTL3	Spata7	spermatogenesis associated 7	104871	ENSMUSG00000021007	___1	1	105.17	163	2	640.313	Phospho (STY)	S	SRHSGCGHGCDRRPRSAHQFQVALAKTPSGD	S(1)AHQFQVALAK	4526100	4952400	4594500	2941300	3039100	3171200	>>>>>>								>>>>>>	4526100	4952400	4594500	2941300	3039100	3171200	>>>>>>	1.1693	1.27944	1.18697	0.759875	0.785142	0.819269	0.650295	0.000376996	Down_regulated
Q80VQ1-2	Lrrc1	leucine rich repeat containing 1	214345	ENSMUSG00000032352	___1	0.991758	63.046	375	3	368.861	Phospho (STY)	S	DMSEEAWNDRSVHRVSAIRFLEDEKDEDENE	S(0.008)VHRVS(0.992)AIR	251370	238280	258600	197490	216500	206110	>>>>>>								>>>>>>	251370	238280	258600	197490	216500	206110	>>>>>>	1.10222	1.04482	1.13392	0.865963	0.949319	0.90376	0.828734	0.00618902	Down_regulated
F8WHQ8	Iqcg	IQ motif containing G	69707	ENSMUSG00000035578	___1	0.999855	117.53	24	3	314.159	Phospho (STY)	S	SILGYIIPVQYERRQSLTQKASHEGASMITT	RQS(1)LTQK	3311800	3512300	3472000	1784100	1903500	2163600	>>>>>>								>>>>>>	3311800	3512300	3472000	1784100	1903500	2163600	>>>>>>	1.2306	1.3051	1.29012	0.662934	0.707301	0.803949	0.568293	0.000315076	Down_regulated
Q80W49-2	Crybg3	beta-gamma crystallin domain containing 3	224273	ENSMUSG00000022723	___1	0.948095	119.23	181	4	416.941	Phospho (STY)	S	PDTSSMPGLACERSESRTDLVHHFEKEGKLG	S(0.02)ES(0.948)RT(0.031)DLVHHFEK	3078600	2641700	2959300	2052900	2204100	2379700	>>>>>>	339520000	344790016	347030016	338009984	355550016	394100000	4312	>>>>>>	0.00906751	0.00766176	0.0085275	0.00607349	0.00619913	0.00603832	>>>>>>	1.24875	1.05515	1.17438	0.836421	0.853723	0.831577	0.724991	0.00494309	Down_regulated
Q80W49-2	Crybg3	beta-gamma crystallin domain containing 3	224273	ENSMUSG00000022723	___1	0.969607	45.077	536	3	499.218	Phospho (STY)	S	SIPVIELCPKTDPGCSPIYIHRSVPNVEELN	T(0.026)DPGCS(0.97)PIY(0.005)IHR	8131600	7642200	7759700	3583200	4351900	4504000	>>>>>>	339520000	344790016	347030016	338009984	355550016	394100000	4312	>>>>>>	0.0239503	0.0221648	0.0223603	0.0106009	0.0122399	0.0114286	>>>>>>	1.39863	1.29436	1.30578	0.619061	0.714776	0.667396	0.500462	0.000102024	Down_regulated
Q80W93	Hydin	HYDIN, axonemal central pair apparatus protein	244653	ENSMUSG00000059854	___1	1	182.41	2585	4	585.002	Phospho (STY)	S	AERERLEKLKALEERSDVEGEGEEEHEGKKD	ALEERS(1)DVEGEGEEEHEGKK	12029000	11153000	12506000	8549100	9588900	10004000	>>>>>>	102030000	109580000	104150000	95940000	99909000	111910000	4318	>>>>>>	0.117897	0.10178	0.120077	0.0891088	0.0959763	0.0893933	>>>>>>	1.15165	0.994213	1.17295	0.870442	0.937526	0.873221	0.807876	0.0245706	Down_regulated
Q80W93	Hydin	HYDIN, axonemal central pair apparatus protein	244653	ENSMUSG00000059854	___1	0.997928	50.776	2696	3	662.654	Phospho (STY)	S	DDIPLMDEKKDPEGDSDIFLNTIITKAQEEQ	KDPEGDS(0.998)DIFLNT(0.002)IITK	298250	282520	290430	146030	133310	171920	>>>>>>	102030000	109580000	104150000	95940000	99909000	111910000	4318	>>>>>>	0.00292316	0.00257821	0.00278857	0.0015221	0.00133431	0.00153623	>>>>>>	1.38292	1.21972	1.31925	0.720088	0.63125	0.726777	0.529877	0.000408081	Down_regulated
Q80W93	Hydin	HYDIN, axonemal central pair apparatus protein	244653	ENSMUSG00000059854	___1	0.998346	89.231	3249	3	431.899	Phospho (STY)	S	GIIDFKYALYRLTGESPILQKKITSHMRHGR	LT(0.002)GES(0.998)PILQKK	2195700	2185000	2314800	1487600	1631000	1632200	>>>>>>	102030000	109580000	104150000	95940000	99909000	111910000	4318	>>>>>>	0.0215201	0.0199398	0.0222256	0.0155055	0.0163249	0.0145849	>>>>>>	1.17275	1.08663	1.2112	0.844981	0.889631	0.794813	0.72882	0.00239603	Down_regulated
Q80W93	Hydin	HYDIN, axonemal central pair apparatus protein	244653	ENSMUSG00000059854	___1	1	104.82	2539	2	433.679	Phospho (STY)	S	TDEMSHEADDQRQAPSGGGGRKGRKDRERER	QAPS(1)GGGGR	624110	833310	540100	121820	181610	166840	>>>>>>	102030000	109580000	104150000	95940000	99909000	111910000	4318	>>>>>>	0.00611693	0.00760458	0.00518579	0.00126975	0.00181775	0.00149084	>>>>>>	1.56272	1.94278	1.32484	0.32439	0.464391	0.380873	0.242147	0.00270905	Down_regulated
Q80W99-2	Catsper3	cation channel, sperm associated 3	76856	ENSMUSG00000021499	___1	0.969007	152.27	14	3	605.972	Phospho (STY)	S	__MSQHFHHNPVRVKSGSLFATASEALQARL	VKS(0.969)GS(0.031)LFATASEALQAR	2531800	2582100	2627100	950920	1135700	1129300	>>>>>>	2761200	2838600	2816000	2741400	2922400	3082900	4319	>>>>>>	0.91692	0.909639	0.932919	0.346874	0.388619	0.366311	>>>>>>	1.42479	1.41348	1.44965	0.539003	0.60387	0.569206	0.39928	2.38064e-06	Down_regulated
Q80WE4-2	Kif20b	kinesin family member 20B	240641	ENSMUSG00000024795	___1	0.843328	167.67	1285	2	543.251	Phospho (STY)	S	TILQSKAKKIIETMSSPKLSTVEVSKENVSQ	IIETMS(0.157)S(0.843)PK	5540300	5479500	5116800	4152800	4150800	4315500	>>>>>>								>>>>>>	5540300	5479500	5116800	4152800	4150800	4315500	>>>>>>	1.15601	1.14332	1.06764	0.8665	0.866082	0.900448	0.782017	0.00120623	Down_regulated
Q80WT5-2	Aftph	aftiphilin	216549	ENSMUSG00000049659	___1	0.877628	102.55	833	2	537.247	Phospho (STY)	S	PELYELTTAKLETSTSSLRVTDAFAKLMSTV	LET(0.001)S(0.011)T(0.092)S(0.878)S(0.019)LR	1025900	1136800	1042400	875600	876210	1045500	>>>>>>	70124000	71900000	71891000	72174000	73627000	80690000	4333	>>>>>>	0.0146298	0.0158108	0.0144997	0.0121318	0.0119007	0.012957	>>>>>>	1.07139	1.15788	1.06186	0.888452	0.871526	0.948885	0.823078	0.0072915	Down_regulated
Q80X53	Ccdc116	coiled-coil domain containing 116	76872	ENSMUSG00000022768	___1	0.999962	132.44	127	2	616.301	Phospho (STY)	S	PVEVPSSRHRSRARPSIDTVHRHRARPTLCA	ARPS(1)IDTVHR	1527700	1540500	1659600	731700	753690	881510	>>>>>>	16112000	15997000	15910000	10423000	11016000	12001000	4343	>>>>>>	0.0948175	0.0962993	0.104312	0.0702005	0.0684178	0.073453	>>>>>>	1.121	1.13851	1.23324	0.829957	0.80888	0.868411	0.717843	0.00108533	Down_regulated
Q80X53	Ccdc116	coiled-coil domain containing 116	76872	ENSMUSG00000022768	___1	0.997128	55.754	536	3	375.826	Phospho (STY)	S	RAGLEVLEQPLKGRGSFTHHF__________	GRGS(0.997)FT(0.003)HHF	575760	574160	578620	191430	239180	242710	>>>>>>	16112000	15997000	15910000	10423000	11016000	12001000	4343	>>>>>>	0.0357349	0.0358917	0.0363683	0.0183661	0.0217121	0.0202241	>>>>>>	1.27399	1.27958	1.29657	0.654774	0.774061	0.721015	0.558381	8.66998e-05	Down_regulated
Q80X53	Ccdc116	coiled-coil domain containing 116	76872	ENSMUSG00000022768	___1	0.948813	43.658	8	4	615.531	Phospho (STY)	S	________MARCRHHSGYLADDEAAHSTYVA	HHS(0.949)GY(0.048)LADDEAAHS(0.001)T(0.001)Y(0.001)VAPLPK	888240	1012800	844770	472110	474160	509630	>>>>>>	16112000	15997000	15910000	10423000	11016000	12001000	4343	>>>>>>	0.0551291	0.0633119	0.0530968	0.045295	0.0430428	0.0424656	>>>>>>	1.09404	1.25643	1.05371	0.898885	0.854191	0.842736	0.762535	0.0137844	Down_regulated
Q80X53	Ccdc116	coiled-coil domain containing 116	76872	ENSMUSG00000022768	___1	1	96.015	318	2	463.223	Phospho (STY)	S	FLAKHRLFPALQRVVSQAVDKLSHACRHNGF	VVS(1)QAVDK	2414600	2214600	2575200	367490	520700	575610	>>>>>>	16112000	15997000	15910000	10423000	11016000	12001000	4343	>>>>>>	0.149863	0.138438	0.16186	0.0352576	0.0472676	0.0479635	>>>>>>	1.54857	1.43052	1.67254	0.364325	0.488427	0.495618	0.28987	0.000176598	Down_regulated
Q80X56	Trim69	tripartite motif-containing 69	70928	ENSMUSG00000033368	___1	0.899738	131.13	342	2	700.77	Phospho (STY)	S	TLDPKTAHPNLVLSKSQTSVCHCDVKQVMPD	S(0.9)QT(0.088)S(0.012)VCHCDVK	15691000	15455000	15508000	10473000	11147000	12316000	>>>>>>	117310000	115450000	119060000	106140000	110770000	124150000	4344	>>>>>>	0.133757	0.133867	0.130254	0.0986716	0.100632	0.0992026	>>>>>>	1.15244	1.15339	1.12226	0.850148	0.867038	0.854723	0.750246	1.51138e-05	Down_regulated
A0A0R4J112	Eif4g3	eukaryotic translation initiation factor 4 gamma, 3	230861	ENSMUSG00000028760	___1	1	71.806	1125	3	282.118	Phospho (STY)	S	TPLEFDSRRALTSRGSMGREKSDKPIPAGTA	GS(1)MGREK	3876300	3811900	3613400	2899500	2910100	3410900	>>>>>>								>>>>>>	3876300	3811900	3613400	2899500	2910100	3410900	>>>>>>	1.13331	1.11448	1.05644	0.84772	0.850819	0.997237	0.815858	0.0204306	Down_regulated
Q80XK6	Atg2b	autophagy related 2B	76559	ENSMUSG00000041341	___1	0.960512	95.662	379	3	449.867	Phospho (STY)	S	YRIQMELNRYYLRKDSLSMGVSSEKSFYETE	KDS(0.961)LS(0.03)MGVS(0.008)S(0.002)EK	3419200	3113000	3239300	2465000	2695400	2972900	>>>>>>	84770000	88639000	83987000	85612000	88259000	97998000	4363	>>>>>>	0.040335	0.03512	0.0385691	0.0287927	0.0305397	0.0303363	>>>>>>	1.18811	1.0345	1.1361	0.848121	0.89958	0.893591	0.786401	0.00755552	Down_regulated
Q80XK6	Atg2b	autophagy related 2B	76559	ENSMUSG00000041341	___1	0.997482	126.55	255	2	504.731	Phospho (STY)	S	SPVCSTAPVETEPKLSPSWNPKIVYEPHPQL	LS(0.997)PS(0.003)WNPK	1050600	1040200	1107400	760490	980980	985980	>>>>>>	84770000	88639000	83987000	85612000	88259000	97998000	4363	>>>>>>	0.0123935	0.0117352	0.0131854	0.00888298	0.0111148	0.0100612	>>>>>>	1.10372	1.0451	1.17424	0.791085	0.989841	0.896015	0.805566	0.0346755	Down_regulated
Q80XP9-2	Wnk3	WNK lysine deficient protein kinase 3	279561	ENSMUSG00000041245	___1	1	89.827	700	2	590.768	Phospho (STY)	S	PSGNGKQDRNKQRRASCPRPEKGTKFQLTVL	RAS(1)CPRPEK	2911800	2700100	2951000	1787100	2122800	2318800	>>>>>>	47714000	45146000	46274000	45977000	50686000	54387000	4367	>>>>>>	0.0610261	0.0598082	0.0637723	0.0388694	0.0418814	0.0426352	>>>>>>	1.18885	1.16512	1.24235	0.757215	0.815891	0.830576	0.668373	0.000241289	Down_regulated
G5E8A7	Samd4b	sterile alpha motif domain containing 4B	233033	ENSMUSG00000109336	___1	0.750703	56.72	621	3	719.977	Phospho (STY)	S	QGRQNLWFANPGGSNSMPSQSRSSVQRTHSL	QNLWFANPGGS(0.176)NS(0.751)MPS(0.03)QS(0.043)R	3280400	3143400	3346300	1398000	1516500	1769200	>>>>>>	48841000	49262000	50859000	49811000	52639000	58619000	10276	>>>>>>	0.0671649	0.0638098	0.0657956	0.0280661	0.0288094	0.0301813	>>>>>>	1.41984	1.34892	1.39089	0.593307	0.609021	0.638022	0.442429	5.91561e-06	Down_regulated
Q80Y39	4933411K16Rik	RIKEN cDNA 4933411K16 gene	66765	ENSMUSG00000090369	___1	1	104.89	29	2	457.194	Phospho (STY)	S	ETTEDKPLESHRANDSWIKSHFSRLSEERLP	ANDS(1)WIK	20315000	19902000	20343000	12210000	13781000	14118000	>>>>>>	31420000	31194000	32334000	28472000	30201000	32806000	4374	>>>>>>	0.646563	0.638007	0.629152	0.428842	0.456309	0.430348	>>>>>>	1.20133	1.18544	1.16898	0.796803	0.847838	0.799601	0.687404	4.09145e-05	Down_regulated
Q80Y39	4933411K16Rik	RIKEN cDNA 4933411K16 gene	66765	ENSMUSG00000090369	___1	1	112.15	87	4	419.689	2 Phospho (STY)	S	LTTKHGERGAALHRDSFASKQKISGSSMTKE	GAALHRDS(1)FAS(1)KQK	1550500	1441800	1442700	1004700	1214300	1291200	>>>>>>	31420000	31194000	32334000	28472000	30201000	32806000	4374	>>>>>>	0.0493475	0.0462204	0.0446187	0.0352873	0.0402073	0.0393587	>>>>>>	1.16094	1.08737	1.04969	0.83016	0.945906	0.925941	0.819288	0.0148048	Down_regulated
Q80Y39	4933411K16Rik	RIKEN cDNA 4933411K16 gene	66765	ENSMUSG00000090369	___1	1	96.745	90	4	419.689	2 Phospho (STY)	S	KHGERGAALHRDSFASKQKISGSSMTKEMQR	GAALHRDS(1)FAS(1)KQK	16096000	15390000	15957000	9865800	10796000	12966000	>>>>>>	31420000	31194000	32334000	28472000	30201000	32806000	4374	>>>>>>	0.512285	0.493364	0.493505	0.346509	0.357472	0.395233	>>>>>>	1.18294	1.13925	1.13957	0.800138	0.825453	0.912648	0.733222	0.00114452	Down_regulated
Q80Y39	4933411K16Rik	RIKEN cDNA 4933411K16 gene	66765	ENSMUSG00000090369	___1	0.799998	159.18	112	4	580.992	Phospho (STY)	S	SSMTKEMQRESGKSPSMEDDTWAAVAACTKE	ES(0.091)GKS(0.091)PS(0.8)MEDDT(0.018)WAAVAACTK	8182100	7781500	7976300	5439000	5839600	6139600	>>>>>>	31420000	31194000	32334000	28472000	30201000	32806000	4374	>>>>>>	0.260411	0.249455	0.246685	0.19103	0.193358	0.187149	>>>>>>	1.17648	1.12698	1.11447	0.86303	0.873548	0.845496	0.755451	0.000173762	Down_regulated
Q80Y39	4933411K16Rik	RIKEN cDNA 4933411K16 gene	66765	ENSMUSG00000090369	___1	0.985264	69.108	95	3	409.501	2 Phospho (STY)	S	GAALHRDSFASKQKISGSSMTKEMQRESGKS	QKIS(0.985)GS(0.54)S(0.462)MT(0.013)K	16304000	15684000	16367000	7473900	8379600	9264500	>>>>>>	31420000	31194000	32334000	28472000	30201000	32806000	4374	>>>>>>	0.518905	0.502789	0.506185	0.2625	0.277461	0.282403	>>>>>>	1.32473	1.28358	1.29225	0.670143	0.708338	0.720953	0.538239	6.97765e-06	Down_regulated
Q80Y56	Rbsn	rabenosyn, RAB effector	78287	ENSMUSG00000014550	___1	0.819475	57.826	229	3	616.952	Phospho (STY)	S	SPSQSPNSVHGSRRGSISSMSSVSSVLDEKD	RGS(0.819)IS(0.047)S(0.047)MS(0.047)S(0.035)VS(0.002)S(0.002)VLDEK	1392700	1611500	1371500	1190100	1209100	1411000	>>>>>>	32765000	32991000	32746000	32947000	33619000	36632000	4377	>>>>>>	0.0425057	0.0488467	0.041883	0.0361216	0.0359648	0.0385182	>>>>>>	1.04591	1.20194	1.03058	0.88882	0.88496	0.947791	0.830145	0.0335782	Down_regulated
Q80Y73	Hoatz	HOATZ cilia and flagella associated protein	235345	ENSMUSG00000032057	___1	0.999985	137.29	15	4	741.09	Phospho (STY)	S	_METGPRGCPSGRKESQEICSPGLLVFTGCS	KES(1)QEICSPGLLVFTGCSEQDANLAK	1089900	1065000	1171000	905060	1014800	1007100	>>>>>>	4299500	4352600	4411700	4647800	4851700	5179500	4379	>>>>>>	0.253495	0.244681	0.265431	0.194729	0.209164	0.19444	>>>>>>	1.11677	1.07794	1.16935	0.857874	0.921468	0.856601	0.783561	0.00205051	Down_regulated
Q80YD3-2	Fam205c	family with sequence similarity 205, member C	277773	ENSMUSG00000050141	___1	0.948103	167.2	217	2	640.255	Phospho (STY)	S	SQHSKDISLPPKFMQSQSTDQKLTLSAPLST	FMQS(0.948)QS(0.033)T(0.018)DQK	3311200	3741900	3336300	2308800	2337700	2801600	>>>>>>	64698000	69508000	64967000	61493000	64757000	72964000	4390	>>>>>>	0.0511793	0.0538341	0.0513538	0.0375457	0.0360996	0.038397	>>>>>>	1.14406	1.2034	1.14796	0.839294	0.806966	0.858323	0.716534	0.000170495	Down_regulated
Q80YD3-2	Fam205c	family with sequence similarity 205, member C	277773	ENSMUSG00000050141	___1	0.982783	143.42	219	3	427.172	Phospho (STY)	S	HSKDISLPPKFMQSQSTDQKLTLSAPLSTGN	FMQSQS(0.983)T(0.017)DQK	860830	768520	897830	438070	489140	490080	>>>>>>	64698000	69508000	64967000	61493000	64757000	72964000	4390	>>>>>>	0.0133054	0.0110566	0.0138198	0.0071239	0.00755347	0.00671674	>>>>>>	1.34001	1.11353	1.39182	0.717462	0.760725	0.676456	0.560323	0.00316318	Down_regulated
Q80YD3-2	Fam205c	family with sequence similarity 205, member C	277773	ENSMUSG00000050141	___1	1	41.399	58	3	351.181	Phospho (STY)	S	IKSCTKCFRRIKQKPSDRTLRVKKRTTKEET	IKQKPS(1)DR	1217300	1237400	1194100	914910	930930	1075200	>>>>>>	64698000	69508000	64967000	61493000	64757000	72964000	4390	>>>>>>	0.0188151	0.0178023	0.0183801	0.0148783	0.0143757	0.014736	>>>>>>	1.14045	1.07906	1.11409	0.901827	0.871367	0.893205	0.799856	0.000369104	Down_regulated
Q80YD3-2	Fam205c	family with sequence similarity 205, member C	277773	ENSMUSG00000050141	___1	0.93276	98.904	129	2	422.202	Phospho (STY)	S	EIQQLLGVENKKTSSSLLRHSRSFSCLEALS	TS(0.001)S(0.067)S(0.933)LLR	1225700	1227100	1174200	674570	710250	911830	>>>>>>	64698000	69508000	64967000	61493000	64757000	72964000	4390	>>>>>>	0.0189449	0.0176541	0.0180738	0.0109699	0.0109679	0.012497	>>>>>>	1.27565	1.18873	1.21699	0.738649	0.738518	0.841476	0.629834	0.000446058	Down_regulated
Q80YD3-2	Fam205c	family with sequence similarity 205, member C	277773	ENSMUSG00000050141	___1	1	104.2	81	3	314.493	Phospho (STY)	S	KRTTKEETEKLQKLLSNMKRQGWLPQEGSVR	LLS(1)NMKR	1233700	1284900	1387400	365290	493500	523260	>>>>>>	64698000	69508000	64967000	61493000	64757000	72964000	4390	>>>>>>	0.0190686	0.0184856	0.0213555	0.00594035	0.0076208	0.00717148	>>>>>>	1.43657	1.39265	1.60885	0.447527	0.574127	0.540277	0.351939	0.000228034	Down_regulated
Q80YD3-2	Fam205c	family with sequence similarity 205, member C	277773	ENSMUSG00000050141	___1	0.805021	40.475	341	3	371.516	Phospho (STY)	S	KSETGAKPKTGEPKKSSAKVRAEEPNLEKHA	T(0.002)GEPKKS(0.805)S(0.193)AK	1199200	1302600	1294900	409080	478540	476250	>>>>>>	64698000	69508000	64967000	61493000	64757000	72964000	4390	>>>>>>	0.0185353	0.0187403	0.0199317	0.00665246	0.00738978	0.00652719	>>>>>>	1.42989	1.4457	1.53761	0.513197	0.570076	0.503533	0.35956	1.82878e-05	Down_regulated
Q80YD3-2	Fam205c	family with sequence similarity 205, member C	277773	ENSMUSG00000050141	___1	1	156.08	294	2	714.279	Phospho (STY)	S	KRKKTKKLVSKNQAPSEAEMENKMTFFSHWV	NQAPS(1)EAEMENK	3710700	3961600	3780400	1667700	1806100	2071700	>>>>>>	64698000	69508000	64967000	61493000	64757000	72964000	4390	>>>>>>	0.0573542	0.0569949	0.0581895	0.0271202	0.0278904	0.0283935	>>>>>>	1.34454	1.33612	1.36412	0.635771	0.653828	0.665621	0.483394	5.28761e-07	Down_regulated
A0A140LHW2	Arhgap33	Rho GTPase activating protein 33	233071	ENSMUSG00000036882	___1	1	120.75	725	3	662.942	Phospho (STY)	S	HRTSAWLDDGDDLDFSPPRCLEGLRGLDFDP	TSAWLDDGDDLDFS(1)PPR	681440	675450	663350	537460	560610	662350	>>>>>>	2801000	2795200	2385900	2744700	2728300	2972000	4391	>>>>>>	0.243285	0.241646	0.278029	0.195817	0.20548	0.222863	>>>>>>	1.05233	1.04524	1.20262	0.84701	0.888803	0.963997	0.818077	0.0315442	Down_regulated
Q80YR6	Rbbp8	retinoblastoma binding protein 8, endonuclease	225182	ENSMUSG00000041238	___1	0.996651	48.112	885	3	410.857	Phospho (STY)	S	LSPRPKRRQPYNAVFSPKGKEQRT_______	QPY(0.003)NAVFS(0.997)PK	675430	686720	721740	461260	422720	508220	>>>>>>	3713200	3768900	3636800	3697000	3540800	4111000	4397	>>>>>>	0.1819	0.182207	0.198455	0.124766	0.119385	0.123624	>>>>>>	1.17312	1.1751	1.27989	0.80465	0.769949	0.797288	0.653752	0.000340535	Down_regulated
Q80YS5	Lrrc27	leucine rich repeat containing 27	76612	ENSMUSG00000015980	___1	0.845513	108.59	217	3	608.926	Phospho (STY)	S	SNDLQYPVLPLPRKGSPSENSLNDPDQEKEK	KGS(0.846)PS(0.133)ENS(0.022)LNDPDQEK	10583000	10755000	10874000	5588000	5494000	6632400	>>>>>>	8033900	8830300	8322300	5599000	5891200	6651800	4399	>>>>>>	1.31729	1.21797	1.30661	0.998035	0.932577	0.997083	>>>>>>	1.16754	1.07951	1.15807	0.884579	0.826562	0.883735	0.76205	0.0013402	Down_regulated
Q80YS5	Lrrc27	leucine rich repeat containing 27	76612	ENSMUSG00000015980	___1	1	84.213	414	2	471.711	Phospho (STY)	S	IPFATDLTDYEKMPVSPFGKVKPSGEGTAQR	MPVS(1)PFGK	2363400	2571200	2683000	928250	894130	1030000	>>>>>>	8033900	8830300	8322300	5599000	5891200	6651800	4399	>>>>>>	0.294178	0.291179	0.322387	0.165789	0.151774	0.154845	>>>>>>	1.2789	1.26586	1.40153	0.72074	0.659813	0.673166	0.520419	0.000178266	Down_regulated
Q80YS5	Lrrc27	leucine rich repeat containing 27	76612	ENSMUSG00000015980	___1	0.865015	132.96	436	4	701.353	Phospho (STY)	S	PSGEGTAQRPIEISASPLAELEDKIKRHTQQ	VKPSGEGTAQRPIEIS(0.135)AS(0.865)PLAELEDK	2925700	2898300	3054400	456190	606880	674400	>>>>>>	8033900	8830300	8322300	5599000	5891200	6651800	4399	>>>>>>	0.364169	0.328222	0.367014	0.081477	0.103015	0.101386	>>>>>>	1.62421	1.46388	1.63689	0.36339	0.459448	0.452185	0.269847	5.52358e-05	Down_regulated
Q80YT5	Spata20	spermatogenesis associated 20	217116	ENSMUSG00000020867	___1	1	83.314	24	3	382.512	Phospho (STY)	S	PKHKGEHKGHGLPRGSERGSSSRDKDRSATT	GHGLPRGS(1)ER	1501500	1448800	1489500	867030	1000200	1162200	>>>>>>	635699968	630780032	642270016	611049984	656670016	715340032	4402	>>>>>>	0.00236196	0.00229684	0.00231912	0.00141892	0.00152314	0.00162468	>>>>>>	1.22756	1.19371	1.20529	0.737441	0.791607	0.844381	0.654456	0.000209492	Down_regulated
Q80ZU5	Ccdc181	coiled-coil domain containing 181	74895	ENSMUSG00000026578	___1	0.996635	99.93	326	3	694.97	2 Phospho (STY)	S	KKARRSNHRIQSAGVSPVTSTYCLSPRQKEL	IQS(0.999)AGVS(0.997)PVT(0.004)STYCLSPR	1033700	1048700	1060200	752410	868710	888070	>>>>>>	37474000	32765000	36758000	30415000	38544000	35278000	4431	>>>>>>	0.0275845	0.0320067	0.0288427	0.0247381	0.0225381	0.0251735	>>>>>>	1.02874	1.19366	1.07566	0.922585	0.840538	0.938821	0.819253	0.0262402	Down_regulated
Q80ZW0	Stk35	serine/threonine kinase 35	67333	ENSMUSG00000037885	___1	1	120.4	390	3	580.955	Phospho (STY)	S	ERSGTPILKVADFGLSKVCAGLAPRGKEGNQ	VADFGLS(1)KVCAGLAPR	781000	807730	824900	608930	595580	700170	>>>>>>	23729000	24487000	23654000	23683000	25317000	26945000	4434	>>>>>>	0.0329133	0.0329861	0.0348736	0.0257117	0.0235249	0.0259852	>>>>>>	1.12208	1.12456	1.18891	0.876561	0.802009	0.885884	0.746448	0.00107831	Down_regulated
Q810M5	Zdhhc19	zinc finger, DHHC domain containing 19	245308	ENSMUSG00000052363	___1	1	92.866	327	3	327.171	Phospho (STY)	S	SGEAAALQEMRRLPASVEKSPGGPRQPTAEP	RLPAS(1)VEK	590700	604300	616690	294900	305440	335130	>>>>>>	22397000	22953000	21271000	21248000	21656000	23836000	4446	>>>>>>	0.0263741	0.0263277	0.0289921	0.013879	0.0141042	0.0140598	>>>>>>	1.27888	1.27663	1.40583	0.672991	0.683912	0.681761	0.51464	0.000116146	Down_regulated
Q810M6	1700016K19Rik	RIKEN cDNA 1700016K19 gene	74230	ENSMUSG00000053783	___1	0.974536	91.407	182	4	880.588	2 Phospho (STY)	S	LMALKCFHSDPCVEESVENLPYLSDKDCSPC	CFHSDPCVEES(0.975)VENLPY(0.019)LS(0.063)DKDCS(0.918)PCS(0.025)K	692630	746710	617800	616360	527040	694630	>>>>>>	1185300	1540300	1107500	1588500	1280600	1793800	4447	>>>>>>	0.58435	0.484782	0.557833	0.388014	0.411557	0.387239	>>>>>>	1.24605	1.03373	1.1895	0.827388	0.87759	0.825736	0.729463	0.00890367	Down_regulated
Q810N5	BC049715	cDNA sequence BC049715	320135	ENSMUSG00000047515	___1	1	79.693	178	3	347.147	Phospho (STY)	S	QSDATSDATTSEKNKSPECPKATTEETLRKL	NKS(1)PECPK	6715300	6644000	6448400	4197100	4804200	4845100	>>>>>>	64942000	66816000	64943000	64994000	66172000	74425000	4448	>>>>>>	0.103405	0.0994373	0.0992932	0.0645767	0.0726017	0.0651004	>>>>>>	1.23	1.18281	1.18109	0.76814	0.863597	0.774369	0.669498	0.000338404	Down_regulated
Q811D2	Ankrd26	ankyrin repeat domain 26	232339	ENSMUSG00000007827	___1	1	57.267	1217	2	456.203	Phospho (STY)	S	EEEARDLKKKLGQLRSQLQEARDQHREAVHH	S(1)QLQEAR	419120	426600	400740	250690	228910	261990	>>>>>>								>>>>>>	419120	426600	400740	250690	228910	261990	>>>>>>	1.26492	1.28749	1.20945	0.756591	0.690858	0.790694	0.594957	0.00016956	Down_regulated
E9QN14	Srgap3	SLIT-ROBO Rho GTPase activating protein 3	259302	ENSMUSG00000030257	___1	0.899621	86.411	871	3	557.939	Phospho (STY)	S	GPSIDTPPRAAACPSSPHKIPLSRGRIESPE	AAACPS(0.061)S(0.9)PHKIPLS(0.039)R	5074200	4974400	5371400	4272500	4372100	4731600	>>>>>>	21355000	21178000	21378000	22166000	22591000	25269000	4470	>>>>>>	0.237612	0.234885	0.251258	0.19275	0.193533	0.187249	>>>>>>	1.09896	1.08635	1.16208	0.891476	0.895096	0.866034	0.792439	0.000772212	Down_regulated
E9QN14	Srgap3	SLIT-ROBO Rho GTPase activating protein 3	259302	ENSMUSG00000030257	___1	1	59.265	884	3	384.524	Phospho (STY)	S	PSSPHKIPLSRGRIESPEKRRMATFGSAGSI	GRIES(1)PEKR	716360	809170	725430	606270	615120	703610	>>>>>>	21355000	21178000	21378000	22166000	22591000	25269000	4470	>>>>>>	0.0335453	0.038208	0.0339335	0.0273513	0.0272285	0.0278448	>>>>>>	1.06996	1.21868	1.08234	0.872398	0.868481	0.888137	0.779895	0.00674353	Down_regulated
E9QN14	Srgap3	SLIT-ROBO Rho GTPase activating protein 3	259302	ENSMUSG00000030257	___1	1	140	834	2	568.285	Phospho (STY)	S	SDYGFGGVMGRVRLRSDGAAIPRRRSGGDTH	LRS(1)DGAAIPR	4992600	4995500	4705600	4134000	4311400	4871800	>>>>>>	21355000	21178000	21378000	22166000	22591000	25269000	4470	>>>>>>	0.233791	0.235882	0.220114	0.186502	0.190846	0.192797	>>>>>>	1.11335	1.12331	1.04822	0.888152	0.908839	0.918133	0.826553	0.0016497	Down_regulated
Q8BFW7-4	Lpp	LIM domain containing preferred translocation partner in lipoma	210126	ENSMUSG00000033306	___1	0.903484	79.693	485	2	549.776	Phospho (STY)	S	KTCNSARIRVLTAKASTDL____________	VLTAKAS(0.903)T(0.097)DL	9684500	9207100	9736000	3890500	4426900	4747500	>>>>>>								>>>>>>	9684500	9207100	9736000	3890500	4426900	4747500	>>>>>>	1.3937	1.325	1.40112	0.559885	0.637079	0.683216	0.456374	6.6867e-05	Down_regulated
Q8BGB5	Limd2	LIM domain containing 2	67803	ENSMUSG00000040699	___1	0.910124	91.584	30	3	302.148	Phospho (STY)	S	EAKGSSGSSTVQRSKSFSLRAQVKETCAACQ	S(0.074)KS(0.91)FS(0.016)LR	1554600	1472600	1454600	871650	970270	950170	>>>>>>	38927000	38365000	38914000	36062000	40298000	43378000	4520	>>>>>>	0.0399363	0.0383839	0.0373799	0.0241709	0.0240774	0.0219044	>>>>>>	1.28929	1.23917	1.20676	0.780323	0.777305	0.707154	0.606332	0.000132666	Down_regulated
Q8BGC0	Htatsf1	HIV TAT specific factor 1	72459	ENSMUSG00000067873	___1	0.999995	103.73	388	3	565.926	Phospho (STY)	S	FLNAPEASRGLRRMDSIAGSERPGPSRMRHF	RMDS(1)IAGSERPGPSR	895730	785990	772260	394530	390740	530010	>>>>>>	174870000	177120000	181200000	184700000	189460000	214240000	4523	>>>>>>	0.00512226	0.00443761	0.00426192	0.00213606	0.00206239	0.00247391	>>>>>>	1.49963	1.29918	1.24775	0.625366	0.603798	0.724277	0.482741	0.00121775	Down_regulated
Q8BGS1	Epb41l5	erythrocyte membrane protein band 4.1 like 5	226352	ENSMUSG00000026383	___1	0.997094	103.85	581	3	460.229	Phospho (STY)	S	LKAQVEAVHKVTREDSLLTHKNASVQDAATN	VT(0.003)REDS(0.997)LLTHK	15600000	15510000	15790000	10504000	10875000	12052000	>>>>>>	45930000	46951000	46659000	45313000	47643000	51769000	4553	>>>>>>	0.339647	0.330344	0.338413	0.23181	0.22826	0.232803	>>>>>>	1.19785	1.16505	1.1935	0.817538	0.805019	0.821042	0.687099	5.28099e-06	Down_regulated
Q8BHL3	Tbc1d10b	TBC1 domain family, member 10b	68449	ENSMUSG00000042492	___1	0.836614	103.73	644	3	643.675	Phospho (STY)	S	HEERRRQQPPLGPSSSLLSLPSLKSRGSRAV	QQPPLGPS(0.005)S(0.149)S(0.837)LLS(0.009)LPSLK	1285800	1216700	1313900	940420	948690	1084500	>>>>>>	5915100	6174400	5840000	5972000	6160900	6947400	4638	>>>>>>	0.217376	0.197056	0.224983	0.157472	0.153986	0.156102	>>>>>>	1.17822	1.06808	1.21945	0.853525	0.834631	0.8461	0.73123	0.00241393	Down_regulated
Q8BHW9-2	Slfnl1	schlafen like 1	194219	ENSMUSG00000047518	___1	0.999974	122.94	15	3	625.599	Phospho (STY)	S	_MSLRKRSAQTQMWESPVMSQGKQSLLELPL	SAQTQMWES(1)PVMSQGK	1157400	1141300	1141000	545360	592340	654980	>>>>>>								>>>>>>	1157400	1141300	1141000	545360	592340	654980	>>>>>>	1.3272	1.30874	1.30839	0.625367	0.67924	0.751069	0.521173	6.94941e-05	Down_regulated
G3UXB6	Snx14	sorting nexin 14	244962	ENSMUSG00000032422	___1	0.910684	43.442	467	3	320.815	Phospho (STY)	S	LRGAESPTRNSKFNRSTQKRGESFGISRIGS	FNRS(0.911)T(0.089)QK	872600	826720	759920	688290	717120	747500	>>>>>>	22130000	21179000	20777000	21693000	22424000	24636000	4660	>>>>>>	0.0394306	0.0390349	0.0365751	0.0317287	0.03198	0.0303418	>>>>>>	1.13149	1.12013	1.04954	0.910474	0.917687	0.870676	0.817542	0.0024374	Down_regulated
Q8BI22-2	Cep128	centrosomal protein 128	75216	ENSMUSG00000061533	___1	0.817706	107.74	33	3	446.541	Phospho (STY)	S	SRWATRSFQRGVGSHSTVDVTAKVNTITNTL	GVGS(0.001)HS(0.818)T(0.182)VDVTAK	3399800	3230200	3176300	2526700	2352900	2581700	>>>>>>	10391000	10643000	10392000	9800500	10178000	11172000	4663	>>>>>>	0.327187	0.303505	0.305649	0.257813	0.231175	0.231087	>>>>>>	1.18516	1.09938	1.10714	0.933872	0.837381	0.837061	0.769031	0.00349364	Down_regulated
Q8BI22-2	Cep128	centrosomal protein 128	75216	ENSMUSG00000061533	___1	0.863796	47.288	623	3	333.822	Phospho (STY)	S	KIHLEEEITELKKSQSQDKVKLLEMQESIKD	S(0.136)QS(0.864)QDKVK	6913000	7810700	7274500	5220200	5866100	6284300	>>>>>>	10391000	10643000	10392000	9800500	10178000	11172000	4663	>>>>>>	0.665287	0.733881	0.70001	0.532646	0.576351	0.562504	>>>>>>	1.05862	1.16777	1.11387	0.84756	0.917104	0.895071	0.796265	0.00380577	Down_regulated
Q8BIL5	Hook1	hook microtubule tethering protein 1	77963	ENSMUSG00000028572	___1	0.998641	199.31	450	2	932.913	Phospho (STY)	S	AQQDHLNQADASATKSYENLAAEIMPVEYRE	S(0.999)Y(0.001)ENLAAEIMPVEYR	2340700	2236800	2321500	1588200	1669900	1830500	>>>>>>	213260000	221610000	215630000	201170000	204300000	233060000	4678	>>>>>>	0.0109758	0.0100934	0.0107661	0.00789482	0.00817376	0.0078542	>>>>>>	1.18108	1.08613	1.15852	0.849543	0.87956	0.845172	0.751454	0.000752704	Down_regulated
Q8BJ05	Zc3h14	zinc finger CCCH type containing 14	75553	ENSMUSG00000021012	___1	0.986801	152.37	733	2	541.737	Phospho (STY)	S	ITVPPRHALKWIRPQSSE_____________	WIRPQS(0.987)S(0.013)E	2752000	2939600	2475000	1957500	2068900	2204000	>>>>>>	117880000	121310000	121890000	119360000	126010000	139520000	4687	>>>>>>	0.0233458	0.0242321	0.0203052	0.0164	0.0164185	0.015797	>>>>>>	1.20237	1.24802	1.04577	0.844643	0.8456	0.81359	0.716165	0.00599244	Down_regulated
Q8BJS4-3	Sun2	Sad1 and UNC84 domain containing 2	223697	ENSMUSG00000042524	___1	1	124.3	249	2	698.786	Phospho (STY)	S	KESRKQPEVWESRDASQHFQAEQRVLSRVHS	DAS(1)QHFQAEQR	344480	347600	344070	254520	295740	281870	>>>>>>	78931000	75625000	77330000	72813000	78442000	84797000	4709	>>>>>>	0.00436432	0.00459636	0.00444937	0.00349553	0.00377017	0.00332406	>>>>>>	1.09109	1.1491	1.11235	0.873889	0.942551	0.83102	0.789688	0.00303412	Down_regulated
Q8BJW7	Eme1	essential meiotic structure-specific endonuclease 1	268465	ENSMUSG00000039055	___1	0.86225	153.86	15	3	660.634	Phospho (STY)	S	_MALRRLSLSRLSTESDSEDLPTFAFLKKEP	LS(0.001)T(0.007)ES(0.862)DS(0.129)EDLPTFAFLK	250560	256730	257480	173360	210770	207010	>>>>>>								>>>>>>	250560	256730	257480	173360	210770	207010	>>>>>>	1.10875	1.13605	1.13937	0.767131	0.932673	0.916034	0.772964	0.00873821	Down_regulated
Q8BK48	Ces2e	carboxylesterase 2E	234673	ENSMUSG00000031886	___1	1	70.272	552	3	423.206	Phospho (STY)	S	FWTKTLPQKIQELKGSQERHKEL________	IQELKGS(1)QER	4173700	3824700	4402600	3136400	3034100	3676000	>>>>>>	398220	361900	386530	380990	349370	385160	4725	>>>>>>	10.4809	10.5684	11.3901	8.23224	8.68449	9.54409	>>>>>>	1.06766	1.07657	1.16027	0.838596	0.884666	0.97223	0.815701	0.0143939	Down_regulated
Q8BKC8-2	Pi4kb	phosphatidylinositol 4-kinase beta	107650	ENSMUSG00000038861	___1	0.999462	82.709	496	3	560.282	Phospho (STY)	S	KEPVFIAAGDIRRRLSEQLAHTPTAFKRDPE	RLS(0.999)EQLAHT(0.001)PTAFK	1869800	2229400	2044200	1716500	1534000	1716800	>>>>>>	8014500	7805000	7914200	8154700	8080900	9461000	4736	>>>>>>	0.233302	0.285637	0.258295	0.210492	0.18983	0.181461	>>>>>>	1.03002	1.26108	1.14036	0.929313	0.838092	0.801141	0.74853	0.0200543	Down_regulated
Q8BKE9	Ift74	intraflagellar transport 74	67694	ENSMUSG00000028576	___1	1	96.957	14	2	525.758	Phospho (STY)	S	__MASNHKSSAPRPISRGGIGLTGRPPSGIR	SSAPRPIS(1)R	2770100	2906700	2812600	1648800	1646700	1863100	>>>>>>	217650000	210810000	217690000	205010000	215960000	238150000	4738	>>>>>>	0.0127273	0.0137882	0.0129202	0.00804253	0.00762502	0.00782322	>>>>>>	1.21354	1.3147	1.23193	0.76685	0.72704	0.745938	0.595672	0.000107003	Down_regulated
Q8BKT3	Gcfc2	GC-rich sequence DNA binding factor 2	330361	ENSMUSG00000035125	___1	1	169.4	118	2	996.496	Phospho (STY)	S	SPSSDSSCSLEERDVSPIVEIPDAAFIQAAR	DVS(1)PIVEIPDAAFIQAAR	632890	635470	673600	437200	489750	538550	>>>>>>	13952000	13844000	14077000	13781000	14977000	16646000	4746	>>>>>>	0.045362	0.0459022	0.0478511	0.0317248	0.0327001	0.0323531	>>>>>>	1.15379	1.16753	1.2171	0.806928	0.831735	0.822909	0.695668	6.30987e-05	Down_regulated
Q8BMF4	Dlat	dihydrolipoamide S-acetyltransferase (E2 component of pyruvate dehydrogenase complex)	235339	ENSMUSG00000000168	___1	0.968808	110.6	99	3	606.978	Phospho (STY)	S	SYSLPPHQKVPLPSLSPTMQAGTIARWEKKE	VPLPS(0.001)LS(0.969)PT(0.03)MQAGTIAR	1029400	1012600	958540	894250	862740	1016900	>>>>>>	490729984	473769984	517950016	515529984	548870016	618460032	4788	>>>>>>	0.00209769	0.00213732	0.00185064	0.00173462	0.00157185	0.00164425	>>>>>>	1.14042	1.16197	1.00611	0.94304	0.854546	0.893905	0.813505	0.0202134	Down_regulated
I6L9G2	Atrip	ATR interacting protein	111828493	ENSMUSG00000025646	___1	1	107.69	97	3	482.592	Phospho (STY)	S	LSSAHKVRRLDGLPNSPIRKSREDIPVKDNF	RLDGLPNS(1)PIRK	4108700	3964900	4174300	3410600	3593000	3827600	>>>>>>	14030000	15504000	13861000	16487000	15058000	17153000	4789	>>>>>>	0.292851	0.255734	0.301154	0.206866	0.238611	0.223145	>>>>>>	1.15724	1.01057	1.19005	0.817458	0.942901	0.881785	0.786855	0.022465	Down_regulated
Q8BND3-2	Wdr35	WD repeat domain 35	74682	ENSMUSG00000066643	___1	0.980703	118.35	478	3	760.335	Phospho (STY)	S	EGRERIYHVDDVPSGSVDGVFDYSKAIQGTR	IYHVDDVPS(0.019)GS(0.981)VDGVFDYSK	423080	465800	449190	357760	348010	384370	>>>>>>	337929984	333680000	342529984	325089984	337769984	382760000	4814	>>>>>>	0.00125198	0.00139595	0.00131139	0.0011005	0.00103032	0.00100421	>>>>>>	1.05885	1.18062	1.1091	0.930739	0.871386	0.849303	0.791809	0.0056231	Down_regulated
Q8BR63	Fam177a	family with sequence similarity 177, member A	73385	ENSMUSG00000095595	___1	1	173.65	29	3	696.326	Phospho (STY)	S	EAAAATAFRDATRQISNERGFENVELGVMGK	QIS(1)NERGFENVELGVMGK	4161000	4021300	4098200	3207400	3404600	3835300	>>>>>>	26510000	26366000	26024000	27395000	27465000	30895000	4861	>>>>>>	0.15696	0.152518	0.157478	0.11708	0.123961	0.12414	>>>>>>	1.13173	1.09971	1.13547	0.844186	0.893806	0.895092	0.782046	0.000268812	Down_regulated
G3X951	Odad3	outer dynein arm docking complex subunit 3	77609	ENSMUSG00000039632	___1	1	143.19	559	4	607.247	Phospho (STY)	S	LPVASVKDKFFDEEESEDDDRDVVTRAAFKL	DKFFDEEES(1)EDDDRDVVTR	24673000	22131000	23862000	11033000	10904000	12731000	>>>>>>	22207000	21911000	22419000	14698000	15600000	17498000	4886	>>>>>>	1.11105	1.01004	1.06437	0.750646	0.698974	0.727569	>>>>>>	1.2431	1.13009	1.19087	0.839862	0.782049	0.814042	0.683479	0.000510748	Down_regulated
G3X951	Odad3	outer dynein arm docking complex subunit 3	77609	ENSMUSG00000039632	___1	0.914019	101.97	54	3	353.816	Phospho (STY)	S	GRAQAWPAHHPKSATSFHAMKSSVHAQVLEL	S(0.001)AT(0.085)S(0.914)FHAMK	877960	881480	912570	71993	128580	122030	>>>>>>	22207000	21911000	22419000	14698000	15600000	17498000	4886	>>>>>>	0.0395353	0.04023	0.0407052	0.00489815	0.00824231	0.00697394	>>>>>>	1.68732	1.71697	1.73725	0.209047	0.351772	0.29764	0.166965	5.40483e-06	Down_regulated
Q8BSV3-2	Bend7	BEN domain containing 7	209645	ENSMUSG00000048186	___1	0.989426	62.107	248	2	377.168	Phospho (STY)	S	EPKPSPLETEKKPAASATRPPGLQAAERTST	PAAS(0.989)AT(0.011)R	15816000	16955000	15873000	10675000	12702000	12097000	>>>>>>								>>>>>>	15816000	16955000	15873000	10675000	12702000	12097000	>>>>>>	1.12813	1.20937	1.1322	0.76143	0.906013	0.862859	0.729257	0.00340234	Down_regulated
Q8BT07	Cep55	centrosomal protein 55	74107	ENSMUSG00000024989	___1	0.996574	108.25	225	3	501.576	Phospho (STY)	S	ETAAASLTQQMKKIESEGYLQVEKQKYDHLL	KIES(0.997)EGY(0.003)LQVEK	2619800	2394000	2491700	1779400	2006800	2067600	>>>>>>	205550000	208310000	207290000	211190000	218100000	244500000	4893	>>>>>>	0.0127453	0.0114925	0.0120204	0.00842559	0.00920128	0.00845644	>>>>>>	1.22666	1.10608	1.15689	0.810913	0.885569	0.813883	0.719378	0.00156315	Down_regulated
A6PWR8	Usp43	ubiquitin specific peptidase 43	216835	ENSMUSG00000020905	___1	0.873966	126.56	841	2	691.358	Phospho (STY)	S	ELVEYLESRRRPRSTSQSIVPLLTRAAGGEE	S(0.014)T(0.108)S(0.874)QS(0.004)IVPLLTR	683090	666670	684890	515820	534650	580020	>>>>>>								>>>>>>	683090	666670	684890	515820	534650	580020	>>>>>>	1.11825	1.09137	1.1212	0.844421	0.875246	0.949519	0.801361	0.00249141	Down_regulated
F8VPR1	Lmod1	leiomodin 1 (smooth muscle)	93689	ENSMUSG00000048096	___1	0.999789	105.98	85	2	502.686	Phospho (STY)	S	NFCEKESKKLIQREMSVDESKQVGRKTDAKN	EMS(1)VDESK	10794000	10835000	11041000	8912100	9254700	10410000	>>>>>>	28339000	26878000	28448000	28370000	29719000	32354000	4951	>>>>>>	0.380889	0.403118	0.388112	0.314138	0.311407	0.321753	>>>>>>	1.07828	1.14121	1.09873	0.889315	0.881583	0.910873	0.808194	0.000492179	Down_regulated
F8VPR1	Lmod1	leiomodin 1 (smooth muscle)	93689	ENSMUSG00000048096	___1	0.998209	130.01	550	2	527.24	Phospho (STY)	S	PLAPPLIMENLKNSLSPATQRKMGDKVLPAQ	NSLS(0.998)PAT(0.002)QR	3842200	4046500	3732400	3096100	3058700	3413800	>>>>>>	28339000	26878000	28448000	28370000	29719000	32354000	4951	>>>>>>	0.13558	0.150551	0.131201	0.109133	0.102921	0.105514	>>>>>>	1.10693	1.22915	1.07117	0.891003	0.840284	0.861457	0.760948	0.00559499	Down_regulated
F8VPR1	Lmod1	leiomodin 1 (smooth muscle)	93689	ENSMUSG00000048096	___1	0.954899	97.957	135	3	502.211	Phospho (STY)	S	DLGKEPKKGVLKKSFSRDREEADGRGGEKPK	S(0.045)FS(0.955)RDREEADGR	5018600	5338600	5073800	4202800	4445600	4596800	>>>>>>	28339000	26878000	28448000	28370000	29719000	32354000	4951	>>>>>>	0.177092	0.198623	0.178353	0.148142	0.149588	0.142078	>>>>>>	1.0691	1.19908	1.07671	0.89433	0.903056	0.857721	0.79378	0.00658493	Down_regulated
B3VNK5	Catsper4	cation channel, sperm associated 4	329954	ENSMUSG00000048003	___1	0.915536	93.768	355	3	519.904	Phospho (STY)	S	NKQDLITALVSREKVSDSNINMVNKHKFSH_	EKVS(0.916)DS(0.084)NINMVNK	9777300	10202000	10394000	3208500	3932100	4251400	>>>>>>	6692500	6957100	6613700	5511000	5562700	6178100	4969	>>>>>>	1.46093	1.46642	1.57159	0.582199	0.706869	0.68814	>>>>>>	1.35352	1.3586	1.45604	0.539394	0.654898	0.637546	0.439484	9.19711e-05	Down_regulated
Q8BVN8	Dnali1	dynein, axonemal, light intermediate polypeptide 1	75563	ENSMUSG00000042707	___1	0.848536	65.472	54	3	461.207	Phospho (STY)	S	GPSSTSPQPPKAKLPSTSCVPDPTKQAEEIL	LPS(0.849)T(0.13)S(0.021)CVPDPTK	1820600	1715100	1759100	740840	871050	856360	>>>>>>	167790000	163400000	167360000	158650000	168640000	180110000	4970	>>>>>>	0.0108505	0.0104963	0.0105109	0.00466965	0.00516514	0.00475465	>>>>>>	1.40165	1.35591	1.35779	0.603222	0.667229	0.614202	0.457957	7.34286e-06	Down_regulated
A0A0A6YWQ9	Mael	maelstrom spermatogenic transposon silencer	98558	ENSMUSG00000040629	___1	1	145.52	339	3	726.961	Phospho (STY)	S	MVVLDAGRYQKLRVESPGFCHFNSYNQEQRS	VES(1)PGFCHFNSYNQEQR	16345000	16729000	19498000	12825000	14822000	14883000	>>>>>>								>>>>>>	16345000	16729000	19498000	12825000	14822000	14883000	>>>>>>	1.03121	1.05544	1.23013	0.809131	0.935122	0.938971	0.808986	0.0495117	Down_regulated
Q8BW66	Slc25a48	solute carrier family 25, member 48	328258	ENSMUSG00000021509	___1	1	52.937	177	2	457.712	Oxidation (M),Phospho (STY)	S	TIVQMEGLTGLYRGASAMLLRDIPGYCFYFI	GAS(1)AMLLR	578970	609670	571870	303160	320410	373920	>>>>>>								>>>>>>	578970	609670	571870	303160	320410	373920	>>>>>>	1.25954	1.32633	1.2441	0.659521	0.697049	0.813459	0.566591	0.000467545	Down_regulated
A0A1D5RLX9	Slc38a7	solute carrier family 38, member 7	234595	ENSMUSG00000036534	___1	1	104.94	28	3	478.907	Phospho (STY)	S	WASSTDAGERARLLQSPCVDVVPKSEGEASP	LLQS(1)PCVDVVPK	565780	574210	600680	508880	492090	576240	>>>>>>	1885000	1891300	1882000	1877600	1961100	2358900	4999	>>>>>>	0.300149	0.303606	0.319171	0.271027	0.250926	0.244283	>>>>>>	1.06615	1.07843	1.13371	0.962703	0.891302	0.867709	0.830225	0.00628425	Down_regulated
G3UXH4	Pkn2	protein kinase N2	109333	ENSMUSG00000004591	___1	0.987007	144.33	571	3	549.914	Phospho (STY)	S	TVFNIENDRNNLRPKSKSEYELSIPDSGRSC	S(0.987)KS(0.013)EYELSIPDSGR	4131100	4020000	4241100	2089200	2804800	2773900	>>>>>>	80084000	85223000	80977000	81135000	86779000	96183000	5010	>>>>>>	0.0515846	0.0471704	0.0523741	0.0257497	0.0323212	0.0288398	>>>>>>	1.30023	1.18897	1.32014	0.649043	0.814684	0.726933	0.575076	0.00101361	Down_regulated
Q8BXF8	Actrt3	actin related protein T3	76652	ENSMUSG00000037737	___1	0.99597	165.38	45	3	746.318	Phospho (STY)	S	VYPNILGRSKGHTADSRQELCVGDQAQERRS	GHT(0.004)ADS(0.996)RQELCVGDQAQER	2904600	2626700	2690600	1442900	1418600	1650100	>>>>>>	43908000	44307000	44605000	44850000	45869000	52050000	5034	>>>>>>	0.066152	0.0592841	0.0603206	0.0321717	0.0309272	0.0317022	>>>>>>	1.41472	1.26785	1.29001	0.688023	0.661408	0.677983	0.510351	0.000151713	Down_regulated
Q8BXF8	Actrt3	actin related protein T3	76652	ENSMUSG00000037737	___1	0.999665	145.23	60	2	689.326	Phospho (STY)	S	SRQELCVGDQAQERRSFLSISYPVERGLISS	S(1)FLSISYPVER	565340	560160	545370	400420	438110	463460	>>>>>>	43908000	44307000	44605000	44850000	45869000	52050000	5034	>>>>>>	0.0128756	0.0126427	0.0122267	0.00892798	0.00955133	0.00890413	>>>>>>	1.18617	1.16472	1.12639	0.822497	0.879924	0.8203	0.725487	0.000263982	Down_regulated
Q8BYA0	Tbcd	tubulin-specific chaperone d	108903	ENSMUSG00000039230	___1	0.99963	82.65	4	3	798.695	Phospho (STY)	S	____________MVLSNEPAASAAEEEVEDD	VLS(1)NEPAASAAEEEVEDDALVR	1462600	1297400	1619500	712590	798930	888200	>>>>>>	62477000	62558000	60472000	61290000	65089000	71354000	5056	>>>>>>	0.0234102	0.0207392	0.026781	0.0116265	0.0122744	0.0124478	>>>>>>	1.30931	1.15992	1.49783	0.650259	0.686495	0.696191	0.512457	0.0028442	Down_regulated
Q8BYG0-2	Ttc24	tetratricopeptide repeat domain 24	214191	ENSMUSG00000051036	___1	0.918877	119.18	54	4	696.541	Phospho (STY)	S	SSAEDAQESQWEGEASEGGHEKKEMEGLVNT	VQSSAEDAQES(0.081)QWEGEAS(0.919)EGGHEKK	937950	869270	867020	499180	495460	532980	>>>>>>	1987700	1955600	1995500	1711900	1817300	1936100	5059	>>>>>>	0.471877	0.444503	0.434488	0.291594	0.272635	0.275285	>>>>>>	1.29259	1.2176	1.19017	0.798749	0.746815	0.754075	0.621463	0.000175482	Down_regulated
Q8BZ47	Zfp609	zinc finger protein 609	214812	ENSMUSG00000040524	___1	0.813691	60.176	803	3	817.367	Phospho (STY)	S	KAEADKIYSFTDNAPSPSIGGSSRLDSTTPT	AEADKIY(0.002)S(0.012)FT(0.019)DNAPS(0.814)PS(0.112)IGGS(0.021)S(0.021)R	1401700	1496900	1520900	1419900	1271400	1493700	>>>>>>	35394000	37248000	33750000	46954000	42593000	52767000	5080	>>>>>>	0.0396028	0.0401874	0.0450637	0.0302402	0.02985	0.0283075	>>>>>>	1.11425	1.1307	1.2679	0.850833	0.839853	0.796453	0.708009	0.00266343	Down_regulated
Q8BZ47	Zfp609	zinc finger protein 609	214812	ENSMUSG00000040524	___1	0.942032	70.808	1057	2	512.26	Phospho (STY)	S	WKQKPSIPPTLTKAPSLTDLVKSGPGKAKEP	APS(0.942)LT(0.058)DLVK	4188900	4293400	4531000	3143000	3359700	3689800	>>>>>>	35394000	37248000	33750000	46954000	42593000	52767000	5080	>>>>>>	0.118351	0.115265	0.134252	0.0669379	0.0788792	0.0699263	>>>>>>	1.21674	1.18502	1.38022	0.688176	0.810943	0.7189	0.58647	0.00181598	Down_regulated
Q8BZ47	Zfp609	zinc finger protein 609	214812	ENSMUSG00000040524	___1	0.987431	86.882	1287	3	381.506	Phospho (STY)	S	GSKVSGGEDADKARASPSVSCKASSESKALD	ARAS(0.987)PS(0.012)VSCK	678280	722250	655700	624120	612370	692110	>>>>>>	35394000	37248000	33750000	46954000	42593000	52767000	5080	>>>>>>	0.0191637	0.0193903	0.0194281	0.0132922	0.0143772	0.0131163	>>>>>>	1.16417	1.17793	1.18023	0.807478	0.873396	0.796798	0.703419	0.000141649	Down_regulated
Q8BZ47	Zfp609	zinc finger protein 609	214812	ENSMUSG00000040524	___1	0.999927	151.5	559	2	384.176	Phospho (STY)	S	DLSCNGAPVPQKGSLSPARSATPKVRLVEPH	GSLS(1)PAR	3770900	3808800	3741400	3426100	3772800	4036300	>>>>>>	35394000	37248000	33750000	46954000	42593000	52767000	5080	>>>>>>	0.106541	0.102255	0.110856	0.0729672	0.0885779	0.0764929	>>>>>>	1.14624	1.10013	1.19267	0.785029	0.95298	0.822961	0.744678	0.00700607	Down_regulated
Q8BZ47	Zfp609	zinc finger protein 609	214812	ENSMUSG00000040524	___1	0.999301	146.36	575	2	672.813	Phospho (STY)	S	PARSATPKVRLVEPHSPSPSSKFSTKGLCKK	LVEPHS(0.999)PS(0.001)PSSK	5848400	5855400	5678000	5519900	5830400	6344700	>>>>>>	35394000	37248000	33750000	46954000	42593000	52767000	5080	>>>>>>	0.165237	0.1572	0.168237	0.11756	0.136886	0.12024	>>>>>>	1.14568	1.08995	1.16648	0.815104	0.949105	0.833687	0.763614	0.00494176	Down_regulated
Q8BZ47	Zfp609	zinc finger protein 609	214812	ENSMUSG00000040524	___1	1	115.55	491	4	558.246	Phospho (STY)	S	PGTKVEPTLVDRNCPSPVLIDCPHPNCNKKY	NCPS(1)PVLIDCPHPNCNKK	10189000	10570000	10170000	10213000	10525000	11406000	>>>>>>	35394000	37248000	33750000	46954000	42593000	52767000	5080	>>>>>>	0.287874	0.283774	0.301333	0.217511	0.247106	0.216158	>>>>>>	1.11166	1.09582	1.16363	0.839942	0.954229	0.834718	0.779828	0.00493777	Down_regulated
Q8BZ47	Zfp609	zinc finger protein 609	214812	ENSMUSG00000040524	___1	0.945745	112.91	1315	3	552.924	Phospho (STY)	S	ALDILQQHASHYKSKSPTISDKNSQERDRGG	S(0.005)KS(0.946)PT(0.049)ISDKNSQER	11404000	10861000	11649000	10470000	11443000	11835000	>>>>>>	35394000	37248000	33750000	46954000	42593000	52767000	5080	>>>>>>	0.322202	0.291586	0.345156	0.222984	0.268659	0.224288	>>>>>>	1.15424	1.04457	1.23647	0.798809	0.962433	0.80348	0.746584	0.0199149	Down_regulated
Q8BZB3	Tmem266	transmembrane protein 266	244886	ENSMUSG00000032313	___1	1	69.954	77	2	457.686	Phospho (STY)	S	SQLLSNLDEEYQREGSDWLKPCCGKRAAVWQ	EGS(1)DWLK	3587600	3502000	3514000	2521200	2697900	2940600	>>>>>>								>>>>>>	3587600	3502000	3514000	2521200	2697900	2940600	>>>>>>	1.14722	1.11985	1.12368	0.806212	0.862716	0.940325	0.769522	0.00281798	Down_regulated
S4R248	Arhgap12	Rho GTPase activating protein 12	75415	ENSMUSG00000041225	___1	0.997578	120.08	238	4	619.802	Phospho (STY)	S	EQMRATTPPNQGRPDSPVYANLQELKISQSA	ATT(0.001)PPNQGRPDS(0.998)PVY(0.001)ANLQELK	5228200	5164900	5470600	4087500	4170900	4479300	>>>>>>								>>>>>>	5228200	5164900	5470600	4087500	4170900	4479300	>>>>>>	1.09677	1.08349	1.14762	0.857476	0.874971	0.939667	0.802946	0.00232712	Down_regulated
Q8C0J6	Sowahc	sosondowah ankyrin repeat domain family member C	268301	ENSMUSG00000098188	___1	0.949711	108.71	205	3	412.879	Phospho (STY)	S	PRSARQNFRDLVLGSSPQLKRSVGPGDGNAG	DLVLGS(0.05)S(0.95)PQLK	1933000	1754200	1925700	895790	998270	1133200	>>>>>>	8823400	9413000	8734900	10747000	9865400	10896000	5122	>>>>>>	0.219077	0.186359	0.22046	0.0833526	0.101189	0.104001	>>>>>>	1.43745	1.22278	1.44653	0.546909	0.663941	0.682395	0.461008	0.000949143	Down_regulated
Q8C0M8	Dnai1	dynein axonemal intermediate chain 1	68922	ENSMUSG00000061322	___1	0.969905	97.163	12	3	333.506	Phospho (STY)	S	____MPSKQIRKQSISVTRGARRRDEDSGTD	KQS(0.015)IS(0.97)VT(0.015)R	1682500	1651700	1621300	293230	360270	357760	>>>>>>	106870000	109590000	107600000	107100000	109100000	123150000	5129	>>>>>>	0.0157434	0.0150716	0.0150678	0.00273791	0.0033022	0.00290508	>>>>>>	1.72285	1.64933	1.64892	0.299617	0.36137	0.317911	0.194957	1.60055e-06	Down_regulated
Q8C0N0	Gm4922	predicted gene 4922	237300	ENSMUSG00000044624	___1	0.999649	89.032	372	3	334.487	Phospho (STY)	S	VTDSGAFSLPPRRRASEPSFKVLVSSTEEHQ	RAS(1)EPSFK	560620	615100	589080	279630	322630	345890	>>>>>>								>>>>>>	560620	615100	589080	279630	322630	345890	>>>>>>	1.23988	1.36036	1.30282	0.618434	0.713533	0.764975	0.537256	0.000402837	Down_regulated
Q8C0N1	Kif2b	kinesin family member 2B	73470	ENSMUSG00000046755	___1	0.999975	98.139	555	5	759.152	Phospho (STY)	S	VKELALEARPYHHCVSPPGHEVPLMIENDNT	ELALEARPYHHCVS(1)PPGHEVPLMIENDNTNSGK	19460000	17883000	20229000	17126000	17932000	20956000	>>>>>>	43177000	44871000	43259000	49988000	49566000	56192000	5131	>>>>>>	0.450703	0.398542	0.467625	0.342602	0.36178	0.372936	>>>>>>	1.12949	0.998775	1.1719	0.858584	0.906646	0.934602	0.81809	0.0241527	Down_regulated
Q4VBF8	Sipa1l1	signal-induced proliferation-associated 1 like 1	217692	ENSMUSG00000042700	___1	0.978806	123.67	162	2	737.825	Phospho (STY)	S	ESMDSRFLMPEAYPSSPRKALRRIRQRSNSD	FLMPEAYPS(0.021)S(0.979)PR	1932600	1780800	1926900	1296400	1457300	1539600	>>>>>>								>>>>>>	1932600	1780800	1926900	1296400	1457300	1539600	>>>>>>	1.16731	1.07562	1.16387	0.783039	0.880225	0.929935	0.761183	0.00669266	Down_regulated
Q8C0X0	Lca5l	Leber congenital amaurosis 5-like	385668	ENSMUSG00000045275	___1	0.99991	223.54	720	3	594.291	Phospho (STY)	S	AFGDSRATVAGSIQASPTEANRKTVV_____	ATVAGSIQAS(1)PTEANRK	12391000	12199000	13157000	5615900	5842300	6345600	>>>>>>	10625000	10964000	10632000	8646400	9598300	10024000	5147	>>>>>>	1.16621	1.11264	1.23749	0.649507	0.608681	0.633041	>>>>>>	1.29398	1.23454	1.37306	0.720664	0.675365	0.702394	0.53784	0.000141466	Down_regulated
Q8C0X0	Lca5l	Leber congenital amaurosis 5-like	385668	ENSMUSG00000045275	___1	0.987982	108.7	616	2	554.224	Phospho (STY)	S	NLHHGLPTSCRQVSGSPHCRCRHDMGKHRSE	QVS(0.012)GS(0.988)PHCR	2143900	2126300	2113800	1206900	1313500	1404900	>>>>>>	10625000	10964000	10632000	8646400	9598300	10024000	5147	>>>>>>	0.201779	0.193935	0.198815	0.139584	0.136847	0.140154	>>>>>>	1.19737	1.15082	1.17978	0.828299	0.812058	0.831679	0.700698	1.88387e-05	Down_regulated
Q8C0X2-5	Slc9b1	solute carrier family 9, subfamily B (NHA1, cation proton antiporter 1), member 1	74446	ENSMUSG00000050150	___1	0.999954	50.284	2	3	432.182	Acetyl (Protein N-term),Phospho (STY)	S	______________MSEHDVESNKKDDGFQS	S(1)EHDVESNKK	742600	779290	738580	520080	535020	579220	>>>>>>								>>>>>>	742600	779290	738580	520080	535020	579220	>>>>>>	1.14399	1.20051	1.1378	0.801193	0.824209	0.8923	0.723	0.000686086	Down_regulated
Q8C0Y0-3	Ppp4r4	protein phosphatase 4, regulatory subunit 4	74521	ENSMUSG00000021209	___1	0.990392	156.29	668	3	486.877	Phospho (STY)	S	STSKEIKKSKLTRSQSFNNQAFHAKYGTLDK	S(0.01)QS(0.99)FNNQAFHAK	4556300	4878300	4525900	3015600	3324900	3484100	>>>>>>								>>>>>>	4556300	4878300	4525900	3015600	3324900	3484100	>>>>>>	1.14937	1.23059	1.1417	0.760712	0.838735	0.878895	0.703743	0.00149205	Down_regulated
D3Z7N4	Slc39a6	solute carrier family 39 (metal ion transporter), member 6	106957	ENSMUSG00000024270	___1	1	66.285	192	3	457.189	Phospho (STY)	S	KKKNQKKPENDEDVESKKQLSKYDSQLSSNE	KPENDEDVES(1)K	1399300	1315500	1295700	884310	859580	958420	>>>>>>								>>>>>>	1399300	1315500	1295700	884310	859580	958420	>>>>>>	1.25071	1.17581	1.15811	0.790408	0.768304	0.856649	0.673809	0.000555456	Down_regulated
Q8C1B1	Camsap2	calmodulin regulated spectrin-associated protein family, member 2	67886	ENSMUSG00000041570	___1	0.993365	78.69	992	3	499.252	Phospho (STY)	S	TPPRSVDSLPRLRRFSPSQVPIQTRSFVCFG	RFS(0.993)PS(0.007)QVPIQTR	1670500	1623200	1797200	572310	669390	659670	>>>>>>	9151200	9494900	8700500	9457300	9545900	10741000	5166	>>>>>>	0.182544	0.170955	0.206563	0.0605152	0.0701233	0.0614161	>>>>>>	1.45625	1.36379	1.64785	0.482759	0.559408	0.489946	0.342916	0.000358213	Down_regulated
Q8C1B1	Camsap2	calmodulin regulated spectrin-associated protein family, member 2	67886	ENSMUSG00000041570	___1	0.779763	228.84	391	3	614.599	Phospho (STY)	S	PQTHSSASGGIRRSSSMSYVDGFIGTWPKEK	S(0.11)S(0.11)S(0.78)MSYVDGFIGTWPK	741790	756700	809570	601550	649260	752900	>>>>>>	9151200	9494900	8700500	9457300	9545900	10741000	5166	>>>>>>	0.0810593	0.0796954	0.0930487	0.0636069	0.0680145	0.0700959	>>>>>>	1.06769	1.04973	1.22561	0.837814	0.89587	0.923285	0.794778	0.020279	Down_regulated
Q8C437-4	Pex5l	peroxisomal biogenesis factor 5-like	58869	ENSMUSG00000027674	___1	0.999996	140.2	165	2	648.808	Phospho (STY)	S	KNKKGSPGLTRRMSKSPVDSSVLEGVKELYL	S(1)PVDSSVLEGVK	8251900	7485900	7821100	6239300	6629400	7195000	>>>>>>	23206000	25191000	23312000	22870000	24012000	26583000	5202	>>>>>>	0.355593	0.297166	0.335497	0.272816	0.276087	0.270662	>>>>>>	1.18018	0.986267	1.11348	0.905453	0.916309	0.898303	0.829304	0.0308709	Down_regulated
A0A0R4J1H1	Rad51ap1	RAD51 associated protein 1	19362	ENSMUSG00000030346	___1	0.893866	137.62	308	3	684.995	Phospho (STY)	S	SRNSSSNALAGTPAKSPSQSLRLGLSRLAPV	NSSSNALAGT(0.099)PAKS(0.894)PS(0.007)QSLR	8113700	8413500	8013700	6567300	7431100	7670100	>>>>>>	6496700	7008700	6808400	6872700	7034800	7738700	5214	>>>>>>	1.2489	1.20044	1.17703	0.955563	1.05633	0.991135	>>>>>>	1.13033	1.08647	1.06528	0.864842	0.956046	0.897037	0.828111	0.0046158	Down_regulated
Q8C561-3	Lmbrd2	LMBR1 domain containing 2	320506	ENSMUSG00000039704	___1	0.983881	70.412	328	3	438.846	Phospho (STY)	S	RRREWKERYGHNREDSTRNRNVHPDPKESNF	YGHNREDS(0.984)T(0.016)R	866090	845470	771330	626360	601300	698140	>>>>>>								>>>>>>	866090	845470	771330	626360	601300	698140	>>>>>>	1.1787	1.15064	1.04974	0.852444	0.818338	0.950133	0.775628	0.0104644	Down_regulated
Q8C5P7	Tdrp	testis development related protein	72148	ENSMUSG00000050052	___1	0.756493	103.73	62	4	657.306	Phospho (STY)	S	LFNKDDEEHLLETSRSPKSKGTNQRLREELK	EATSLFNKDDEEHLLET(0.122)S(0.122)RS(0.756)PK	20004000	17506000	20223000	13423000	13884000	16141000	>>>>>>	30834000	29494000	31197000	28878000	32185000	33248000	5229	>>>>>>	0.648764	0.593544	0.648235	0.464818	0.431381	0.485473	>>>>>>	1.18959	1.08833	1.18862	0.852299	0.790989	0.890173	0.730833	0.00216953	Down_regulated
Q8C5U4	Spem2	SPEM family member 2	108803	ENSMUSG00000044084	___1	1	132.69	217	2	576.782	Phospho (STY)	S	PRRGWGSLCKPVRLASNVGLWGRQGGILASL	LAS(1)NVGLWGR	1367100	1416900	1462800	917120	1042000	1049400	>>>>>>								>>>>>>	1367100	1416900	1462800	917120	1042000	1049400	>>>>>>	1.13056	1.17175	1.20971	0.758439	0.861713	0.867832	0.70842	0.0012706	Down_regulated
Q8C5V0	Spata32	spermatogenesis associated 32	328019	ENSMUSG00000044787	___1	1	98.507	24	4	443.948	Phospho (STY)	S	FPCCGKDSVDIVERQSDHHRHHHHHTHEENE	DSVDIVERQS(1)DHHR	1161100	1212600	1049100	567920	619180	629650	>>>>>>	12774000	12601000	12194000	9325000	9244600	10745000	5235	>>>>>>	0.0908956	0.0962305	0.0860341	0.0609029	0.0669775	0.0585993	>>>>>>	1.18652	1.25616	1.12306	0.795009	0.874304	0.764938	0.682676	0.00170661	Down_regulated
Q8C5V0	Spata32	spermatogenesis associated 32	328019	ENSMUSG00000044787	___1	0.974667	140.21	251	4	579.774	Phospho (STY)	S	QATQITQISSEKQDESPKSMAHKSWTRETRN	FAQATQITQIS(0.016)S(0.009)EKQDES(0.975)PK	3850000	3887300	3839700	1040900	887960	1077800	>>>>>>	12774000	12601000	12194000	9325000	9244600	10745000	5235	>>>>>>	0.301393	0.308491	0.314884	0.111625	0.0960517	0.100307	>>>>>>	1.46693	1.50148	1.53259	0.543295	0.467499	0.48821	0.333038	4.51555e-06	Down_regulated
[truncated: 1,582 more rows]

## Sheet: DownReg-phosphositesAKAP3-APAP4
ProteinID	Gene_Symbol	Gene_name	ENTREZID	ENSEMBL_gene	phosID	Amino acid	Position	Charge	m/z	Modifications	Localization prob	Score	Sequence window	Phospho (STY) Probabilities	FC(KO/WT)	Student's T-test p-value wt_ko	Diff
[truncated: 73 more rows]
