# Supplementary material for: STK33 Phosphorylates Fibrous Sheath Protein AKAP3/4 to Regulate Sperm Flagella Assembly in Spermiogenesis
Source: Mol Cell Proteomics. 2023 May 3;22(6):100564. doi: 10.1016/j.mcpro.2023.100564 (PMC10245119; doi:10.1016/j.mcpro.2023.100564)
Supplement: Table S2 [file mmc2.xlsx]

## Sheet: differential phosphoproteins
Table S2. Gene ontology enrichment analysis of proteins with down-regulated levels of phosphorylation in Stk33-/- testis.
Ontology type	GO term	Description	GeneRatio	BgRatio	p value(Student's T-test)	p.adjust	geneID	Count
BP	GO:0007018	microtubule-based movement	86/1056	413/29008	2.53432e-40	1.18074e-36	Ttll9/Fsip2/Ttll3/Tcte1/Cfap221/Tmf1/Dnai4/Dnah1/Adam3/Tekt5/Kifc3/Tnp1/Tnp2/Map1b/H1f6/Map4/Kif3a/Htt/Traf3ip1/Cfap65/Dync2h1/Vps13a/Spag17/Kif1b/Akap4/Ift88/Mns1/Cep131/Sord/Atp2b4/Enkur/Drc7/Kif27/Lca5/Iqcg/Hydin/Catsper3/Kif20b/Hoatz/Sun2/Ift74/Wdr35/Odad3/Catsper4/Dnali1/Dnai1/Kif2b/Lca5l/Slc9b1/Cabs1/Katnip/Rsph6a/Ccdc63/Ttll5/Dync2li1/Cluap1/Ssx2ip/Ccdc65/Dnah8/Catsper1/Kif17/Tssk4/Odad4/C…	86
BP	GO:0003341	cilium movement	58/1056	202/29008	1.28506e-35	2.99356e-32	Ttll9/Fsip2/Ttll3/Tcte1/Cfap221/Tmf1/Dnai4/Dnah1/Adam3/Tekt5/Tnp1/Tnp2/H1f6/Kif3a/Cfap65/Vps13a/Spag17/Akap4/Ift88/Mns1/Cep131/Sord/Atp2b4/Enkur/Drc7/Kif27/Iqcg/Hydin/Catsper3/Hoatz/Odad3/Catsper4/Dnali1/Dnai1/Slc9b1/Cabs1/Katnip/Rsph6a/Ccdc63/Ttll5/Ccdc65/Catsper1/Tssk4/Odad4/Ccdc39/Tekt1/Ropn1/Spag6l/Qrich2/Cfap70/Spef2/Cfap44/Cfap43/Zbbx/Txndc2/Ddx4/Cfap45/Tekt4	58
BP	GO:0044782	cilium organization	76/1056	375/29008	7.20965e-35	1.11966e-31	Fsip2/Odf2/Ttll3/Cfap221/Catip/Ccdc13/2700049A03Rik/Dnai4/Dnah1/Tekt5/Map4/Kif3a/Htt/Traf3ip1/Spata6/Cdkl5/Cfap65/Dync2h1/Spag17/Akap4/Ift88/Mns1/Cep131/Cdc14a/Cep78/Cfap126/Cdc14b/Ccdc57/Kif27/Ccp110/Lca5/Septin9/Iqcg/Hydin/Hoatz/Ift74/Wdr35/Odad3/Dnai1/Lca5l/Rsph6a/Ccdc63/Ttll5/Dync2li1/Ablim1/Cluap1/Ssx2ip/Ccdc65/Dnah8/Arhgap35/Cep41/Kif17/Hyls1/Cby1/Odad4/Ccdc39/Pifo/Tekt1/Csnk1d/Parva/Ropn1/…	76
BP	GO:0060271	cilium assembly	68/1056	341/29008	7.60172e-31	8.8541e-28	Fsip2/Odf2/Ttll3/Cfap221/Ccdc13/2700049A03Rik/Dnai4/Dnah1/Tekt5/Map4/Kif3a/Htt/Traf3ip1/Spata6/Cdkl5/Cfap65/Dync2h1/Spag17/Akap4/Ift88/Mns1/Cep131/Cdc14a/Cdc14b/Ccdc57/Kif27/Ccp110/Septin9/Iqcg/Hydin/Hoatz/Ift74/Wdr35/Odad3/Dnai1/Rsph6a/Ccdc63/Ttll5/Dync2li1/Ablim1/Cluap1/Ssx2ip/Ccdc65/Dnah8/Arhgap35/Cep41/Hyls1/Cby1/Odad4/Ccdc39/Tekt1/Csnk1d/Parva/Spag6l/Pcm1/Rpgr/Alms1/Saxo1/Cfap70/Spef2/Cfap44…	68
BP	GO:0060294	cilium movement involved in cell motility	45/1056	148/29008	4.28501e-29	3.09632e-26	Ttll9/Fsip2/Ttll3/Tcte1/Tmf1/Dnah1/Adam3/Tekt5/Tnp1/Tnp2/H1f6/Cfap65/Vps13a/Akap4/Ift88/Mns1/Cep131/Sord/Atp2b4/Enkur/Drc7/Iqcg/Catsper3/Hoatz/Odad3/Catsper4/Dnai1/Slc9b1/Cabs1/Rsph6a/Ttll5/Catsper1/Tssk4/Ccdc39/Tekt1/Ropn1/Spag6l/Qrich2/Spef2/Cfap44/Cfap43/Txndc2/Ddx4/Cfap45/Tekt4	45
BP	GO:0001539	cilium or flagellum-dependent cell motility	46/1056	156/29008	4.65213e-29	3.09632e-26	Ttll9/Fsip2/Ttll3/Tcte1/Tmf1/Dnah1/Adam3/Tekt5/Tnp1/Tnp2/H1f6/Cfap65/Vps13a/Akap4/Ift88/Mns1/Cep131/Sord/Atp2b4/Enkur/Drc7/Iqcg/Catsper3/Hoatz/Odad3/Catsper4/Dnai1/Slc9b1/Cabs1/Rsph6a/Ttll5/Ccdc65/Catsper1/Tssk4/Ccdc39/Tekt1/Ropn1/Spag6l/Qrich2/Spef2/Cfap44/Cfap43/Txndc2/Ddx4/Cfap45/Tekt4	46
BP	GO:0060285	cilium-dependent cell motility	46/1056	156/29008	4.65213e-29	3.09632e-26	Ttll9/Fsip2/Ttll3/Tcte1/Tmf1/Dnah1/Adam3/Tekt5/Tnp1/Tnp2/H1f6/Cfap65/Vps13a/Akap4/Ift88/Mns1/Cep131/Sord/Atp2b4/Enkur/Drc7/Iqcg/Catsper3/Hoatz/Odad3/Catsper4/Dnai1/Slc9b1/Cabs1/Rsph6a/Ttll5/Ccdc65/Catsper1/Tssk4/Ccdc39/Tekt1/Ropn1/Spag6l/Qrich2/Spef2/Cfap44/Cfap43/Txndc2/Ddx4/Cfap45/Tekt4	46
BP	GO:0030317	flagellated sperm motility	41/1056	135/29008	1.33347e-26	7.16195e-24	Ttll9/Fsip2/Ttll3/Tcte1/Tmf1/Dnah1/Adam3/Tnp1/Tnp2/H1f6/Cfap65/Vps13a/Akap4/Ift88/Mns1/Cep131/Sord/Atp2b4/Enkur/Drc7/Iqcg/Catsper3/Hoatz/Odad3/Catsper4/Dnai1/Slc9b1/Cabs1/Ttll5/Catsper1/Tssk4/Ccdc39/Ropn1/Spag6l/Qrich2/Spef2/Cfap44/Cfap43/Txndc2/Ddx4/Cfap45	41
BP	GO:0022412	cellular process involved in reproduction in multicellular organism	76/1056	495/29008	1.38351e-26	7.16195e-24	Fsip2/Ythdc2/Tmf1/Ccnb1ip1/Topaz1/Ythdc1/Dnah1/Tssk2/Stag3/Prm1/Prm2/Dpy19l2/Tnp1/Tnp2/Zfp37/Hexb/Capza3/Pebp1/Top2a/Larp7/Shcbp1l/Ccdc136/Cfap65/Rimbp3/Xlr3c/Ift88/Mns1/Cep131/Brme1/Tbata/Iqcg/Catsper3/Hook1/Catsper4/Mael/Rsph6a/Ccdc63/Ttll5/H1f7/Tdrd7/Asz1/Sirt2/Brdt/Catsper1/Eif2s2/Tdrd1/Tssk4/Klhl10/Izumo1/Eqtn/Septin14/Ropn1/Ube2j1/Nectin3/Spag6l/Grb14/Ptk2b/Fscn3/Cdyl/Mybl1/Alms1/Dmrtb1/Prd…	76
BP	GO:0097722	sperm motility	41/1056	139/29008	4.78205e-26	2.22796e-23	Ttll9/Fsip2/Ttll3/Tcte1/Tmf1/Dnah1/Adam3/Tnp1/Tnp2/H1f6/Cfap65/Vps13a/Akap4/Ift88/Mns1/Cep131/Sord/Atp2b4/Enkur/Drc7/Iqcg/Catsper3/Hoatz/Odad3/Catsper4/Dnai1/Slc9b1/Cabs1/Ttll5/Catsper1/Tssk4/Ccdc39/Ropn1/Spag6l/Qrich2/Spef2/Cfap44/Cfap43/Txndc2/Ddx4/Cfap45	41
BP	GO:0048515	spermatid differentiation	52/1056	247/29008	5.11441e-25	2.16619e-22	Fsip2/Ythdc2/Tmf1/Ccnb1ip1/Topaz1/Dnah1/Tssk2/Prm1/Prm2/Dpy19l2/Tnp1/Tnp2/Capza3/Pebp1/Ccdc136/Cfap65/Rimbp3/Xlr3c/Ift88/Mns1/Cep131/Tbata/Iqcg/Catsper3/Hook1/Catsper4/Rsph6a/Ccdc63/Ttll5/H1f7/Tssk4/Klhl10/Eqtn/Septin14/Ropn1/Ube2j1/Nectin3/Spag6l/Fscn3/Cdyl/Alms1/Tcp11/Spef2/Mast2/Cfap44/Cfap43/1700013H16Rik/Hspa2/Sycp3/Sox30/Rsph1/Ybx2	52
BP	GO:0007286	spermatid development	50/1056	238/29008	4.6389e-24	1.80105e-21	Fsip2/Ythdc2/Tmf1/Ccnb1ip1/Topaz1/Dnah1/Tssk2/Prm1/Prm2/Dpy19l2/Tnp1/Tnp2/Capza3/Pebp1/Ccdc136/Cfap65/Rimbp3/Xlr3c/Ift88/Mns1/Cep131/Iqcg/Catsper3/Hook1/Catsper4/Rsph6a/Ccdc63/Ttll5/H1f7/Tssk4/Klhl10/Eqtn/Septin14/Ropn1/Ube2j1/Nectin3/Spag6l/Fscn3/Cdyl/Alms1/Tcp11/Spef2/Cfap44/Cfap43/1700013H16Rik/Hspa2/Sycp3/Sox30/Rsph1/Ybx2	50
BP	GO:0007281	germ cell development	61/1056	374/29008	6.10142e-23	2.18666e-20	Fsip2/Ythdc2/Tmf1/Ccnb1ip1/Topaz1/Ythdc1/Dnah1/Tssk2/Prm1/Prm2/Dpy19l2/Tnp1/Tnp2/Zfp37/Hexb/Capza3/Pebp1/Ccdc136/Cfap65/Rimbp3/Xlr3c/Ift88/Mns1/Cep131/Iqcg/Catsper3/Hook1/Catsper4/Rsph6a/Ccdc63/Ttll5/H1f7/Tdrd7/Asz1/Sirt2/Tdrd1/Tssk4/Klhl10/Eqtn/Septin14/Ropn1/Ube2j1/Nectin3/Spag6l/Grb14/Ptk2b/Fscn3/Cdyl/Alms1/Dmrtb1/Tcp11/Map7/Spef2/Cfap44/Cfap43/1700013H16Rik/Hspa2/Sycp3/Sox30/Rsph1/Ybx2	61
BP	GO:0001578	microtubule bundle formation	35/1056	119/29008	2.19376e-22	7.30054e-20	Fsip2/Dnai4/Dnah1/Map1b/Mtcl1/Cfap65/Spag17/Ift88/Mns1/Cep131/Nckap5l/Iqcg/Hydin/Hoatz/Odad3/Dnai1/Rsph6a/Ccdc63/Ttll5/Gas2l1/Cdk5rap2/Cluap1/Ccdc65/Dnah8/Clip1/Odad4/Ccdc39/Spag6l/Clasp1/Map7/Spef2/Trim36/Cfap44/Cfap43/Rsph1	35
BP	GO:0000910	cytokinesis	38/1056	182/29008	1.657e-18	5.14664e-16	Cspp1/Calm3/Cfl1/Vps4a/Cit/Stmn1/Rock1/Shcbp1l/Snx33/E2f8/Git1/Cdc14a/Cdc14b/Ccp110/Usp8/Septin9/Kif20b/Cep55/Pkn2/Septin10/Uvrag/Anln/Flcn/Pik3r4/Chmp1a/Cenpv/Chmp5/Septin14/Zfyve19/Son/Dstn/Incenp/Septin5/Apc/Trim36/Daxx/Sptbn1/Plec	38
BP	GO:0035082	axoneme assembly	26/1056	86/29008	2.57943e-17	7.51097e-15	Fsip2/Dnai4/Dnah1/Cfap65/Spag17/Ift88/Mns1/Cep131/Iqcg/Hydin/Hoatz/Odad3/Dnai1/Rsph6a/Ccdc63/Ttll5/Cluap1/Ccdc65/Dnah8/Odad4/Ccdc39/Spag6l/Spef2/Cfap44/Cfap43/Rsph1	26
BP	GO:1902903	regulation of supramolecular fiber organization	52/1056	388/29008	5.44452e-16	1.49212e-13	Ckap5/Camsap1/Arfgef1/Rb1/Map1b/Sptan1/Cfl1/Tjp1/Cfl2/Capzb/Stmn1/Capza3/Pdlim4/Specc1l/Iqgap2/Taok1/Cracd/Ssh2/Arhgef2/Ctnna2/Git1/Togaram1/Rictor/Ssh1/Lmod1/Tbcd/Camsap2/Synpo/Gas2l1/Cdk5rap2/Svil/Cdc42ep1/Wasl/Arhgap35/Twf1/Clip1/Baiap2l1/Tsc1/Lima1/Cdc42ep4/Ptk2b/Jmy/Dstn/Naa80/Clasp1/Alms1/Apc/Ppfia1/Coro1a/Sptbn1/Baiap2/Add1	52
BP	GO:0051261	protein depolymerization	29/1056	124/29008	7.771e-16	2.01139e-13	Camsap1/Map1b/Sptan1/Cfl1/Cfl2/Vps4a/Capzb/Stmn1/Capza3/Specc1l/Taok1/Cracd/Arhgef2/Sh3gl1/Nckap5l/Lmod1/Kif2b/Camsap2/Gas2l1/Svil/Ccsap/Twf1/Lima1/Dstn/Clasp1/Apc/Synj1/Sptbn1/Add1	29
BP	GO:0043624	cellular protein complex disassembly	31/1056	145/29008	1.17143e-15	2.87248e-13	Camsap1/Map1b/Sptan1/Cfl1/Cfl2/Vps4a/Capzb/Stmn1/Eif5a/Capza3/Specc1l/Taok1/Cracd/Arhgef2/Sh3gl1/Nckap5l/Lmod1/Kif2b/Camsap2/Gas2l1/Svil/Ccsap/Twf1/Upf1/Lima1/Dstn/Clasp1/Apc/Synj1/Sptbn1/Add1	31
BP	GO:0032984	protein-containing complex disassembly	37/1056	218/29008	5.3815e-15	1.25362e-12	Camsap1/Setx/Tnp1/Map1b/Sptan1/Cfl1/Cfl2/Vps4a/Capzb/Stmn1/Eif5a/Capza3/Vcp/Specc1l/Taok1/Cracd/Arhgef2/Sh3gl1/Nckap5l/Snx14/Lmod1/Kif2b/Camsap2/Gas2l1/Uvrag/Svil/Ccsap/Twf1/Stx17/Upf1/Lima1/Dstn/Clasp1/Apc/Synj1/Sptbn1/Add1	37
BP	GO:0007015	actin filament organization	55/1056	453/29008	5.82231e-15	1.29172e-12	Catip/Arfgef1/Sptan1/Cfl1/Marcks/Marcksl1/Tjp1/Cfl2/Capzb/Stmn1/Capza3/Pdlim4/Mprip/Myo7a/Specc1l/Micall2/Iqgap2/Cracd/Ssh2/Arhgef2/Ctnna2/Zyx/Rictor/Ssh1/Lmod1/Arhgap12/Abi1/Synpo/Gas2l1/Svil/Sh3kbp1/Cdc42ep1/Wasl/Arhgap35/Twf1/Zbed3/Baiap2l1/Tsc1/Lima1/Spag6l/Cd2ap/Cdc42ep4/Ptk2b/Jmy/Fscn3/Dstn/Naa80/Clasp1/Alms1/Ppfia1/Coro1a/Sptbn1/Baiap2/Plec/Add1	55
BP	GO:0022411	cellular component disassembly	51/1056	402/29008	9.86262e-15	2.08863e-12	Camsap1/Setx/Tnp1/Map1b/Sptan1/Cfl1/Htt/Cfl2/Vps4a/Capzb/Stmn1/Eif5a/Capza3/Top2a/Vcp/Specc1l/Taok1/Cracd/Arhgef2/Sh3gl1/Nckap5l/Exoc8/Huwe1/Atg2b/Snx14/Lmod1/Kif2b/Camsap2/Ufl1/Rsph6a/Gas2l1/Uvrag/Svil/Ccsap/Twf1/Stx17/Upf1/Lima1/Ulk2/Dstn/Kif9/Clasp1/Vps13d/Apc/Synj1/Iqsec1/Acin1/1700034I23Rik/Hspa2/Sptbn1/Add1	51
BP	GO:0032886	regulation of microtubule-based process	40/1056	262/29008	1.69574e-14	3.43499e-12	Ckap5/Camsap1/Map1b/Kif3a/Capzb/Stmn1/Rock1/Mark2/Traf3ip1/Specc1l/Cep295nl/Taok1/Arhgef2/Cep131/Git1/Togaram1/Phldb1/Tbcd/Camsap2/Gas2l1/Cdk5rap2/Ccsap/Mpdz/Gpsm2/Ccdc65/Catsper1/Chmp1a/Clip1/Ccdc39/Chmp5/Spag6l/Igbp1b/Clasp1/Alms1/Apc/Trim36/Cfap43/Cfap45/Dst/Npm1	40
BP	GO:0061640	cytoskeleton-dependent cytokinesis	24/1056	93/29008	2.25571e-14	4.37889e-12	Cfl1/Vps4a/Cit/Stmn1/Rock1/Shcbp1l/Snx33/Usp8/Septin9/Kif20b/Cep55/Septin10/Anln/Chmp1a/Chmp5/Septin14/Son/Incenp/Septin5/Apc/Trim36/Daxx/Sptbn1/Plec	24
BP	GO:0051258	protein polymerization	42/1056	293/29008	3.49804e-14	6.51895e-12	Map7d3/Ckap5/Camsap1/Catip/Arfgef1/Map1b/Sptan1/Cfl1/Capzb/Stmn1/Capza3/Micall2/Iqgap2/Cracd/Ssh2/Ctnna2/Git1/Togaram1/Ttbk1/Ccdc57/Rictor/Ssh1/Lmod1/Tbcd/Camsap2/Cdk5rap2/Svil/Cdc42ep1/Wasl/Twf1/Clip1/Baiap2l1/Csnk1d/Cdc42ep4/Ptk2b/Jmy/Clasp1/Apc/Coro1a/Sptbn1/Baiap2/Add1	42
BP	GO:0099111	microtubule-based transport	35/1056	208/29008	3.82273e-14	6.85003e-12	Cfap221/Dnah1/Map1b/Kif3a/Htt/Traf3ip1/Dync2h1/Spag17/Kif1b/Ift88/Cep131/Kif27/Lca5/Sun2/Ift74/Wdr35/Odad3/Dnai1/Lca5l/Katnip/Dync2li1/Cluap1/Ssx2ip/Kif17/Odad4/Ccdc39/Spag6l/Pcm1/Rpgr/Madd/Klc2/Spef2/Cfap43/Cfap45/Dst	35
BP	GO:0044458	motile cilium assembly	19/1056	59/29008	1.3771e-13	2.37626e-11	Fsip2/Cfap221/Dnah1/Kif3a/Htt/Spata6/Cfap65/Akap4/Ift88/Mns1/Cep131/Iqcg/Rsph6a/Ttll5/Ccdc39/Spag6l/Spef2/Cfap44/Cfap43	19
BP	GO:0051494	negative regulation of cytoskeleton organization	31/1056	175/29008	2.63758e-13	4.38874e-11	Camsap1/Arfgef1/Map1b/Sptan1/Cfl1/Tjp1/Capzb/Stmn1/Capza3/Specc1l/Taok1/Cracd/Ssh2/Arhgef2/Ctnna2/Ssh1/Lmod1/Tbcd/Camsap2/Gas2l1/Cdk5rap2/Svil/Twf1/Lima1/Clasp1/Apc/Ppfia1/Coro1a/Npm1/Sptbn1/Add1	31
BP	GO:0032271	regulation of protein polymerization	36/1056	234/29008	2.7425e-13	4.40596e-11	Ckap5/Camsap1/Arfgef1/Map1b/Sptan1/Cfl1/Capzb/Stmn1/Capza3/Iqgap2/Cracd/Ssh2/Ctnna2/Git1/Togaram1/Ttbk1/Rictor/Ssh1/Lmod1/Tbcd/Camsap2/Cdk5rap2/Svil/Cdc42ep1/Wasl/Twf1/Clip1/Baiap2l1/Cdc42ep4/Ptk2b/Jmy/Apc/Coro1a/Sptbn1/Baiap2/Add1	36
BP	GO:0006397	mRNA processing	52/1056	469/29008	1.17835e-12	1.82997e-10	Setx/Rbm25/Ythdc1/Zc3h13/Adam3/Hnrnpa2b1/Zfp36l1/Slbp/Larp7/Lmntd2/Gpkow/Coil/Scaf1/Ddx5/Srsf2/Cdk13/Srsf1/Rbm15b/Htatsf1/Zc3h14/Gcfc2/Sugp2/Sltm/Zc3h3/Casc3/Ccar2/Ddx41/Brdt/Prpf3/Sf3b1/Cactin/Raver1/Hnrnpm/Yju2/Habp4/Son/Srrm1/Sf1/Cpsf4/Acin1/Pcf11/Rbmxl2/Pnn/Ncl/Hnrnpk/Rbbp6/Thrap3/Npm1/Srrm2/Rbm14/Prpf6/Srrt	52
BP	GO:0010256	endomembrane system organization	53/1056	488/29008	1.60488e-12	2.41198e-10	Arfgef2/Tmf1/Arfgef1/Sec22b/Kifc3/Htt/Vps4a/Ccdc136/Dync2h1/Snx33/Lrrk2/Prkd1/Ndrg1/Tmcc1/Mtss2/Exoc8/Huwe1/Usp8/Rbsn/Hook1/Sun2/Camsap2/Vcpip1/Vps11/Wasl/Catsper1/Tor1aip1/Reep3/Lamtor1/Stx17/Zbed3/Izumo1/Eqtn/Baiap2l1/Csnk1d/Myo18a/Vapb/Lemd3/Epb41l3/Eif2ak3/Clasp1/Sec16a/Synj1/Trip11/Bin2/Sptbn1/Lnpk/Baiap2/Sox30/Mta1/Asap1/Plec/Bag6	53
BP	GO:0032535	regulation of cellular component size	48/1056	417/29008	2.26671e-12	3.21649e-10	Arfgef1/Hsp90ab1/Map1b/Sptan1/Cfl1/Cfl2/Capzb/Capza3/Specc1l/Iqgap2/Cdkl5/Cracd/Ssh2/Ctnna2/Atp7a/Rictor/Ssh1/Picalm/Wnk3/Lmod1/Svil/Rptor/Golga4/Cdc42ep1/Wasl/Arhgap35/Twf1/Akt1s1/Baiap2l1/Rnf6/Tsc1/Lpar3/Lima1/Cdc42ep4/Ptk2b/Jmy/Ulk2/Dstn/Naa80/Adnp/Arhgap5/Dpysl2/Coro1a/Npm1/Sptbn1/Baiap2/Cdkl3/Add1	48
BP	GO:0006323	DNA packaging	28/1056	155/29008	2.27826e-12	3.21649e-10	Prm1/Prm2/Tnp1/Tnp2/H1f6/H1f4/Top2a/Lmntd2/Hells/H1f7/Ncapd2/Chmp1a/Nasp/Cdca5/Itgb3bp/Cenpv/Mis18a/H2bl1/Incenp/Rsf1/Acin1/Daxx/Noc2l/1700013H16Rik/H1f3/Nap1l1/Sycp3/Npm1	28
BP	GO:0048285	organelle fission	53/1056	495/29008	2.79252e-12	3.70131e-10	Ccnb1ip1/Stag3/Rb1/Ranbp1/Vps4a/Cit/Cenpc1/Ran/Pebp1/Top2a/Cdca2/Abraxas2/Shcbp1l/Mre11a/Tmcc1/Togaram1/Brme1/Cdc14a/Nipbl/Slx4/Mff/Cdc14b/Topbp1/Mtch2/Kif20b/Eif4g3/Eme1/Mael/Rad51ap1/Ncapd2/Cdk5rap2/Ccsap/Asz1/Sirt2/Brdt/Sh2b1/Lpin1/Chmp1a/Reep3/Cdca5/Tex12/Smc1a/Chmp5/Incenp/Clasp1/Mybl1/Apc/Ddx4/Hspa2/Sycp3/Cdc20/Haspin/Bag6	53
BP	GO:0110053	regulation of actin filament organization	38/1056	279/29008	2.8826e-12	3.70131e-10	Arfgef1/Sptan1/Cfl1/Tjp1/Cfl2/Capzb/Stmn1/Capza3/Pdlim4/Specc1l/Iqgap2/Cracd/Ssh2/Ctnna2/Rictor/Ssh1/Lmod1/Synpo/Svil/Cdc42ep1/Wasl/Arhgap35/Twf1/Baiap2l1/Tsc1/Lima1/Cdc42ep4/Ptk2b/Jmy/Dstn/Naa80/Clasp1/Alms1/Ppfia1/Coro1a/Sptbn1/Baiap2/Add1	38
BP	GO:1901879	regulation of protein depolymerization	22/1056	95/29008	2.9305e-12	3.70131e-10	Camsap1/Map1b/Sptan1/Cfl1/Cfl2/Capzb/Capza3/Specc1l/Taok1/Cracd/Arhgef2/Lmod1/Camsap2/Gas2l1/Svil/Twf1/Lima1/Dstn/Clasp1/Apc/Sptbn1/Add1	22
BP	GO:0071103	DNA conformation change	32/1056	203/29008	2.93944e-12	3.70131e-10	Hnrnpa2b1/Prm1/Prm2/Tnp1/Tnp2/H1f6/H1f4/Top2a/Top1/Lmntd2/Hells/Mre11a/H1f7/Ncapd2/Chmp1a/Nasp/Cdca5/Itgb3bp/Cenpv/Mis18a/H2bl1/Incenp/Recql/Rsf1/Acin1/Daxx/Noc2l/1700013H16Rik/H1f3/Nap1l1/Sycp3/Npm1	32
BP	GO:0008154	actin polymerization or depolymerization	33/1056	218/29008	4.23825e-12	5.18183e-10	Catip/Arfgef1/Sptan1/Cfl1/Cfl2/Capzb/Capza3/Specc1l/Micall2/Iqgap2/Cracd/Ssh2/Ctnna2/Rictor/Ssh1/Lmod1/Abi1/Svil/Cdc42ep1/Wasl/Arhgap35/Twf1/Baiap2l1/Lima1/Cdc42ep4/Ptk2b/Jmy/Dstn/Naa80/Coro1a/Sptbn1/Baiap2/Add1	33
BP	GO:0070507	regulation of microtubule cytoskeleton organization	28/1056	159/29008	4.33766e-12	5.18183e-10	Ckap5/Camsap1/Map1b/Capzb/Stmn1/Rock1/Mark2/Traf3ip1/Specc1l/Taok1/Arhgef2/Git1/Togaram1/Phldb1/Tbcd/Camsap2/Gas2l1/Cdk5rap2/Ccsap/Mpdz/Gpsm2/Chmp1a/Clip1/Chmp5/Clasp1/Apc/Trim36/Dst	28
BP	GO:0000280	nuclear division	49/1056	442/29008	5.3294e-12	6.20742e-10	Ccnb1ip1/Stag3/Rb1/Ranbp1/Vps4a/Cit/Cenpc1/Ran/Pebp1/Top2a/Cdca2/Abraxas2/Shcbp1l/Mre11a/Togaram1/Brme1/Cdc14a/Nipbl/Slx4/Cdc14b/Topbp1/Kif20b/Eif4g3/Eme1/Mael/Rad51ap1/Ncapd2/Cdk5rap2/Ccsap/Asz1/Sirt2/Brdt/Sh2b1/Chmp1a/Reep3/Cdca5/Tex12/Smc1a/Chmp5/Incenp/Clasp1/Mybl1/Apc/Ddx4/Hspa2/Sycp3/Cdc20/Haspin/Bag6	49
BP	GO:0043087	regulation of GTPase activity	41/1056	326/29008	5.50177e-12	6.25189e-10	Sipa1l3/Arfgef1/Stmn1/Eif5/Wnk1/Nf1/Iqgap2/Cdkl5/Arhgap1/Lrrk2/Tiam1/Tbc1d1/Eif2b4/Ric1/Fgd6/Mtss2/Bcr/Gapvd1/Rictor/Picalm/Sipa1l2/Scrib/Tbc1d10b/Arhgap12/Sipa1l1/Arhgap29/Dennd1a/Flcn/Sgsm3/Ajuba/Arhgap35/Sh3bp4/Tsc1/Ptk2b/Afdn/Ralgapa1/Rapgef6/Iqsec1/Evi5l/Chn1/Asap1	41
BP	GO:0043244	regulation of protein-containing complex disassembly	25/1056	129/29008	6.79482e-12	7.53739e-10	Camsap1/Setx/Map1b/Sptan1/Cfl1/Cfl2/Capzb/Eif5a/Capza3/Specc1l/Taok1/Cracd/Arhgef2/Lmod1/Camsap2/Gas2l1/Svil/Twf1/Upf1/Lima1/Dstn/Clasp1/Apc/Sptbn1/Add1	25
BP	GO:1901880	negative regulation of protein depolymerization	20/1056	81/29008	7.99429e-12	8.66172e-10	Camsap1/Map1b/Sptan1/Cfl1/Capzb/Capza3/Specc1l/Taok1/Cracd/Arhgef2/Lmod1/Camsap2/Gas2l1/Svil/Twf1/Lima1/Clasp1/Apc/Sptbn1/Add1	20
BP	GO:1902115	regulation of organelle assembly	31/1056	199/29008	8.81095e-12	9.32959e-10	Odf2/Sec22b/Numb/Map4/Htt/Cdkl5/Cep295nl/Lrrk2/Arhgef2/Ift88/Mns1/Ccp110/Septin9/Odad3/Sipa1l1/Dync2li1/Cdk5rap2/Ccsap/Gpsm2/Vps11/Arhgap35/Chmp1a/Chmp5/Kif9/Pikfyve/Alms1/Saxo1/Evi5l/Vdac3/Npm1/Asap1	31
BP	GO:1902904	negative regulation of supramolecular fiber organization	29/1056	177/29008	1.15447e-11	1.19526e-09	Camsap1/Arfgef1/Map1b/Sptan1/Cfl1/Tjp1/Capzb/Stmn1/Capza3/Specc1l/Taok1/Cracd/Ssh2/Arhgef2/Ctnna2/Ssh1/Lmod1/Tbcd/Camsap2/Gas2l1/Svil/Twf1/Lima1/Clasp1/Apc/Ppfia1/Coro1a/Sptbn1/Add1	29
BP	GO:0010639	negative regulation of organelle organization	43/1056	364/29008	1.35937e-11	1.3768e-09	Camsap1/Arfgef1/Sec22b/Map1b/Sptan1/Cfl1/Map4/Tjp1/Capzb/Stmn1/Smg6/Capza3/Top2a/Specc1l/Taok1/Cracd/Lrrk2/Ssh2/Arhgef2/Ctnna2/Slx4/Ssh1/Huwe1/Ccp110/Lmod1/Tbcd/Camsap2/Gas2l1/Cdk5rap2/Svil/Flcn/Terf2ip/Twf1/Dcp2/Lima1/Clasp1/Apc/Ppfia1/Evi5l/Coro1a/Npm1/Sptbn1/Add1	43
BP	GO:0008064	regulation of actin polymerization or depolymerization	30/1056	191/29008	1.5388e-11	1.52538e-09	Arfgef1/Sptan1/Cfl1/Cfl2/Capzb/Capza3/Specc1l/Iqgap2/Cracd/Ssh2/Ctnna2/Rictor/Ssh1/Lmod1/Svil/Cdc42ep1/Wasl/Arhgap35/Twf1/Baiap2l1/Lima1/Cdc42ep4/Ptk2b/Jmy/Dstn/Naa80/Coro1a/Sptbn1/Baiap2/Add1	30
BP	GO:0007264	small GTPase mediated signal transduction	47/1056	425/29008	1.58033e-11	1.53391e-09	Arfgef2/Arhgap31/Dock5/Sipa1l3/Arfgef1/Dok2/Cbl/Rab12/Stmn1/Rock1/Dok1/Nf1/Arhgap1/Tiam1/Arhgef2/Ksr1/Prkd1/Git1/Bcr/Ccdc88c/Sipa1l2/Usp8/Arhgap33/Arhgap12/Sipa1l1/Dennd1a/Flcn/Ssx2ip/Dock6/Gpsm2/Cdc42ep1/Arhgap35/Cd2ap/Rabgef1/Cdc42ep4/Spry4/Itsn1/Madd/Ralgapa1/Itpkb/Setdb1/Iqsec1/Arhgef11/Psd3/Baiap2/Arhgef12/Chn1	47
BP	GO:0000281	mitotic cytokinesis	18/1056	67/29008	1.89683e-11	1.80354e-09	Cfl1/Vps4a/Cit/Stmn1/Rock1/Snx33/Usp8/Kif20b/Cep55/Anln/Chmp1a/Chmp5/Son/Incenp/Apc/Trim36/Daxx/Sptbn1	18
BP	GO:0030832	regulation of actin filament length	30/1056	194/29008	2.30121e-11	2.14427e-09	Arfgef1/Sptan1/Cfl1/Cfl2/Capzb/Capza3/Specc1l/Iqgap2/Cracd/Ssh2/Ctnna2/Rictor/Ssh1/Lmod1/Svil/Cdc42ep1/Wasl/Arhgap35/Twf1/Baiap2l1/Lima1/Cdc42ep4/Ptk2b/Jmy/Dstn/Naa80/Coro1a/Sptbn1/Baiap2/Add1	30
BP	GO:0031109	microtubule polymerization or depolymerization	24/1056	126/29008	2.62083e-11	2.39421e-09	Map7d3/Ckap5/Camsap1/Map1b/Capzb/Stmn1/Specc1l/Taok1/Arhgef2/Git1/Togaram1/Nckap5l/Ccdc57/Tbcd/Kif2b/Camsap2/Gas2l1/Cdk5rap2/Ccsap/Clip1/Csnk1d/Clasp1/Apc/Dst	24
BP	GO:0043254	regulation of protein-containing complex assembly	48/1056	451/29008	3.71517e-11	3.32865e-09	Ckap5/Camsap1/Ice1/Arfgef1/Map1b/D1Pas1/Sptan1/Cfl1/Capzb/Stmn1/Capza3/Vcp/Traf3ip1/Iqgap2/Cracd/Ssh2/Arhgef2/Ctnna2/Ddx3x/Git1/Togaram1/Ttbk1/Rictor/Ssh1/Atf7ip/Lmod1/Tbcd/Camsap2/Cdk5rap2/Svil/Sirt2/Cdc42ep1/Ajuba/Wasl/Twf1/Clip1/Baiap2l1/Cdc42ep4/Ptk2b/Jmy/Kif9/Svip/Apc/Coro1a/Sptbn1/Baiap2/Asap1/Add1	48
BP	GO:0032956	regulation of actin cytoskeleton organization	42/1056	368/29008	7.06964e-11	6.14134e-09	Arfgef1/Sptan1/Cfl1/Tjp1/Cfl2/Capzb/Stmn1/Capza3/Pdlim4/Rock1/Specc1l/Iqgap2/Taok1/Cracd/Ssh2/Ctnna2/Rictor/Ssh1/Lmod1/Synpo/Svil/Cdc42ep1/Wasl/Arhgap35/Twf1/Phpt1/Baiap2l1/Tsc1/Lima1/Cd2ap/Cdc42ep4/Ptk2b/Jmy/Dstn/Naa80/Clasp1/Alms1/Ppfia1/Coro1a/Sptbn1/Baiap2/Add1	42
BP	GO:0008380	RNA splicing	44/1056	398/29008	7.11811e-11	6.14134e-09	Setx/Rbm25/Ythdc1/Zc3h13/Hnrnpa2b1/Polr2a/Larp7/Lmntd2/Gpkow/Coil/Scaf1/Ddx5/Srsf2/Cdk13/Srsf1/Rbm15b/Htatsf1/Gcfc2/Sugp2/Casc3/Ccar2/Ddx41/Brdt/Prpf3/Sf3b1/Cactin/Raver1/Hnrnpm/Yju2/Habp4/Son/Srrm1/Sf1/Ahnak/Acin1/Rbmxl2/Pnn/Ncl/Hnrnpk/Thrap3/Npm1/Srrm2/Rbm14/Prpf6	44
BP	GO:0043242	negative regulation of protein-containing complex disassembly	20/1056	91/29008	7.88044e-11	6.67545e-09	Camsap1/Map1b/Sptan1/Cfl1/Capzb/Capza3/Specc1l/Taok1/Cracd/Arhgef2/Lmod1/Camsap2/Gas2l1/Svil/Twf1/Lima1/Clasp1/Apc/Sptbn1/Add1	20
BP	GO:0007288	sperm axoneme assembly	12/1056	28/29008	9.03926e-11	7.3884e-09	Fsip2/Dnah1/Cfap65/Ift88/Mns1/Cep131/Iqcg/Ttll5/Spag6l/Spef2/Cfap44/Cfap43	12
BP	GO:0120316	sperm flagellum assembly	12/1056	28/29008	9.03926e-11	7.3884e-09	Fsip2/Dnah1/Cfap65/Ift88/Mns1/Cep131/Iqcg/Ttll5/Spag6l/Spef2/Cfap44/Cfap43	12
BP	GO:0051321	meiotic cell cycle	39/1056	333/29008	1.56868e-10	1.26009e-08	Ythdc2/Ccnb1ip1/Topaz1/Stag3/Cenpc1/Top2a/Shcbp1l/Xlr3c/Mre11a/Mns1/Brme1/Slx4/Topbp1/Eif4g3/Rbbp8/Stk35/Sun2/Eme1/Mael/Rad51ap1/Ncapd2/Asz1/Sirt2/Brdt/Tdrd1/Zfp318/Tex12/Smc1a/Grb14/Incenp/Mybl1/Pms2/Ddx4/1700013H16Rik/Hspa2/Sycp3/Rsph1/Cdc20/Bag6	39
BP	GO:0000375	RNA splicing, via transesterification reactions	35/1056	279/29008	2.0987e-10	1.60292e-08	Setx/Rbm25/Ythdc1/Hnrnpa2b1/Larp7/Lmntd2/Gpkow/Coil/Ddx5/Srsf2/Cdk13/Srsf1/Rbm15b/Htatsf1/Gcfc2/Casc3/Ddx41/Prpf3/Sf3b1/Cactin/Raver1/Hnrnpm/Yju2/Son/Srrm1/Sf1/Acin1/Rbmxl2/Ncl/Hnrnpk/Thrap3/Npm1/Srrm2/Rbm14/Prpf6	35
BP	GO:0000377	RNA splicing, via transesterification reactions with bulged adenosine as nucleophile	35/1056	279/29008	2.0987e-10	1.60292e-08	Setx/Rbm25/Ythdc1/Hnrnpa2b1/Larp7/Lmntd2/Gpkow/Coil/Ddx5/Srsf2/Cdk13/Srsf1/Rbm15b/Htatsf1/Gcfc2/Casc3/Ddx41/Prpf3/Sf3b1/Cactin/Raver1/Hnrnpm/Yju2/Son/Srrm1/Sf1/Acin1/Rbmxl2/Ncl/Hnrnpk/Thrap3/Npm1/Srrm2/Rbm14/Prpf6	35
BP	GO:0000398	mRNA splicing, via spliceosome	35/1056	279/29008	2.0987e-10	1.60292e-08	Setx/Rbm25/Ythdc1/Hnrnpa2b1/Larp7/Lmntd2/Gpkow/Coil/Ddx5/Srsf2/Cdk13/Srsf1/Rbm15b/Htatsf1/Gcfc2/Casc3/Ddx41/Prpf3/Sf3b1/Cactin/Raver1/Hnrnpm/Yju2/Son/Srrm1/Sf1/Acin1/Rbmxl2/Ncl/Hnrnpk/Thrap3/Npm1/Srrm2/Rbm14/Prpf6	35
BP	GO:0007059	chromosome segregation	39/1056	338/29008	2.44195e-10	1.83501e-08	Ccnb1ip1/Csnk2a2/Stag3/Rb1/D1Pas1/Vps4a/Brca1/Cit/Cenpc1/Ran/Top2a/Top1/Cdca2/Abraxas2/Mre11a/Ddx3x/Nipbl/Slx4/Eme1/Mael/Kif2b/Uvrag/Ncapd2/Cdk5rap2/Sirt2/Chmp1a/Cdca5/Tex12/Smc1a/Mis18a/Chmp5/Incenp/Apc/Tlk2/Sycp3/Pum1/Cdc20/Haspin/Bag6	39
BP	GO:0034504	protein localization to nucleus	37/1056	317/29008	5.08386e-10	3.75964e-08	Morc3/Kpna6/Dnajb6/Hsp90ab1/Cfl1/Htt/Brca1/Hdgf/Kpna2/Ran/Nf1/Larp7/Prickle1/Nol8/Cdkl5/Taf3/Lrrk2/Kpna1/Ei24/Ddx5/Prkd1/Srsf1/Sun2/Appl2/Appl1/Flcn/Tor1aip1/Hnrnpm/Ranbp2/Eif4enif1/Cd2ap/Bag3/Pikfyve/Eif2ak3/Rab23/Npm1/Med1	37
BP	GO:1903311	regulation of mRNA metabolic process	35/1056	293/29008	7.98927e-10	5.7361e-08	Rbm25/Ythdc1/Adam3/Hnrnpa2b1/Vim/Zfp36l1/Rock1/Larp7/Lmntd2/Ddx5/Srsf2/Srsf1/Rbm15b/Samd4b/Zc3h14/Samd4/Sltm/Zc3h3/Raver1/Hnrnpa0/Dcp2/Hnrnpm/Upf1/Eif4enif1/Son/Sf1/Acin1/Mex3d/Rbmxl2/Ncl/Hnrnpk/Thrap3/Npm1/Pum1/Ybx2	35
BP	GO:0046777	protein autophosphorylation	31/1056	237/29008	8.00272e-10	5.7361e-08	Tssk2/Stk10/Camk4/Ace/D1Pas1/Hk1/Tnik/Wnk1/Mark2/Lmtk2/Cdkl5/Taok1/Lrrk2/Mre11a/Prkd1/Ddx3x/Bcr/Wnk3/Pask/Sik2/Stk33/Tssk4/Stk4/Ptk2b/Ulk2/Pikfyve/Eif2ak3/Ctnnd1/Mark3/Rassf2/Camk2g	31
BP	GO:0031503	protein-containing complex localization	33/1056	265/29008	8.31186e-10	5.86741e-08	Ythdc1/Numb/Dnmt3b/Hnrnpa2b1/Ran/Tnik/Traf3ip1/Dync2h1/Ift88/Cep131/Git1/Rbm15b/Lca5/Scrib/Ift74/Wdr35/Lca5l/Dync2li1/Cluap1/Ssx2ip/Sirt2/Wasl/Kif17/Cep72/Tsc1/Tamalin/Pcm1/Rpgr/Mcm3ap/Synj1/Iqsec1/Npm1/Haspin	33
BP	GO:0032970	regulation of actin filament-based process	43/1056	416/29008	9.6525e-10	6.71209e-08	Arfgef1/Sptan1/Cfl1/Tjp1/Cfl2/Capzb/Stmn1/Capza3/Pdlim4/Rock1/Specc1l/Iqgap2/Taok1/Cracd/Ssh2/Ctnna2/Rictor/Ssh1/Lmod1/Synpo/Svil/Cdc42ep1/Wasl/Arhgap35/Twf1/Phpt1/Baiap2l1/Tsc1/Lima1/Cd2ap/Cdc42ep4/Ptk2b/Jmy/Dstn/Naa80/Fxyd1/Clasp1/Alms1/Ppfia1/Coro1a/Sptbn1/Baiap2/Add1	43
BP	GO:0042073	intraciliary transport	14/1056	48/29008	1.00107e-09	6.85883e-08	Traf3ip1/Dync2h1/Ift88/Cep131/Lca5/Ift74/Wdr35/Lca5l/Dync2li1/Cluap1/Ssx2ip/Kif17/Pcm1/Rpgr	14
BP	GO:0031023	microtubule organizing center organization	23/1056	141/29008	1.67277e-09	1.12948e-07	Ckap5/Odf2/Kif3a/Ranbp1/Brca1/Slc16a1/Cep295nl/Cep131/Ccdc57/Ccp110/Uvrag/Cdk5rap2/Mpdz/Ssx2ip/Chmp1a/Cep72/Chmp5/Ppp1r12a/Pcm1/Clasp1/Alms1/Npm1/Rbm14	23
BP	GO:0003351	epithelial cilium movement involved in extracellular fluid movement	13/1056	42/29008	1.75297e-09	1.16672e-07	Cfap221/Dnah1/Spag17/Kif27/Odad3/Dnai1/Katnip/Odad4/Ccdc39/Spag6l/Spef2/Cfap43/Cfap45	13
BP	GO:0044770	cell cycle phase transition	47/1056	492/29008	2.1543e-09	1.41365e-07	Topaz1/Brd7/Calm3/Rb1/D1Pas1/Zfp36l1/Vps4a/Brca1/Cit/Xpc/Arpp19/Cdk16/Larp7/Taok1/Ppp2r5c/Mre11a/Ddx3x/Rbl1/Brsk2/Cdc14a/Cdc14b/Ccdc57/Atp2b4/Topbp1/Rbbp8/Eme1/Cdk17/Cdk5rap2/Appl2/Appl1/Rptor/Ccar2/Stk33/Nasp/Cdca5/Zfyve19/Fam122a/Upf1/Timeless/Orc1/Clasp1/Apc/Hspa2/Npm1/Camk2g/Pole/Haspin	47
BP	GO:0007163	establishment or maintenance of cell polarity	29/1056	226/29008	4.36213e-09	2.82266e-07	Ckap5/Sipa1l3/Arfgef1/Hsp90ab1/Map1b/Cfl1/Gja1/Map4/Kif3a/Htt/Mark2/Mtcl1/Arhgef2/Brsk2/Rictor/Scrib/Kif20b/Cdk5rap2/Gpsm2/Arhgap35/Pard3b/Parva/Spag6l/Myo18a/Ptk2b/Fscn3/Clasp1/Apc/Dst	29
BP	GO:0006858	extracellular transport	13/1056	45/29008	4.5313e-09	2.89196e-07	Cfap221/Dnah1/Spag17/Kif27/Odad3/Dnai1/Katnip/Odad4/Ccdc39/Spag6l/Spef2/Cfap43/Cfap45	13
BP	GO:0016050	vesicle organization	33/1056	284/29008	4.87271e-09	3.06783e-07	Arfgef2/Tmf1/Sec22b/Vps4a/Myo7a/Ccdc136/Snx33/Tmcc1/Exoc8/Picalm/C2cd5/Plekhm1/Usp8/Hook1/Uvrag/Vps11/Wasl/Arfgap2/Lamtor1/Stx17/Chmp5/Arfgap3/Eqtn/Cd2ap/Myo18a/Vapb/Vapa/Pikfyve/Sec16a/Synj1/Coro1a/Sox30/Mta1	33
BP	GO:0090660	cerebrospinal fluid circulation	9/1056	19/29008	7.21636e-09	4.42479e-07	Cfap221/Odad3/Katnip/Odad4/Ccdc39/Spag6l/Spef2/Cfap43/Cfap45	9
BP	GO:0031110	regulation of microtubule polymerization or depolymerization	18/1056	94/29008	7.21794e-09	4.42479e-07	Ckap5/Camsap1/Map1b/Capzb/Stmn1/Specc1l/Taok1/Arhgef2/Git1/Togaram1/Tbcd/Camsap2/Gas2l1/Cdk5rap2/Clip1/Clasp1/Apc/Dst	18
BP	GO:0030041	actin filament polymerization	26/1056	191/29008	7.8777e-09	4.76652e-07	Catip/Arfgef1/Sptan1/Cfl1/Capzb/Capza3/Micall2/Iqgap2/Cracd/Ssh2/Ctnna2/Rictor/Ssh1/Lmod1/Svil/Cdc42ep1/Wasl/Twf1/Baiap2l1/Cdc42ep4/Ptk2b/Jmy/Coro1a/Sptbn1/Baiap2/Add1	26
BP	GO:0006997	nucleus organization	22/1056	141/29008	8.80451e-09	5.259e-07	Tmf1/Prm1/Prm2/Tnp1/Tnp2/Vps4a/Ift88/Sun2/H1f7/Tor1aip1/Chmp1a/Reep3/Wbp2nl/Chmp5/Habp4/Lemd3/Map7/Sf1/Daxx/1700013H16Rik/Sycp3/Plec	22
BP	GO:0030834	regulation of actin filament depolymerization	14/1056	56/29008	9.18297e-09	5.41563e-07	Sptan1/Cfl1/Cfl2/Capzb/Capza3/Specc1l/Cracd/Lmod1/Svil/Twf1/Lima1/Dstn/Sptbn1/Add1	14
BP	GO:1902905	positive regulation of supramolecular fiber organization	27/1056	208/29008	1.1525e-08	6.71185e-07	Ckap5/Rb1/Map1b/Cfl1/Cfl2/Pdlim4/Iqgap2/Cracd/Ctnna2/Git1/Togaram1/Rictor/Lmod1/Synpo/Cdk5rap2/Cdc42ep1/Wasl/Clip1/Baiap2l1/Tsc1/Cdc42ep4/Ptk2b/Jmy/Dstn/Apc/Coro1a/Baiap2	27
BP	GO:0140694	non-membrane-bounded organelle assembly	38/1056	373/29008	1.34294e-08	7.72441e-07	Nsun4/Krt8/D1Pas1/Cfl2/Rpl6/Cenpc1/Abraxas2/Cep295nl/Arhgef2/Ddx3x/Togaram1/Ccdc57/Ccp110/Lmod1/Edc3/Cdk5rap2/Ccsap/Gpsm2/Chmp1a/Smc1a/Cep72/Chmp5/Prkar1a/Csnk1d/Eif4enif1/Limd1/Incenp/Kif9/Clasp1/Alms1/Bin2/Atxn2/Prrc2c/Npm1/Rbm14/Cdc20/Asap1/Plec	38
BP	GO:0043484	regulation of RNA splicing	23/1056	157/29008	1.39748e-08	7.94005e-07	Setx/Rbm25/Ythdc1/Hnrnpa2b1/Polr2a/Larp7/Lmntd2/Ddx5/Srsf2/Srsf1/Rbm15b/Brdt/Raver1/Habp4/Son/Sf1/Ahnak/Acin1/Rbmxl2/Ncl/Hnrnpk/Thrap3/Npm1	23
BP	GO:0030705	cytoskeleton-dependent intracellular transport	26/1056	198/29008	1.68318e-08	9.44812e-07	Map1b/Kif3a/Htt/Myo7a/Traf3ip1/Dync2h1/Kif1b/Ift88/Cep131/Ccdc88c/Lca5/Hook1/Sun2/Ift74/Wdr35/Lca5l/Dync2li1/Cluap1/Ssx2ip/Wasl/Kif17/Pcm1/Rpgr/Madd/Klc2/Dst	26
BP	GO:0016197	endosomal transport	28/1056	226/29008	1.74694e-08	9.65484e-07	Htt/Vps4a/Vcp/Micall2/Lmtk2/Snx33/Arhgap1/Lrrk2/Ric1/Tmcc1/Washc2/Ube2o/Picalm/Scrib/Rbsn/Tbc1d10b/Inpp5f/Dennd1a/Chmp1a/Ubxn6/Lamtor1/Chmp5/Tamalin/Itsn1/Pikfyve/Lrba/Alms1/Eps15	28
BP	GO:0032273	positive regulation of protein polymerization	21/1056	134/29008	1.76145e-08	9.65484e-07	Ckap5/Map1b/Iqgap2/Cracd/Ctnna2/Git1/Togaram1/Ttbk1/Rictor/Lmod1/Cdk5rap2/Cdc42ep1/Wasl/Clip1/Baiap2l1/Cdc42ep4/Ptk2b/Jmy/Apc/Coro1a/Baiap2	21
BP	GO:0009896	positive regulation of catabolic process	45/1056	494/29008	2.00436e-08	1.08585e-06	Sec22b/Gja1/Zfp36l1/Rab12/Htt/Ripk2/Rock1/Irs2/Vcp/Zc3h18/Prickle1/Snx33/Lrrk2/Pik3c2a/Prkd1/Git1/Ankib1/Rnf139/Huwe1/Samd4b/Samd4/Ufl1/Flcn/Sgsm3/Sirt2/Vps11/Sh3bp4/Dcp2/Fam122a/Csnk1d/Tsc1/Upf1/Eif4enif1/Bag3/Ptk2b/Oaz3/Svip/Nrd1/Vps13d/Apc/Mex3d/Pum1/Zbtb20/Cdc20/Bag6	45
BP	GO:0050684	regulation of mRNA processing	22/1056	148/29008	2.18846e-08	1.17196e-06	Rbm25/Ythdc1/Adam3/Hnrnpa2b1/Zfp36l1/Larp7/Lmntd2/Ddx5/Srsf2/Rbm15b/Zc3h14/Sltm/Zc3h3/Raver1/Son/Sf1/Acin1/Rbmxl2/Ncl/Hnrnpk/Thrap3/Npm1	22
BP	GO:0030833	regulation of actin filament polymerization	24/1056	174/29008	2.26689e-08	1.20016e-06	Arfgef1/Sptan1/Cfl1/Capzb/Capza3/Iqgap2/Cracd/Ssh2/Ctnna2/Rictor/Ssh1/Lmod1/Svil/Cdc42ep1/Wasl/Twf1/Baiap2l1/Cdc42ep4/Ptk2b/Jmy/Coro1a/Sptbn1/Baiap2/Add1	24
BP	GO:0030042	actin filament depolymerization	14/1056	60/29008	2.396e-08	1.25427e-06	Sptan1/Cfl1/Cfl2/Capzb/Capza3/Specc1l/Cracd/Lmod1/Svil/Twf1/Lima1/Dstn/Sptbn1/Add1	14
BP	GO:0006914	autophagy	41/1056	437/29008	3.77178e-08	1.93107e-06	Sec22b/Rab12/Htt/Vps4a/Ripk2/Rock1/Vcp/Mtcl1/Vps13a/Lrrk2/Ei24/Pik3c2a/Ift88/Prkd1/Huwe1/Plekhm1/Atg2b/Snx14/Yod1/Ufl1/Uvrag/Rptor/Flcn/Pik3r4/Sirt2/Gramd1a/Vps11/Sh3bp4/Rragc/Ubxn6/Stx17/Tsc1/Bag3/Ulk2/Pikfyve/Svip/Soga1/Sec16a/Vps13d/Rab23/1700034I23Rik	41
BP	GO:0061919	process utilizing autophagic mechanism	41/1056	437/29008	3.77178e-08	1.93107e-06	Sec22b/Rab12/Htt/Vps4a/Ripk2/Rock1/Vcp/Mtcl1/Vps13a/Lrrk2/Ei24/Pik3c2a/Ift88/Prkd1/Huwe1/Plekhm1/Atg2b/Snx14/Yod1/Ufl1/Uvrag/Rptor/Flcn/Pik3r4/Sirt2/Gramd1a/Vps11/Sh3bp4/Rragc/Ubxn6/Stx17/Tsc1/Bag3/Ulk2/Pikfyve/Svip/Soga1/Sec16a/Vps13d/Rab23/1700034I23Rik	41
BP	GO:1903046	meiotic cell cycle process	27/1056	220/29008	3.82167e-08	1.93535e-06	Ccnb1ip1/Topaz1/Stag3/Cenpc1/Top2a/Shcbp1l/Mre11a/Brme1/Slx4/Topbp1/Eif4g3/Eme1/Mael/Rad51ap1/Ncapd2/Asz1/Sirt2/Brdt/Tex12/Grb14/Incenp/Mybl1/Ddx4/Hspa2/Sycp3/Cdc20/Bag6	27
BP	GO:0007098	centrosome cycle	20/1056	128/29008	4.03499e-08	2.0214e-06	Ckap5/Odf2/Kif3a/Ranbp1/Brca1/Slc16a1/Cep295nl/Cep131/Ccdc57/Ccp110/Uvrag/Cdk5rap2/Ssx2ip/Chmp1a/Cep72/Chmp5/Ppp1r12a/Pcm1/Alms1/Npm1	20
BP	GO:0042176	regulation of protein catabolic process	38/1056	389/29008	4.12242e-08	2.04323e-06	Tmf1/Sec22b/Csnk2a2/Hsp90ab1/Gja1/Anks1/Rps7/Grin2c/Vcp/Prickle1/Snx33/Lrrk2/Serpinb1a/Ric1/Ankib1/Rnf139/Huwe1/Mycbp2/Usp8/Ufl1/Sgsm3/Psmd2/Ccar2/Sirt2/Vps11/Eif3h/Fam122a/Csnk1d/Ptk2b/Oaz3/Svip/Qrich2/Nrd1/Apc/Tlk2/Cdc20/Pbk/Bag6	38
BP	GO:0044772	mitotic cell cycle phase transition	39/1056	406/29008	4.31084e-08	2.11412e-06	Brd7/Calm3/Rb1/D1Pas1/Zfp36l1/Vps4a/Brca1/Cit/Xpc/Arpp19/Cdk16/Larp7/Taok1/Ppp2r5c/Mre11a/Ddx3x/Rbl1/Brsk2/Cdc14a/Cdc14b/Ccdc57/Topbp1/Rbbp8/Cdk17/Cdk5rap2/Appl2/Appl1/Rptor/Nasp/Cdca5/Zfyve19/Fam122a/Orc1/Clasp1/Apc/Hspa2/Camk2g/Pole/Haspin	39
BP	GO:0046785	microtubule polymerization	16/1056	83/29008	4.44672e-08	2.15805e-06	Map7d3/Ckap5/Camsap1/Map1b/Capzb/Stmn1/Git1/Togaram1/Ccdc57/Tbcd/Camsap2/Cdk5rap2/Clip1/Csnk1d/Clasp1/Apc	16
BP	GO:0030261	chromosome condensation	12/1056	45/29008	4.82293e-08	2.3165e-06	Prm1/Prm2/H1f6/H1f4/Top2a/H1f7/Ncapd2/Chmp1a/Cdca5/Incenp/Acin1/H1f3	12
BP	GO:0043547	positive regulation of GTPase activity	28/1056	237/29008	4.91024e-08	2.33437e-06	Sipa1l3/Eif5/Nf1/Cdkl5/Tiam1/Tbc1d1/Ric1/Mtss2/Bcr/Picalm/Sipa1l2/Scrib/Tbc1d10b/Sipa1l1/Arhgap29/Dennd1a/Flcn/Sgsm3/Arhgap35/Tsc1/Ptk2b/Afdn/Ralgapa1/Rapgef6/Iqsec1/Evi5l/Chn1/Asap1	28
BP	GO:0007019	microtubule depolymerization	13/1056	54/29008	5.07523e-08	2.38843e-06	Camsap1/Map1b/Stmn1/Specc1l/Taok1/Arhgef2/Nckap5l/Kif2b/Camsap2/Gas2l1/Ccsap/Clasp1/Apc	13
BP	GO:1902017	regulation of cilium assembly	14/1056	65/29008	7.11182e-08	3.3134e-06	Odf2/Map4/Htt/Cdkl5/Ift88/Mns1/Ccp110/Septin9/Odad3/Dync2li1/Arhgap35/Saxo1/Evi5l/Vdac3	14
BP	GO:0051495	positive regulation of cytoskeleton organization	27/1056	227/29008	7.36872e-08	3.3991e-06	Ckap5/Map1b/Cfl1/Cfl2/Pdlim4/Iqgap2/Cracd/Ctnna2/Git1/Togaram1/Rictor/Lmod1/Synpo/Cdk5rap2/Gpsm2/Cdc42ep1/Wasl/Clip1/Baiap2l1/Tsc1/Cdc42ep4/Ptk2b/Jmy/Dstn/Apc/Coro1a/Baiap2	27
BP	GO:0030835	negative regulation of actin filament depolymerization	12/1056	47/29008	8.19311e-08	3.74233e-06	Sptan1/Cfl1/Capzb/Capza3/Specc1l/Cracd/Lmod1/Svil/Twf1/Lima1/Sptbn1/Add1	12
BP	GO:1990778	protein localization to cell periphery	36/1056	369/29008	9.62047e-08	4.35163e-06	Numb/Fyb/Epb41l2/Bsg/Rab12/Vps4a/Rock1/Tnik/Grin2c/Myl12a/Kif1b/Git1/Hectd1/Fam126a/Atp2b4/Picalm/C2cd5/Scrib/Wnk3/Cnst/Appl1/Gpsm2/Zdhhc5/Golga4/Clip1/Tamalin/Nectin3/Afdn/Epb41l3/Sec16a/Rapgef6/Ppfia1/Map7/Sptbn1/Pacs1/Camk2g	36
BP	GO:0010563	negative regulation of phosphorus metabolic process	41/1056	453/29008	1.01223e-07	4.4914e-06	Rb1/Cbl/Prkar2b/Arpp19/Ensa/Pkn1/Pebp1/Rock1/Irs2/Wnk1/Mprip/Nf1/Traf3ip1/Niban1/Lrrk2/Hspa4/Ptpn13/Git1/Mtch2/Ppp4r4/Inpp5f/Flcn/Sirt2/Terf2ip/Prkag2/Ajuba/Lpin1/Cactin/Zbed3/Akt1s1/Prkar1a/Rabgef1/Srcin1/Spry4/Prkar2a/Apc/Mllt1/Npm1/Rassf2/Pbk/Plec	41
BP	GO:0045936	negative regulation of phosphate metabolic process	41/1056	453/29008	1.01223e-07	4.4914e-06	Rb1/Cbl/Prkar2b/Arpp19/Ensa/Pkn1/Pebp1/Rock1/Irs2/Wnk1/Mprip/Nf1/Traf3ip1/Niban1/Lrrk2/Hspa4/Ptpn13/Git1/Mtch2/Ppp4r4/Inpp5f/Flcn/Sirt2/Terf2ip/Prkag2/Ajuba/Lpin1/Cactin/Zbed3/Akt1s1/Prkar1a/Rabgef1/Srcin1/Spry4/Prkar2a/Apc/Mllt1/Npm1/Rassf2/Pbk/Plec	41
BP	GO:2000058	regulation of ubiquitin-dependent protein catabolic process	22/1056	162/29008	1.14463e-07	5.03096e-06	Csnk2a2/Hsp90ab1/Anks1/Rps7/Vcp/Prickle1/Lrrk2/Ankib1/Rnf139/Ufl1/Ccar2/Sirt2/Eif3h/Fam122a/Csnk1d/Ptk2b/Svip/Qrich2/Tlk2/Cdc20/Pbk/Bag6	22
BP	GO:0018105	peptidyl-serine phosphorylation	34/1056	340/29008	1.20646e-07	5.25316e-06	Morc3/Csnk2a2/Tssk2/Camk4/Hsp90ab1/Hk1/Ripk2/Pkn1/Rock1/Wnk1/Top1/Mark2/Lmtk2/Lrrk2/Prkd1/Brsk2/Ttbk1/Atp2b4/Rictor/Pkn2/Inpp5f/Rptor/Terf2ip/Tssk4/Csnk1d/Stk4/Ulk2/Pikfyve/Eif2ak3/Mast2/Tlk2/Mark3/Rassf2/Pbk	34
BP	GO:0031111	negative regulation of microtubule polymerization or depolymerization	12/1056	49/29008	1.35277e-07	5.8357e-06	Camsap1/Map1b/Capzb/Stmn1/Specc1l/Taok1/Arhgef2/Tbcd/Camsap2/Gas2l1/Clasp1/Apc	12
BP	GO:0032465	regulation of cytokinesis	17/1056	101/29008	1.36968e-07	5.85444e-06	Cspp1/Calm3/Vps4a/Cit/E2f8/Git1/Cdc14a/Cdc14b/Ccp110/Kif20b/Pkn2/Uvrag/Flcn/Pik3r4/Cenpv/Zfyve19/Incenp	17
BP	GO:0031331	positive regulation of cellular catabolic process	39/1056	425/29008	1.4438e-07	6.09386e-06	Zfp36l1/Rab12/Htt/Ripk2/Rock1/Irs2/Vcp/Zc3h18/Prickle1/Snx33/Lrrk2/Pik3c2a/Prkd1/Git1/Ankib1/Rnf139/Samd4b/Samd4/Ufl1/Flcn/Sirt2/Vps11/Sh3bp4/Dcp2/Fam122a/Csnk1d/Tsc1/Upf1/Eif4enif1/Bag3/Ptk2b/Svip/Nrd1/Vps13d/Mex3d/Pum1/Zbtb20/Cdc20/Bag6	39
BP	GO:0030010	establishment of cell polarity	21/1056	151/29008	1.46493e-07	6.09386e-06	Sipa1l3/Arfgef1/Hsp90ab1/Map1b/Cfl1/Gja1/Map4/Htt/Mark2/Arhgef2/Brsk2/Rictor/Scrib/Kif20b/Cdk5rap2/Gpsm2/Pard3b/Spag6l/Myo18a/Ptk2b/Clasp1	21
BP	GO:0031333	negative regulation of protein-containing complex assembly	21/1056	151/29008	1.46493e-07	6.09386e-06	Arfgef1/D1Pas1/Sptan1/Cfl1/Capzb/Stmn1/Capza3/Traf3ip1/Cracd/Ssh2/Arhgef2/Ddx3x/Ssh1/Lmod1/Tbcd/Svil/Sirt2/Twf1/Svip/Sptbn1/Add1	21
BP	GO:0006325	chromatin organization	42/1056	477/29008	1.51252e-07	6.23612e-06	Arid4b/Dnmt3b/Tnp1/Tnp2/Rb1/H1f6/H1f4/Pkn1/Top1/Chd8/Lmntd2/Hells/Rbl1/Pwwp3a/Rif1/Atf7ip/Rsbn1/H1f7/Brdt/Nasp/Itgb3bp/Cenpv/Mis18a/H2bl1/Hmg20a/Mcm3ap/Mbd3/Setdb1/Pbrm1/Rsf1/Daxx/Noc2l/1700013H16Rik/Tlk2/H1f3/Nap1l1/Sycp3/Kdm5a/Npm1/Jmjd1c/Haspin/Bag6	42
BP	GO:0009566	fertilization	25/1056	208/29008	1.81391e-07	7.41318e-06	Adam3/Tnp2/H1f6/Hexb/Cct6a/Cct3/Ccdc136/Rimbp3/Umodl1/Spa17/Mael/Slc9b1/Ttll5/Catsper1/Iftap/Tssk4/Iqcf3/Wbp2nl/Klhl10/Izumo1/Eqtn/Nectin3/Aldoa/Map7/Trim36	25
BP	GO:0007265	Ras protein signal transduction	33/1056	330/29008	1.84314e-07	7.46713e-06	Arfgef2/Arfgef1/Dok2/Cbl/Rab12/Stmn1/Rock1/Dok1/Nf1/Tiam1/Arhgef2/Ksr1/Prkd1/Git1/Bcr/Usp8/Dennd1a/Flcn/Ssx2ip/Gpsm2/Cdc42ep1/Arhgap35/Rabgef1/Cdc42ep4/Spry4/Madd/Itpkb/Setdb1/Iqsec1/Arhgef11/Psd3/Baiap2/Arhgef12	33
BP	GO:0010970	transport along microtubule	22/1056	167/29008	1.97056e-07	7.91451e-06	Map1b/Kif3a/Htt/Traf3ip1/Dync2h1/Kif1b/Ift88/Cep131/Lca5/Sun2/Ift74/Wdr35/Lca5l/Dync2li1/Cluap1/Ssx2ip/Kif17/Pcm1/Rpgr/Madd/Klc2/Dst	22
BP	GO:0051656	establishment of organelle localization	38/1056	415/29008	2.19816e-07	8.75318e-06	Map1b/Cfl1/Map4/Htt/Vps4a/Cenpc1/Ran/Myo7a/Lrrk2/Kif1b/Arhgef2/Picalm/Scrib/Sun2/Kif2b/Clmn/Cdk5rap2/Gpsm2/Mark1/Wasl/Chmp1a/Arfgap2/Cdca5/Pard3b/Zbed3/Chmp5/Arfgap3/Rabgef1/Pcm1/Incenp/Gab2/Clasp1/Madd/Sec16a/Synj1/Trip11/Dpysl2/Npm1	38
BP	GO:0007127	meiosis I	19/1056	130/29008	2.58508e-07	1.02067e-05	Ccnb1ip1/Stag3/Cenpc1/Top2a/Mre11a/Brme1/Slx4/Topbp1/Eif4g3/Eme1/Mael/Rad51ap1/Brdt/Tex12/Mybl1/Ddx4/Hspa2/Sycp3/Bag6	19
BP	GO:0098813	nuclear chromosome segregation	29/1056	273/29008	2.86005e-07	1.11975e-05	Ccnb1ip1/Stag3/Rb1/Vps4a/Cit/Cenpc1/Ran/Top2a/Abraxas2/Mre11a/Nipbl/Slx4/Eme1/Mael/Kif2b/Ncapd2/Cdk5rap2/Sirt2/Chmp1a/Cdca5/Tex12/Smc1a/Chmp5/Incenp/Apc/Sycp3/Cdc20/Haspin/Bag6	29
BP	GO:0120032	regulation of plasma membrane bounded cell projection assembly	24/1056	199/29008	2.97942e-07	1.15256e-05	Odf2/Cfl1/Map4/Htt/Capzb/Cdkl5/Ift88/Mns1/Atp7a/Ccp110/Plekhm1/Septin9/Odad3/Dync2li1/Anln/Cdc42ep1/Wasl/Arhgap35/Twf1/Cdc42ep4/Saxo1/Apc/Evi5l/Vdac3	24
BP	GO:0022604	regulation of cell morphogenesis	33/1056	337/29008	2.99335e-07	1.15256e-05	Zmym4/Camsap1/Dock5/Numb/Epb41l2/Cfdp1/Cfl1/Hexb/Marcks/Kif3a/Capzb/Tnik/Mark2/Myl12a/Cdkl5/Picalm/Sh3kbp1/Cdc42ep1/Arhgap35/Brwd1/Parva/Plekho1/Cdc42ep4/Ptk2b/Limd1/Afdn/Spry4/Epb41l3/Aldoa/Coro1a/Hnrnpk/Baiap2/Cdkl3	33
BP	GO:0018107	peptidyl-threonine phosphorylation	18/1056	119/29008	3.14329e-07	1.20038e-05	Csnk2a2/Hk1/Cit/Ripk2/Pkn1/Rock1/Wnk1/Lmtk2/Lrrk2/Prkd1/Ttbk1/Wnk3/Rptor/Sirt2/Prkag2/Tssk4/Pbk/Haspin	18
BP	GO:0140013	meiotic nuclear division	24/1056	200/29008	3.27078e-07	1.23891e-05	Ccnb1ip1/Stag3/Cenpc1/Top2a/Shcbp1l/Mre11a/Brme1/Slx4/Topbp1/Eif4g3/Eme1/Mael/Rad51ap1/Asz1/Sirt2/Brdt/Tex12/Incenp/Mybl1/Ddx4/Hspa2/Sycp3/Cdc20/Bag6	24
BP	GO:0032272	negative regulation of protein polymerization	15/1056	84/29008	3.34221e-07	1.25575e-05	Arfgef1/Sptan1/Cfl1/Capzb/Stmn1/Capza3/Cracd/Ssh2/Ssh1/Lmod1/Tbcd/Svil/Twf1/Sptbn1/Add1	15
BP	GO:0060491	regulation of cell projection assembly	24/1056	202/29008	3.93383e-07	1.46622e-05	Odf2/Cfl1/Map4/Htt/Capzb/Cdkl5/Ift88/Mns1/Atp7a/Ccp110/Plekhm1/Septin9/Odad3/Dync2li1/Anln/Cdc42ep1/Wasl/Arhgap35/Twf1/Cdc42ep4/Saxo1/Apc/Evi5l/Vdac3	24
BP	GO:0006281	DNA repair	42/1056	495/29008	4.10319e-07	1.5172e-05	Setx/Sprtn/Trip12/Tnp1/Hmga1/Brca1/Xpc/Vcp/Wdr70/Taok1/Mre11a/Brme1/Pwwp3a/Nipbl/Slx4/Cdc14b/Rif1/Topbp1/Huwe1/Rbbp8/Eme1/Rad51ap1/Ufl1/Vcpip1/Alkbh3/Uvrag/Terf2ip/Cdca5/Tex12/Smc1a/Upf1/Pold3/Gtf2i/Jmy/Timeless/Recql/Pms2/Mdc1/Sycp3/Npm1/Mta1/Pole	42
BP	GO:0061982	meiosis I cell cycle process	19/1056	135/29008	4.70775e-07	1.72704e-05	Ccnb1ip1/Stag3/Cenpc1/Top2a/Mre11a/Brme1/Slx4/Topbp1/Eif4g3/Eme1/Mael/Rad51ap1/Brdt/Tex12/Mybl1/Ddx4/Hspa2/Sycp3/Bag6	19
BP	GO:0031532	actin cytoskeleton reorganization	17/1056	110/29008	4.86293e-07	1.75631e-05	Sptan1/Tjp1/Pdlim4/Tnik/Micall2/Iqgap2/Brsk2/Rictor/Sipa1l1/Lpin1/Phpt1/Baiap2l1/Parva/Cd2ap/Ptk2b/Baiap2/Plec	17
BP	GO:0048024	regulation of mRNA splicing, via spliceosome	17/1056	110/29008	4.86293e-07	1.75631e-05	Rbm25/Ythdc1/Hnrnpa2b1/Larp7/Lmntd2/Ddx5/Srsf2/Rbm15b/Raver1/Son/Sf1/Acin1/Rbmxl2/Ncl/Hnrnpk/Thrap3/Npm1	17
BP	GO:0016311	dephosphorylation	33/1056	345/29008	5.11113e-07	1.83175e-05	Alpl/Calm3/Hsp90ab1/Htt/Arpp19/Ensa/Rock1/Mprip/Cdca2/Ssh2/Ppp2r5c/Ptpn13/Cdc14a/Cdc14b/Ssh1/Mtmr10/Mtmr12/Ppp4r4/Inpp5f/Phlpp1/Mtmr6/Lpin1/Ppp1r16a/Phpt1/Ppp1r12a/Tsc1/Inpp5e/Igbp1b/Oaz3/Mtmr1/Mtmr2/Synj1/Ppp4r1	33
BP	GO:0016236	macroautophagy	25/1056	222/29008	6.28766e-07	2.2362e-05	Sec22b/Rab12/Htt/Ripk2/Vcp/Lrrk2/Ei24/Pik3c2a/Ift88/Huwe1/Plekhm1/Atg2b/Snx14/Yod1/Ufl1/Uvrag/Pik3r4/Ubxn6/Stx17/Tsc1/Bag3/Ulk2/Pikfyve/Vps13d/Rab23	25
BP	GO:0018209	peptidyl-serine modification	34/1056	365/29008	6.36918e-07	2.24803e-05	Morc3/Csnk2a2/Tssk2/Camk4/Hsp90ab1/Hk1/Ripk2/Pkn1/Rock1/Wnk1/Top1/Mark2/Lmtk2/Lrrk2/Prkd1/Brsk2/Ttbk1/Atp2b4/Rictor/Pkn2/Inpp5f/Rptor/Terf2ip/Tssk4/Csnk1d/Stk4/Ulk2/Pikfyve/Eif2ak3/Mast2/Tlk2/Mark3/Rassf2/Pbk	34
BP	GO:0072659	protein localization to plasma membrane	30/1056	301/29008	7.05154e-07	2.47016e-05	Numb/Fyb/Bsg/Rab12/Vps4a/Rock1/Tnik/Myl12a/Hectd1/Fam126a/Atp2b4/Picalm/C2cd5/Scrib/Wnk3/Cnst/Appl1/Zdhhc5/Golga4/Tamalin/Nectin3/Afdn/Epb41l3/Sec16a/Rapgef6/Ppfia1/Map7/Sptbn1/Pacs1/Camk2g	30
BP	GO:0072594	establishment of protein localization to organelle	37/1056	418/29008	7.23289e-07	2.51478e-05	Kpna6/Calm3/Hsp90ab1/Hk1/Cfl1/Vps4a/Brca1/Kpna2/Ran/Cct6a/Cct3/Nf1/Prickle1/Vps13a/Lrrk2/Kpna1/Ei24/Hspa4/Ddx5/Prkd1/Nipbl/Mff/Mtch2/Scrib/Pex5l/Appl2/Appl1/Pik3r4/Pex16/Tomm34/Ssr3/Ranbp2/Eif4enif1/Bag3/Vps13d/Rab23/Med1	37
BP	GO:0031113	regulation of microtubule polymerization	12/1056	57/29008	7.93014e-07	2.73678e-05	Ckap5/Camsap1/Map1b/Capzb/Stmn1/Git1/Togaram1/Tbcd/Camsap2/Cdk5rap2/Clip1/Apc	12
BP	GO:0031032	actomyosin structure organization	24/1056	210/29008	8.02063e-07	2.74766e-05	Epb41l2/Krt8/Tjp1/Cfl2/Cit/Stmn1/Pdlim4/Rock1/Zyx/Epb41l5/Lmod1/Synpo/Anln/Prkar1a/Tsc1/Spag6l/Myo18a/Ptk2b/Epb41l3/Clasp1/Alms1/Epb41l1/Ppfia1/Plec	24
BP	GO:0018210	peptidyl-threonine modification	18/1056	127/29008	8.43529e-07	2.86861e-05	Csnk2a2/Hk1/Cit/Ripk2/Pkn1/Rock1/Wnk1/Lmtk2/Lrrk2/Prkd1/Ttbk1/Wnk3/Rptor/Sirt2/Prkag2/Tssk4/Pbk/Haspin	18
BP	GO:0030837	negative regulation of actin filament polymerization	13/1056	68/29008	8.96228e-07	3.02574e-05	Arfgef1/Sptan1/Cfl1/Capzb/Capza3/Cracd/Ssh2/Ssh1/Lmod1/Svil/Twf1/Sptbn1/Add1	13
BP	GO:0031346	positive regulation of cell projection organization	38/1056	441/29008	9.95108e-07	3.3354e-05	Setx/Numb/Itpr1/Map1b/Cfl1/Marcks/Ranbp1/Htt/Tnik/Nf1/Mark2/Cdkl5/Tiam1/Mns1/Prkd1/Atp7a/Crtc1/Picalm/Ccp110/Plekhm1/Septin9/Anln/Golga4/Cdc42ep1/Wasl/Arhgap35/Twf1/Clip1/Lpar3/Cdc42ep4/Ptk2b/Afdn/Adnp/Saxo1/Apc/Hnrnpk/Baiap2/Cdkl3	38
BP	GO:0031334	positive regulation of protein-containing complex assembly	26/1056	243/29008	1.01261e-06	3.36984e-05	Ckap5/Ice1/Map1b/Vcp/Iqgap2/Cracd/Ctnna2/Ddx3x/Git1/Togaram1/Ttbk1/Rictor/Lmod1/Cdk5rap2/Cdc42ep1/Ajuba/Wasl/Clip1/Baiap2l1/Cdc42ep4/Ptk2b/Jmy/Apc/Coro1a/Baiap2/Asap1	26
BP	GO:0017038	protein import	25/1056	229/29008	1.12174e-06	3.70652e-05	Kpna6/Hsp90ab1/Cfl1/Brca1/Kpna2/Ran/Nf1/Prickle1/Snx33/Lrrk2/Kpna1/Ei24/Hspa4/Ddx5/Prkd1/Pex5l/Appl2/Appl1/Pex16/Hnrnpm/Ranbp2/Eif4enif1/Bag3/Rab23/Med1	25
BP	GO:0008360	regulation of cell shape	20/1056	157/29008	1.1977e-06	3.92964e-05	Epb41l2/Cfdp1/Cfl1/Hexb/Kif3a/Mark2/Myl12a/Sh3kbp1/Cdc42ep1/Arhgap35/Brwd1/Parva/Plekho1/Cdc42ep4/Ptk2b/Limd1/Epb41l3/Aldoa/Coro1a/Baiap2	20
BP	GO:0140014	mitotic nuclear division	28/1056	278/29008	1.33178e-06	4.33901e-05	Rb1/Ranbp1/Vps4a/Cit/Cenpc1/Ran/Pebp1/Cdca2/Abraxas2/Togaram1/Cdc14a/Nipbl/Cdc14b/Kif20b/Ncapd2/Cdk5rap2/Ccsap/Sh2b1/Chmp1a/Reep3/Cdca5/Smc1a/Chmp5/Incenp/Clasp1/Apc/Cdc20/Haspin	28
BP	GO:1901987	regulation of cell cycle phase transition	34/1056	378/29008	1.40952e-06	4.56038e-05	Topaz1/Brd7/Rb1/D1Pas1/Zfp36l1/Vps4a/Brca1/Xpc/Larp7/Taok1/Ppp2r5c/Mre11a/Ddx3x/Rbl1/Cdc14a/Cdc14b/Atp2b4/Topbp1/Eme1/Cdk5rap2/Appl2/Appl1/Rptor/Ccar2/Stk33/Cdca5/Zfyve19/Fam122a/Timeless/Orc1/Apc/Hspa2/Npm1/Haspin	34
BP	GO:0042326	negative regulation of phosphorylation	35/1056	396/29008	1.48254e-06	4.76356e-05	Rb1/Cbl/Prkar2b/Pkn1/Pebp1/Rock1/Irs2/Wnk1/Nf1/Traf3ip1/Niban1/Lrrk2/Hspa4/Ptpn13/Git1/Mtch2/Inpp5f/Sirt2/Terf2ip/Prkag2/Ajuba/Cactin/Zbed3/Akt1s1/Prkar1a/Rabgef1/Srcin1/Spry4/Prkar2a/Apc/Mllt1/Npm1/Rassf2/Pbk/Plec	35
BP	GO:0007030	Golgi organization	18/1056	132/29008	1.49817e-06	4.78081e-05	Arfgef1/Sec22b/Kifc3/Htt/Dync2h1/Lrrk2/Prkd1/Huwe1/Rbsn/Hook1/Camsap2/Vcpip1/Stx17/Csnk1d/Myo18a/Clasp1/Sec16a/Trip11	18
BP	GO:0051056	regulation of small GTPase mediated signal transduction	25/1056	233/29008	1.54324e-06	4.89114e-05	Arfgef2/Sipa1l3/Arfgef1/Cbl/Stmn1/Nf1/Arhgef2/Git1/Bcr/Sipa1l2/Arhgap12/Sipa1l1/Dennd1a/Flcn/Ssx2ip/Arhgap35/Cd2ap/Rabgef1/Spry4/Madd/Ralgapa1/Itpkb/Iqsec1/Psd3/Chn1	25
BP	GO:0051693	actin filament capping	10/1056	41/29008	1.57088e-06	4.94508e-05	Sptan1/Cfl1/Capzb/Capza3/Cracd/Lmod1/Svil/Twf1/Sptbn1/Add1	10
BP	GO:0090068	positive regulation of cell cycle process	26/1056	249/29008	1.60634e-06	5.02279e-05	Cspp1/Topaz1/Rb1/D1Pas1/Ranbp1/Cit/Pebp1/Larp7/E2f8/Ddx3x/Cdc14a/Cdc14b/Kif20b/Eif4g3/Pkn2/Rad51ap1/Rptor/Sirt2/Gpsm2/Sh2b1/Cdca5/Cenpv/Orc1/Hspa2/Npm1/Med1	26
BP	GO:2000059	negative regulation of ubiquitin-dependent protein catabolic process	11/1056	52/29008	2.16942e-06	6.73152e-05	Csnk2a2/Hsp90ab1/Anks1/Rps7/Ccar2/Eif3h/Svip/Qrich2/Tlk2/Pbk/Bag6	11
BP	GO:0071824	protein-DNA complex subunit organization	22/1056	192/29008	2.18171e-06	6.73152e-05	Tnp1/Tnp2/H1f6/H1f4/Cenpc1/Gtf2b/Hells/Atf7ip/Brdt/Nasp/Itgb3bp/Cenpv/Mis18a/H2bl1/Mcm3ap/Rsf1/Daxx/1700013H16Rik/H1f3/Nap1l1/Sycp3/Npm1	22
BP	GO:0032386	regulation of intracellular transport	31/1056	335/29008	2.25433e-06	6.90983e-05	Ice1/Camk4/Hsp90ab1/Map1b/Kif3a/Brca1/Ran/Nf1/Mtcl1/Arhgap1/Lrrk2/Ei24/Cep131/Prkd1/Mff/Rnf139/C2cd5/Kif20b/Yod1/Inpp5f/Vps11/Ppp1r12a/Tamalin/Ube2j1/Bag3/Pcm1/Oaz3/Mtmr2/Svip/Reep6/Rab23	31
BP	GO:0006338	chromatin remodeling	23/1056	208/29008	2.39076e-06	7.2801e-05	Tnp1/Tnp2/H1f6/H1f4/Top1/Chd8/Hells/Brdt/Nasp/Itgb3bp/Cenpv/Mis18a/H2bl1/Mcm3ap/Pbrm1/Rsf1/Daxx/1700013H16Rik/H1f3/Nap1l1/Sycp3/Kdm5a/Npm1	23
BP	GO:0034728	nucleosome organization	17/1056	125/29008	3.01868e-06	9.11024e-05	Tnp1/Tnp2/H1f6/H1f4/Brdt/Nasp/Itgb3bp/Mis18a/H2bl1/Mcm3ap/Rsf1/Daxx/1700013H16Rik/H1f3/Nap1l1/Sycp3/Npm1	17
BP	GO:0007346	regulation of mitotic cell cycle	38/1056	462/29008	3.03088e-06	9.11024e-05	Ythdc2/Usp2/Brd7/Rb1/D1Pas1/Zfp36l1/Vps4a/Brca1/Xpc/Pebp1/Larp7/Cdca2/Taok1/Ppp2r5c/Mre11a/Ddx3x/Rbl1/Cdc14a/Cdc14b/Ccdc57/Topbp1/Scrib/Kif20b/Eme1/Pkn2/Cdk5rap2/Appl2/Appl1/Rptor/Sh2b1/Stk33/Cdca5/Zfyve19/Fam122a/Orc1/Apc/Hspa2/Haspin	38
BP	GO:0007026	negative regulation of microtubule depolymerization	9/1056	35/29008	3.26122e-06	9.73976e-05	Camsap1/Map1b/Specc1l/Taok1/Arhgef2/Camsap2/Gas2l1/Clasp1/Apc	9
BP	GO:1901653	cellular response to peptide	29/1056	308/29008	3.36875e-06	9.99682e-05	Rb1/Cfl1/Vim/Gja1/Zfp36l1/Marcks/Rab12/Ripk2/Rock1/Irs2/Umodl1/Arhgef2/Slc9a1/C2cd5/Ankrd26/Dnai1/Sik2/Appl2/Appl1/Ncoa5/Lpin1/Lpin2/Chmp5/Baiap2l1/Grb14/Timeless/Soga1/Apc/Hnrnpk	29
BP	GO:0006333	chromatin assembly or disassembly	17/1056	127/29008	3.7635e-06	0.000110556	Tnp1/H1f6/H1f4/Lmntd2/Hells/Nasp/Itgb3bp/Cenpv/Mis18a/H2bl1/Rsf1/Daxx/Noc2l/Tlk2/H1f3/Nap1l1/Npm1	17
BP	GO:0090630	activation of GTPase activity	15/1056	101/29008	3.77299e-06	0.000110556	Sipa1l3/Eif5/Tiam1/Tbc1d1/Mtss2/Bcr/Sipa1l2/Scrib/Tbc1d10b/Sipa1l1/Arhgap29/Sgsm3/Tsc1/Ptk2b/Evi5l	15
BP	GO:1903829	positive regulation of cellular protein localization	27/1056	277/29008	3.80699e-06	0.000110855	Epb41l2/Hsp90ab1/Cfl1/Brca1/Ran/Cct6a/Cct3/Larp7/Mtcl1/Snx33/Prkd1/Mff/Atp2b4/Ssh1/C2cd5/Wnk3/Cnst/Gpsm2/Zdhhc5/Hnrnpm/Cd2ap/Bag3/Eif2ak3/Apc/Hnrnpk/Npm1/Sptbn1	27
BP	GO:1903050	regulation of proteolysis involved in cellular protein catabolic process	23/1056	214/29008	3.88009e-06	0.000111084	Tmf1/Csnk2a2/Hsp90ab1/Anks1/Rps7/Vcp/Prickle1/Lrrk2/Ankib1/Rnf139/Ufl1/Ccar2/Sirt2/Eif3h/Fam122a/Csnk1d/Ptk2b/Svip/Qrich2/Tlk2/Cdc20/Pbk/Bag6	23
BP	GO:0006913	nucleocytoplasmic transport	30/1056	327/29008	3.8864e-06	0.000111084	Ythdc1/Kpna6/Hnrnpa2b1/Camk4/Hsp90ab1/Cfl1/Brca1/Kpna2/Ran/Frat1/Nf1/Malt1/Prickle1/Lrrk2/Kpna1/Ei24/Ddx5/Prkd1/Rbm15b/Appl2/Appl1/Ppp1r12a/Tsc1/Ranbp2/Eif4enif1/Bag3/Mcm3ap/Rab23/Npm1/Med1	30
BP	GO:0051169	nuclear transport	30/1056	327/29008	3.8864e-06	0.000111084	Ythdc1/Kpna6/Hnrnpa2b1/Camk4/Hsp90ab1/Cfl1/Brca1/Kpna2/Ran/Frat1/Nf1/Malt1/Prickle1/Lrrk2/Kpna1/Ei24/Ddx5/Prkd1/Rbm15b/Appl2/Appl1/Ppp1r12a/Tsc1/Ranbp2/Eif4enif1/Bag3/Mcm3ap/Rab23/Npm1/Med1	30
BP	GO:1903362	regulation of cellular protein catabolic process	25/1056	246/29008	4.11903e-06	0.000117016	Tmf1/Csnk2a2/Hsp90ab1/Anks1/Rps7/Vcp/Prickle1/Lrrk2/Ric1/Ankib1/Rnf139/Ufl1/Ccar2/Sirt2/Vps11/Eif3h/Fam122a/Csnk1d/Ptk2b/Svip/Qrich2/Tlk2/Cdc20/Pbk/Bag6	25
BP	GO:0070286	axonemal dynein complex assembly	9/1056	36/29008	4.20822e-06	0.000118825	Dnai4/Dnah1/Odad3/Dnai1/Ccdc63/Ccdc65/Dnah8/Odad4/Ccdc39	9
BP	GO:0016358	dendrite development	29/1056	313/29008	4.6222e-06	0.000129728	Numb/Map1b/Cfl1/Marcks/Cit/Tnik/Cdkl5/Lrrk2/Ctnna2/Atp7a/Crtc1/Git1/Picalm/Sipa1l1/Camsap2/Abi1/Mark1/Wasl/Clip1/Srcin1/Afdn/Itsn1/Iqsec1/Hnrnpk/Baiap2/Cdkl3/Pak4/Cdc20/Asap1	29
BP	GO:0031497	chromatin assembly	15/1056	104/29008	5.46595e-06	0.00015249	H1f6/H1f4/Lmntd2/Hells/Nasp/Itgb3bp/Cenpv/Mis18a/H2bl1/Rsf1/Daxx/Noc2l/H1f3/Nap1l1/Npm1	15
BP	GO:0006606	protein import into nucleus	20/1056	175/29008	6.4848e-06	0.000179837	Kpna6/Hsp90ab1/Cfl1/Brca1/Kpna2/Ran/Nf1/Prickle1/Lrrk2/Kpna1/Ei24/Ddx5/Prkd1/Appl2/Appl1/Ranbp2/Eif4enif1/Bag3/Rab23/Med1	20
BP	GO:0031114	regulation of microtubule depolymerization	9/1056	38/29008	6.82497e-06	0.000188151	Camsap1/Map1b/Specc1l/Taok1/Arhgef2/Camsap2/Gas2l1/Clasp1/Apc	9
BP	GO:0035303	regulation of dephosphorylation	17/1056	133/29008	7.09023e-06	0.000194314	Calm3/Hsp90ab1/Htt/Arpp19/Ensa/Rock1/Mprip/Cdca2/Ppp4r4/Lpin1/Ppp1r16a/Ppp1r12a/Tsc1/Igbp1b/Oaz3/Mtmr1/Mtmr2	17
BP	GO:0030100	regulation of endocytosis	24/1056	238/29008	7.27517e-06	0.000198216	Ckap5/Numb/Calm3/Cbl/Kif3a/Rock1/Snx33/Lrrk2/Sh3gl1/Picalm/Scrib/Appl2/Appl1/Sirt2/Wasl/Cd2ap/Rabgef1/Itsn1/Mtmr2/Synj1/Iqsec1/Atxn2/Hnrnpk/Add1	24
BP	GO:0033157	regulation of intracellular protein transport	23/1056	224/29008	8.32204e-06	0.000225421	Ice1/Camk4/Hsp90ab1/Kif3a/Brca1/Ran/Nf1/Mtcl1/Lrrk2/Ei24/Cep131/Prkd1/Mff/C2cd5/Kif20b/Yod1/Tamalin/Ube2j1/Bag3/Pcm1/Oaz3/Svip/Rab23	23
BP	GO:0046856	phosphatidylinositol dephosphorylation	8/1056	30/29008	8.60589e-06	0.000231762	Mtmr10/Mtmr12/Inpp5f/Mtmr6/Inpp5e/Mtmr1/Mtmr2/Synj1	8
BP	GO:0051170	import into nucleus	20/1056	179/29008	9.12223e-06	0.000244255	Kpna6/Hsp90ab1/Cfl1/Brca1/Kpna2/Ran/Nf1/Prickle1/Lrrk2/Kpna1/Ei24/Ddx5/Prkd1/Appl2/Appl1/Ranbp2/Eif4enif1/Bag3/Rab23/Med1	20
BP	GO:1901990	regulation of mitotic cell cycle phase transition	27/1056	293/29008	1.07404e-05	0.000285941	Brd7/Rb1/D1Pas1/Zfp36l1/Vps4a/Brca1/Xpc/Larp7/Taok1/Ppp2r5c/Mre11a/Ddx3x/Rbl1/Cdc14a/Cdc14b/Topbp1/Cdk5rap2/Appl2/Appl1/Rptor/Cdca5/Zfyve19/Fam122a/Orc1/Apc/Hspa2/Haspin	27
BP	GO:0048524	positive regulation of viral process	11/1056	61/29008	1.11341e-05	0.000294736	Kpna6/D1Pas1/Bsg/Vps4a/Kpna2/Top2a/Ddx3x/Pkn2/Vapb/Vapa/Rsf1	11
BP	GO:0009895	negative regulation of catabolic process	28/1056	311/29008	1.14695e-05	0.000301902	Sec22b/Csnk2a2/Hsp90ab1/Anks1/Rps7/Grin2c/Lrrk2/Git1/Ric1/Srsf1/Atp2b4/Mtch2/Mycbp2/Ccar2/Sirt2/Eif3h/Crtc3/Hnrnpa0/Tsc1/Eif4enif1/Mtmr2/Svip/Qrich2/Tlk2/Thrap3/Pbk/Bag6/Ybx2	28
BP	GO:0031122	cytoplasmic microtubule organization	11/1056	62/29008	1.30937e-05	0.000342715	Camsap1/Ccdc13/Ift88/Ccdc88c/Hook1/Camsap2/Clip1/Pcm1/Clasp1/Apc/Dst	11
BP	GO:0099527	postsynapse to nucleus signaling pathway	6/1056	16/29008	1.34259e-05	0.000349449	Camk4/Htt/Kpna2/Kpna1/Crtc1/Abi1	6
BP	GO:0051298	centrosome duplication	12/1056	74/29008	1.39356e-05	0.000360699	Ckap5/Brca1/Cep295nl/Cep131/Ccdc57/Ccp110/Cdk5rap2/Chmp1a/Cep72/Chmp5/Alms1/Npm1	12
BP	GO:0032092	positive regulation of protein binding	14/1056	100/29008	1.57994e-05	0.000406683	Ace/Hsp90ab1/Ripk2/Ran/Lrrk2/Tiam1/Hspa4/Epb41l5/Ufl1/Stk4/Eif2ak3/Mark3/Pacs1/Add1	14
BP	GO:0051302	regulation of cell division	20/1056	186/29008	1.61425e-05	0.000413229	Cspp1/Calm3/Vps4a/Cit/E2f8/Rbl1/Git1/Cdc14a/Cdc14b/Ccp110/Kif20b/Pkn2/Uvrag/Flcn/Pik3r4/Sirt2/Cenpv/Zfyve19/Incenp/Apc	20
BP	GO:0045787	positive regulation of cell cycle	29/1056	336/29008	1.79184e-05	0.000456184	Ythdc2/Cspp1/Topaz1/Usp2/Rb1/D1Pas1/Ranbp1/Cit/Pebp1/Larp7/E2f8/Ddx3x/Cdc14a/Cdc14b/Ccdc57/Kif20b/Eif4g3/Pkn2/Rad51ap1/Rptor/Sirt2/Gpsm2/Sh2b1/Cdca5/Cenpv/Orc1/Hspa2/Npm1/Med1	29
BP	GO:1905515	non-motile cilium assembly	12/1056	76/29008	1.84289e-05	0.000466633	Ccdc13/Map4/Kif3a/Htt/Dync2h1/Ift88/Cep131/Septin9/Ift74/Csnk1d/Spag6l/Pcm1	12
BP	GO:0006417	regulation of translation	32/1056	390/29008	1.87336e-05	0.000471783	Nsun4/D1Pas1/Vim/Zfp36l1/Eif5/Eif5a/Rock1/Eif5b/Niban1/Dph1/Ddx3x/Hbs1l/Rnf139/Eif4g3/Samd4b/Samd4/Eif3b/Casc3/Dcp2/Tsc1/Upf1/Eif4enif1/Inpp5e/Habp4/Ptk2b/Eif2ak3/Mex3d/Ncl/Eef2/Npm1/Pum1/Ybx2	32
BP	GO:0000819	sister chromatid segregation	20/1056	188/29008	1.88902e-05	0.00047317	Stag3/Rb1/Vps4a/Cit/Cenpc1/Ran/Top2a/Mre11a/Nipbl/Ncapd2/Cdk5rap2/Chmp1a/Cdca5/Smc1a/Chmp5/Incenp/Apc/Sycp3/Cdc20/Haspin	20
BP	GO:1903363	negative regulation of cellular protein catabolic process	12/1056	77/29008	2.11151e-05	0.000526071	Csnk2a2/Hsp90ab1/Anks1/Rps7/Ric1/Ccar2/Eif3h/Svip/Qrich2/Tlk2/Pbk/Bag6	12
BP	GO:0034248	regulation of cellular amide metabolic process	35/1056	448/29008	2.19878e-05	0.0005449	Nsun4/D1Pas1/Vim/Zfp36l1/Eif5/Eif5a/Rock1/Eif5b/Niban1/Dph1/Ddx3x/Hbs1l/Picalm/Rnf139/Eif4g3/Samd4b/Samd4/Eif3b/Rtn1/Casc3/Dcp2/Samd8/Tsc1/Upf1/Eif4enif1/Inpp5e/Habp4/Ptk2b/Eif2ak3/Mex3d/Ncl/Eef2/Npm1/Pum1/Ybx2	35
BP	GO:0010927	cellular component assembly involved in morphogenesis	15/1056	117/29008	2.33121e-05	0.000574662	Ckap5/Tmf1/Krt8/Cfl2/Ccdc136/Phldb1/Lmod1/Eqtn/Prkar1a/Epb41l3/Pikfyve/Mtmr2/Clasp1/Sox30/Plec	15
BP	GO:1903051	negative regulation of proteolysis involved in cellular protein catabolic process	11/1056	66/29008	2.42319e-05	0.000591112	Csnk2a2/Hsp90ab1/Anks1/Rps7/Ccar2/Eif3h/Svip/Qrich2/Tlk2/Pbk/Bag6	11
BP	GO:0031055	chromatin remodeling at centromere	5/1056	11/29008	2.43601e-05	0.000591112	Hells/Nasp/Itgb3bp/Cenpv/Mis18a	5
BP	GO:0120197	mucociliary clearance	5/1056	11/29008	2.43601e-05	0.000591112	Cfap221/Odad4/Spag6l/Spef2/Cfap43	5
BP	GO:0031647	regulation of protein stability	27/1056	307/29008	2.47556e-05	0.000597597	Otud3/Morc3/Usp2/Serf2/Hsp90ab1/Htt/Rps7/Cct6a/Cct3/Lrrk2/Prkd1/Ccdc88c/Rnf139/Atf7ip/Usp8/Ccar2/Zbed3/Ddi1/Tsc1/Stk4/Bag3/Sec16a/Saxo1/Ctnnd1/Npm1/Rassf2/Bag6	27
BP	GO:0007338	single fertilization	18/1056	161/29008	2.49605e-05	0.000599437	Adam3/Tnp2/H1f6/Hexb/Cct6a/Cct3/Ccdc136/Umodl1/Spa17/Slc9b1/Catsper1/Iftap/Iqcf3/Wbp2nl/Izumo1/Eqtn/Aldoa/Trim36	18
BP	GO:0007032	endosome organization	10/1056	55/29008	2.58244e-05	0.000617006	Arfgef2/Vps4a/Snx33/Tmcc1/Exoc8/Usp8/Hook1/Vps11/Lamtor1/Synj1	10
BP	GO:0032434	regulation of proteasomal ubiquitin-dependent protein catabolic process	16/1056	133/29008	2.8152e-05	0.000669185	Hsp90ab1/Vcp/Prickle1/Lrrk2/Ankib1/Ufl1/Ccar2/Sirt2/Eif3h/Fam122a/Csnk1d/Svip/Tlk2/Cdc20/Pbk/Bag6	16
BP	GO:0016032	viral process	29/1056	346/29008	3.08047e-05	0.000728522	Ythdc2/Pi4ka/Kpna6/Hsp90ab1/D1Pas1/Bsg/Cfl1/Eif3a/Vps4a/Kpna2/Gtf2b/Top2a/Vcp/Larp7/Igf2r/Mre11a/Ddx5/Ddx3x/Slc20a2/Pkn2/Eif3b/Uvrag/Chmp5/Vapb/Vapa/Pikfyve/Setdb1/Rsf1/Eps15	29
BP	GO:0035304	regulation of protein dephosphorylation	13/1056	93/29008	3.20367e-05	0.000753832	Calm3/Hsp90ab1/Htt/Arpp19/Ensa/Rock1/Mprip/Cdca2/Ppp4r4/Ppp1r16a/Ppp1r12a/Tsc1/Oaz3	13
BP	GO:0031330	negative regulation of cellular catabolic process	23/1056	245/29008	3.52299e-05	0.000824804	Sec22b/Csnk2a2/Hsp90ab1/Anks1/Rps7/Lrrk2/Ric1/Srsf1/Atp2b4/Ccar2/Sirt2/Eif3h/Hnrnpa0/Tsc1/Eif4enif1/Mtmr2/Svip/Qrich2/Tlk2/Thrap3/Pbk/Bag6/Ybx2	23
BP	GO:0001933	negative regulation of protein phosphorylation	29/1056	349/29008	3.60549e-05	0.000839898	Rb1/Cbl/Prkar2b/Pkn1/Pebp1/Nf1/Traf3ip1/Niban1/Lrrk2/Hspa4/Ptpn13/Inpp5f/Sirt2/Terf2ip/Prkag2/Cactin/Zbed3/Akt1s1/Prkar1a/Rabgef1/Srcin1/Spry4/Prkar2a/Apc/Mllt1/Npm1/Rassf2/Pbk/Plec	29
BP	GO:0021915	neural tube development	20/1056	197/29008	3.71815e-05	0.000861834	Cfl1/Zfp36l1/Kif3a/Gdf7/Rps7/Nf1/Traf3ip1/Specc1l/Prickle1/Hectd1/Scrib/Kif20b/Cluap1/Luzp1/Arhgap35/Cby1/Tsc1/Stk4/Rab23/Aldh1a2	20
BP	GO:0043487	regulation of RNA stability	18/1056	166/29008	3.76557e-05	0.000868505	Vim/Zfp36l1/Rock1/Zc3h18/Srsf1/Samd4b/Zc3h14/Samd4/Hnrnpa0/Dcp2/Hnrnpm/Upf1/Eif4enif1/Mex3d/Thrap3/Npm1/Pum1/Ybx2	18
BP	GO:0042177	negative regulation of protein catabolic process	15/1056	122/29008	3.83975e-05	0.000881251	Csnk2a2/Hsp90ab1/Anks1/Rps7/Grin2c/Ric1/Mycbp2/Ccar2/Sirt2/Eif3h/Svip/Qrich2/Tlk2/Pbk/Bag6	15
BP	GO:0051016	barbed-end actin filament capping	7/1056	27/29008	3.89158e-05	0.000888768	Cfl1/Capzb/Capza3/Cracd/Svil/Twf1/Add1	7
BP	GO:0035331	negative regulation of hippo signaling	5/1056	12/29008	4.05056e-05	0.000920565	Cit/Wwc2/Ajuba/Limd1/Mark3	5
BP	GO:0043488	regulation of mRNA stability	17/1056	152/29008	4.13415e-05	0.000935001	Vim/Zfp36l1/Rock1/Srsf1/Samd4b/Zc3h14/Samd4/Hnrnpa0/Dcp2/Hnrnpm/Upf1/Eif4enif1/Mex3d/Thrap3/Npm1/Pum1/Ybx2	17
BP	GO:0006402	mRNA catabolic process	22/1056	231/29008	4.1577e-05	0.000935783	Vim/Zfp36l1/Smg6/Rock1/Edc4/Ddx5/Srsf1/Samd4b/Zc3h14/Samd4/Edc3/Casc3/Hnrnpa0/Dcp2/Hnrnpm/Upf1/Eif4enif1/Mex3d/Thrap3/Npm1/Pum1/Ybx2	22
BP	GO:0007051	spindle organization	19/1056	183/29008	4.23969e-05	0.000948794	Ckap5/Map4/Ranbp1/Stmn1/Vcp/Abraxas2/Togaram1/Uvrag/Ccsap/Gpsm2/Chmp1a/Smc1a/Cep72/Chmp5/Csnk1d/Incenp/Clasp1/Trim36/Cdc20	19
BP	GO:1903320	regulation of protein modification by small protein conjugation or removal	23/1056	248/29008	4.26125e-05	0.000948794	Fscb/Otud4/Sprtn/Trip12/Hsp90ab1/D1Pas1/Brca1/Ripk2/Sash1/Rps7/Vcp/Wdr70/Prickle1/Lrrk2/Ddx3x/Huwe1/Mycbp2/Ufl1/Hmg20a/Daxx/Npm1/Mta1/Cdc20	23
BP	GO:0010948	negative regulation of cell cycle process	25/1056	282/29008	4.2766e-05	0.000948794	Brd7/Rb1/Zfp36l1/Vps4a/Brca1/Xpc/E2f8/Taok1/Ppp2r5c/Mre11a/Rbl1/Topbp1/Ccp110/Eme1/Cdk5rap2/Ccar2/Stk33/Zfyve19/Fam122a/Grb14/Timeless/Orc1/Apc/Npm1/Haspin	25
BP	GO:0006900	vesicle budding from membrane	10/1056	59/29008	4.86341e-05	0.00107387	Vps4a/Picalm/Wasl/Arfgap2/Chmp5/Arfgap3/Myo18a/Vapb/Vapa/Sec16a	10
BP	GO:0033044	regulation of chromosome organization	19/1056	185/29008	4.92184e-05	0.00108164	Hnrnpa2b1/Rb1/Cit/Smg6/Cct6a/Cct3/Top2a/Shcbp1l/Mre11a/Slx4/Atf7ip/Cdk5rap2/Terf2ip/Cdca5/Cenpv/Dcp2/Upf1/Apc/Setdb1	19
BP	GO:0043486	histone exchange	7/1056	28/29008	5.02625e-05	0.0010994	Tnp1/Tnp2/Nasp/Itgb3bp/Mis18a/1700013H16Rik/Sycp3	7
BP	GO:1901652	response to peptide	32/1056	412/29008	5.43917e-05	0.00118416	Rb1/Cfl1/Vim/Gja1/Zfp36l1/Marcks/Rab12/Ripk2/Rock1/Irs2/Umodl1/Arhgef2/Slc9a1/Eif2b4/C2cd5/Ankrd26/Dnai1/Sik2/Appl2/Appl1/Ncoa5/Lpin1/Lpin2/Chmp5/Baiap2l1/Tsc1/Grb14/Timeless/Soga1/Apc/Stat4/Hnrnpk	32
BP	GO:0030838	positive regulation of actin filament polymerization	13/1056	98/29008	5.61081e-05	0.00121585	Iqgap2/Cracd/Ctnna2/Rictor/Lmod1/Cdc42ep1/Wasl/Baiap2l1/Cdc42ep4/Ptk2b/Jmy/Coro1a/Baiap2	13
BP	GO:1904375	regulation of protein localization to cell periphery	16/1056	141/29008	5.77956e-05	0.00124662	Numb/Epb41l2/Vps4a/Tnik/Hectd1/Atp2b4/Picalm/Wnk3/Cnst/Appl1/Gpsm2/Zdhhc5/Tamalin/Ppfia1/Sptbn1/Camk2g	16
BP	GO:0051017	actin filament bundle assembly	18/1056	172/29008	6.02276e-05	0.00129309	Cfl1/Marcks/Tjp1/Stmn1/Pdlim4/Zyx/Synpo/Baiap2l1/Tsc1/Lima1/Spag6l/Ptk2b/Fscn3/Clasp1/Alms1/Ppfia1/Baiap2/Add1	18
BP	GO:0120034	positive regulation of plasma membrane bounded cell projection assembly	14/1056	113/29008	6.33357e-05	0.00135358	Cfl1/Htt/Mns1/Atp7a/Ccp110/Plekhm1/Septin9/Anln/Cdc42ep1/Wasl/Arhgap35/Cdc42ep4/Saxo1/Apc	14
BP	GO:0060996	dendritic spine development	15/1056	128/29008	6.73298e-05	0.00143237	Cfl1/Marcks/Cdkl5/Lrrk2/Git1/Sipa1l1/Wasl/Srcin1/Afdn/Itsn1/Iqsec1/Hnrnpk/Baiap2/Pak4/Asap1	15
BP	GO:0032506	cytokinetic process	8/1056	39/29008	6.76463e-05	0.00143256	Vps4a/Snx33/Kif20b/Cep55/Anln/Chmp1a/Chmp5/Plec	8
BP	GO:0006470	protein dephosphorylation	22/1056	239/29008	6.92799e-05	0.00146052	Calm3/Hsp90ab1/Htt/Arpp19/Ensa/Rock1/Mprip/Cdca2/Ssh2/Ppp2r5c/Ptpn13/Cdc14a/Cdc14b/Ssh1/Ppp4r4/Phlpp1/Ppp1r16a/Phpt1/Ppp1r12a/Tsc1/Oaz3/Ppp4r1	22
BP	GO:0006403	RNA localization	18/1056	174/29008	7.0051e-05	0.00147012	Ckap5/Ythdc1/Hnrnpa2b1/Zfp36l1/Htt/Ran/Eif5a/Slbp/Srsf1/Rbm15b/Zc3h3/Casc3/Dcp2/Tsc1/Ranbp2/Mcm3ap/Npm1/Prpf6	18
BP	GO:0033120	positive regulation of RNA splicing	9/1056	50/29008	7.09018e-05	0.00148131	Setx/Polr2a/Lmntd2/Srsf1/Habp4/Rbmxl2/Ncl/Hnrnpk/Thrap3	9
BP	GO:0048193	Golgi vesicle transport	24/1056	274/29008	7.29232e-05	0.00151674	Arfgef2/Sec22b/Htt/Vcp/Lrrk2/Prkd1/Exoc8/Rnf139/Rbsn/Cnst/Uvrag/Golga4/Arfgap2/Stx17/Ccdc91/Arfgap3/Myo18a/Vapb/Vapa/Sec16a/Trip11/Eps15/Exoc1/Sptbn1	24
BP	GO:0061572	actin filament bundle organization	18/1056	175/29008	7.54737e-05	0.00156281	Cfl1/Marcks/Tjp1/Stmn1/Pdlim4/Zyx/Synpo/Baiap2l1/Tsc1/Lima1/Spag6l/Ptk2b/Fscn3/Clasp1/Alms1/Ppfia1/Baiap2/Add1	18
BP	GO:0032869	cellular response to insulin stimulus	20/1056	208/29008	7.99573e-05	0.00164832	Rb1/Zfp36l1/Marcks/Rab12/Irs2/Slc9a1/C2cd5/Ankrd26/Dnai1/Sik2/Appl2/Appl1/Ncoa5/Lpin1/Lpin2/Baiap2l1/Grb14/Soga1/Apc/Hnrnpk	20
BP	GO:0065004	protein-DNA complex assembly	16/1056	145/29008	8.10128e-05	0.00165712	H1f6/H1f4/Cenpc1/Gtf2b/Hells/Atf7ip/Nasp/Itgb3bp/Cenpv/Mis18a/H2bl1/Rsf1/Daxx/H1f3/Nap1l1/Npm1	16
BP	GO:0007289	spermatid nucleus differentiation	7/1056	30/29008	8.10952e-05	0.00165712	Tmf1/Tnp1/Tnp2/Ift88/H1f7/1700013H16Rik/Sycp3	7
BP	GO:0061013	regulation of mRNA catabolic process	17/1056	161/29008	8.5494e-05	0.00173937	Vim/Zfp36l1/Rock1/Srsf1/Samd4b/Zc3h14/Samd4/Hnrnpa0/Dcp2/Hnrnpm/Upf1/Eif4enif1/Mex3d/Thrap3/Npm1/Pum1/Ybx2	17
BP	GO:0051099	positive regulation of binding	19/1056	193/29008	8.72817e-05	0.00175884	Ace/Hsp90ab1/Rb1/Stmn1/Ripk2/Ran/Gtf2b/Lrrk2/Tiam1/Hspa4/Eif2b4/Epb41l5/Ufl1/Sirt2/Stk4/Eif2ak3/Mark3/Pacs1/Add1	19
BP	GO:0007033	vacuole organization	18/1056	177/29008	8.74418e-05	0.00175884	Sec22b/Hexb/Vps4a/Myo7a/Lrrk2/Pik3c2a/Ift88/Atg2b/Hook1/Vps11/Lamtor1/Stx17/Chmp5/Bag3/Ulk2/Pikfyve/Rab23/Coro1a	18
BP	GO:1903828	negative regulation of cellular protein localization	15/1056	131/29008	8.79146e-05	0.00175884	Numb/Nf1/Snx33/Lrrk2/Ei24/Hectd1/Picalm/Yod1/Flcn/Inpp5e/Ube2j1/Bag3/Svip/Ppfia1/Rab23	15
BP	GO:1902850	microtubule cytoskeleton organization involved in mitosis	16/1056	146/29008	8.79608e-05	0.00175884	Ckap5/Map4/Htt/Stmn1/Vcp/Abraxas2/Arhgef2/Togaram1/Cdk5rap2/Ccsap/Gpsm2/Chmp1a/Smc1a/Chmp5/Clasp1/Cdc20	16
BP	GO:0045786	negative regulation of cell cycle	29/1056	367/29008	8.84264e-05	0.00176059	Ythdc2/Gmnn/Brd7/Rb1/Zfp36l1/Vps4a/Brca1/Xpc/E2f8/Taok1/Ppp2r5c/Mre11a/Rbl1/Topbp1/Ccp110/Scrib/Eme1/Cdk5rap2/Ccar2/Chmp1a/Stk33/Zfyve19/Fam122a/Grb14/Timeless/Orc1/Apc/Npm1/Haspin	29
BP	GO:0071375	cellular response to peptide hormone stimulus	23/1056	264/29008	0.000110732	0.00219532	Rb1/Cfl1/Zfp36l1/Marcks/Rab12/Rock1/Irs2/Umodl1/Slc9a1/C2cd5/Ankrd26/Dnai1/Sik2/Appl2/Appl1/Ncoa5/Lpin1/Lpin2/Baiap2l1/Grb14/Soga1/Apc/Hnrnpk	23
BP	GO:0032387	negative regulation of intracellular transport	10/1056	65/29008	0.00011379	0.00224639	Map1b/Nf1/Arhgap1/Lrrk2/Ei24/Yod1/Ube2j1/Bag3/Svip/Rab23	10
BP	GO:0045930	negative regulation of mitotic cell cycle	21/1056	231/29008	0.000119656	0.00235223	Ythdc2/Brd7/Rb1/Zfp36l1/Vps4a/Brca1/Xpc/Taok1/Ppp2r5c/Mre11a/Rbl1/Topbp1/Scrib/Eme1/Cdk5rap2/Stk33/Zfyve19/Fam122a/Orc1/Apc/Haspin	21
BP	GO:0031116	positive regulation of microtubule polymerization	7/1056	32/29008	0.000125826	0.00246312	Ckap5/Map1b/Git1/Togaram1/Cdk5rap2/Clip1/Apc	7
BP	GO:0097581	lamellipodium organization	12/1056	92/29008	0.000126539	0.00246671	Cfl1/Capzb/Atp7a/Mtss2/Abi1/Ablim1/Arhgef6/Ajuba/Twf1/Sh2b1/Plekho1/Spata13	12
BP	GO:0098534	centriole assembly	8/1056	43/29008	0.000140174	0.00272112	Cep295nl/Ccdc57/Ccp110/Cdk5rap2/Cep72/Alms1/Npm1/Rbm14	8
BP	GO:0051098	regulation of binding	30/1056	397/29008	0.000149022	0.00288088	Ace/Hsp90ab1/Rb1/Stmn1/Ripk2/Ran/Gtf2b/Rock1/Mark2/Larp7/Traf3ip1/Lrrk2/Tiam1/Hspa4/Eif2b4/Ttbk1/Epb41l5/Ufl1/Hopx/Sirt2/Stk4/Habp4/Adnp/Eif2ak3/Rsf1/Hnrnpk/Mark3/Pacs1/Add1/Ybx2	30
BP	GO:0043393	regulation of protein binding	20/1056	218/29008	0.000152065	0.00292757	Ace/Hsp90ab1/Ripk2/Ran/Rock1/Mark2/Lrrk2/Tiam1/Hspa4/Ttbk1/Epb41l5/Ufl1/Hopx/Stk4/Adnp/Eif2ak3/Hnrnpk/Mark3/Pacs1/Add1	20
BP	GO:0007062	sister chromatid cohesion	9/1056	55/29008	0.000152926	0.00293202	Stag3/Rb1/Mre11a/Nipbl/Cdca5/Smc1a/Sycp3/Cdc20/Haspin	9
BP	GO:0040029	regulation of gene expression, epigenetic	14/1056	123/29008	0.000159353	0.00304273	Arid4b/Ythdc1/Dnmt3b/Brca1/Hells/Rbm15b/Rif1/Atf7ip/Lrif1/Upf1/Cdyl/Mbd3/Setdb1/Mta1	14
BP	GO:0046839	phospholipid dephosphorylation	8/1056	44/29008	0.000165902	0.00315484	Mtmr10/Mtmr12/Inpp5f/Mtmr6/Inpp5e/Mtmr1/Mtmr2/Synj1	8
BP	GO:0071897	DNA biosynthetic process	17/1056	170/29008	0.000166725	0.00315761	Sprtn/Hnrnpa2b1/Hsp90ab1/Gja1/Cct6a/Cct3/Vcp/Sh2b1/Tex12/Dcp2/Pold3/Ptk2b/Parp4/Sycp3/Npm1/Lin9/Pole	17
BP	GO:0051224	negative regulation of protein transport	15/1056	139/29008	0.000171748	0.00323793	Nf1/Ndufaf2/Lrrk2/Ei24/Pde1c/Yod1/Rptor/Ube2j1/Bag3/Srcin1/Rab11fip5/Madd/Svip/Rab11fip1/Rab23	15
BP	GO:0006401	RNA catabolic process	23/1056	272/29008	0.000172356	0.00323793	Vim/Zfp36l1/Smg6/Rock1/Zc3h18/Edc4/Ddx5/Srsf1/Samd4b/Zc3h14/Samd4/Edc3/Casc3/Hnrnpa0/Dcp2/Hnrnpm/Upf1/Eif4enif1/Mex3d/Thrap3/Npm1/Pum1/Ybx2	23
BP	GO:0009048	dosage compensation by inactivation of X chromosome	6/1056	24/29008	0.000175761	0.003274	Ythdc1/Brca1/Rbm15b/Lrif1/Upf1/Cdyl	6
BP	GO:0007140	male meiotic nuclear division	9/1056	56/29008	0.000176384	0.003274	Stag3/Shcbp1l/Brme1/Mael/Asz1/Brdt/Mybl1/Ddx4/Hspa2	9
BP	GO:0051653	spindle localization	9/1056	56/29008	0.000176384	0.003274	Cfl1/Map4/Htt/Arhgef2/Cdk5rap2/Gpsm2/Wasl/Zbed3/Clasp1	9
BP	GO:0045732	positive regulation of protein catabolic process	20/1056	221/29008	0.000182735	0.00337843	Sec22b/Gja1/Vcp/Prickle1/Snx33/Lrrk2/Ankib1/Rnf139/Huwe1/Sgsm3/Sirt2/Vps11/Fam122a/Csnk1d/Ptk2b/Oaz3/Nrd1/Apc/Cdc20/Bag6	20
BP	GO:0006334	nucleosome assembly	11/1056	82/29008	0.000186109	0.00342721	H1f6/H1f4/Nasp/Itgb3bp/Mis18a/H2bl1/Rsf1/Daxx/H1f3/Nap1l1/Npm1	11
BP	GO:0003356	regulation of cilium beat frequency	5/1056	16/29008	0.000197793	0.00358567	Catsper1/Ccdc39/Spag6l/Cfap43/Cfap45	5
BP	GO:0044794	positive regulation by host of viral process	5/1056	16/29008	0.000197793	0.00358567	Ythdc2/Cfl1/Igf2r/Vapb/Vapa	5
BP	GO:0098885	modification of postsynaptic actin cytoskeleton	5/1056	16/29008	0.000197793	0.00358567	Cfl1/Marcks/Ctnna2/Itsn1/Baiap2	5
BP	GO:2000479	regulation of cAMP-dependent protein kinase activity	5/1056	16/29008	0.000197793	0.00358567	Prkar2b/Htt/Atp2b4/Prkar1a/Prkar2a	5
BP	GO:0043666	regulation of phosphoprotein phosphatase activity	9/1056	57/29008	0.000202762	0.00366151	Calm3/Hsp90ab1/Htt/Rock1/Mprip/Ppp4r4/Ppp1r12a/Tsc1/Oaz3	9
BP	GO:0048259	regulation of receptor-mediated endocytosis	14/1056	126/29008	0.00020582	0.00370238	Numb/Cbl/Kif3a/Picalm/Scrib/Sirt2/Wasl/Cd2ap/Rabgef1/Mtmr2/Synj1/Iqsec1/Atxn2/Hnrnpk	14
BP	GO:0050821	protein stabilization	18/1056	190/29008	0.000214596	0.00384539	Otud3/Morc3/Usp2/Hsp90ab1/Rps7/Cct6a/Cct3/Atf7ip/Zbed3/Tsc1/Stk4/Bag3/Sec16a/Saxo1/Ctnnd1/Npm1/Rassf2/Bag6	18
BP	GO:1901988	negative regulation of cell cycle phase transition	21/1056	242/29008	0.000228141	0.00407244	Brd7/Rb1/Zfp36l1/Vps4a/Brca1/Xpc/Taok1/Ppp2r5c/Mre11a/Rbl1/Topbp1/Eme1/Cdk5rap2/Ccar2/Stk33/Zfyve19/Fam122a/Timeless/Orc1/Apc/Haspin	21
BP	GO:0000070	mitotic sister chromatid segregation	16/1056	159/29008	0.00023867	0.00424413	Rb1/Vps4a/Cit/Cenpc1/Ran/Nipbl/Ncapd2/Cdk5rap2/Chmp1a/Cdca5/Smc1a/Chmp5/Incenp/Apc/Cdc20/Haspin	16
BP	GO:0048488	synaptic vesicle endocytosis	10/1056	71/29008	0.000241116	0.00424762	Calm3/Canx/Rock1/Lrrk2/Sh3gl1/Picalm/Scrib/Dennd1a/Itsn1/Synj1	10
BP	GO:0140238	presynaptic endocytosis	10/1056	71/29008	0.000241116	0.00424762	Calm3/Canx/Rock1/Lrrk2/Sh3gl1/Picalm/Scrib/Dennd1a/Itsn1/Synj1	10
BP	GO:1904951	positive regulation of establishment of protein localization	26/1056	333/29008	0.000241601	0.00424762	Ice1/Camk4/Hsp90ab1/Bsg/Gja1/Kif3a/Brca1/Ran/Cct6a/Cct3/Irs2/Mtcl1/Cep131/Prkd1/Mff/C2cd5/Kif20b/Cnst/Hnrnpm/Phpt1/Cd2ap/Bag3/Myo18a/Pcm1/Oaz3/Exoc1	26
BP	GO:0090316	positive regulation of intracellular protein transport	15/1056	144/29008	0.000253725	0.00442735	Ice1/Camk4/Hsp90ab1/Kif3a/Brca1/Ran/Mtcl1/Cep131/Prkd1/Mff/C2cd5/Kif20b/Bag3/Pcm1/Oaz3	15
BP	GO:1904950	negative regulation of establishment of protein localization	15/1056	144/29008	0.000253725	0.00442735	Nf1/Ndufaf2/Lrrk2/Ei24/Pde1c/Yod1/Rptor/Ube2j1/Bag3/Srcin1/Rab11fip5/Madd/Svip/Rab11fip1/Rab23	15
BP	GO:0032868	response to insulin	21/1056	244/29008	0.000255221	0.00443685	Rb1/Zfp36l1/Marcks/Rab12/Irs2/Slc9a1/C2cd5/Ankrd26/Dnai1/Sik2/Appl2/Appl1/Ncoa5/Lpin1/Lpin2/Baiap2l1/Tsc1/Grb14/Soga1/Apc/Hnrnpk	21
BP	GO:0031112	positive regulation of microtubule polymerization or depolymerization	7/1056	36/29008	0.000274893	0.00476107	Ckap5/Map1b/Git1/Togaram1/Cdk5rap2/Clip1/Apc	7
BP	GO:0000082	G1/S transition of mitotic cell cycle	18/1056	194/29008	0.000277519	0.00478875	Brd7/Rb1/D1Pas1/Cdk16/Larp7/Ppp2r5c/Ddx3x/Rbl1/Rbbp8/Cdk17/Appl2/Appl1/Rptor/Nasp/Apc/Camk2g/Pole/Haspin	18
BP	GO:0007549	dosage compensation	6/1056	26/29008	0.0002825	0.00482113	Ythdc1/Brca1/Rbm15b/Lrif1/Upf1/Cdyl	6
BP	GO:0032878	regulation of establishment or maintenance of cell polarity	6/1056	26/29008	0.0002825	0.00482113	Arfgef1/Cfl1/Kif3a/Rictor/Kif20b/Ptk2b	6
BP	GO:0099010	modification of postsynaptic structure	6/1056	26/29008	0.0002825	0.00482113	Cfl1/Marcks/Ctnna2/Synpo/Itsn1/Baiap2	6
BP	GO:1903076	regulation of protein localization to plasma membrane	13/1056	115/29008	0.00028923	0.00491796	Numb/Vps4a/Hectd1/Atp2b4/Picalm/Wnk3/Cnst/Appl1/Zdhhc5/Tamalin/Ppfia1/Sptbn1/Camk2g	13
BP	GO:0061025	membrane fusion	16/1056	162/29008	0.000295304	0.00500299	Sec22b/Vps4a/Huwe1/C2cd5/Plekhm1/Vcpip1/Uvrag/Vps11/Catsper1/Stx17/Chmp5/Izumo1/Eqtn/Pikfyve/Coro1a/Sox30	16
BP	GO:0006607	NLS-bearing protein import into nucleus	4/1056	10/29008	0.000307562	0.00519178	Kpna6/Kpna2/Kpna1/Ranbp2	4
BP	GO:0090317	negative regulation of intracellular protein transport	8/1056	48/29008	0.00031064	0.0052248	Nf1/Lrrk2/Ei24/Yod1/Ube2j1/Bag3/Svip/Rab23	8
BP	GO:0008361	regulation of cell size	19/1056	213/29008	0.000314587	0.00526095	Hsp90ab1/Map1b/Cfl1/Cdkl5/Atp7a/Wnk3/Rptor/Golga4/Akt1s1/Rnf6/Tsc1/Lpar3/Ulk2/Adnp/Arhgap5/Dpysl2/Npm1/Cdkl3/Add1	19
BP	GO:0006457	protein folding	16/1056	163/29008	0.000316599	0.00526095	Ppig/Dnajb6/Hsp90ab1/Nktr/Canx/Hspa4l/Cct6a/Cct3/Tbcd/Ppil6/Ranbp2/Dnajb8/Dnajb1/Prdx4/Cct8l1/Hspa2	16
BP	GO:0050657	nucleic acid transport	15/1056	147/29008	0.000317585	0.00526095	Ythdc1/Hnrnpa2b1/Zfp36l1/Htt/Ran/Eif5a/Slbp/Srsf1/Rbm15b/Zc3h3/Casc3/Tsc1/Ranbp2/Mcm3ap/Npm1	15
BP	GO:0050658	RNA transport	15/1056	147/29008	0.000317585	0.00526095	Ythdc1/Hnrnpa2b1/Zfp36l1/Htt/Ran/Eif5a/Slbp/Srsf1/Rbm15b/Zc3h3/Casc3/Tsc1/Ranbp2/Mcm3ap/Npm1	15
BP	GO:0006887	exocytosis	30/1056	415/29008	0.000318435	0.00526095	Arfgef2/Calm3/Rab12/Vps4a/Cdk16/Lrrk2/Pik3c2a/Git1/Brsk2/Bcr/Exoc8/Scrib/Pex5l/Scamp1/Rab3il1/Vps11/Stx17/Eqtn/Rabgef1/Srcin1/Itsn1/Gab2/Septin5/Clasp1/Rab11fip5/Rab11fip1/Tcp11/Synj1/Exoc1/Coro1a	30
BP	GO:0032435	negative regulation of proteasomal ubiquitin-dependent protein catabolic process	7/1056	37/29008	0.00032847	0.00540757	Hsp90ab1/Ccar2/Eif3h/Svip/Tlk2/Pbk/Bag6	7
BP	GO:0031396	regulation of protein ubiquitination	19/1056	214/29008	0.000333716	0.00547459	Sprtn/Trip12/Hsp90ab1/D1Pas1/Brca1/Ripk2/Sash1/Rps7/Wdr70/Prickle1/Lrrk2/Ddx3x/Huwe1/Mycbp2/Ufl1/Daxx/Npm1/Mta1/Cdc20	19
BP	GO:0150115	cell-substrate junction organization	12/1056	102/29008	0.000338151	0.00552787	Cfl1/Rock1/Bcr/Epb41l5/Ajuba/Tsc1/Ptk2b/Clasp1/Tns1/Iqsec1/Dst/Plec	12
BP	GO:0006413	translational initiation	13/1056	117/29008	0.00034284	0.00558494	D1Pas1/Eif3a/Eif5/Eif5b/Eif2b4/Ddx3x/Eif4g3/Eif3b/Eif3h/Eif2s2/Habp4/Eif2ak3/Npm1	13
BP	GO:0061136	regulation of proteasomal protein catabolic process	17/1056	181/29008	0.000351526	0.00567617	Tmf1/Hsp90ab1/Vcp/Prickle1/Lrrk2/Ankib1/Ufl1/Ccar2/Sirt2/Eif3h/Fam122a/Csnk1d/Svip/Tlk2/Cdc20/Pbk/Bag6	17
BP	GO:0007064	mitotic sister chromatid cohesion	6/1056	27/29008	0.000352096	0.00567617	Rb1/Nipbl/Cdca5/Smc1a/Cdc20/Haspin	6
BP	GO:0031954	positive regulation of protein autophosphorylation	6/1056	27/29008	0.000352096	0.00567617	Ace/D1Pas1/Mre11a/Ddx3x/Ctnnd1/Rassf2	6
BP	GO:0007368	determination of left/right symmetry	14/1056	133/29008	0.000361628	0.00576662	Gja1/Kif3a/Dync2h1/Ift88/Enkur/Ift74/Odad3/Dnai1/Dync2li1/Cluap1/Odad4/Ccdc39/Cfap45/Aldh1a2	14
BP	GO:0010508	positive regulation of autophagy	14/1056	133/29008	0.000361628	0.00576662	Rab12/Htt/Ripk2/Rock1/Lrrk2/Pik3c2a/Prkd1/Ufl1/Flcn/Sh3bp4/Tsc1/Bag3/Svip/Vps13d	14
BP	GO:0034587	piRNA metabolic process	5/1056	18/29008	0.000365133	0.00576662	Mael/Asz1/Tdrd1/Mybl1/Ddx4	5
BP	GO:0035092	sperm chromatin condensation	5/1056	18/29008	0.000365133	0.00576662	Tnp1/Tnp2/H1f7/1700013H16Rik/Sycp3	5
BP	GO:0035330	regulation of hippo signaling	5/1056	18/29008	0.000365133	0.00576662	Cit/Wwc2/Ajuba/Limd1/Mark3	5
BP	GO:0070417	cellular response to cold	5/1056	18/29008	0.000365133	0.00576662	Abraxas2/Plin1/Eif2ak3/Saxo1/Lipe	5
BP	GO:0044843	cell cycle G1/S phase transition	19/1056	216/29008	0.000375031	0.00590294	Brd7/Rb1/D1Pas1/Cdk16/Larp7/Ppp2r5c/Ddx3x/Rbl1/Atp2b4/Rbbp8/Cdk17/Appl2/Appl1/Rptor/Nasp/Apc/Camk2g/Pole/Haspin	19
BP	GO:1905475	regulation of protein localization to membrane	18/1056	199/29008	0.000378293	0.00593423	Numb/Vps4a/Tnik/Mtcl1/Hectd1/Mff/Atp2b4/Ssh1/Picalm/C2cd5/Wnk3/Cnst/Appl1/Zdhhc5/Tamalin/Ppfia1/Sptbn1/Camk2g	18
BP	GO:0000380	alternative mRNA splicing, via spliceosome	10/1056	75/29008	0.000379775	0.0059375	Rbm25/Ythdc1/Ddx5/Srsf2/Cdk13/Srsf1/Rbm15b/Raver1/Hnrnpm/Thrap3	10
BP	GO:0007029	endoplasmic reticulum organization	11/1056	89/29008	0.000385397	0.00600523	Htt/Lrrk2/Tmcc1/Vcpip1/Reep3/Zbed3/Vapb/Eif2ak3/Sec16a/Lnpk/Bag6	11
BP	GO:0051058	negative regulation of small GTPase mediated signal transduction	9/1056	62/29008	0.000388764	0.00603751	Stmn1/Nf1/Git1/Arhgap12/Flcn/Arhgap35/Cd2ap/Rabgef1/Spry4	9
BP	GO:0007034	vacuolar transport	15/1056	150/29008	0.000394806	0.00609073	Rab12/Vps4a/Vcp/Igf2r/Vps13a/Plekhm1/Rbsn/Hook1/Pik3r4/Vps11/Chmp1a/Ubxn6/Chmp5/Ccdc91/Vps13d	15
BP	GO:0051236	establishment of RNA localization	15/1056	150/29008	0.000394806	0.00609073	Ythdc1/Hnrnpa2b1/Zfp36l1/Htt/Ran/Eif5a/Slbp/Srsf1/Rbm15b/Zc3h3/Casc3/Tsc1/Ranbp2/Mcm3ap/Npm1	15
BP	GO:0046578	regulation of Ras protein signal transduction	18/1056	200/29008	0.00040187	0.00617924	Arfgef2/Arfgef1/Cbl/Stmn1/Nf1/Arhgef2/Git1/Bcr/Dennd1a/Flcn/Ssx2ip/Arhgap35/Rabgef1/Spry4/Madd/Itpkb/Iqsec1/Psd3	18
BP	GO:0007052	mitotic spindle organization	13/1056	119/29008	0.000404684	0.00620204	Ckap5/Map4/Stmn1/Vcp/Abraxas2/Togaram1/Ccsap/Gpsm2/Chmp1a/Smc1a/Chmp5/Clasp1/Cdc20	13
BP	GO:0034332	adherens junction organization	8/1056	50/29008	0.00041451	0.00632742	Numb/Kifc3/Tjp1/Specc1l/Tbcd/Afdn/Plec/Add1	8
BP	GO:0009266	response to temperature stimulus	16/1056	167/29008	0.000415581	0.00632742	Hsp90ab1/Vcp/Nf1/Abraxas2/Hspa4/Eif2b4/Plin1/Scara5/Appl2/Atxn3/Slc52a3/Bag3/Eif2ak3/Saxo1/Lipe/Daxx	16
BP	GO:0001841	neural tube formation	14/1056	135/29008	0.000421407	0.00639523	Cfl1/Gdf7/Rps7/Specc1l/Prickle1/Hectd1/Scrib/Kif20b/Cluap1/Luzp1/Arhgap35/Tsc1/Stk4/Rab23	14
BP	GO:1900180	regulation of protein localization to nucleus	15/1056	151/29008	0.000423889	0.00640567	Hsp90ab1/Htt/Brca1/Ran/Nf1/Larp7/Ei24/Prkd1/Flcn/Hnrnpm/Cd2ap/Bag3/Eif2ak3/Rab23/Npm1	15
BP	GO:0044728	DNA methylation or demethylation	11/1056	90/29008	0.000424845	0.00640567	Otud4/Dnmt3b/Brca1/Hells/Atf7ip/Mael/Alkbh3/Asz1/Tdrd1/Mis18a/Ddx4	11
BP	GO:0045724	positive regulation of cilium assembly	6/1056	28/29008	0.000434414	0.00650782	Htt/Mns1/Ccp110/Septin9/Arhgap35/Saxo1	6
BP	GO:1903902	positive regulation of viral life cycle	6/1056	28/29008	0.000434414	0.00650782	Kpna6/Bsg/Vps4a/Kpna2/Vapb/Vapa	6
BP	GO:0034976	response to endoplasmic reticulum stress	21/1056	254/29008	0.000437324	0.00653043	Itpr1/D1Pas1/Canx/Ufd1/Vcp/Stt3b/Niban1/Lrrk2/Ddx3x/Brsk2/Rnf139/Yod1/Ufl1/Tmx1/Ubxn6/Ube2j1/Vapb/Eif2ak3/Svip/Sec16a/Bag6	21
BP	GO:0036503	ERAD pathway	12/1056	105/29008	0.0004423	0.00658363	Canx/Ufd1/Vcp/Stt3b/Brsk2/Rnf139/Yod1/Ubxn6/Ube2j1/Eif2ak3/Svip/Bag6	12
BP	GO:0016331	morphogenesis of embryonic epithelium	17/1056	185/29008	0.00045311	0.00669847	Cfl1/Htt/Gdf7/Rps7/Specc1l/Prickle1/Hectd1/Scrib/Kif20b/Epb41l5/Cluap1/Luzp1/Arhgap35/Tsc1/Stk4/Rab23/Aldh1a2	17
BP	GO:0050770	regulation of axonogenesis	17/1056	185/29008	0.00045311	0.00669847	Map1b/Vim/Mark2/Cdkl5/Tiam1/Brsk2/Picalm/Sipa1l1/Golga4/Arhgap35/Rnf6/Lpar3/Ulk2/Adnp/Kif13b/Cdkl3/Chn1	17
BP	GO:0007093	mitotic cell cycle checkpoint signaling	14/1056	136/29008	0.000454329	0.00669847	Vps4a/Brca1/Xpc/Taok1/Ppp2r5c/Mre11a/Topbp1/Eme1/Cdk5rap2/Stk33/Zfyve19/Fam122a/Orc1/Apc	14
BP	GO:2000249	regulation of actin cytoskeleton reorganization	7/1056	39/29008	0.000460639	0.00677008	Tjp1/Iqgap2/Phpt1/Baiap2l1/Cd2ap/Ptk2b/Baiap2	7
BP	GO:0045945	positive regulation of transcription by RNA polymerase III	4/1056	11/29008	0.000469392	0.00685548	Ice1/Chd8/Rptor/Zc3h8	4
BP	GO:0060287	epithelial cilium movement involved in determination of left/right asymmetry	4/1056	11/29008	0.000469392	0.00685548	Odad3/Odad4/Ccdc39/Cfap45	4
BP	GO:1901991	negative regulation of mitotic cell cycle phase transition	16/1056	169/29008	0.000474338	0.00689048	Brd7/Rb1/Zfp36l1/Vps4a/Brca1/Taok1/Ppp2r5c/Mre11a/Rbl1/Topbp1/Cdk5rap2/Zfyve19/Fam122a/Orc1/Apc/Haspin	16
BP	GO:0051293	establishment of spindle localization	8/1056	51/29008	0.000476123	0.00689048	Cfl1/Map4/Htt/Arhgef2/Cdk5rap2/Gpsm2/Zbed3/Clasp1	8
BP	GO:0032011	ARF protein signal transduction	5/1056	19/29008	0.000480747	0.00689048	Arfgef2/Arfgef1/Git1/Iqsec1/Psd3	5
BP	GO:0032012	regulation of ARF protein signal transduction	5/1056	19/29008	0.000480747	0.00689048	Arfgef2/Arfgef1/Git1/Iqsec1/Psd3	5
BP	GO:0017148	negative regulation of translation	17/1056	186/29008	0.000482141	0.00689048	D1Pas1/Zfp36l1/Rock1/Ddx3x/Rnf139/Samd4b/Samd4/Dcp2/Tsc1/Upf1/Eif4enif1/Inpp5e/Eif2ak3/Mex3d/Ncl/Pum1/Ybx2	17
BP	GO:0032388	positive regulation of intracellular transport	17/1056	186/29008	0.000482141	0.00689048	Ice1/Camk4/Hsp90ab1/Kif3a/Brca1/Ran/Mtcl1/Cep131/Prkd1/Mff/C2cd5/Kif20b/Vps11/Bag3/Pcm1/Oaz3/Mtmr2	17
BP	GO:0048813	dendrite morphogenesis	17/1056	186/29008	0.000482141	0.00689048	Numb/Cfl1/Marcks/Cit/Tnik/Cdkl5/Lrrk2/Ctnna2/Atp7a/Picalm/Sipa1l1/Abi1/Wasl/Srcin1/Afdn/Baiap2/Cdkl3	17
BP	GO:0090150	establishment of protein localization to membrane	21/1056	256/29008	0.000484976	0.0069098	Calm3/Mtcl1/Hspa4/Mff/Mtch2/C2cd5/Scrib/Zdhhc19/Cnst/Golga4/Pex16/Clip1/Ssr3/Tamalin/Nectin3/Rabgef1/Afdn/Pikfyve/Sec16a/Sptbn1/Bag6	21
BP	GO:0050773	regulation of dendrite development	14/1056	137/29008	0.000489416	0.00695179	Numb/Marcks/Cit/Tnik/Cdkl5/Crtc1/Sipa1l1/Camsap2/Mark1/Clip1/Afdn/Baiap2/Cdkl3/Cdc20	14
BP	GO:0048015	phosphatidylinositol-mediated signaling	16/1056	170/29008	0.000506298	0.00716973	Pi4ka/Cbl/Zfp36l1/Nf1/Pik3c2a/Ptpn13/Pitpnm2/Pi4kb/Cep55/Inpp5f/Plcd3/Sirt2/Inpp5e/Gab2/Synj1/Exoc1	16
BP	GO:0051052	regulation of DNA metabolic process	28/1056	388/29008	0.000509705	0.00718488	Otud4/Trip12/Hnrnpa2b1/Hsp90ab1/H1f6/Gja1/H1f4/Brca1/Smg6/Cct6a/Cct3/Wdr70/Mre11a/Slx4/Rif1/Rad51ap1/Flcn/Terf2ip/Sh2b1/Dcp2/Mis18a/Upf1/Ptk2b/Timeless/Pms2/Parp4/H1f3/Npm1	28
BP	GO:0019058	viral life cycle	21/1056	257/29008	0.000510452	0.00718488	Ythdc2/Pi4ka/Kpna6/Hsp90ab1/D1Pas1/Bsg/Vps4a/Kpna2/Top2a/Vcp/Mre11a/Ddx5/Ddx3x/Pkn2/Uvrag/Chmp5/Vapb/Vapa/Pikfyve/Setdb1/Eps15	21
BP	GO:0018200	peptidyl-glutamic acid modification	6/1056	29/29008	0.000530996	0.00745154	Ttll9/Ttll3/Ttll11/Agbl2/Ttll5/Naa80	6
BP	GO:0043434	response to peptide hormone	26/1056	351/29008	0.000539614	0.0075013	Rb1/Cfl1/Zfp36l1/Marcks/Rab12/Rock1/Irs2/Umodl1/Slc9a1/Eif2b4/C2cd5/Ankrd26/Dnai1/Sik2/Appl2/Appl1/Ncoa5/Lpin1/Lpin2/Baiap2l1/Tsc1/Grb14/Soga1/Apc/Stat4/Hnrnpk	26
BP	GO:0045862	positive regulation of proteolysis	26/1056	351/29008	0.000539614	0.0075013	Tnp1/Tnp2/D1Pas1/Cfl1/Ripk2/Vcp/Malt1/Prickle1/Snx33/Lrrk2/Ddx3x/Ttbk1/Ankib1/Mtch2/Picalm/Rnf139/Wdr35/Sirt2/Fam122a/Csnk1d/Ptk2b/Eif2ak3/Nrd1/Ctnnd1/Cdc20/Bag6	26
BP	GO:0007099	centriole replication	7/1056	40/29008	0.000540982	0.0075013	Cep295nl/Ccdc57/Ccp110/Cdk5rap2/Cep72/Alms1/Npm1	7
BP	GO:1902116	negative regulation of organelle assembly	7/1056	40/29008	0.000540982	0.0075013	Sec22b/Map4/Lrrk2/Arhgef2/Ccp110/Cdk5rap2/Evi5l	7
BP	GO:0051650	establishment of vesicle localization	15/1056	156/29008	0.000598416	0.00827306	Htt/Myo7a/Lrrk2/Kif1b/Picalm/Scrib/Wasl/Arfgap2/Arfgap3/Clasp1/Madd/Sec16a/Synj1/Trip11/Dpysl2	15
BP	GO:0048017	inositol lipid-mediated signaling	16/1056	173/29008	0.00061349	0.00845636	Pi4ka/Cbl/Zfp36l1/Nf1/Pik3c2a/Ptpn13/Pitpnm2/Pi4kb/Cep55/Inpp5f/Plcd3/Sirt2/Inpp5e/Gab2/Synj1/Exoc1	16
BP	GO:0034605	cellular response to heat	8/1056	53/29008	0.000621614	0.00854306	Hsp90ab1/Vcp/Nf1/Scara5/Atxn3/Slc52a3/Bag3/Daxx	8
BP	GO:0016458	gene silencing	20/1056	243/29008	0.000626553	0.00858561	Dnmt3b/Hnrnpa2b1/Hells/Ddx5/Ddx3x/Rif1/Atf7ip/Mael/Asz1/Ajuba/Chmp1a/Tdrd1/Eif4enif1/Limd1/Mbd3/Setdb1/Ncor2/Ddx4/Pum1/Srrt	20
BP	GO:0051222	positive regulation of protein transport	24/1056	317/29008	0.000638299	0.00872093	Ice1/Camk4/Hsp90ab1/Bsg/Gja1/Kif3a/Brca1/Ran/Irs2/Mtcl1/Cep131/Prkd1/Mff/C2cd5/Kif20b/Cnst/Hnrnpm/Phpt1/Cd2ap/Bag3/Myo18a/Pcm1/Oaz3/Exoc1	24
BP	GO:0034508	centromere complex assembly	6/1056	30/29008	0.000643471	0.00876588	Cenpc1/Hells/Nasp/Itgb3bp/Cenpv/Mis18a	6
BP	GO:0034249	negative regulation of cellular amide metabolic process	18/1056	209/29008	0.000677878	0.00920768	D1Pas1/Zfp36l1/Rock1/Ddx3x/Rnf139/Samd4b/Samd4/Rtn1/Dcp2/Tsc1/Upf1/Eif4enif1/Inpp5e/Eif2ak3/Mex3d/Ncl/Pum1/Ybx2	18
BP	GO:0016482	cytosolic transport	15/1056	158/29008	0.000683656	0.00925917	Lmtk2/Lrrk2/Kif1b/Ric1/Washc2/Ube2o/Rbsn/Tbc1d10b/Hook1/Vps11/Ccdc91/Pikfyve/Mtmr2/Eps15/Coro1a	15
BP	GO:0000075	cell cycle checkpoint signaling	16/1056	175/29008	0.000695258	0.009389	Vps4a/Brca1/Xpc/Taok1/Ppp2r5c/Mre11a/Topbp1/Eme1/Cdk5rap2/Ccar2/Stk33/Zfyve19/Fam122a/Timeless/Orc1/Apc	16
BP	GO:0009855	determination of bilateral symmetry	14/1056	142/29008	0.000701464	0.00941821	Gja1/Kif3a/Dync2h1/Ift88/Enkur/Ift74/Odad3/Dnai1/Dync2li1/Cluap1/Odad4/Ccdc39/Cfap45/Aldh1a2	14
BP	GO:0098876	vesicle-mediated transport to the plasma membrane	14/1056	142/29008	0.000701464	0.00941821	Arfgef2/Micall2/Lmtk2/Arhgap1/Exoc8/Scrib/Cnst/Inpp5f/Dennd1a/Golga4/Tamalin/Sec16a/Exoc1/Sptbn1	14
BP	GO:0007131	reciprocal meiotic recombination	8/1056	54/29008	0.000706742	0.0094347	Ccnb1ip1/Top2a/Brme1/Slx4/Topbp1/Eme1/Rad51ap1/Sycp3	8
BP	GO:0140527	reciprocal homologous recombination	8/1056	54/29008	0.000706742	0.0094347	Ccnb1ip1/Top2a/Brme1/Slx4/Topbp1/Eme1/Rad51ap1/Sycp3	8
BP	GO:0000956	nuclear-transcribed mRNA catabolic process	12/1056	111/29008	0.000732905	0.00975601	Zfp36l1/Smg6/Edc4/Ddx5/Samd4b/Samd4/Edc3/Casc3/Dcp2/Upf1/Eif4enif1/Thrap3	12
BP	GO:0007044	cell-substrate junction assembly	11/1056	96/29008	0.000739333	0.00978565	Cfl1/Rock1/Bcr/Epb41l5/Ajuba/Tsc1/Ptk2b/Clasp1/Tns1/Dst/Plec	11
BP	GO:0034502	protein localization to chromosome	11/1056	96/29008	0.000739333	0.00978565	Stag3/Rb1/Cct6a/Cct3/Vcp/Nipbl/Vcpip1/Terf2ip/Cdca5/Daxx/Haspin	11
BP	GO:0009799	specification of symmetry	14/1056	143/29008	0.000752081	0.00989815	Gja1/Kif3a/Dync2h1/Ift88/Enkur/Ift74/Odad3/Dnai1/Dync2li1/Cluap1/Odad4/Ccdc39/Cfap45/Aldh1a2	14
BP	GO:0046488	phosphatidylinositol metabolic process	14/1056	143/29008	0.000752081	0.00989815	Pi4ka/Pik3c2a/Fam126a/Mtmr10/Mtmr12/Pi4kb/Inpp5f/Mtmr6/Inpp5e/Pikfyve/Mtmr1/Mtmr2/Itpkb/Synj1	14
BP	GO:0060828	regulation of canonical Wnt signaling pathway	20/1056	247/29008	0.000768424	0.0100848	D1Pas1/Frat1/Wnk1/Vcp/Chd8/Prickle1/Frmd8/Lrrk2/Kpna1/Ddx3x/Ccdc88c/Usp8/Ccar2/Zbed3/Cby1/Csnk1d/Stk4/Limd1/Apc/Ctnnd1	20
BP	GO:0043112	receptor metabolic process	17/1056	194/29008	0.00077775	0.010178	Arfgef2/Numb/Grk4/Lmtk2/Git1/Picalm/Scrib/Inpp5f/Uvrag/Pik3r4/Sirt2/Lamtor1/Chmp5/Mtmr2/Synj1/Iqsec1/Atxn2	17
BP	GO:0036465	synaptic vesicle recycling	10/1056	82/29008	0.000779901	0.010178	Calm3/Canx/Rock1/Lrrk2/Sh3gl1/Picalm/Scrib/Dennd1a/Itsn1/Synj1	10
BP	GO:0006346	DNA methylation-dependent heterochromatin assembly	5/1056	21/29008	0.000791905	0.0102771	Dnmt3b/Hells/Atf7ip/Mbd3/Setdb1	5
BP	GO:2000114	regulation of establishment of cell polarity	5/1056	21/29008	0.000791905	0.0102771	Arfgef1/Cfl1/Rictor/Kif20b/Ptk2b	5
BP	GO:0035825	homologous recombination	8/1056	55/29008	0.000801008	0.0103664	Ccnb1ip1/Top2a/Brme1/Slx4/Topbp1/Eme1/Rad51ap1/Sycp3	8
BP	GO:0048284	organelle fusion	14/1056	144/29008	0.00080575	0.0103989	Sec22b/Vps4a/Mff/Huwe1/C2cd5/Plekhm1/Vcpip1/Uvrag/Vps11/Stx17/Chmp5/Pikfyve/Coro1a/Sox30	14
BP	GO:0045807	positive regulation of endocytosis	13/1056	128/29008	0.000813403	0.0104686	Ckap5/Cbl/Kif3a/Lrrk2/Sh3gl1/Picalm/Appl2/Appl1/Wasl/Itsn1/Synj1/Hnrnpk/Add1	13
BP	GO:0071826	ribonucleoprotein complex subunit organization	16/1056	178/29008	0.000835259	0.0107203	Ckap5/Setx/Ythdc1/Hsp90ab1/Eif3a/Rpl6/Eif5/Vcp/Coil/Srsf1/Gcfc2/Prpf3/Eif2s2/Sf3b1/Nopchap1/Prpf6	16
BP	GO:0045216	cell-cell junction organization	18/1056	213/29008	0.000845239	0.0108186	Numb/Kifc3/Ace/Gja1/Tjp1/Tjp2/Rock1/Specc1l/Micall2/Pkn2/Tbcd/Flcn/Mpdz/Afdn/Epb41l3/Ctnnd1/Plec/Add1	18
BP	GO:0090174	organelle membrane fusion	12/1056	113/29008	0.000859674	0.0109732	Sec22b/Vps4a/C2cd5/Plekhm1/Vcpip1/Uvrag/Vps11/Stx17/Chmp5/Pikfyve/Coro1a/Sox30	12
BP	GO:0007009	plasma membrane organization	14/1056	145/29008	0.000862615	0.0109807	Snx33/Ndrg1/Mtss2/Wasl/Catsper1/Izumo1/Eqtn/Baiap2l1/Epb41l3/Bin2/Sptbn1/Baiap2/Asap1/Plec	14
BP	GO:0032507	maintenance of protein location in cell	9/1056	69/29008	0.000865937	0.0109929	Morc3/Hk1/Gja1/Mprip/Vps13a/Taf3/Sun2/Twf1/Vps13d	9
BP	GO:1903313	positive regulation of mRNA metabolic process	13/1056	129/29008	0.000875029	0.0110781	Zfp36l1/Rock1/Lmntd2/Samd4b/Samd4/Dcp2/Upf1/Eif4enif1/Mex3d/Rbmxl2/Ncl/Thrap3/Pum1	13
BP	GO:0043161	proteasome-mediated ubiquitin-dependent protein catabolic process	29/1056	423/29008	0.00092113	0.0115913	Hsp90ab1/Canx/Ufd1/Vcp/Stt3b/Prickle1/Lrrk2/Ppp2r5c/Pcnp/Ankib1/Huwe1/Yod1/Ufl1/Psmd2/Ccar2/Sirt2/Eif3h/Atxn3/Fam122a/Csnk1d/Ube2j1/Cd2ap/Eif2ak3/Svip/Tlk2/Mta1/Cdc20/Pbk/Bag6	29
BP	GO:0044839	cell cycle G2/M phase transition	14/1056	146/29008	0.000922826	0.0115913	Calm3/Vps4a/Brca1/Arpp19/Taok1/Mre11a/Brsk2/Ccdc57/Topbp1/Zfyve19/Fam122a/Orc1/Hspa2/Npm1	14
BP	GO:0000731	DNA synthesis involved in DNA repair	6/1056	32/29008	0.000923026	0.0115913	Sprtn/Vcp/Tex12/Pold3/Sycp3/Pole	6
BP	GO:0097193	intrinsic apoptotic signaling pathway	23/1056	307/29008	0.000943277	0.0118138	Itpr1/D1Pas1/Brca1/Rps7/Lrrk2/Hells/Ppp2r5c/Ei24/Ddx5/Ddx3x/Brsk2/Mtch2/Mybbp1a/Mael/Trp53bp2/Flcn/Ccar2/Jmy/Eif2ak3/Noc2l/Hnrnpk/Bclaf1/Bag6	23
BP	GO:0030836	positive regulation of actin filament depolymerization	4/1056	13/29008	0.000959386	0.0119194	Cfl1/Cfl2/Cracd/Dstn	4
BP	GO:0032060	bleb assembly	4/1056	13/29008	0.000959386	0.0119194	Rock1/Mylk/Anln/Lpar3	4
BP	GO:1900044	regulation of protein K63-linked ubiquitination	4/1056	13/29008	0.000959386	0.0119194	Trip12/D1Pas1/Sash1/Ddx3x	4
BP	GO:0061512	protein localization to cilium	9/1056	70/29008	0.000962117	0.0119215	Fsip2/Dync2h1/Spata7/Wdr35/Odad4/Ccdc39/Csnk1d/Ropn1/Inpp5e	9
BP	GO:0036158	outer dynein arm assembly	5/1056	22/29008	0.000994318	0.0122879	Odad3/Dnai1/Ccdc63/Dnah8/Odad4	5
BP	GO:0034655	nucleobase-containing compound catabolic process	27/1056	386/29008	0.00101318	0.0124879	Ampd3/Vim/Zfp36l1/Smg6/Rock1/Vcp/Zc3h18/Edc4/Ddx5/Srsf1/Dnph1/Samd4b/Zc3h14/Samd4/Edc3/Casc3/Nt5c1b/Hnrnpa0/Dcp2/Hnrnpm/Upf1/Eif4enif1/Mex3d/Thrap3/Npm1/Pum1/Ybx2	27
BP	GO:0072698	protein localization to microtubule cytoskeleton	8/1056	57/29008	0.00101978	0.012536	Htt/Cep131/Kif20b/Gas2l1/Cep72/Csnk1d/Pcm1/Apc	8
BP	GO:0010921	regulation of phosphatase activity	10/1056	85/29008	0.00103455	0.0126841	Calm3/Hsp90ab1/Htt/Rock1/Mprip/Ppp4r4/Lpin1/Ppp1r12a/Tsc1/Oaz3	10
BP	GO:0032922	circadian regulation of gene expression	9/1056	71/29008	0.00106678	0.0130449	Usp2/Top1/Ncoa2/Huwe1/Mycbp2/Mybbp1a/Csnk1d/Kdm5a/Mta1	9
BP	GO:0071168	protein localization to chromatin	6/1056	33/29008	0.00109376	0.0133051	Rb1/Vcp/Nipbl/Vcpip1/Cdca5/Daxx	6
BP	GO:1903421	regulation of synaptic vesicle recycling	6/1056	33/29008	0.00109376	0.0133051	Calm3/Rock1/Lrrk2/Sh3gl1/Picalm/Synj1	6
BP	GO:0045185	maintenance of protein location	11/1056	101/29008	0.00113086	0.0137129	Morc3/Hk1/Gja1/Mprip/Vps13a/Taf3/Fbn1/Sun2/Pex5l/Twf1/Vps13d	11
BP	GO:0050779	RNA destabilization	10/1056	86/29008	0.00113318	0.0137129	Zfp36l1/Rock1/Zc3h18/Samd4b/Samd4/Dcp2/Upf1/Eif4enif1/Mex3d/Pum1	10
BP	GO:0060632	regulation of microtubule-based movement	8/1056	58/29008	0.00114577	0.0138294	Kif3a/Ccdc65/Catsper1/Ccdc39/Spag6l/Igbp1b/Cfap43/Cfap45	8
BP	GO:0051028	mRNA transport	12/1056	117/29008	0.00116841	0.0140662	Ythdc1/Hnrnpa2b1/Zfp36l1/Htt/Eif5a/Slbp/Srsf1/Rbm15b/Zc3h3/Casc3/Ranbp2/Mcm3ap	12
BP	GO:0001558	regulation of cell growth	30/1056	450/29008	0.00117958	0.014164	Rb1/Map1b/D1Pas1/Cfl1/Gja1/Cdkl5/Ei24/Slc9a1/Ddx3x/Picalm/Dnph1/Gas2l1/Rptor/Flcn/Ccar2/Golga4/Sh3bp4/Lamtor1/Fam122a/Rnf6/Lpar3/Ptk2b/Ulk2/Afdn/Epb41l3/Adnp/Dpysl2/Hnrnpk/Npm1/Cdkl3	30
BP	GO:0051651	maintenance of location in cell	18/1056	220/29008	0.00122358	0.014577	Morc3/Fth1/Calm3/Itpr1/Hk1/Gja1/Htt/Mprip/Vps13a/Taf3/Prkd1/Sun2/Uvrag/Gpsm2/Twf1/Ptk2b/Vps13d/Coro1a	18
BP	GO:0006476	protein deacetylation	11/1056	102/29008	0.00122669	0.014577	Zfp541/Lrrk2/Prkd1/Nipbl/Hopx/Ccar2/Sirt2/Lpin1/Ncor2/Kdm5a/Mta1	11
BP	GO:0045132	meiotic chromosome segregation	11/1056	102/29008	0.00122669	0.014577	Ccnb1ip1/Stag3/Cenpc1/Top2a/Mre11a/Slx4/Eme1/Mael/Tex12/Sycp3/Bag6	11
BP	GO:0099149	regulation of postsynaptic neurotransmitter receptor internalization	5/1056	23/29008	0.00123274	0.014577	Numb/Scrib/Sirt2/Synj1/Iqsec1	5
BP	GO:1902307	positive regulation of sodium ion transmembrane transport	5/1056	23/29008	0.00123274	0.014577	Wnk1/Slc9a1/Wnk4/Wnk3/Fxyd1	5
BP	GO:1902410	mitotic cytokinetic process	5/1056	23/29008	0.00123274	0.014577	Vps4a/Kif20b/Cep55/Chmp1a/Chmp5	5
BP	GO:0000086	G2/M transition of mitotic cell cycle	13/1056	134/29008	0.001245	0.0146847	Calm3/Vps4a/Brca1/Arpp19/Taok1/Mre11a/Brsk2/Ccdc57/Topbp1/Zfyve19/Fam122a/Orc1/Hspa2	13
BP	GO:0022613	ribonucleoprotein complex biogenesis	28/1056	412/29008	0.00127361	0.0149842	Ckap5/Setx/Nsun4/Ythdc1/Hsp90ab1/D1Pas1/Eif3a/Rpl6/Eif5/Rps7/Ran/Nol8/Coil/Ddx3x/Srsf1/Mybbp1a/Gcfc2/Prpf3/Eif2s2/Sf3b1/Nopchap1/Rrp15/Tsc1/Noc2l/Ncl/Npm1/Rsl1d1/Prpf6	28
BP	GO:0035036	sperm-egg recognition	8/1056	59/29008	0.00128387	0.015036	Adam3/Tnp2/H1f6/Cct6a/Cct3/Spa17/Izumo1/Aldoa	8
BP	GO:0010824	regulation of centrosome duplication	7/1056	46/29008	0.00128542	0.015036	Cep295nl/Cep131/Cdk5rap2/Chmp1a/Chmp5/Alms1/Npm1	7
BP	GO:0099563	modification of synaptic structure	6/1056	34/29008	0.00128769	0.015036	Cfl1/Marcks/Ctnna2/Synpo/Itsn1/Baiap2	6
BP	GO:0006305	DNA alkylation	9/1056	73/29008	0.00130373	0.0150449	Dnmt3b/Brca1/Hells/Atf7ip/Mael/Asz1/Tdrd1/Mis18a/Ddx4	9
BP	GO:0006306	DNA methylation	9/1056	73/29008	0.00130373	0.0150449	Dnmt3b/Brca1/Hells/Atf7ip/Mael/Asz1/Tdrd1/Mis18a/Ddx4	9
BP	GO:0008298	intracellular mRNA localization	4/1056	14/29008	0.0013046	0.0150449	Ckap5/Zfp36l1/Htt/Casc3	4
BP	GO:0035093	spermatogenesis, exchange of chromosomal proteins	4/1056	14/29008	0.0013046	0.0150449	Tnp1/Tnp2/1700013H16Rik/Sycp3	4
BP	GO:0051764	actin crosslink formation	4/1056	14/29008	0.0013046	0.0150449	Marcks/Gas2l1/Baiap2l1/Baiap2	4
BP	GO:0006304	DNA modification	11/1056	103/29008	0.00132908	0.0152894	Otud4/Dnmt3b/Brca1/Hells/Atf7ip/Mael/Alkbh3/Asz1/Tdrd1/Mis18a/Ddx4	11
BP	GO:0099173	postsynapse organization	17/1056	204/29008	0.00135374	0.0155347	Ckap5/Numb/Cfl1/Marcks/Arhgap39/Cdkl5/Lrrk2/Ndrg1/Ssh1/Sipa1l1/Cadm1/Wasl/Srcin1/Afdn/Mtmr2/Hnrnpk/Baiap2	17
BP	GO:0010506	regulation of autophagy	20/1056	259/29008	0.00137167	0.0156633	Sec22b/Rab12/Htt/Ripk2/Rock1/Mtcl1/Lrrk2/Pik3c2a/Prkd1/Ufl1/Rptor/Flcn/Sirt2/Sh3bp4/Rragc/Tsc1/Bag3/Svip/Soga1/Vps13d	20
BP	GO:0051348	negative regulation of transferase activity	20/1056	259/29008	0.00137167	0.0156633	Rb1/Cbl/Prkar2b/Rps7/Pkn1/Irs2/Wnk1/Nf1/Prkag2/Ajuba/Akt1s1/Phpt1/Prkar1a/Srcin1/Spry4/Prkar2a/Apc/Mllt1/Npm1/Plec	20
BP	GO:0006446	regulation of translational initiation	8/1056	60/29008	0.00143488	0.0162913	D1Pas1/Eif5/Eif5b/Ddx3x/Eif3b/Habp4/Eif2ak3/Npm1	8
BP	GO:0030032	lamellipodium assembly	9/1056	74/29008	0.00143716	0.0162913	Cfl1/Capzb/Atp7a/Ablim1/Arhgef6/Ajuba/Twf1/Sh2b1/Spata13	9
BP	GO:0060968	regulation of gene silencing	9/1056	74/29008	0.00143716	0.0162913	Ddx5/Atf7ip/Mael/Ajuba/Eif4enif1/Limd1/Setdb1/Ncor2/Pum1	9
BP	GO:0014020	primary neural tube formation	12/1056	120/29008	0.00145594	0.0164641	Cfl1/Rps7/Specc1l/Prickle1/Hectd1/Scrib/Kif20b/Cluap1/Luzp1/Arhgap35/Tsc1/Rab23	12
BP	GO:0043243	positive regulation of protein-containing complex disassembly	6/1056	35/29008	0.00150682	0.0169983	Setx/Cfl1/Cfl2/Eif5a/Cracd/Dstn	6
BP	GO:1900242	regulation of synaptic vesicle endocytosis	5/1056	24/29008	0.00151089	0.017003	Calm3/Rock1/Lrrk2/Sh3gl1/Picalm	5
BP	GO:0022618	ribonucleoprotein complex assembly	15/1056	171/29008	0.00152907	0.0171661	Ckap5/Setx/Ythdc1/Hsp90ab1/Eif3a/Rpl6/Eif5/Coil/Srsf1/Gcfc2/Prpf3/Eif2s2/Sf3b1/Nopchap1/Prpf6	15
BP	GO:0010972	negative regulation of G2/M transition of mitotic cell cycle	8/1056	61/29008	0.00159966	0.0178724	Vps4a/Brca1/Taok1/Mre11a/Topbp1/Zfyve19/Fam122a/Orc1	8
BP	GO:0044380	protein localization to cytoskeleton	8/1056	61/29008	0.00159966	0.0178724	Htt/Cep131/Kif20b/Gas2l1/Cep72/Csnk1d/Pcm1/Apc	8
BP	GO:0006302	double-strand break repair	19/1056	244/29008	0.00162108	0.0180684	Setx/Trip12/Brca1/Vcp/Wdr70/Mre11a/Brme1/Nipbl/Slx4/Rif1/Rbbp8/Eme1/Rad51ap1/Uvrag/Terf2ip/Cdca5/Timeless/Recql/Mta1	19
BP	GO:0035966	response to topologically incorrect protein	13/1056	138/29008	0.00162744	0.018096	Hspa4l/Ufd1/Vcp/Stt3b/Yod1/Ufl1/Atxn3/Bag3/Vapb/Eif2ak3/Daxx/Hspa2/Bag6	13
BP	GO:0033673	negative regulation of kinase activity	18/1056	226/29008	0.00165418	0.0183496	Rb1/Cbl/Prkar2b/Pkn1/Irs2/Wnk1/Nf1/Prkag2/Ajuba/Akt1s1/Prkar1a/Srcin1/Spry4/Prkar2a/Apc/Mllt1/Npm1/Plec	18
BP	GO:0003382	epithelial cell morphogenesis	7/1056	48/29008	0.00166043	0.0183752	Sipa1l3/Rock1/Ift88/Ccdc88c/Scrib/Epb41l5/Jmjd1c	7
BP	GO:0016570	histone modification	30/1056	461/29008	0.00170873	0.0188649	Arid4b/Trip12/Dnmt3b/Brd7/H1f4/Brca1/Pkn1/Zfp541/Yeats2/Wdr70/Lrrk2/Prkd1/Nipbl/Rif1/Huwe1/Ufl1/Flcn/Hopx/Sirt2/Lpin1/Incenp/Mbd3/Setdb1/Daxx/Noc2l/H1f3/Kdm5a/Jmjd1c/Mta1/Haspin	30
BP	GO:0042552	myelination	15/1056	173/29008	0.00171571	0.0188972	Ckap5/Hexb/Nf1/Eif2b4/Ndrg1/Fam126a/Mpdz/Sirt2/Lpin1/Tsc1/Epb41l3/Pikfyve/Eif2ak3/Mtmr2/Plec	15
BP	GO:0016584	nucleosome positioning	4/1056	15/29008	0.00172803	0.0188988	H1f6/H1f4/Rsf1/H1f3	4
BP	GO:0030157	pancreatic juice secretion	4/1056	15/29008	0.00172803	0.0188988	Wnk1/Wnk4/Wnk3/Madd	4
BP	GO:0110156	methylguanosine-cap decapping	4/1056	15/29008	0.00172803	0.0188988	Edc4/Edc3/Dcp2/Eif4enif1	4
BP	GO:0071539	protein localization to centrosome	6/1056	36/29008	0.00175321	0.0191293	Htt/Cep131/Cep72/Csnk1d/Pcm1/Apc	6
BP	GO:0071214	cellular response to abiotic stimulus	23/1056	322/29008	0.0017647	0.0191649	D1Pas1/Gja1/Zfp36l1/Xpc/Eef1d/Ei24/Slc9a1/Ddx3x/Nipbl/Mylk/Mtch2/Wnk3/Rad51ap1/Pold3/Habp4/Bag3/Rpgr/Rab11fip5/Noc2l/Tlk2/Npm1/Pbk/Plec	23
BP	GO:0104004	cellular response to environmental stimulus	23/1056	322/29008	0.0017647	0.0191649	D1Pas1/Gja1/Zfp36l1/Xpc/Eef1d/Ei24/Slc9a1/Ddx3x/Nipbl/Mylk/Mtch2/Wnk3/Rad51ap1/Pold3/Habp4/Bag3/Rpgr/Rab11fip5/Noc2l/Tlk2/Npm1/Pbk/Plec	23
BP	GO:0031398	positive regulation of protein ubiquitination	12/1056	123/29008	0.00179947	0.0194687	Sprtn/D1Pas1/Brca1/Ripk2/Prickle1/Lrrk2/Ddx3x/Huwe1/Mycbp2/Npm1/Mta1/Cdc20	12
BP	GO:0006898	receptor-mediated endocytosis	20/1056	265/29008	0.00180103	0.0194687	Numb/Grk4/Cbl/Kif3a/Canx/Picalm/Scrib/Inpp5f/Sirt2/Wasl/Cd2ap/Rabgef1/Itsn1/Pikfyve/Mtmr2/Synj1/Iqsec1/Eps15/Atxn2/Hnrnpk	20
BP	GO:0007041	lysosomal transport	11/1056	107/29008	0.00181128	0.0195342	Rab12/Vps4a/Vcp/Igf2r/Plekhm1/Rbsn/Hook1/Vps11/Ubxn6/Chmp5/Ccdc91	11
BP	GO:0050792	regulation of viral process	15/1056	174/29008	0.00181594	0.0195392	Kpna6/D1Pas1/Bsg/Vps4a/Kpna2/Top2a/Larp7/Mre11a/Ddx5/Ddx3x/Pkn2/Vapb/Vapa/Setdb1/Rsf1	15
BP	GO:0070841	inclusion body assembly	5/1056	25/29008	0.00183257	0.0196275	Dnajb6/Vcp/Dnajb8/Dnajb1/Hspa2	5
BP	GO:0071108	protein K48-linked deubiquitination	5/1056	25/29008	0.00183257	0.0196275	Otud3/Otud4/Usp8/Yod1/Vcpip1	5
BP	GO:0001838	embryonic epithelial tube formation	14/1056	157/29008	0.00185331	0.0198041	Cfl1/Gdf7/Rps7/Specc1l/Prickle1/Hectd1/Scrib/Kif20b/Cluap1/Luzp1/Arhgap35/Tsc1/Stk4/Rab23	14
BP	GO:1901799	negative regulation of proteasomal protein catabolic process	7/1056	49/29008	0.00187725	0.020014	Hsp90ab1/Ccar2/Eif3h/Svip/Tlk2/Pbk/Bag6	7
BP	GO:0002064	epithelial cell development	20/1056	266/29008	0.00188265	0.0200257	Arid4b/Sipa1l3/Vim/Gja1/Tjp1/Tjp2/Hsd17b4/Rock1/Myo7a/Ift88/Ccdc88c/Scrib/Hydin/Epb41l5/Ift74/Afdn/Map7/Jmjd1c/Plec/Add1	20
BP	GO:1900182	positive regulation of protein localization to nucleus	10/1056	92/29008	0.00189865	0.0201499	Hsp90ab1/Brca1/Ran/Larp7/Prkd1/Hnrnpm/Cd2ap/Bag3/Eif2ak3/Npm1	10
BP	GO:0051648	vesicle localization	15/1056	175/29008	0.00192101	0.0203408	Htt/Myo7a/Lrrk2/Kif1b/Picalm/Scrib/Wasl/Arfgap2/Arfgap3/Clasp1/Madd/Sec16a/Synj1/Trip11/Dpysl2	15
BP	GO:0035967	cellular response to topologically incorrect protein	11/1056	108/29008	0.00195179	0.0206199	Ufd1/Vcp/Yod1/Ufl1/Atxn3/Bag3/Vapb/Eif2ak3/Daxx/Hspa2/Bag6	11
BP	GO:1902750	negative regulation of cell cycle G2/M phase transition	8/1056	63/29008	0.00197395	0.0208068	Vps4a/Brca1/Taok1/Mre11a/Topbp1/Zfyve19/Fam122a/Orc1	8
BP	GO:0035329	hippo signaling	6/1056	37/29008	0.00202897	0.0212647	Cit/Wwc2/Ajuba/Stk4/Limd1/Mark3	6
BP	GO:0007272	ensheathment of neurons	15/1056	176/29008	0.00203108	0.0212647	Ckap5/Hexb/Nf1/Eif2b4/Ndrg1/Fam126a/Mpdz/Sirt2/Lpin1/Tsc1/Epb41l3/Pikfyve/Eif2ak3/Mtmr2/Plec	15
BP	GO:0008366	axon ensheathment	15/1056	176/29008	0.00203108	0.0212647	Ckap5/Hexb/Nf1/Eif2b4/Ndrg1/Fam126a/Mpdz/Sirt2/Lpin1/Tsc1/Epb41l3/Pikfyve/Eif2ak3/Mtmr2/Plec	15
BP	GO:1903312	negative regulation of mRNA metabolic process	10/1056	93/29008	0.00205945	0.0215134	Hnrnpa2b1/Srsf1/Zc3h14/Hnrnpa0/Eif4enif1/Acin1/Hnrnpk/Thrap3/Npm1/Ybx2	10
BP	GO:0009988	cell-cell recognition	9/1056	78/29008	0.00208472	0.02165	Adam3/Tnp2/H1f6/Cct6a/Cct3/Spa17/Git1/Izumo1/Aldoa	9
BP	GO:0016575	histone deacetylation	9/1056	78/29008	0.00208472	0.02165	Zfp541/Lrrk2/Prkd1/Nipbl/Hopx/Sirt2/Lpin1/Kdm5a/Mta1	9
BP	GO:0034250	positive regulation of cellular amide metabolic process	14/1056	159/29008	0.00208647	0.02165	Nsun4/D1Pas1/Vim/Eif5a/Niban1/Ddx3x/Picalm/Eif4g3/Samd4/Habp4/Ptk2b/Eif2ak3/Eef2/Npm1	14
BP	GO:0006906	vesicle fusion	11/1056	109/29008	0.00210103	0.0217527	Sec22b/Vps4a/C2cd5/Plekhm1/Uvrag/Vps11/Stx17/Chmp5/Pikfyve/Coro1a/Sox30	11
BP	GO:0060964	regulation of gene silencing by miRNA	7/1056	50/29008	0.00211537	0.0218526	Ddx5/Mael/Ajuba/Eif4enif1/Limd1/Ncor2/Pum1	7
BP	GO:0015931	nucleobase-containing compound transport	16/1056	195/29008	0.00216359	0.0223013	Ythdc1/Hnrnpa2b1/Gja1/Zfp36l1/Htt/Ran/Eif5a/Slbp/Srsf1/Rbm15b/Zc3h3/Casc3/Tsc1/Ranbp2/Mcm3ap/Npm1	16
BP	GO:0030970	retrograde protein transport, ER to cytosol	5/1056	26/29008	0.00220164	0.0225935	Ufd1/Vcp/Yod1/Ube2j1/Svip	5
BP	GO:1903513	endoplasmic reticulum to cytosol transport	5/1056	26/29008	0.00220164	0.0225935	Ufd1/Vcp/Yod1/Ube2j1/Svip	5
BP	GO:0019079	viral genome replication	12/1056	126/29008	0.00220688	0.0225975	Ythdc2/Pi4ka/Kpna6/D1Pas1/Top2a/Vcp/Ddx5/Ddx3x/Pkn2/Vapb/Vapa/Setdb1	12
BP	GO:0018119	peptidyl-cysteine S-nitrosylation	4/1056	16/29008	0.00223811	0.0227672	Ace/Ncoa7/Atp2b4/Oxr1	4
BP	GO:0035729	cellular response to hepatocyte growth factor stimulus	4/1056	16/29008	0.00223811	0.0227672	Appl2/Appl1/Sirt2/Med1	4
BP	GO:1903423	positive regulation of synaptic vesicle recycling	4/1056	16/29008	0.00223811	0.0227672	Lrrk2/Sh3gl1/Picalm/Synj1	4
BP	GO:0070192	chromosome organization involved in meiotic cell cycle	9/1056	79/29008	0.00227829	0.0231253	Ccnb1ip1/Stag3/Mre11a/Mael/Ncapd2/Tex12/Incenp/Sycp3/Bag6	9
BP	GO:0006903	vesicle targeting	6/1056	38/29008	0.00233625	0.0235089	Scrib/Arfgap2/Arfgap3/Clasp1/Sec16a/Trip11	6
BP	GO:0030866	cortical actin cytoskeleton organization	6/1056	38/29008	0.00233625	0.0235089	Epb41l2/Rock1/Anln/Epb41l3/Epb41l1/Plec	6
BP	GO:0051294	establishment of spindle orientation	6/1056	38/29008	0.00233625	0.0235089	Map4/Htt/Arhgef2/Cdk5rap2/Gpsm2/Clasp1	6
BP	GO:1905508	protein localization to microtubule organizing center	6/1056	38/29008	0.00233625	0.0235089	Htt/Cep131/Cep72/Csnk1d/Pcm1/Apc	6
BP	GO:0008286	insulin receptor signaling pathway	12/1056	127/29008	0.00235833	0.0236799	Marcks/Irs2/C2cd5/Ankrd26/Dnai1/Sik2/Appl1/Ncoa5/Baiap2l1/Grb14/Soga1/Apc	12
BP	GO:0032467	positive regulation of cytokinesis	7/1056	51/29008	0.00237616	0.0238076	Cspp1/Cit/Cdc14a/Cdc14b/Kif20b/Pkn2/Cenpv	7
BP	GO:0032204	regulation of telomere maintenance	9/1056	80/29008	0.00248587	0.0248533	Hnrnpa2b1/Smg6/Cct6a/Cct3/Mre11a/Slx4/Terf2ip/Dcp2/Upf1	9
BP	GO:2000045	regulation of G1/S transition of mitotic cell cycle	12/1056	128/29008	0.00251815	0.0251222	Brd7/Rb1/D1Pas1/Larp7/Ppp2r5c/Ddx3x/Rbl1/Appl2/Appl1/Rptor/Apc/Haspin	12
BP	GO:1903322	positive regulation of protein modification by small protein conjugation or removal	13/1056	145/29008	0.00252883	0.0251748	Sprtn/D1Pas1/Brca1/Ripk2/Vcp/Prickle1/Lrrk2/Ddx3x/Huwe1/Mycbp2/Npm1/Mta1/Cdc20	13
BP	GO:0009408	response to heat	10/1056	96/29008	0.00260865	0.0259141	Hsp90ab1/Vcp/Nf1/Hspa4/Eif2b4/Scara5/Atxn3/Slc52a3/Bag3/Daxx	10
BP	GO:0034453	microtubule anchoring	5/1056	27/29008	0.00262199	0.0259912	Kif3a/Ccdc187/Pcm1/Clasp1/Saxo1	5
BP	GO:0090307	mitotic spindle assembly	8/1056	66/29008	0.00266097	0.0262107	Abraxas2/Togaram1/Ccsap/Chmp1a/Smc1a/Chmp5/Clasp1/Cdc20	8
BP	GO:0007339	binding of sperm to zona pellucida	7/1056	52/29008	0.00266102	0.0262107	Adam3/Tnp2/H1f6/Cct6a/Cct3/Spa17/Aldoa	7
BP	GO:0046605	regulation of centrosome cycle	7/1056	52/29008	0.00266102	0.0262107	Cep295nl/Cep131/Cdk5rap2/Chmp1a/Chmp5/Alms1/Npm1	7
BP	GO:0001881	receptor recycling	6/1056	39/29008	0.00267727	0.0263152	Arfgef2/Lmtk2/Scrib/Inpp5f/Lamtor1/Chmp5	6
BP	GO:0044270	cellular nitrogen compound catabolic process	27/1056	414/29008	0.00274432	0.0269175	Ampd3/Vim/Zfp36l1/Smg6/Rock1/Vcp/Zc3h18/Edc4/Ddx5/Srsf1/Dnph1/Samd4b/Zc3h14/Samd4/Edc3/Casc3/Nt5c1b/Hnrnpa0/Dcp2/Hnrnpm/Upf1/Eif4enif1/Mex3d/Thrap3/Npm1/Pum1/Ybx2	27
BP	GO:0043414	macromolecule methylation	22/1056	314/29008	0.00277725	0.0271833	Arid4b/Nsun4/Zc3h13/Bhmt/Dnmt3b/H1f4/Brca1/Larp7/Hells/Rbm15b/Rif1/Atf7ip/Mael/Asz1/Setd3/Tgs1/Tdrd1/Mis18a/Trmt10a/Setdb1/Ddx4/H1f3	22
BP	GO:0046700	heterocycle catabolic process	27/1056	415/29008	0.00283664	0.0272554	Ampd3/Vim/Zfp36l1/Smg6/Rock1/Vcp/Zc3h18/Edc4/Ddx5/Srsf1/Dnph1/Samd4b/Zc3h14/Samd4/Edc3/Casc3/Nt5c1b/Hnrnpa0/Dcp2/Hnrnpm/Upf1/Eif4enif1/Mex3d/Thrap3/Npm1/Pum1/Ybx2	27
BP	GO:0006359	regulation of transcription by RNA polymerase III	4/1056	17/29008	0.00284312	0.0272554	Ice1/Chd8/Rptor/Zc3h8	4
BP	GO:0017014	protein nitrosylation	4/1056	17/29008	0.00284312	0.0272554	Ace/Ncoa7/Atp2b4/Oxr1	4
BP	GO:0035728	response to hepatocyte growth factor	4/1056	17/29008	0.00284312	0.0272554	Appl2/Appl1/Sirt2/Med1	4
BP	GO:0051014	actin filament severing	4/1056	17/29008	0.00284312	0.0272554	Cfl1/Cfl2/Svil/Dstn	4
BP	GO:0061952	midbody abscission	4/1056	17/29008	0.00284312	0.0272554	Vps4a/Cep55/Chmp1a/Chmp5	4
BP	GO:0071243	cellular response to arsenic-containing substance	4/1056	17/29008	0.00284312	0.0272554	D1Pas1/Vcp/Ddx3x/Daxx	4
BP	GO:0090083	regulation of inclusion body assembly	4/1056	17/29008	0.00284312	0.0272554	Dnajb6/Dnajb8/Dnajb1/Hspa2	4
BP	GO:0110154	RNA decapping	4/1056	17/29008	0.00284312	0.0272554	Edc4/Edc3/Dcp2/Eif4enif1	4
BP	GO:2000651	positive regulation of sodium ion transmembrane transporter activity	4/1056	17/29008	0.00284312	0.0272554	Wnk1/Slc9a1/Wnk4/Wnk3	4
BP	GO:0051235	maintenance of location	23/1056	335/29008	0.00290977	0.027837	Morc3/Fth1/Calm3/Itpr1/Hk1/Hexb/Gja1/Htt/Mprip/Vps13a/Taf3/Fbn1/Prkd1/Sun2/Pex5l/Uvrag/Gpsm2/Twf1/Plin3/Ptk2b/Vps13d/Osbpl11/Coro1a	23
BP	GO:0061951	establishment of protein localization to plasma membrane	8/1056	67/29008	0.00292727	0.027947	Scrib/Cnst/Golga4/Tamalin/Nectin3/Afdn/Sec16a/Sptbn1	8
BP	GO:0061157	mRNA destabilization	9/1056	82/29008	0.00294589	0.0280673	Zfp36l1/Rock1/Samd4b/Samd4/Dcp2/Upf1/Eif4enif1/Mex3d/Pum1	9
BP	GO:0060147	regulation of posttranscriptional gene silencing	7/1056	53/29008	0.00297136	0.0281373	Ddx5/Mael/Ajuba/Eif4enif1/Limd1/Ncor2/Pum1	7
BP	GO:0070828	heterochromatin organization	7/1056	53/29008	0.00297136	0.0281373	Dnmt3b/Hells/Rif1/Atf7ip/Cenpv/Mbd3/Setdb1	7
BP	GO:0098781	ncRNA transcription	7/1056	53/29008	0.00297136	0.0281373	Topaz1/Ice1/Top1/Larp7/Ncl/Npm1/Zc3h8	7
BP	GO:0035601	protein deacylation	11/1056	114/29008	0.00299248	0.0282226	Zfp541/Lrrk2/Prkd1/Nipbl/Hopx/Ccar2/Sirt2/Lpin1/Ncor2/Kdm5a/Mta1	11
BP	GO:0098732	macromolecule deacylation	11/1056	114/29008	0.00299248	0.0282226	Zfp541/Lrrk2/Prkd1/Nipbl/Hopx/Ccar2/Sirt2/Lpin1/Ncor2/Kdm5a/Mta1	11
BP	GO:0045727	positive regulation of translation	12/1056	131/29008	0.00305123	0.0286892	Nsun4/D1Pas1/Vim/Eif5a/Niban1/Ddx3x/Eif4g3/Samd4/Habp4/Ptk2b/Eef2/Npm1	12
BP	GO:0003352	regulation of cilium movement	6/1056	40/29008	0.00305427	0.0286892	Ccdc65/Catsper1/Ccdc39/Spag6l/Cfap43/Cfap45	6
BP	GO:0007141	male meiosis I	5/1056	28/29008	0.00309755	0.028863	Brme1/Brdt/Mybl1/Ddx4/Hspa2	5
BP	GO:0045070	positive regulation of viral genome replication	5/1056	28/29008	0.00309755	0.028863	D1Pas1/Top2a/Ddx3x/Pkn2/Vapb	5
BP	GO:0098884	postsynaptic neurotransmitter receptor internalization	5/1056	28/29008	0.00309755	0.028863	Numb/Scrib/Sirt2/Synj1/Iqsec1	5
BP	GO:0140239	postsynaptic endocytosis	5/1056	28/29008	0.00309755	0.028863	Numb/Scrib/Sirt2/Synj1/Iqsec1	5
BP	GO:0030111	regulation of Wnt signaling pathway	22/1056	317/29008	0.00311486	0.0289663	D1Pas1/Frat1/Wnk1/Vcp/Chd8/Prickle1/Frmd8/Lrrk2/Tiam1/Kpna1/Ddx3x/Ccdc88c/Usp8/Ccar2/Zbed3/Cby1/Csnk1d/Stk4/Limd1/Apc/Ctnnd1/Sox30	22
BP	GO:0044774	mitotic DNA integrity checkpoint signaling	9/1056	83/29008	0.00319979	0.029548	Brca1/Xpc/Taok1/Ppp2r5c/Mre11a/Topbp1/Eme1/Stk33/Orc1	9
BP	GO:0030038	contractile actin filament bundle assembly	11/1056	115/29008	0.00320278	0.029548	Tjp1/Stmn1/Pdlim4/Zyx/Synpo/Tsc1/Spag6l/Ptk2b/Clasp1/Alms1/Ppfia1	11
BP	GO:0043149	stress fiber assembly	11/1056	115/29008	0.00320278	0.029548	Tjp1/Stmn1/Pdlim4/Zyx/Synpo/Tsc1/Spag6l/Ptk2b/Clasp1/Alms1/Ppfia1	11
BP	GO:0051225	spindle assembly	11/1056	115/29008	0.00320278	0.029548	Abraxas2/Togaram1/Ccsap/Gpsm2/Chmp1a/Smc1a/Chmp5/Csnk1d/Incenp/Clasp1/Cdc20	11
BP	GO:0043954	cellular component maintenance	8/1056	68/29008	0.00321388	0.0295918	Ckap5/Kifc3/Cfl1/Tjp1/Cadm1/Afdn/Mtmr2/Lnpk	8
BP	GO:0007623	circadian rhythm	17/1056	222/29008	0.00329733	0.0302848	Setx/Usp2/Top2a/Top1/Ncoa2/Ddx5/Crtc1/Huwe1/Mycbp2/Mybbp1a/Phlpp1/Ccar2/Csnk1d/Timeless/Kdm5a/Thrap3/Mta1	17
BP	GO:0060966	regulation of gene silencing by RNA	7/1056	54/29008	0.00330864	0.0302848	Ddx5/Mael/Ajuba/Eif4enif1/Limd1/Ncor2/Pum1	7
BP	GO:0090311	regulation of protein deacetylation	7/1056	54/29008	0.00330864	0.0302848	Lrrk2/Prkd1/Nipbl/Ccar2/Lpin1/Ncor2/Kdm5a	7
BP	GO:1902806	regulation of cell cycle G1/S phase transition	13/1056	150/29008	0.00339541	0.0310181	Brd7/Rb1/D1Pas1/Larp7/Ppp2r5c/Ddx3x/Rbl1/Atp2b4/Appl2/Appl1/Rptor/Apc/Haspin	13
BP	GO:0072175	epithelial tube formation	14/1056	168/29008	0.00345617	0.0315113	Cfl1/Gdf7/Rps7/Specc1l/Prickle1/Hectd1/Scrib/Kif20b/Cluap1/Luzp1/Arhgap35/Tsc1/Stk4/Rab23	14
BP	GO:0030433	ubiquitin-dependent ERAD pathway	9/1056	84/29008	0.0034706	0.0315195	Canx/Ufd1/Vcp/Stt3b/Yod1/Ube2j1/Eif2ak3/Svip/Bag6	9
BP	GO:1904589	regulation of protein import	9/1056	84/29008	0.0034706	0.0315195	Hsp90ab1/Brca1/Ran/Nf1/Ei24/Prkd1/Hnrnpm/Bag3/Rab23	9
BP	GO:0006892	post-Golgi vesicle-mediated transport	10/1056	100/29008	0.00351679	0.0318604	Arfgef2/Exoc8/Rbsn/Cnst/Golga4/Ccdc91/Sec16a/Eps15/Exoc1/Sptbn1	10
BP	GO:0061912	selective autophagy	8/1056	69/29008	0.00352181	0.0318604	Htt/Ripk2/Huwe1/Atg2b/Ufl1/Bag3/Ulk2/Vps13d	8
BP	GO:0032793	positive regulation of CREB transcription factor activity	4/1056	18/29008	0.00355112	0.0320013	Prkd1/Crtc1/Crtc3/Tssk4	4
BP	GO:1901881	positive regulation of protein depolymerization	4/1056	18/29008	0.00355112	0.0320013	Cfl1/Cfl2/Cracd/Dstn	4
BP	GO:0006310	DNA recombination	21/1056	301/29008	0.0035913	0.0323009	Setx/Ccnb1ip1/H1f6/H1f4/Brca1/Top2a/Mre11a/Brme1/Nipbl/Slx4/Rif1/Topbp1/Rbbp8/Eme1/Rad51ap1/Terf2ip/Timeless/Recql/Pms2/H1f3/Sycp3	21
BP	GO:0010976	positive regulation of neuron projection development	17/1056	224/29008	0.00361227	0.0324269	Setx/Itpr1/Marcks/Ranbp1/Nf1/Mark2/Tiam1/Prkd1/Crtc1/Arhgap35/Twf1/Clip1/Ptk2b/Afdn/Adnp/Hnrnpk/Baiap2	17
BP	GO:0031570	DNA integrity checkpoint signaling	11/1056	117/29008	0.00365893	0.0327826	Brca1/Xpc/Taok1/Ppp2r5c/Mre11a/Topbp1/Eme1/Ccar2/Stk33/Timeless/Orc1	11
BP	GO:0046580	negative regulation of Ras protein signal transduction	7/1056	55/29008	0.00367434	0.0328575	Stmn1/Nf1/Git1/Flcn/Arhgap35/Rabgef1/Spry4	7
BP	GO:0030307	positive regulation of cell growth	16/1056	206/29008	0.00373148	0.0333045	Map1b/D1Pas1/Cfl1/Cdkl5/Slc9a1/Ddx3x/Picalm/Dnph1/Rptor/Golga4/Fam122a/Lpar3/Ptk2b/Afdn/Adnp/Hnrnpk	16
BP	GO:0060249	anatomical structure homeostasis	22/1056	322/29008	0.00375398	0.0334413	Rb1/Bsg/Tjp1/Tjp2/Cfl2/Nf1/Taok1/Cracd/Acaca/Plekhm1/Lca5/Spata7/Wnk3/Klhl10/Bag3/Ptk2b/Slc22a21/Slc22a5/Aldoa/Apc/Coro1a/Add1	22
BP	GO:0097061	dendritic spine organization	10/1056	101/29008	0.00377898	0.0335358	Ckap5/Cfl1/Marcks/Lrrk2/Sipa1l1/Wasl/Srcin1/Afdn/Mtmr2/Baiap2	10
BP	GO:1905037	autophagosome organization	10/1056	101/29008	0.00377898	0.0335358	Sec22b/Lrrk2/Pik3c2a/Ift88/Atg2b/Stx17/Bag3/Ulk2/Pikfyve/Rab23	10
BP	GO:0007409	axonogenesis	30/1056	487/29008	0.00382759	0.0339026	Numb/Hsp90ab1/Map1b/Bsg/Vim/Gdf7/Stmn1/Mark2/Trio/Lmtk2/Cdkl5/Tiam1/Ctnna2/Brsk2/Picalm/Mycbp2/Sipa1l1/Ablim1/Golga4/Arhgap35/Rnf6/Lpar3/Ulk2/Adnp/Kif13b/Apc/Dst/Dpysl2/Cdkl3/Chn1	30
BP	GO:0045143	homologous chromosome segregation	8/1056	70/29008	0.00385209	0.0340548	Ccnb1ip1/Stag3/Cenpc1/Mre11a/Mael/Tex12/Sycp3/Bag6	8
BP	GO:0032527	protein exit from endoplasmic reticulum	6/1056	42/29008	0.00392526	0.034636	Ufd1/Vcp/Yod1/Ube2j1/Svip/Sec16a	6
BP	GO:1903900	regulation of viral life cycle	13/1056	153/29008	0.00402181	0.0354208	Kpna6/D1Pas1/Bsg/Vps4a/Kpna2/Top2a/Mre11a/Ddx5/Ddx3x/Pkn2/Vapb/Vapa/Setdb1	13
BP	GO:2000060	positive regulation of ubiquitin-dependent protein catabolic process	10/1056	102/29008	0.00405641	0.0354427	Vcp/Prickle1/Lrrk2/Ankib1/Rnf139/Sirt2/Fam122a/Csnk1d/Ptk2b/Cdc20	10
BP	GO:0051983	regulation of chromosome segregation	9/1056	86/29008	0.004066	0.0354427	Csnk2a2/Rb1/Cit/Cdca2/Kif2b/Cdk5rap2/Sirt2/Apc/Pum1	9
BP	GO:0061014	positive regulation of mRNA catabolic process	9/1056	86/29008	0.004066	0.0354427	Zfp36l1/Rock1/Samd4b/Samd4/Dcp2/Upf1/Eif4enif1/Mex3d/Pum1	9
BP	GO:0007129	homologous chromosome pairing at meiosis	7/1056	56/29008	0.00406994	0.0354427	Ccnb1ip1/Stag3/Mre11a/Mael/Tex12/Sycp3/Bag6	7
BP	GO:0061001	regulation of dendritic spine morphogenesis	7/1056	56/29008	0.00406994	0.0354427	Cfl1/Marcks/Lrrk2/Sipa1l1/Srcin1/Afdn/Baiap2	7
BP	GO:0098815	modulation of excitatory postsynaptic potential	7/1056	56/29008	0.00406994	0.0354427	Lrrk2/Sh3gl1/Ssh1/Ptk2b/Afdn/Mtmr2/Baiap2	7
BP	GO:1902414	protein localization to cell junction	11/1056	119/29008	0.00416557	0.0362078	Kif3a/Tjp1/Tjp2/Tnik/Grin2c/Git1/Scrib/Tamalin/Nectin3/Afdn/Baiap2	11
BP	GO:0051446	positive regulation of meiotic cell cycle	5/1056	30/29008	0.00423001	0.0366391	Ythdc2/Topaz1/Eif4g3/Rad51ap1/Sirt2	5
BP	GO:0045926	negative regulation of growth	19/1056	266/29008	0.00423091	0.0366391	Rb1/D1Pas1/Cfl1/Gja1/Ei24/Ddx3x/Wwc2/Ankrd26/Gas2l1/Flcn/Ccar2/Sh3bp4/Rnf6/Stk4/Ulk2/Alms1/Apc/Atxn2/Cdkl3	19
BP	GO:0001675	acrosome assembly	4/1056	19/29008	0.00436989	0.0376327	Tmf1/Ccdc136/Eqtn/Sox30	4
BP	GO:0043046	DNA methylation involved in gamete generation	4/1056	19/29008	0.00436989	0.0376327	Mael/Asz1/Tdrd1/Ddx4	4
BP	GO:0097284	hepatocyte apoptotic process	4/1056	19/29008	0.00436989	0.0376327	Krt8/Rb1/Mtch2/Stk4	4
BP	GO:0031056	regulation of histone modification	14/1056	174/29008	0.00472325	0.0405036	Trip12/Dnmt3b/Brd7/Brca1/Wdr70/Lrrk2/Prkd1/Nipbl/Rif1/Flcn/Lpin1/Daxx/Noc2l/Kdm5a	14
BP	GO:0007270	neuron-neuron synaptic transmission	3/1056	10/29008	0.0047641	0.0405036	Camk4/Kif1b/Vdac3	3
BP	GO:0035871	protein K11-linked deubiquitination	3/1056	10/29008	0.0047641	0.0405036	Otud3/Yod1/Vcpip1	3
BP	GO:0070862	negative regulation of protein exit from endoplasmic reticulum	3/1056	10/29008	0.0047641	0.0405036	Yod1/Ube2j1/Svip	3
BP	GO:0071871	response to epinephrine	3/1056	10/29008	0.0047641	0.0405036	Slc9a1/Atp2b4/Sirt2	3
BP	GO:0071872	cellular response to epinephrine stimulus	3/1056	10/29008	0.0047641	0.0405036	Slc9a1/Atp2b4/Sirt2	3
BP	GO:1902188	positive regulation of viral release from host cell	3/1056	10/29008	0.0047641	0.0405036	Vps4a/Vapb/Vapa	3
BP	GO:0071900	regulation of protein serine/threonine kinase activity	23/1056	349/29008	0.00478799	0.0406325	Hsp90ab1/Rb1/D1Pas1/Marcks/Prkar2b/Htt/Sash1/Nf1/Lrrk2/Ksr1/Ddx3x/Atp2b4/Uvrag/Rptor/Prkag2/Ajuba/Prkar1a/Magi3/Ptk2b/Spry4/Incenp/Prkar2a/Apc	23
BP	GO:0031063	regulation of histone deacetylation	5/1056	31/29008	0.00489471	0.0413124	Lrrk2/Prkd1/Nipbl/Lpin1/Kdm5a	5
BP	GO:0034260	negative regulation of GTPase activity	5/1056	31/29008	0.00489471	0.0413124	Arfgef1/Wnk1/Lrrk2/Sh3bp4/Tsc1	5
BP	GO:2000637	positive regulation of gene silencing by miRNA	5/1056	31/29008	0.00489471	0.0413124	Ddx5/Ajuba/Eif4enif1/Limd1/Pum1	5
BP	GO:0031668	cellular response to extracellular stimulus	17/1056	231/29008	0.00491611	0.041418	Lrrk2/Pik3c2a/Prkd1/Brsk2/Mybbp1a/Sik2/Gas2l1/Rptor/Flcn/Pik3r4/Prkag2/Arhgap35/Rragc/Tsc1/Eif2ak3/Med1/Plec	17
BP	GO:0051445	regulation of meiotic cell cycle	7/1056	58/29008	0.00495693	0.0415698	Ythdc2/Topaz1/Eif4g3/Rad51ap1/Sirt2/Grb14/Cdc20	7
BP	GO:0031507	heterochromatin assembly	6/1056	44/29008	0.00496761	0.0415698	Dnmt3b/Hells/Rif1/Atf7ip/Mbd3/Setdb1	6
BP	GO:0048854	brain morphogenesis	6/1056	44/29008	0.00496761	0.0415698	Gdf7/Nf1/Ctnna2/Ift88/Afdn/Spef2	6
BP	GO:1902749	regulation of cell cycle G2/M phase transition	10/1056	105/29008	0.00498616	0.0415698	Vps4a/Brca1/Taok1/Mre11a/Topbp1/Zfyve19/Fam122a/Orc1/Hspa2/Npm1	10
BP	GO:0060997	dendritic spine morphogenesis	8/1056	73/29008	0.00498766	0.0415698	Cfl1/Marcks/Lrrk2/Sipa1l1/Wasl/Srcin1/Afdn/Baiap2	8
BP	GO:1902117	positive regulation of organelle assembly	8/1056	73/29008	0.00498766	0.0415698	Htt/Mns1/Ccp110/Septin9/Gpsm2/Arhgap35/Saxo1/Asap1	8
BP	GO:0032495	response to muramyl dipeptide	4/1056	20/29008	0.00530689	0.0438383	Vim/Ripk2/Arhgef2/Chmp5	4
BP	GO:0033962	P-body assembly	4/1056	20/29008	0.00530689	0.0438383	Edc3/Eif4enif1/Limd1/Atxn2	4
BP	GO:0046599	regulation of centriole replication	4/1056	20/29008	0.00530689	0.0438383	Cep295nl/Cdk5rap2/Alms1/Npm1	4
BP	GO:0097320	plasma membrane tubulation	4/1056	20/29008	0.00530689	0.0438383	Snx33/Wasl/Bin2/Asap1	4
BP	GO:1901862	negative regulation of muscle tissue development	4/1056	20/29008	0.00530689	0.0438383	Usp2/Flcn/Sirt2/Tsc22d3	4
BP	GO:0033674	positive regulation of kinase activity	27/1056	435/29008	0.00531788	0.0438513	Ace/Hsp90ab1/D1Pas1/Marcks/Sash1/Malt1/Lmtk2/Lrrk2/Mre11a/Fbn1/Ddx3x/Ttbk1/Atp2b4/Rptor/Pik3r4/Prkag2/Ajuba/Pifo/Magi3/Ranbp2/Ptk2b/Srcin1/Incenp/Adnp/Daxx/Npm1/Rassf2	27
BP	GO:1903052	positive regulation of proteolysis involved in cellular protein catabolic process	11/1056	123/29008	0.00534577	0.0440034	Vcp/Prickle1/Lrrk2/Ankib1/Rnf139/Sirt2/Fam122a/Csnk1d/Ptk2b/Cdc20/Bag6	11
BP	GO:0000381	regulation of alternative mRNA splicing, via spliceosome	7/1056	59/29008	0.00545138	0.0446362	Rbm25/Ythdc1/Ddx5/Srsf2/Rbm15b/Raver1/Thrap3	7
BP	GO:0001825	blastocyst formation	7/1056	59/29008	0.00545138	0.0446362	Ccnb1ip1/Tjp1/Matr3/Hopx/Txnrd3/Sf3b1/Pbrm1	7
BP	GO:0050775	positive regulation of dendrite morphogenesis	7/1056	59/29008	0.00545138	0.0446362	Numb/Marcks/Tnik/Cdkl5/Afdn/Baiap2/Cdkl3	7
BP	GO:0060079	excitatory postsynaptic potential	9/1056	90/29008	0.005494	0.0449062	Ckap5/Grin2c/Lrrk2/Sh3gl1/Ssh1/Ptk2b/Afdn/Mtmr2/Baiap2	9
BP	GO:0007020	microtubule nucleation	5/1056	32/29008	0.00563021	0.0456194	Ckap5/Git1/Ccdc57/Csnk1d/Clasp1	5
BP	GO:0050686	negative regulation of mRNA processing	5/1056	32/29008	0.00563021	0.0456194	Hnrnpa2b1/Zc3h14/Acin1/Hnrnpk/Npm1	5
BP	GO:0060148	positive regulation of posttranscriptional gene silencing	5/1056	32/29008	0.00563021	0.0456194	Ddx5/Ajuba/Eif4enif1/Limd1/Pum1	5
BP	GO:0070536	protein K63-linked deubiquitination	5/1056	32/29008	0.00563021	0.0456194	Otud4/Vcp/Abraxas2/Usp8/Yod1	5
BP	GO:0090312	positive regulation of protein deacetylation	5/1056	32/29008	0.00563021	0.0456194	Lrrk2/Prkd1/Nipbl/Lpin1/Ncor2	5
BP	GO:0019439	aromatic compound catabolic process	27/1056	437/29008	0.00564387	0.0456507	Ampd3/Vim/Zfp36l1/Smg6/Rock1/Vcp/Zc3h18/Edc4/Ddx5/Srsf1/Dnph1/Samd4b/Zc3h14/Samd4/Edc3/Casc3/Nt5c1b/Hnrnpa0/Dcp2/Hnrnpm/Upf1/Eif4enif1/Mex3d/Thrap3/Npm1/Pum1/Ybx2	27
BP	GO:0007040	lysosome organization	8/1056	75/29008	0.00587614	0.0473649	Hexb/Myo7a/Lrrk2/Hook1/Lamtor1/Chmp5/Pikfyve/Coro1a	8
BP	GO:0080171	lytic vacuole organization	8/1056	75/29008	0.00587614	0.0473649	Hexb/Myo7a/Lrrk2/Hook1/Lamtor1/Chmp5/Pikfyve/Coro1a	8
BP	GO:0000723	telomere maintenance	11/1056	125/29008	0.00602732	0.0484996	Hnrnpa2b1/Hsp90ab1/Smg6/Cct6a/Cct3/Mre11a/Slx4/Rif1/Terf2ip/Dcp2/Upf1	11
BP	GO:0090263	positive regulation of canonical Wnt signaling pathway	10/1056	108/29008	0.00607527	0.0488012	D1Pas1/Frat1/Wnk1/Vcp/Lrrk2/Ddx3x/Usp8/Ccar2/Zbed3/Csnk1d	10
BP	GO:1903364	positive regulation of cellular protein catabolic process	12/1056	143/29008	0.00616538	0.0494397	Vcp/Prickle1/Lrrk2/Ankib1/Rnf139/Sirt2/Vps11/Fam122a/Csnk1d/Ptk2b/Cdc20/Bag6	12
BP	GO:0031952	regulation of protein autophosphorylation	6/1056	46/29008	0.00619984	0.0495455	Ace/D1Pas1/Mre11a/Ddx3x/Ctnnd1/Rassf2	6
BP	GO:0060122	inner ear receptor cell stereocilium organization	6/1056	46/29008	0.00619984	0.0495455	Kif3a/Myo7a/Ift88/Scrib/Alms1/Trip11	6
CC	GO:0031514	motile cilium	77/1056	245/28886	4.33609e-50	2.41086e-47	Fscb/Fsip2/Odf2/Ttll3/Tcte1/Cfap221/Catsperg2/Dnai4/Dnah1/Tekt5/Akap3/Ace/Hk1/Marcks/Kif3a/Capzb/Ran/Spata6/Cfap65/Dync2h1/Cep295nl/Vps13a/Spag17/Akap4/Ift88/Mns1/Odf1/Spa17/Sord/Atp2b4/Enkur/Drc7/Mroh2b/Iqcg/Catsper3/Ccdc181/Catsper4/Dnali1/Dnai1/Slc9b1/Cabs1/Rsph6a/Dync2li1/Ccdc65/Dnah8/Catsper1/Odf3/Iqcd/Tssk4/Odad4/Wbp2nl/Ccdc39/Prkar1a/Ropn1/Spag6l/Mlf1/Actl7a/Rpgr/Oaz3/Pmfbp1/Qrich2/Aldoa/S…	77
CC	GO:0097729	9+2 motile cilium	60/1056	172/28886	3.10985e-42	8.64538e-40	Fscb/Fsip2/Odf2/Ttll3/Tcte1/Cfap221/Catsperg2/Dnah1/Tekt5/Akap3/Ace/Hk1/Marcks/Capzb/Ran/Spata6/Cfap65/Vps13a/Akap4/Ift88/Mns1/Odf1/Spa17/Atp2b4/Enkur/Mroh2b/Iqcg/Ccdc181/Catsper4/Dnali1/Dnai1/Slc9b1/Cabs1/Rsph6a/Dnah8/Odf3/Tssk4/Odad4/Wbp2nl/Ccdc39/Prkar1a/Ropn1/Spag6l/Rpgr/Oaz3/Pmfbp1/Qrich2/Aldoa/Saxo1/Tcp11/Cfap70/Spef2/Cfap43/Txndc2/Akap14/Spag6/Cfap45/Tekt4/Spaca9/Rsph1	60
CC	GO:0036126	sperm flagellum	55/1056	156/28886	4.32864e-39	8.02242e-37	Fscb/Fsip2/Odf2/Ttll3/Tcte1/Cfap221/Catsperg2/Dnah1/Tekt5/Akap3/Ace/Hk1/Marcks/Capzb/Ran/Spata6/Cfap65/Vps13a/Akap4/Ift88/Mns1/Odf1/Spa17/Atp2b4/Enkur/Mroh2b/Iqcg/Ccdc181/Catsper4/Dnali1/Slc9b1/Cabs1/Rsph6a/Dnah8/Odf3/Tssk4/Wbp2nl/Prkar1a/Ropn1/Spag6l/Rpgr/Oaz3/Pmfbp1/Qrich2/Aldoa/Saxo1/Tcp11/Cfap70/Spef2/Txndc2/Akap14/Spag6/Tekt4/Spaca9/Rsph1	55
CC	GO:0099568	cytoplasmic region	57/1056	234/28886	9.54264e-31	1.32643e-28	Arfgef2/Ckap5/Ttll3/Dnai4/Dnah1/Epb41l2/Hnrnpa2b1/Map4/Kif3a/Ranbp1/Canx/Htt/Mark2/Traf3ip1/Cdkl5/Dync2h1/Spag17/Lrrk2/Ctnna2/Ift88/Mns1/Phldb1/Lca5/Septin9/Spata7/Hydin/Zc3h14/Wdr35/Odad3/Dnali1/Dnai1/Lca5l/Rsph6a/Ccdc63/Dync2li1/Anln/Ccsap/Pik3r4/Gpsm2/Ccdc65/Dnah8/Kif17/Odad4/Ccdc39/Prkar1a/Inpp5e/Spag6l/Clasp1/Prkar2a/Saxo1/Cfap70/Cfap43/Akap14/Spag6/Cfap45/Baiap2/Spata4	57
CC	GO:0005874	microtubule	75/1056	427/28886	5.37095e-30	5.9725e-28	Arfgef2/Ckap5/Camsap1/Ttll9/Odf2/Ttll3/Ttll11/Cspp1/Dnah1/Kifc3/Tuba1b/Calm3/Map1b/Eif3a/Marcks/Map4/Kif3a/Stmn1/Stim1/Cct6a/Cct3/Abraxas2/Iqgap2/Dync2h1/Spag17/Kif1b/Arhgef2/Ncoa2/Ndrg1/Radil/Cep170/Togaram1/Nckap5l/Ccdc57/Kif27/Cep170b/Septin9/Kif20b/Ccdc181/Hook1/Dnai1/Kif2b/Camsap2/Wdr47/Ttll5/Gas2l1/Dync2li1/Cdk5rap2/Ccsap/Sirt2/Dnah8/Clip1/Reep3/Kif17/Tekt1/Csnk1d/Spag6l/Incenp/Kif9/Clasp1/…	75
CC	GO:0032838	plasma membrane bounded cell projection cytoplasm	50/1056	183/28886	1.17569e-29	1.08947e-27	Arfgef2/Ckap5/Ttll3/Dnai4/Dnah1/Hnrnpa2b1/Map4/Kif3a/Ranbp1/Canx/Htt/Traf3ip1/Cdkl5/Dync2h1/Spag17/Lrrk2/Ift88/Mns1/Lca5/Septin9/Spata7/Hydin/Zc3h14/Wdr35/Odad3/Dnali1/Dnai1/Lca5l/Rsph6a/Ccdc63/Dync2li1/Ccsap/Pik3r4/Ccdc65/Dnah8/Kif17/Odad4/Ccdc39/Prkar1a/Inpp5e/Spag6l/Prkar2a/Saxo1/Cfap70/Cfap43/Akap14/Spag6/Cfap45/Baiap2/Spata4	50
CC	GO:0005930	axoneme	41/1056	138/28886	4.09014e-26	3.24874e-24	Arfgef2/Ttll3/Dnai4/Dnah1/Map4/Kif3a/Traf3ip1/Dync2h1/Spag17/Ift88/Mns1/Lca5/Septin9/Spata7/Hydin/Wdr35/Odad3/Dnali1/Dnai1/Lca5l/Rsph6a/Ccdc63/Dync2li1/Ccsap/Pik3r4/Ccdc65/Dnah8/Kif17/Odad4/Ccdc39/Prkar1a/Inpp5e/Spag6l/Prkar2a/Saxo1/Cfap70/Cfap43/Akap14/Spag6/Cfap45/Spata4	41
CC	GO:0097014	ciliary plasm	41/1056	140/28886	7.64932e-26	5.31628e-24	Arfgef2/Ttll3/Dnai4/Dnah1/Map4/Kif3a/Traf3ip1/Dync2h1/Spag17/Ift88/Mns1/Lca5/Septin9/Spata7/Hydin/Wdr35/Odad3/Dnali1/Dnai1/Lca5l/Rsph6a/Ccdc63/Dync2li1/Ccsap/Pik3r4/Ccdc65/Dnah8/Kif17/Odad4/Ccdc39/Prkar1a/Inpp5e/Spag6l/Prkar2a/Saxo1/Cfap70/Cfap43/Akap14/Spag6/Cfap45/Spata4	41
CC	GO:0036064	ciliary basal body	40/1056	179/28886	1.76427e-20	1.08993e-18	Ttll9/Odf2/Ttll11/2700049A03Rik/Traf3ip1/Cdkl5/Bbof1/Ift88/Cep131/Togaram1/Cdc14a/Cep78/Cfap126/Tbata/Lca5/Spata7/Wdr35/Odad3/Camsap2/Agbl2/Ttll5/Dync2li1/Ccsap/Ssx2ip/Ccdc65/Arhgap35/Cep41/Kif17/Cby1/Iqcd/Pifo/Fank1/Csnk1d/Mlf1/Pcm1/Rpgr/Ppp1r32/Saxo1/Cfap70/Spaca9	40
CC	GO:0001669	acrosomal vesicle	34/1056	150/28886	8.09665e-18	4.50173e-16	Gm14569/Spata31/Fabp9/Csnk2a2/Tssk2/Akap3/Bsg/Hexb/Slc2a3/Capza3/Cct6a/Ccdc136/Cfap65/Ift88/Cep131/Enkur/Mroh2b/Usp8/Catsper3/Catsper4/Cabs1/Tmem190/Tssk4/Iqcf3/Izumo1/Eqtn/Septin14/Spag6l/Cylc1/Tcp11/Trim36/Trip11/Tsks/Spaca9	34
CC	GO:0031252	cell leading edge	55/1056	411/28886	9.87075e-17	4.98922e-15	Arhgap31/D1Pas1/Cfl1/Vim/Capzb/Cit/Pdlim4/Rock1/Iqgap2/Cdkl5/Arhgap1/Arhgef2/Ctnna2/Ddx3x/Atp7a/Ptpn13/Mtss2/Mylk/Exoc8/Ssh1/C2cd5/Scrib/Epb41l5/Pkn2/Slc39a6/Abi1/Appl2/Appl1/Ablim1/Arhgef6/Ssx2ip/Ajuba/Wasl/Twf1/Sh2b1/Tsc1/Parva/Lima1/Inpp5e/Plekho1/Cd2ap/Ptk2b/Srcin1/Jmy/Fscn3/Epb41l3/Itsn1/Apc/Spata13/Dst/Coro1a/Ctnnd1/Psd3/Sptbn1/Baiap2	55
CC	GO:0097228	sperm principal piece	17/1056	39/28886	7.83496e-15	3.6302e-13	Fscb/Fsip2/Catsperg2/Akap3/Hk1/Akap4/Spa17/Atp2b4/Enkur/Catsper4/Slc9b1/Cabs1/Dnah8/Ropn1/Spag6l/Spag6/Tekt4	17
CC	GO:0005814	centriole	28/1056	125/28886	8.83421e-15	3.77832e-13	Odf2/2700049A03Rik/Tssk2/Kif3a/Htt/Ran/Top2a/Cep295nl/Ift88/Cep170/Cep78/Ccdc57/Ccp110/Cep128/Odad3/Agbl2/Ccsap/Sirt2/Cep41/Hyls1/Cby1/Pcm1/Alms1/Saxo1/Tcp10b/Tcp10c/Mphosph9/Tsks	28
CC	GO:0036464	cytoplasmic ribonucleoprotein granule	34/1056	232/28886	5.71565e-12	2.26993e-10	Ckap5/Hnrnpa2b1/D1Pas1/Zfp36l1/Marcks/Htt/Rpl6/Kpna2/Rock1/Vcp/Top1/Edc4/Nufip2/Serpinb1a/Ddx3x/Samd4b/Mael/Samd4/Tdrd7/Edc3/Rptor/Asz1/Ajuba/Tdrd1/Dcp2/Eif4enif1/Habp4/Limd1/Pms2/Ddx4/Atxn2/Ncl/Hnrnpk/Pum1	34
CC	GO:0035770	ribonucleoprotein granule	35/1056	250/28886	1.05896e-11	3.92521e-10	Ckap5/Ythdc2/Hnrnpa2b1/D1Pas1/Zfp36l1/Marcks/Htt/Rpl6/Kpna2/Rock1/Vcp/Top1/Edc4/Nufip2/Serpinb1a/Ddx3x/Samd4b/Mael/Samd4/Tdrd7/Edc3/Rptor/Asz1/Ajuba/Tdrd1/Dcp2/Eif4enif1/Habp4/Limd1/Pms2/Ddx4/Atxn2/Ncl/Hnrnpk/Pum1	35
CC	GO:0005819	spindle	40/1056	332/28886	4.33178e-11	1.455e-09	Ckap5/Cspp1/Calm3/Rb1/Map4/Kif3a/Vps4a/Abraxas2/Shcbp1l/Yeats2/Mtcl1/Git1/Cep170/Togaram1/Cdc14a/Mapkbp1/Cdc14b/Ccdc57/Rif1/Kif20b/Cep128/Kif2b/Cdk5rap2/Flcn/Ccsap/Ccar2/Sirt2/Gpsm2/Smc1a/Cenpv/Csnk1d/Incenp/Clasp1/Rmdn2/Parp4/Hspa2/Npm1/Rsph1/Mzt2/Haspin	40
CC	GO:0005938	cell cortex	38/1056	304/28886	4.44874e-11	1.455e-09	Epb41l2/Usp2/Sptan1/Cfl1/Marcks/Capzb/Capza3/Stim1/Mark2/Ctnna2/Prkd1/Mtss2/Phldb1/Exoc8/C2cd5/Septin9/Septin10/Anln/Pdlim2/Gpsm2/Cytip/Wasl/Pard3b/Septin14/Tsc1/Cd2ap/Ptk2b/Dstn/Septin5/Clasp1/Apc/Daxx/Exoc1/Coro1a/Ncl/Hnrnpk/Lasp1/Sptbn1	38
CC	GO:0030027	lamellipodium	28/1056	175/28886	5.12404e-11	1.58276e-09	Arhgap31/Cfl1/Capzb/Pdlim4/Rock1/Iqgap2/Ctnna2/Ptpn13/Mtss2/Mylk/Pkn2/Slc39a6/Abi1/Ablim1/Arhgef6/Ajuba/Wasl/Tsc1/Parva/Ptk2b/Srcin1/Fscn3/Itsn1/Apc/Spata13/Coro1a/Ctnnd1/Baiap2	28
CC	GO:0005875	microtubule associated complex	25/1056	154/28886	4.00144e-10	1.17095e-08	Dnai4/Dnah1/Kifc3/Map1b/Kif3a/Dync2h1/Kif1b/Kif27/Kif20b/Dnali1/Dnai1/Kif2b/Actl9/Dync2li1/Ccdc65/Dnah8/Kif17/Actl7a/Incenp/Kif9/Dync1li2/Kif13b/Cfap70/Klc2/Actl11	25
CC	GO:0098687	chromosomal region	36/1056	301/28886	4.9595e-10	1.37874e-08	Ckap5/Setx/Stag3/Cfdp1/Dnmt3b/Hnrnpa2b1/Cenpc1/Smg6/Top2a/Hells/Ppp2r5c/Mre11a/Slx4/Rif1/Sun2/Kif2b/Rad51ap1/Lrif1/Uvrag/Ncapd2/Terf2ip/Itgb3bp/Smc1a/Cenpv/Mis18a/Ppp1r12a/Upf1/Incenp/Orc1/Clasp1/Dync1li2/Apc/Pbrm1/Daxx/Sycp3/Rassf2	36
CC	GO:0032432	actin filament bundle	19/1056	97/28886	1.99113e-09	5.27175e-08	Sipa1l3/Cfl1/Marcks/Pdlim4/Mprip/Myl12a/Micall2/Zyx/Mylk/Septin9/Lpp/Synpo/Gas2l1/Ablim1/Pdlim2/Lima1/Bag3/Septin5/Dst	19
CC	GO:0099572	postsynaptic specialization	38/1056	351/28886	2.8303e-09	7.15294e-08	Dlgap4/Itpr1/Map1b/Eif3a/Map4/Htt/Capzb/Rpl6/Kpna2/Grin2c/Nf1/Arhgef2/Kpna1/Ncoa2/Ctnna2/Bcr/Picalm/Scrib/Usp8/Sipa1l1/Ablim1/Cadm1/Tsc1/Nectin3/Ptk2b/Srcin1/Epb41l3/Mtmr2/Plekha5/Epb41l1/Iqsec1/Pdzd2/Dst/Hnrnpk/Sptbn1/Baiap2/Camk2g/Add1	38
CC	GO:0032279	asymmetric synapse	37/1056	337/28886	3.11442e-09	7.52876e-08	Arfgef2/Itpr1/Map1b/Eif3a/Map4/Htt/Capzb/Rpl6/Grin2c/Nf1/Arhgef2/Kpna1/Ncoa2/Ctnna2/Bcr/Picalm/Scrib/Usp8/Sipa1l1/Ablim1/Cadm1/Tsc1/Nectin3/Ptk2b/Srcin1/Epb41l3/Mtmr2/Plekha5/Epb41l1/Iqsec1/Pdzd2/Dst/Hnrnpk/Sptbn1/Baiap2/Camk2g/Add1	37
CC	GO:0014069	postsynaptic density	36/1056	328/28886	5.11898e-09	1.1859e-07	Itpr1/Map1b/Eif3a/Map4/Htt/Capzb/Rpl6/Grin2c/Nf1/Arhgef2/Kpna1/Ncoa2/Ctnna2/Bcr/Picalm/Scrib/Usp8/Sipa1l1/Ablim1/Cadm1/Tsc1/Nectin3/Ptk2b/Srcin1/Epb41l3/Mtmr2/Plekha5/Epb41l1/Iqsec1/Pdzd2/Dst/Hnrnpk/Sptbn1/Baiap2/Camk2g/Add1	36
CC	GO:0043073	germ cell nucleus	11/1056	31/28886	6.40007e-09	1.42338e-07	Stag3/Tnp1/Tnp2/Marcks/Ran/Coil/Topbp1/Actrt3/Actl7a/Hspa2/Sycp3	11
CC	GO:0042641	actomyosin	18/1056	97/28886	1.29473e-08	2.76874e-07	Sipa1l3/Pdlim4/Mprip/Myl12a/Micall2/Zyx/Mylk/Septin9/Lpp/Synpo/Gas2l1/Ablim1/Pdlim2/Lima1/Bag3/Myo18a/Septin5/Dst	18
CC	GO:0098984	neuron to neuron synapse	37/1056	359/28886	1.70543e-08	3.33881e-07	Arfgef2/Itpr1/Map1b/Eif3a/Map4/Htt/Capzb/Rpl6/Grin2c/Nf1/Arhgef2/Kpna1/Ncoa2/Ctnna2/Bcr/Picalm/Scrib/Usp8/Sipa1l1/Ablim1/Cadm1/Tsc1/Nectin3/Ptk2b/Srcin1/Epb41l3/Mtmr2/Plekha5/Epb41l1/Iqsec1/Pdzd2/Dst/Hnrnpk/Sptbn1/Baiap2/Camk2g/Add1	37
CC	GO:0001725	stress fiber	17/1056	88/28886	1.74147e-08	3.33881e-07	Sipa1l3/Pdlim4/Mprip/Myl12a/Micall2/Zyx/Mylk/Septin9/Lpp/Synpo/Gas2l1/Ablim1/Pdlim2/Lima1/Bag3/Septin5/Dst	17
CC	GO:0097517	contractile actin filament bundle	17/1056	88/28886	1.74147e-08	3.33881e-07	Sipa1l3/Pdlim4/Mprip/Myl12a/Micall2/Zyx/Mylk/Septin9/Lpp/Synpo/Gas2l1/Ablim1/Pdlim2/Lima1/Bag3/Septin5/Dst	17
CC	GO:0030141	secretory granule	41/1056	428/28886	2.36515e-08	4.38341e-07	Gm14569/Spata31/Fabp9/Csnk2a2/Tssk2/Akap3/Itpr1/Bsg/Hexb/Slc2a3/Rab12/Capza3/Cct6a/Ccdc136/Cfap65/Vps13a/Ift88/Cep131/Atp7a/Enkur/Mroh2b/Usp8/Catsper3/Catsper4/Cabs1/Scamp1/Tmem190/Tssk4/Iqcf3/Izumo1/Eqtn/Septin14/Spag6l/Rab11fip5/Cylc1/Tcp11/Trim36/Trip11/Tsks/Spaca9/Baiap2	41
CC	GO:0001673	male germ cell nucleus	9/1056	23/28886	5.80118e-08	1.04047e-06	Stag3/Tnp1/Tnp2/Ran/Topbp1/Actrt3/Actl7a/Hspa2/Sycp3	9
CC	GO:0043292	contractile fiber	27/1056	235/28886	1.63644e-07	2.84332e-06	Dnajb6/Calm3/Krt8/Sptan1/Gja1/Des/Cfl2/Capzb/Rpl6/Pdlim4/Myl12a/Akap4/Atp2b4/Lmod1/Synpo/Svil/Pdlim2/Twf1/Pgm1/Ppp1r12a/Habp4/Bag3/Aldoa/Ahnak/Dst/Sptbn1/Plec	27
CC	GO:0005912	adherens junction	20/1056	139/28886	1.75107e-07	2.95029e-06	Kifc3/Tjp1/Pdlim4/Ctnna2/Ndrg1/Zyx/Scrib/Wnk3/Epb41l5/Pdlim2/Ssx2ip/Ajuba/Pard3b/Nectin3/Cdc42ep4/Limd1/Afdn/Apc/Ctnnd1/Add1	20
CC	GO:0030016	myofibril	26/1056	222/28886	1.88776e-07	3.08704e-06	Dnajb6/Calm3/Krt8/Sptan1/Des/Cfl2/Capzb/Rpl6/Pdlim4/Myl12a/Akap4/Atp2b4/Lmod1/Synpo/Svil/Pdlim2/Twf1/Pgm1/Ppp1r12a/Habp4/Bag3/Aldoa/Ahnak/Dst/Sptbn1/Plec	26
CC	GO:0002080	acrosomal membrane	9/1056	26/28886	2.00895e-07	3.19136e-06	Bsg/Slc2a3/Ccdc136/Ift88/Usp8/Tmem190/Izumo1/Eqtn/Trip11	9
CC	GO:0000793	condensed chromosome	31/1056	300/28886	2.28583e-07	3.53034e-06	Ckap5/Ccnb1ip1/Stag3/Cfdp1/H1f6/Brca1/Cenpc1/Top2a/Xlr3c/Mre11a/Rif1/Topbp1/Sun2/Kif2b/Ncapd2/Chmp1a/Itgb3bp/Tex12/Smc1a/Cenpv/Ppp1r12a/Incenp/Clasp1/Dync1li2/Apc/Pbrm1/1700013H16Rik/Hspa2/Sycp3/Rassf2/Rsph1	31
CC	GO:0005635	nuclear envelope	38/1056	423/28886	3.94038e-07	5.92122e-06	Dpy19l2/Itpr1/Ranbp1/Pcyt1a/Ran/Eif5a/Igf2r/Prickle1/Taf3/Rnf123/Mns1/Rbm15b/Rif1/Sun2/Clmn/Akr7a5/Phlpp1/Casc3/Mtmr6/Lpin1/Tor1aip1/Clip1/Cenpv/Rnf6/Ranbp2/Tamalin/Pcm1/Lemd3/Mcm3ap/Vapa/Itsn1/Apc/Lmo7/Dst/Jpt1/Lbr/Tmpo/Mta1	38
CC	GO:0000775	chromosome, centromeric region	24/1056	202/28886	4.23919e-07	6.20261e-06	Ckap5/Stag3/Cfdp1/Dnmt3b/Cenpc1/Top2a/Hells/Ppp2r5c/Kif2b/Uvrag/Ncapd2/Itgb3bp/Smc1a/Cenpv/Mis18a/Ppp1r12a/Incenp/Clasp1/Dync1li2/Apc/Pbrm1/Daxx/Sycp3/Rassf2	24
CC	GO:0016607	nuclear speck	33/1056	343/28886	4.91525e-07	7.00739e-06	Ppig/Rbm25/Ythdc1/Zc3h13/Sprtn/Trip12/Zc3h18/Srsf2/Cdk13/Srsf1/Rbm15b/Trim69/Zc3h14/Ak6/Prpf3/Sf3b1/Cactin/Habp4/Son/Afdn/Cdyl/Srrm1/Scaper/Trip11/Acin1/Pnn/Rbbp6/Thrap3/Npm1/Srrm2/Rbm14/Bclaf1/Prpf6	33
CC	GO:0002177	manchette	7/1056	16/28886	7.32708e-07	1.01846e-05	Ran/1110017D15Rik/Rimbp3/Iqcg/Ccdc181/Spag6l/Spef2	7
CC	GO:0044291	cell-cell contact zone	15/1056	89/28886	7.65934e-07	1.03868e-05	Sptan1/Gja1/Des/Tjp1/Tjp2/Capzb/Tiam1/Slc9a1/Scrib/Flcn/Nectin3/Afdn/Fxyd1/Ahnak/Dst	15
CC	GO:0001726	ruffle	20/1056	153/28886	8.45029e-07	1.11866e-05	Cit/Rock1/Cdkl5/Arhgap1/Arhgef2/Mtss2/C2cd5/Epb41l5/Appl2/Appl1/Twf1/Sh2b1/Lima1/Inpp5e/Plekho1/Cd2ap/Fscn3/Apc/Spata13/Psd3	20
CC	GO:0001520	outer dense fiber	6/1056	11/28886	9.2873e-07	1.17358e-05	Odf2/Marcks/Odf1/Odf3/Txndc2/Rsph1	6
CC	GO:0097224	sperm connecting piece	6/1056	11/28886	9.2873e-07	1.17358e-05	Fsip2/Capzb/Spata6/Akap4/Prkar1a/Pmfbp1	6
CC	GO:0030017	sarcomere	23/1056	197/28886	9.9864e-07	1.23387e-05	Dnajb6/Calm3/Krt8/Sptan1/Des/Cfl2/Capzb/Rpl6/Pdlim4/Myl12a/Akap4/Atp2b4/Lmod1/Synpo/Pdlim2/Pgm1/Ppp1r12a/Habp4/Bag3/Aldoa/Dst/Sptbn1/Plec	23
CC	GO:0030018	Z disc	18/1056	130/28886	1.2682e-06	1.53287e-05	Dnajb6/Krt8/Sptan1/Des/Cfl2/Capzb/Pdlim4/Myl12a/Akap4/Atp2b4/Synpo/Pdlim2/Pgm1/Ppp1r12a/Bag3/Aldoa/Dst/Plec	18
CC	GO:0097225	sperm midpiece	10/1056	41/28886	1.63131e-06	1.92981e-05	Fsip2/Akap3/Ace/Cfap65/Vps13a/Akap4/Mroh2b/Tcp11/Spef2/Tekt4	10
CC	GO:0030139	endocytic vesicle	23/1056	205/28886	1.99689e-06	2.31306e-05	Fth1/Vim/Rab12/Igf2r/Zyx/Inpp5f/Uvrag/Scara5/Appl2/Appl1/Sh3kbp1/Zdhhc5/Vps11/Cd2ap/Cdc42ep4/Myo18a/Itsn1/Pikfyve/Rab11fip5/Rapgef6/Eps15/Rab23/Coro1a	23
CC	GO:0120111	neuron projection cytoplasm	10/1056	42/28886	2.07119e-06	2.35016e-05	Ckap5/Hnrnpa2b1/Kif3a/Ranbp1/Canx/Htt/Cdkl5/Lrrk2/Zc3h14/Baiap2	10
CC	GO:0005681	spliceosomal complex	23/1056	206/28886	2.17144e-06	2.41464e-05	Hnrnpa2b1/Gpkow/Ddx5/Srsf2/Srsf1/Htatsf1/Gcfc2/Casc3/Ddx41/Prpf3/Sf3b1/Cactin/Hnrnpm/Yju2/Upf1/Srrm1/Sf1/Rbmxl2/Pnn/Ncl/Hnrnpk/Srrm2/Prpf6	23
CC	GO:1990752	microtubule end	9/1056	34/28886	2.59095e-06	2.82465e-05	Ckap5/Camsap1/Abraxas2/Nckap5l/Camsap2/Gas2l1/Cdk5rap2/Clip1/Dst	9
CC	GO:0043186	P granule	7/1056	19/28886	2.93066e-06	3.07443e-05	D1Pas1/Ddx3x/Mael/Tdrd7/Asz1/Tdrd1/Ddx4	7
CC	GO:0060293	germ plasm	7/1056	19/28886	2.93066e-06	3.07443e-05	D1Pas1/Ddx3x/Mael/Tdrd7/Asz1/Tdrd1/Ddx4	7
CC	GO:0045495	pole plasm	7/1056	20/28886	4.36627e-06	4.49564e-05	D1Pas1/Ddx3x/Mael/Tdrd7/Asz1/Tdrd1/Ddx4	7
CC	GO:0031674	I band	18/1056	143/28886	5.07605e-06	5.13142e-05	Dnajb6/Krt8/Sptan1/Des/Cfl2/Capzb/Pdlim4/Myl12a/Akap4/Atp2b4/Synpo/Pdlim2/Pgm1/Ppp1r12a/Bag3/Aldoa/Dst/Plec	18
CC	GO:0035686	sperm fibrous sheath	6/1056	15/28886	8.86932e-06	8.78769e-05	Fscb/Akap3/Akap4/Spa17/Aldoa/Akap14	6
CC	GO:0035145	exon-exon junction complex	7/1056	22/28886	9.00896e-06	8.78769e-05	Smg6/Srsf1/Casc3/Upf1/Acin1/Pnn/Thrap3	7
CC	GO:0000228	nuclear chromosome	25/1056	258/28886	1.02172e-05	9.79438e-05	Setx/Ccnb1ip1/Stag3/H1f6/Brca1/Top2a/Top1/Xlr3c/Mre11a/Slx4/Topbp1/Sun2/Lrif1/Ncapd2/Chmp1a/Tex12/Pold3/Timeless/Incenp/Orc1/1700013H16Rik/Hspa2/Sycp3/Rsph1/Pole	25
CC	GO:0043197	dendritic spine	21/1056	198/28886	1.31586e-05	0.000124003	Arfgef2/Numb/Cfl1/Marcks/Prkar2b/Canx/Capzb/Pdlim4/Ncoa2/Usp8/Sipa1l1/Synpo/Ptk2b/Dnajb1/Itsn1/Mtmr2/Ctnnd1/Hnrnpk/Baiap2/Asap1/Add1	21
CC	GO:0030496	midbody	20/1056	183/28886	1.34797e-05	0.000124912	Vps4a/Cenpc1/Ran/Pkn1/Abraxas2/Mtcl1/Ptpn13/Usp8/Kif20b/Cep55/Pkn2/Uvrag/Anln/Flcn/Sccpdh/Sirt2/Cenpv/Zfyve19/Incenp/Ctnnd1	20
CC	GO:0005925	focal adhesion	19/1056	169/28886	1.46924e-05	0.000133917	Cfl1/Cbl/Zyx/Git1/Lpp/Epb41l5/Ajuba/Parva/Lima1/Inpp5e/Ptk2b/Limd1/Clasp1/Tns1/Ppfia1/Mdc1/Dst/Lasp1/Plec	19
CC	GO:0005871	kinesin complex	10/1056	52/28886	1.59868e-05	0.000143366	Kifc3/Kif3a/Kif1b/Kif27/Kif20b/Kif2b/Kif17/Kif9/Kif13b/Klc2	10
CC	GO:0000922	spindle pole	17/1056	141/28886	1.6385e-05	0.000144604	Ckap5/Cspp1/Calm3/Vps4a/Abraxas2/Mtcl1/Git1/Cdc14a/Mapkbp1/Cdc14b/Kif20b/Cep128/Cdk5rap2/Gpsm2/Smc1a/Rmdn2/Npm1	17
CC	GO:0044309	neuron spine	21/1056	203/28886	1.92361e-05	0.000167114	Arfgef2/Numb/Cfl1/Marcks/Prkar2b/Canx/Capzb/Pdlim4/Ncoa2/Usp8/Sipa1l1/Synpo/Ptk2b/Dnajb1/Itsn1/Mtmr2/Ctnnd1/Hnrnpk/Baiap2/Asap1/Add1	21
CC	GO:0035869	ciliary transition zone	12/1056	77/28886	2.20048e-05	0.000188226	Kif3a/Myo7a/Traf3ip1/Ift88/Cep131/Lca5/Spata7/Dync2li1/Ccsap/Kif17/Pcm1/Rpgr	12
CC	GO:0043296	apical junction complex	18/1056	161/28886	2.63706e-05	0.000218837	Kifc3/Tjp1/Tjp2/Micall2/Arhgef2/Wnk4/Wnk3/Pkn2/Tbcd/Synpo/Mpdz/Pard3b/Magi3/Nectin3/Afdn/Vapa/Apc/Ctnnd1	18
CC	GO:0072686	mitotic spindle	18/1056	161/28886	2.63706e-05	0.000218837	Map4/Yeats2/Git1/Cep170/Togaram1/Cdc14a/Mapkbp1/Cdc14b/Kif20b/Kif2b/Cdk5rap2/Flcn/Ccsap/Sirt2/Gpsm2/Smc1a/Clasp1/Rmdn2	18
CC	GO:0031965	nuclear membrane	23/1056	241/28886	2.89953e-05	0.000237079	Dpy19l2/Itpr1/Prickle1/Taf3/Rnf123/Rif1/Sun2/Clmn/Phlpp1/Casc3/Lpin1/Tor1aip1/Cenpv/Rnf6/Ranbp2/Pcm1/Lemd3/Mcm3ap/Vapa/Apc/Jpt1/Lbr/Tmpo	23
CC	GO:0061827	sperm head	8/1056	35/28886	3.03378e-05	0.000244461	Adam3/Hsp90ab1/Capzb/Capza3/Wbp2nl/Dnajb1/Aldoa/Adam4	8
CC	GO:0070160	tight junction	17/1056	148/28886	3.08983e-05	0.000245421	Sipa1l3/Gja1/Tjp1/Tjp2/Micall2/Arhgef2/Wnk4/Wnk3/Tbcd/Synpo/Mpdz/Pard3b/Magi3/Afdn/Vapa/Apc/Ctnnd1	17
CC	GO:0030055	cell-substrate junction	19/1056	181/28886	3.85416e-05	0.000301819	Cfl1/Cbl/Zyx/Git1/Lpp/Epb41l5/Ajuba/Parva/Lima1/Inpp5e/Ptk2b/Limd1/Clasp1/Tns1/Ppfia1/Mdc1/Dst/Lasp1/Plec	19
CC	GO:0036128	CatSper complex	5/1056	12/28886	4.13305e-05	0.000319163	Catsperg2/Catsper3/Catsper4/Catsper1/Hspa2	5
CC	GO:0030286	dynein complex	10/1056	58/28886	4.32439e-05	0.000324913	Dnai4/Dnah1/Dync2h1/Dnali1/Dnai1/Dync2li1/Ccdc65/Dnah8/Dync1li2/Cfap70	10
CC	GO:0032153	cell division site	10/1056	58/28886	4.32439e-05	0.000324913	Pkn1/Mylk/Septin9/Pkn2/Septin10/Anln/Septin14/Zfyve19/Lima1/Septin5	10
CC	GO:0015030	Cajal body	8/1056	38/28886	5.7198e-05	0.000424028	Ice1/Hnrnpa2b1/Coil/Ak6/Prpf3/Habp4/Srrm2/Zc3h8	8
CC	GO:0032587	ruffle membrane	11/1056	73/28886	6.6109e-05	0.00048364	Cdkl5/Arhgef2/Mtss2/C2cd5/Epb41l5/Appl2/Twf1/Plekho1/Apc/Spata13/Psd3	11
CC	GO:0010494	cytoplasmic stress granule	11/1056	74/28886	7.51151e-05	0.000542389	D1Pas1/Kpna2/Rock1/Vcp/Nufip2/Ddx3x/Rptor/Habp4/Atxn2/Hnrnpk/Pum1	11
CC	GO:0000794	condensed nuclear chromosome	15/1056	129/28886	7.71886e-05	0.000543251	Ccnb1ip1/Stag3/H1f6/Brca1/Xlr3c/Mre11a/Topbp1/Sun2/Chmp1a/Tex12/Incenp/1700013H16Rik/Hspa2/Sycp3/Rsph1	15
CC	GO:0005884	actin filament	15/1056	129/28886	7.71886e-05	0.000543251	Pdlim4/Mark2/Specc1l/Specc1/Ehbp1/Lmod1/Gas2l1/Pdlim2/Vps11/Wasl/Twf1/Smtn/Tsc1/Cd2ap/Coro1a	15
CC	GO:0097546	ciliary base	8/1056	40/28886	8.4311e-05	0.000583848	Prkar2b/Traf3ip1/Ift88/Dnali1/Cluap1/Fank1/Mlf1/Spaca9	8
CC	GO:0000779	condensed chromosome, centromeric region	16/1056	145/28886	8.50571e-05	0.000583848	Ckap5/Cfdp1/Cenpc1/Kif2b/Ncapd2/Itgb3bp/Smc1a/Cenpv/Ppp1r12a/Incenp/Clasp1/Dync1li2/Apc/Pbrm1/Sycp3/Rassf2	16
CC	GO:0034451	centriolar satellite	13/1056	109/28886	0.000176144	0.00119434	Ccdc13/Frmd8/Cep131/Ccdc57/C2cd5/Cep55/Lrif1/Ssx2ip/Cep72/Cd2ap/Pcm1/Rab11fip5/Pdzd2	13
CC	GO:0071013	catalytic step 2 spliceosome	12/1056	95/28886	0.000179369	0.00120156	Hnrnpa2b1/Ddx5/Srsf1/Ddx41/Sf3b1/Cactin/Hnrnpm/Srrm1/Pnn/Hnrnpk/Srrm2/Prpf6	12
CC	GO:0005852	eukaryotic translation initiation factor 3 complex	5/1056	16/28886	0.000201716	0.00130412	D1Pas1/Eif3a/Ddx3x/Eif3b/Eif3h	5
CC	GO:0033391	chromatoid body	5/1056	16/28886	0.000201716	0.00130412	Marcks/Mael/Tdrd7/Tdrd1/Ddx4	5
CC	GO:0072687	meiotic spindle	5/1056	16/28886	0.000201716	0.00130412	Shcbp1l/Sirt2/Incenp/Hspa2/Rsph1	5
CC	GO:0000932	P-body	11/1056	83/28886	0.000215227	0.00137547	Zfp36l1/Top1/Edc4/Samd4b/Samd4/Edc3/Ajuba/Dcp2/Eif4enif1/Limd1/Pum1	11
CC	GO:0035371	microtubule plus-end	6/1056	25/28886	0.000229334	0.00144897	Ckap5/Nckap5l/Gas2l1/Cdk5rap2/Clip1/Dst	6
CC	GO:0045335	phagocytic vesicle	13/1056	113/28886	0.000252977	0.0015804	Vim/Rab12/Zyx/Uvrag/Appl2/Appl1/Zdhhc5/Cdc42ep4/Myo18a/Pikfyve/Rab11fip5/Rab23/Coro1a	13
CC	GO:0000792	heterochromatin	12/1056	101/28886	0.000320337	0.00197897	Dnmt3b/Hmga1/H1f4/Cenpc1/Uba1/Hells/Eme1/Sirt2/Incenp/Mbd3/Aldoa/Daxx	12
CC	GO:0032993	protein-DNA complex	16/1056	163/28886	0.00033156	0.00202579	Prm1/Prm2/Tnp1/Tnp2/H1f6/H1f4/Gtf2b/Top1/Terf2ip/H2bl1/Pold3/H1f3/Hnrnpk/Kdm5a/Npm1/Med1	16
CC	GO:0097431	mitotic spindle pole	7/1056	37/28886	0.00033693	0.00203623	Git1/Mapkbp1/Kif20b/Cdk5rap2/Gpsm2/Smc1a/Rmdn2	7
CC	GO:0005858	axonemal dynein complex	6/1056	27/28886	0.000360103	0.00215288	Dnai4/Dnah1/Dnai1/Ccdc65/Dnah8/Cfap70	6
CC	GO:0031941	filamentous actin	7/1056	38/28886	0.000400095	0.00236652	Pdlim4/Specc1l/Specc1/Ehbp1/Pdlim2/Smtn/Cd2ap	7
CC	GO:0000776	kinetochore	14/1056	135/28886	0.000439326	0.00254317	Ckap5/Cfdp1/Cenpc1/Kif2b/Itgb3bp/Smc1a/Cenpv/Ppp1r12a/Incenp/Clasp1/Dync1li2/Apc/Pbrm1/Rassf2	14
CC	GO:0030990	intraciliary transport particle	6/1056	28/28886	0.000444235	0.00254317	Traf3ip1/Ift88/Ift74/Wdr35/Cluap1/Kif17	6
CC	GO:0101031	chaperone complex	6/1056	28/28886	0.000444235	0.00254317	Hsp90ab1/Cct6a/Cct3/Tsc1/Bag3/Cct8l1	6
CC	GO:0030426	growth cone	18/1056	201/28886	0.000448256	0.00254317	Setx/Calm3/Hsp90ab1/Map1b/Cfl1/Cbl/Marcks/Stim1/Lmtk2/Cdkl5/Lrrk2/Ssh1/Tsc1/Ptk2b/Fscn3/Apc/Dpysl2/Ctnnd1	18
CC	GO:0097730	non-motile cilium	16/1056	168/28886	0.000464785	0.00261031	Map1b/Bsg/Kif3a/Myo7a/Tiam1/Ift88/Cdc14a/Lca5/Septin9/Spata7/Ttll5/Kif17/Iftap/Hyls1/Mlf1/Rpgr	16
CC	GO:0005923	bicellular tight junction	14/1056	136/28886	0.000473581	0.00262561	Tjp1/Tjp2/Micall2/Arhgef2/Wnk4/Wnk3/Tbcd/Synpo/Mpdz/Pard3b/Magi3/Vapa/Apc/Ctnnd1	14
CC	GO:0031588	nucleotide-activated protein kinase complex	4/1056	11/28886	0.000476954	0.00262561	Prkab2/Prkag2/Prkar1a/Prkar2a	4
CC	GO:0030667	secretory granule membrane	11/1056	91/28886	0.000484307	0.00263995	Itpr1/Bsg/Slc2a3/Ccdc136/Ift88/Usp8/Scamp1/Tmem190/Izumo1/Eqtn/Trip11	11
CC	GO:0030863	cortical cytoskeleton	13/1056	122/28886	0.000535683	0.0028893	Sptan1/Cfl1/Capzb/Capza3/Mtss2/Anln/Pdlim2/Wasl/Dstn/Clasp1/Coro1a/Lasp1/Sptbn1	13
CC	GO:0031253	cell projection membrane	24/1056	312/28886	0.000540445	0.0028893	Gpi1/Ace/Hsp90ab1/Cdkl5/Arhgef2/Atp7a/Mtss2/C2cd5/Epb41l5/Slc39a6/Appl2/Twf1/Lima1/Plekho1/Fscn3/Slc22a21/Epb41l3/Slc22a5/Apc/Spata13/Eps15/Psd3/Sptbn1/Asap1	24
CC	GO:0000800	lateral element	5/1056	20/28886	0.000633891	0.00335661	Stag3/Brca1/Incenp/1700013H16Rik/Sycp3	5
CC	GO:0030427	site of polarized growth	18/1056	208/28886	0.00067249	0.0035274	Setx/Calm3/Hsp90ab1/Map1b/Cfl1/Cbl/Marcks/Stim1/Lmtk2/Cdkl5/Lrrk2/Ssh1/Tsc1/Ptk2b/Fscn3/Apc/Dpysl2/Ctnnd1	18
CC	GO:0097542	ciliary tip	4/1056	12/28886	0.000694766	0.00361019	Traf3ip1/Cdkl5/Ift88/Cluap1	4
CC	GO:0001650	fibrillar center	14/1056	142/28886	0.000730579	0.00372696	Rgs22/Camk4/Eef1d/Top1/Malt1/Coil/Acaca/Specc1/Ptpn13/Samd4/Rai14/Cd2ap/Mllt1/Ncl	14
CC	GO:0005881	cytoplasmic microtubule	10/1056	81/28886	0.000730644	0.00372696	Arfgef2/Tuba1b/Togaram1/Ccsap/Clip1/Reep3/Clasp1/Saxo1/Apc/Spaca9	10
CC	GO:0098978	glutamatergic synapse	24/1056	319/28886	0.000738739	0.00373399	Dlgap4/Numb/Camk4/Prkar2b/Htt/Kpna2/Eef1d/Arhgap39/Tnik/Grin2c/Cdkl5/Lrrk2/Kpna1/Sh3gl1/Bcr/Synpo/Cadm1/Prkar1a/Tamalin/Prkar2a/Plekha5/Synj1/Iqsec1/Coro1a	24
CC	GO:0000781	chromosome, telomeric region	12/1056	111/28886	0.000760175	0.00380772	Setx/Hnrnpa2b1/Smg6/Mre11a/Slx4/Rif1/Sun2/Rad51ap1/Lrif1/Terf2ip/Upf1/Orc1	12
CC	GO:0005876	spindle microtubule	9/1056	68/28886	0.000801199	0.00393636	Calm3/Kif3a/Togaram1/Ccdc57/Ccsap/Csnk1d/Clasp1/Rmdn2/Parp4	9
CC	GO:0005769	early endosome	24/1056	321/28886	0.000805905	0.00393636	Uhrf1bp1l/Numb/Tom1/Gja1/Htt/Vps4a/Pdlim4/Igf2r/Lmtk2/Atp7a/Washc2/Picalm/Usp8/Inpp5f/Uvrag/Appl1/Vps11/Chmp1a/Ubxn6/Eqtn/Rabgef1/Pikfyve/Rab11fip5/Coro1a	24
CC	GO:0030992	intraciliary transport particle B	5/1056	21/28886	0.000807095	0.00393636	Traf3ip1/Ift88/Ift74/Cluap1/Kif17	5
CC	GO:0098685	Schaffer collateral - CA1 synapse	10/1056	83/28886	0.000886153	0.00428436	Itpr1/Capzb/Bcr/Synpo/Cadm1/Tamalin/Akap12/Synj1/Iqsec1/Baiap2	10
CC	GO:0030136	clathrin-coated vesicle	12/1056	114/28886	0.0009638	0.00456944	Numb/Htt/Igf2r/Pik3c2a/Atp7a/Picalm/Aftph/Inpp5f/Scamp1/Dennd1a/Necap2/Eps15	12
CC	GO:0005940	septin ring	4/1056	13/28886	0.000974601	0.00456944	Septin9/Septin10/Septin14/Septin5	4
CC	GO:0031105	septin complex	4/1056	13/28886	0.000974601	0.00456944	Septin9/Septin10/Septin14/Septin5	4
CC	GO:0045177	apical part of cell	32/1056	483/28886	0.000977992	0.00456944	Sipa1l3/Numb/Hsp90ab1/Gja1/Tjp1/Slc16a1/Pebp1/Tnik/Myo7a/Dync2h1/Umodl1/Slc9a1/Atp7a/Cfap126/Prkab2/Scrib/Dync2li1/Mpdz/Gpsm2/Pard3b/Afdn/Pcm1/Slc22a21/Slc2a5/Slc22a5/Fxyd1/Rapgef6/Reep6/Pdzd2/Lmo7/Exoc1/Plec	32
CC	GO:0043209	myelin sheath	18/1056	215/28886	0.000987	0.0045731	Tuba1b/Gpi1/Calm3/Gstm1/Sptan1/Canx/Pebp1/Cct3/Vcp/Ndrg1/Scrib/Dlat/Mpdz/Sirt2/Aldoa/Dpysl2/Hspa2/Plec	18
CC	GO:0034399	nuclear periphery	12/1056	115/28886	0.00104101	0.00478348	Ppig/Hnrnpa2b1/Lmntd2/Matr3/Chmp1a/Sf3b1/Smc1a/Hnrnpm/Srrm1/Ncor2/Lbr/Npm1	12
CC	GO:0005921	gap junction	6/1056	33/28886	0.00111776	0.00509406	Gja1/Des/Tjp1/Tjp2/Specc1l/Sgsm3	6
CC	GO:0005741	mitochondrial outer membrane	16/1056	184/28886	0.0012406	0.00560793	Hk1/Gja1/Pebp1/Vps13a/Lrrk2/Mff/Mtch2/Pi4kb/Lpin1/Tomm34/Spata19/Rab11fip5/Mtx1/1700034I23Rik/Vdac3/Plec	16
CC	GO:0030864	cortical actin cytoskeleton	10/1056	87/28886	0.00127887	0.00573428	Sptan1/Cfl1/Mtss2/Anln/Pdlim2/Wasl/Dstn/Coro1a/Lasp1/Sptbn1	10
CC	GO:0019867	outer membrane	17/1056	203/28886	0.00134215	0.00587604	Hk1/Gja1/Pebp1/Vps13a/Lrrk2/Mff/Mtch2/Pi4kb/Clmn/Lpin1/Tomm34/Spata19/Rab11fip5/Mtx1/1700034I23Rik/Vdac3/Plec	17
CC	GO:0031968	organelle outer membrane	17/1056	203/28886	0.00134215	0.00587604	Hk1/Gja1/Pebp1/Vps13a/Lrrk2/Mff/Mtch2/Pi4kb/Clmn/Lpin1/Tomm34/Spata19/Rab11fip5/Mtx1/1700034I23Rik/Vdac3/Plec	17
CC	GO:0044815	DNA packaging complex	9/1056	73/28886	0.00134219	0.00587604	Prm1/Prm2/Tnp1/Tnp2/H1f6/H1f4/Ncapd2/H2bl1/H1f3	9
CC	GO:0016363	nuclear matrix	10/1056	89/28886	0.00152269	0.00661417	Ppig/Hnrnpa2b1/Matr3/Chmp1a/Sf3b1/Smc1a/Hnrnpm/Srrm1/Ncor2/Npm1	10
CC	GO:0005776	autophagosome	9/1056	75/28886	0.00162756	0.00701491	Fth1/Rab12/Htt/Lrrk2/Prkd1/Plekhm1/Uvrag/Stx17/Rab23	9
CC	GO:0032156	septin cytoskeleton	4/1056	15/28886	0.00175501	0.00750602	Septin9/Septin10/Septin14/Septin5	4
CC	GO:0016327	apicolateral plasma membrane	5/1056	25/28886	0.00186678	0.00792311	Krt8/Tjp1/Mtcl1/Mpdz/Ctnnd1	5
CC	GO:0032391	photoreceptor connecting cilium	7/1056	49/28886	0.00192255	0.008098	Kif3a/Myo7a/Ift88/Lca5/Spata7/Kif17/Rpgr	7
CC	GO:0031256	leading edge membrane	14/1056	158/28886	0.00204416	0.00854549	Cdkl5/Arhgef2/Mtss2/C2cd5/Epb41l5/Slc39a6/Appl2/Twf1/Plekho1/Epb41l3/Apc/Spata13/Psd3/Sptbn1	14
CC	GO:0002102	podosome	5/1056	26/28886	0.00224245	0.00930448	Sh3pxd2a/Arhgef2/Kif9/Bin2/Asap1	5
CC	GO:0033270	paranode region of axon	4/1056	16/28886	0.00227277	0.00936044	Sptan1/Sirt2/Epb41l3/Kif13b	4
CC	GO:0098793	presynapse	31/1056	489/28886	0.00230452	0.00942143	Ppfibp2/Calm3/Marcks/Rab12/Htt/Pebp1/Cdk16/Kctd16/Lrrk2/Ncoa2/Ctnna2/Sh3gl1/Git1/Picalm/Scrib/Scamp1/Cadm1/Vps11/Itsn1/Mtmr2/Septin5/Madd/Apc/Ppfia1/Synj1/Kcnj6/Dpysl2/Hnrnpk/Vdac3/Baiap2/Wdr7	31
CC	GO:0032154	cleavage furrow	6/1056	38/28886	0.00238597	0.00968321	Pkn1/Mylk/Pkn2/Zfyve19/Lima1/Septin5	6
CC	GO:0099738	cell cortex region	7/1056	51/28886	0.00243286	0.00980194	Epb41l2/Mark2/Ctnna2/Phldb1/Anln/Gpsm2/Clasp1	7
CC	GO:0000786	nucleosome	8/1056	65/28886	0.00247739	0.00990957	Prm1/Prm2/Tnp1/Tnp2/H1f6/H1f4/H2bl1/H1f3	8
CC	GO:0014704	intercalated disc	8/1056	66/28886	0.00273053	0.0108441	Sptan1/Gja1/Des/Tjp1/Capzb/Slc9a1/Fxyd1/Dst	8
CC	GO:0030135	coated vesicle	16/1056	200/28886	0.00290632	0.0114604	Sec22b/Numb/Htt/Igf2r/Pik3c2a/Atp7a/Picalm/Aftph/Inpp5f/Scamp1/Dennd1a/Stx17/Necap2/Sec16a/Eps15/Pacs1	16
CC	GO:0030133	transport vesicle	22/1056	315/28886	0.00303424	0.0118805	Sec22b/Calm3/Rab12/Pebp1/Cdk16/Igf2r/Lrrk2/Atp7a/Picalm/Aftph/Cnst/Scamp1/Cadm1/Rab3il1/Scamp2/Mtmr2/Septin5/Madd/Sec16a/Apc/Vdac3/Wdr7	22
CC	GO:0032839	dendrite cytoplasm	5/1056	28/28886	0.00315417	0.0122638	Canx/Cdkl5/Lrrk2/Zc3h14/Baiap2	5
CC	GO:0044232	organelle membrane contact site	6/1056	41/28886	0.00354197	0.0136759	Canx/Tmcc1/Pik3r4/Gramd1a/Clcc1/Stx17	6
CC	GO:0005770	late endosome	18/1056	242/28886	0.00362139	0.0138862	Gja1/Htt/Vps4a/Igf2r/Lrrk2/Atp7a/Exoc8/Snx14/Uvrag/Pik3r4/Vps11/Chmp1a/Ubxn6/Lamtor1/Chmp5/Prkar1a/Pikfyve/Dync1li2	18
CC	GO:0005802	trans-Golgi network	18/1056	246/28886	0.00429677	0.0163631	Arfgef2/Arfgef1/Igf2r/Lrrk2/Pik3c2a/Ift88/Prkd1/Atp7a/Aftph/Cnst/Scamp1/Cby1/Ccdc91/Pifo/Scamp2/Myo18a/Lrba/Atxn2	18
CC	GO:0005832	chaperonin-containing T-complex	3/1056	10/28886	0.00482078	0.0181105	Cct6a/Cct3/Cct8l1	3
CC	GO:0120103	centriolar subdistal appendage	3/1056	10/28886	0.00482078	0.0181105	Odf2/Cep170/Cep128	3
CC	GO:0150034	distal axon	24/1056	371/28886	0.00530719	0.019804	Setx/Calm3/Hsp90ab1/Map1b/Cfl1/Cbl/Marcks/Pebp1/Stim1/Lmtk2/Cdkl5/Lrrk2/Git1/Brsk2/Ssh1/Tsc1/Ptk2b/Fscn3/Itsn1/Septin5/Apc/Dpysl2/Ctnnd1/Hnrnpk	24
CC	GO:0005637	nuclear inner membrane	6/1056	45/28886	0.00567204	0.0210244	Dpy19l2/Itpr1/Sun2/Lemd3/Lbr/Tmpo	6
CC	GO:0030897	HOPS complex	3/1056	11/28886	0.00644972	0.0234382	Hook1/Vps11/Stx17	3
CC	GO:0060091	kinocilium	3/1056	11/28886	0.00644972	0.0234382	Tiam1/Ift88/Cdc14a	3
CC	GO:0097732	9+2 non-motile cilium	3/1056	11/28886	0.00644972	0.0234382	Tiam1/Ift88/Cdc14a	3
CC	GO:0005844	polysome	8/1056	77/28886	0.00704974	0.0254523	Vim/Rpl6/Nufip2/Eif3h/Gm382/Atxn2/Eef2/Ybx2	8
CC	GO:0042383	sarcolemma	13/1056	165/28886	0.00777638	0.0277754	Krt8/Bsg/Des/Adcy5/Slc9a1/Atp2b4/Flnc/Slc2a5/Fxyd1/Prkar2a/Ahnak/Dst/Plec	13
CC	GO:0030118	clathrin coat	6/1056	48/28886	0.0077931	0.0277754	Igf2r/Picalm/Aftph/Necap2/Synj1/Eps15	6
CC	GO:0016234	inclusion body	8/1056	79/28886	0.00820374	0.0290527	Hsp90ab1/Htt/Lrrk2/Picalm/Atxn3/Ranbp2/Eps15/Eef2	8
CC	GO:0036157	outer dynein arm	3/1056	12/28886	0.00836803	0.029447	Dnai1/Dnah8/Cfap70	3
CC	GO:0000795	synaptonemal complex	9/1056	96/28886	0.00854684	0.0297003	Ccnb1ip1/Stag3/Brca1/Xlr3c/Tex12/Incenp/1700013H16Rik/Hspa2/Sycp3	9
CC	GO:0099086	synaptonemal structure	9/1056	96/28886	0.00854684	0.0297003	Ccnb1ip1/Stag3/Brca1/Xlr3c/Tex12/Incenp/1700013H16Rik/Hspa2/Sycp3	9
CC	GO:0016328	lateral plasma membrane	7/1056	64/28886	0.00868326	0.0299869	Sptan1/Gja1/Slc16a1/Mark2/Mtcl1/Tbcd/Apc	7
CC	GO:0097731	9+0 non-motile cilium	11/1056	131/28886	0.00874328	0.0300078	Map1b/Bsg/Kif3a/Myo7a/Ift88/Lca5/Spata7/Ttll5/Kif17/Iftap/Rpgr	11
CC	GO:0030532	small nuclear ribonucleoprotein complex	7/1056	66/28886	0.0102274	0.034886	Arfgef1/Larp7/U2surp/Htatsf1/Prpf3/Sf3b1/Prpf6	7
CC	GO:0005916	fascia adherens	3/1056	13/28886	0.0105861	0.0356718	Sptan1/Gja1/Des	3
CC	GO:0044754	autolysosome	3/1056	13/28886	0.0105861	0.0356718	Fth1/Lrrk2/Plekhm1	3
CC	GO:0035861	site of double-strand break	7/1056	67/28886	0.0110702	0.0370784	Vcp/Wdr70/Mre11a/Rif1/Rbbp8/Ufl1/Timeless	7
CC	GO:0010008	endosome membrane	18/1056	275/28886	0.0129098	0.0429811	Rab12/Vps4a/Uba1/Igf2r/Arhgap1/Vps13a/Ndrg1/Atp7a/Usp8/Scamp1/Appl2/Appl1/Chmp1a/Ubxn6/Lamtor1/Scamp2/Pikfyve/Rab23	18
CC	GO:0038201	TOR complex	3/1056	14/28886	0.0131118	0.0433937	Rictor/Rptor/Akt1s1	3
CC	GO:0005891	voltage-gated calcium channel complex	5/1056	39/28886	0.0132891	0.0437205	Catsperg2/Catsper3/Catsper4/Catsper1/Hspa2	5
CC	GO:0055037	recycling endosome	12/1056	158/28886	0.0135076	0.0441777	Arfgef2/Rab12/Ran/Pdlim4/Tnik/Micall2/Lmtk2/Ndrg1/Inpp5f/Scamp1/Scamp2/Rab11fip5	12
CC	GO:0005905	clathrin-coated pit	7/1056	70/28886	0.0138998	0.0451946	Numb/Picalm/Inpp5f/Sh3bp4/Itsn1/Synj1/Eps15	7
CC	GO:0005811	lipid droplet	9/1056	105/28886	0.0148607	0.0480379	Vcp/Vps13a/Hspa4/Atg2b/Plin1/Sccpdh/Plin3/Tsc1/Lipe	9
