# Supplementary material for: STK33 Phosphorylates Fibrous Sheath Protein AKAP3/4 to Regulate Sperm Flagella Assembly in Spermiogenesis
Source: Mol Cell Proteomics. 2023 May 3;22(6):100564. doi: 10.1016/j.mcpro.2023.100564 (PMC10245119; doi:10.1016/j.mcpro.2023.100564)
Supplement: Table S3 [file mmc3.xlsx]

## Sheet: differential phosphosites
Table S3. Up-regulated phosphosites identified by LC-MS/MS using Stk33 kinase by in vitro kinase assay.
Uniprot ID	Gene Symbol	Gene name	ENTREZID gene ID	ENSEMBL gene ID	Multiplicity	Localization prob	Score	Position	Charge	m/z	Modifications	Amino acid	Sequence window	Phospho STY O18 Probabilities	STK33 KD_1	STK33 KD_2	STK33 KD_3	STK33_1	STK33_2	STK33_3	FC(STK33/STK33 KD)	p value(Student's T-test)	Diff
A0A023T778	Magohb	mago homolog B, exon junction complex core component	66441	ENSMUSG00000030188	___1	0.999985	100.4	40	3	596.598	Phospho(STY-O18)	S	EFEFRPDGKLRYANNSNYKNDVMIRKEAYVH	YANNS(1)NYKNDVMIR	0	0	0	19798000	33502000	27719000	81019001	0.00244435	Up_regulated
A0A075B6A3	Igha	immunoglobulin heavy constant alpha	238447	ENSMUSG00000095079	___1	1	105.17	7	2	685.859	Phospho(STY-O18)	T	_________XSARNPTIYPLTLPRALSSDPV	NPT(1)IYPLTLPR	0	0	0	8325200	5786600	6208800	20320601	0.000993543	Up_regulated
A0A087WNP6	Cdv3	carnitine deficiency-associated gene expressed in ventricle 3	321022	ENSMUSG00000032803	___1	0.994873	108.69	216	3	869.418	Phospho(STY-O18)	T	TTRKTPQGPPEIYSDTQFPSLQSTAKHVESR	KTPQGPPEIYS(0.005)DT(0.995)QFPSLQSTAK	0	0	0	32696000	39648000	45394000	117738001	0.000433749	Up_regulated
A0A087WP81	Uchl5	ubiquitin carboxyl-terminal esterase L5	56207	ENSMUSG00000018189	___1	1	110.47	100	2	522.736	Phospho(STY-O18)	S	GLALSNSDVIRQVHNSFARQQMFEFDTKTPA	QVHNS(1)FAR	0	0	0	33872000	72982000	39639000	146493001	0.0160509	Up_regulated
A0A087WP83	Hdlbp	high density lipoprotein (HDL) binding protein	110611	ENSMUSG00000034088	___1	0.9997	133.66	74	2	905.96	Phospho(STY-O18)	S	EPAGAWSNKIRPIKASVITQVFHVPLEERKY	AS(1)VITQVFHVPLEER	0	0	0	3628000	7252800	4129200	15010001	0.0115816	Up_regulated
A0A087WPI4	Ccnyl1	cyclin Y-like 1	227210	ENSMUSG00000070871	___1	1	189.04	23	1	952.477	Phospho(STY-O18)	S	ESNPSDHPRASTIFLSKSQTDVREKRKSNHL	ASTIFLS(1)K	0	0	0	21310000	18541000	14629000	54480001	0.000722518	Up_regulated
A0A087WPM5	Cops8	COP9 signalosome subunit 8	108679	ENSMUSG00000034432	___1	0.99976	130.27	70	2	722.365	Phospho(STY-O18)	S	RMVLPRKPASGTLDVSLNRFIPLSEP_____	KPASGTLDVS(1)LNR	0	0	0	22600000	23608000	20293000	66501001	2.27301e-05	Up_regulated
A0A087WQ34	Morf4l1	mortality factor 4 like 1	21761;627352	ENSMUSG00000062270	___1	1	151.07	47	2	700.806	Phospho(STY-O18)	S	KVAIKDKQVKYFIHYSGWNKNAVRPRRSEKS	YFIHYS(1)GWNK	0	0	0	11985000	19275000	14180000	45440001	0.0021748	Up_regulated
A0A087WQ55	Ilkap	integrin-linked kinase-associated serine/threonine phosphatase 2C	67444	ENSMUSG00000026309	___1	0.999547	85.958	96	2	504.263	Phospho(STY-O18)	S	NGGEELVEKKVCKASSVIFGLKGYVAERKGE	ASS(1)VIFGLK	0	0	0	7293100	7445400	7982000	22720501	3.45743e-06	Up_regulated
A0A087WQ95	Clasp1	CLIP associating protein 1	76707	ENSMUSG00000064302	___1	0.82848	148.29	1348	3	733.672	Phospho(STY-O18)	S	EVVRAAEEAASTLASSIHPEQCIKVLCPIIQ	AAEEAASTLAS(0.172)S(0.828)IHPEQCIK	0	0	0	43218000	52171000	40569000	135958001	0.00020756	Up_regulated
A0A087WQ95	Clasp1	CLIP associating protein 1	76707	ENSMUSG00000064302	___1	0.999739	156.5	515	3	566.574	Phospho(STY-O18)	S	SEARIEARKCYWGFHSHFSREAEHLYHTLES	KCYWGFHS(1)HFSR	0	0	0	7177900	11823000	10207000	29207901	0.00202323	Up_regulated
A0A087WQA0	Bclaf1	BCL2-associated transcription factor 1	72567	ENSMUSG00000037608	___1	1	160.65	576	2	691.395	Phospho(STY-O18)	S	ASLTKDRLLASTLVHSVKKEQEFRSIFDHIK	LLASTLVHS(1)VKK	0	0	0	26257000	22511000	19912000	68680001	0.000240759	Up_regulated
A0A087WQA0	Bclaf1	BCL2-associated transcription factor 1	72567	ENSMUSG00000037608	___1	0.984177	168.64	571	2	627.348	Phospho(STY-O18)	S	DSNRPASLTKDRLLASTLVHSVKKEQEFRSI	LLAS(0.984)T(0.016)LVHSVK	0	0	0	17974000	15572000	17196000	50742001	1.81651e-05	Up_regulated
A0A087WQA0	Bclaf1	BCL2-associated transcription factor 1	72567	ENSMUSG00000037608	___1	0.943036	93.226	216	2	1040.46	Phospho(STY-O18)	S	EFNKSATSGDIWPGLSAYDNSPRSPHSPSPI	SATSGDIWPGLS(0.943)AY(0.029)DNS(0.028)PR	0	0	0	5702300	10048000	4686100	20436401	0.0143433	Up_regulated
A0A087WQA0	Bclaf1	BCL2-associated transcription factor 1	72567	ENSMUSG00000037608	___1	0.874929	168.64	572	2	627.348	Phospho(STY-O18)	T	SNRPASLTKDRLLASTLVHSVKKEQEFRSIF	LLAS(0.124)T(0.875)LVHS(0.001)VK	0	0	0	17974000	15572000	17196000	50742001	1.81651e-05	Up_regulated
A0A087WQD8	Traf3ip1	TRAF3 interacting protein 1	74019	ENSMUSG00000034292	___1	1	144.57	647	2	615.29	Phospho(STY-O18)	S	ANILKNEEKIQKMVHSINLSSRR________	MVHS(1)INLSSR	0	0	0	33451000	37181000	12043000	82675001	0.0244795	Up_regulated
A0A087WQD8	Traf3ip1	TRAF3 interacting protein 1	74019	ENSMUSG00000034292	___1	1	140.24	533	2	583.779	Phospho(STY-O18)	S	QSLKPGEKERSLIFESAWKKEKDIVSKEIEK	SLIFES(1)AWK	0	0	0	20488000	28167000	22306000	70961001	0.000518678	Up_regulated
A0A087WQH5	Fam135a	family with sequence similarity 135, member A	68187	ENSMUSG00000026153	___1	0.999092	78.264	143	2	517.729	Phospho(STY-O18)	S	NALQLISSRTLKLHYSICRGLHHHANVMFDY	LHY(0.001)S(0.999)ICR	0	0	0	7892600	21854000	8920500	38667101	0.0455079	Up_regulated
A0A087WQN7	Xrn1	5'-3' exoribonuclease 1	24127	ENSMUSG00000032410	___1	1	135.81	831	2	767.919	Phospho(STY-O18)	T	LEKQWSKQILPFVYQTIVKDIRAFDSRFSNI	QILPFVYQT(1)IVK	0	0	0	12158000	17662000	12197000	42017001	0.00156042	Up_regulated
A0A087WQU0	Ralgps2	Ral GEF with PH domain and SH3 binding motif 2	78255	ENSMUSG00000026594	___1	0.997625	96.64	429	2	614.809	Phospho(STY-O18)	S	EETSWPAFERNRLYHSLGPVTRVPRNGYRSH	LY(0.001)HS(0.998)LGPVT(0.001)R	0	0	0	36331000	29955000	27812000	94098001	0.000254203	Up_regulated
A0A087WR37	Dnajb2	DnaJ heat shock protein family (Hsp40) member B2	56812	ENSMUSG00000026203	___1	0.9931	101.93	3	2	727.335	Acetyl (Protein N-term),Phospho(STY-O18)	S	_____________MASYYEILDVPRSASPDD	AS(0.993)Y(0.006)Y(0.001)EILDVPR	0	0	0	1850300	4317000	2978700	9146001	0.0128862	Up_regulated
A0A087WR38	Ndufa10	NADH:ubiquinone oxidoreductase subunit A10	67273	ENSMUSG00000026260	___1	1	160.16	56	1	1209.57	Phospho(STY-O18)	S	SNDGNSYRLQSWLYASRLLQYADALEHLLST	LQSWLYAS(1)R	0	0	0	718670016	1239000064	769020032	2726690113	0.00537908	Up_regulated
A0A087WR70	Sgk3	serum/glucocorticoid regulated kinase 3	170755	ENSMUSG00000025915	___1	0.999981	109.67	60	3	568.947	Phospho(STY-O18)	S	WFVFRRYAEFDKLYNSLKKQFPAMALKIPAK	YAEFDKLYNS(1)LKK	0	0	0	7448000	10199000	6898200	24545201	0.00131568	Up_regulated
A0A087WR90	Abi2	abl-interactor 2	329165	ENSMUSG00000026782	___1	0.999645	146.59	22	2	785.868	Phospho(STY-O18)	S	LLEEEIPGGRRALFDSYTNLERVADYCENNY	RALFDS(1)YTNLER	0	0	0	17761000	27016000	19284000	64061001	0.00173147	Up_regulated
A0A087WR97	Tardbp	TAR DNA binding protein	230908	ENSMUSG00000041459	___1	1	176.95	157	2	615.769	Phospho(STY-O18)	T	GHSKGFGFVRFTEYETQVKVMSQRHMIDGRW	FTEYET(1)QVK	0	0	0	33695000	44348000	40024000	118067001	0.000219869	Up_regulated
A0A087WR97	Tardbp	TAR DNA binding protein	230908	ENSMUSG00000041459	___1	1	171.95	197	2	669.328	Phospho(STY-O18)	S	VAQSLCGEDLIIKGISVHISNAEPKHNSNRQ	GIS(1)VHISNAEPK	0	0	0	23680000	22616000	19985000	66281001	3.60269e-05	Up_regulated
A0A087WS80	Farsb	phenylalanyl-tRNA synthetase, beta subunit	23874	ENSMUSG00000026245	___1	1	238.83	171	2	814.865	Phospho(STY-O18)	S	AAVLRNIKFTKDRYDSFIELQEKLHQNICRK	DRYDS(1)FIELQEK	0	0	0	67528000	118540000	88534000	274602001	0.003475	Up_regulated
A0A087WSD2	Ms4a14	membrane-spanning 4-domains, subfamily A, member 14	383435	ENSMUSG00000099398	___1	0.893326	120.66	1036	2	1020.44	Phospho(STY-O18)	S	DNWETQSFQFTEKSCSFWSTPSWQPISQRSQ	S(0.107)CS(0.893)FWSTPSWQPISQR	0	0	0	11715000	18960000	15424000	46099001	0.00182809	Up_regulated
A0A087WSG3	Gm28269	predicted gene 28269	100043180	ENSMUSG00000101818	___1	1	118.71	67	2	457.758	Phospho(STY-O18)	S	HIPFVPLSINRILLASGVRRGPGKKQASVKT	ILLAS(1)GVR	0	0	0	13425000	8156200	11733000	33314201	0.0020243	Up_regulated
A0A087WSI8	Acad11	acyl-Coenzyme A dehydrogenase family, member 11	102632	ENSMUSG00000090150	___1	1	211.79	45	2	568.79	Phospho(STY-O18)	T	HLPGFGSDSRAVLTVTQYRSGQSNPTFFLQK	AVLTVT(1)QYR	0	0	0	38202000	46265000	53086000	137553001	0.000438755	Up_regulated
A0A087WSP0	Dst	dystonin	13518	ENSMUSG00000026131	___1	1	150.1	2334	2	591.283	Phospho(STY-O18)	S	CDWIDQAIVKSTQYQSLLRSLSGTLTELDDK	STQYQS(1)LLR	0	0	0	14906000	17911000	11954000	44771001	0.000970335	Up_regulated
A0A087WSS1	Relch	RAB11 binding and LisH domain, coiled-coil and HEAT repeat containing	227446	ENSMUSG00000026319	___1	1	181.51	471	2	866.917	Phospho(STY-O18)	S	QPNRKLSPAFHQALLSFCRMSADSRLGSEVS	LSPAFHQALLS(1)FCR	0	0	0	35592000	50964000	26219000	112775001	0.00646397	Up_regulated
A0A087WSS1	Relch	RAB11 binding and LisH domain, coiled-coil and HEAT repeat containing	227446	ENSMUSG00000026319	___1	1	161.67	974	2	586.788	Phospho(STY-O18)	T	TAARMFELLVKGVNETLVAQRVVPALITLSS	GVNET(1)LVAQR	0	0	0	11754000	16920000	9616700	38290701	0.00416071	Up_regulated
A0A087WSS1	Relch	RAB11 binding and LisH domain, coiled-coil and HEAT repeat containing	227446	ENSMUSG00000026319	___1	0.957674	136.02	1134	3	761.354	Phospho(STY-O18)	S	TDMEHLSPEHEVILSSMIKECEQKVENKTVQ	TDMEHLSPEHEVILS(0.042)S(0.958)MIK	0	0	0	17592000	23635000	19829000	61056001	0.000322278	Up_regulated
A0A087WST8	Gml2	glycosylphosphatidylinositol anchored molecule like 2	15202	ENSMUSG00000068600	___1	1	117.14	48	2	607.276	Phospho(STY-O18)	T	GGLDNAIEPRWSPVLTCHKCYISNTFSCPKL	WSPVLT(1)CHK	0	0	0	297760000	338310016	67825000	703895017	0.0495184	Up_regulated
A0A087WST8	Gml2	glycosylphosphatidylinositol anchored molecule like 2	15202	ENSMUSG00000068600	___1	0.961365	121.02	57	2	731.792	Phospho(STY-O18)	T	RWSPVLTCHKCYISNTFSCPKLSECPSNLRR	CYIS(0.012)NT(0.961)FS(0.027)CPK	0	0	0	9481600	10942000	13214000	33637601	0.000496398	Up_regulated
A0A0A0MQ80	Spata5	spermatogenesis associated 5	57815	ENSMUSG00000027722	___1	1	109.14	359	2	812.887	Phospho(STY-O18)	S	DSQFKVTYDMIGGLNSQLKAIREIIELPLKQ	VTYDMIGGLNS(1)QLK	0	0	0	5358300	7984300	7282000	20624601	0.000936616	Up_regulated
A0A0A0MQ80	Spata5	spermatogenesis associated 5	57815	ENSMUSG00000027722	___1	0.999768	89.358	64	2	894.94	Phospho(STY-O18)	S	NFLEKDGKVPKTFQNSLVHLGLNTMKSANIC	TFQNS(1)LVHLGLNTMK	0	0	0	6357300	9365600	4387500	20110401	0.00979796	Up_regulated
A0A0A0MQC9	Lsm12	LSM12 homolog	268490	ENSMUSG00000020922	___1	0.987725	150.91	13	2	970.418	Acetyl (Protein N-term),Phospho(STY-O18)	S	___MAAPPGEYFSVGSQVSCRTCQEQRLQGE	AAPPGEYFS(0.002)VGS(0.988)QVS(0.011)CR	0	0	0	31723000	43727000	35190000	110640001	0.000493734	Up_regulated
A0A0A0MQD1	Tdrd7	tudor domain containing 7	100121	ENSMUSG00000035517	___1	0.993213	119.46	687	2	1050.94	Phospho(STY-O18)	T	AMYTNVKVTNICSDGTLYCQVPCKGLNKLND	VTNICS(0.007)DGT(0.993)LYCQVPCK	0	0	0	14768000	19450000	21263000	55481001	0.000669417	Up_regulated
A0A0A0MQD1	Tdrd7	tudor domain containing 7	100121	ENSMUSG00000035517	___1	0.99917	132.56	592	2	637.779	Phospho(STY-O18)	S	EKSKAYRLNPRFCSLSFQATKCKLAGLEVLN	FCSLS(0.999)FQAT(0.001)K	0	0	0	49095000	65487000	66027000	180609001	0.000411641	Up_regulated
A0A0A0MQD1	Tdrd7	tudor domain containing 7	100121	ENSMUSG00000035517	___1	1	188.9	872	2	882.913	Phospho(STY-O18)	S	ITNADLWKHQKDVFLSAVSTAASSPGNRNGG	DVFLS(1)AVSTAASSPGNR	0	0	0	24852000	26492000	16726000	68070001	0.00167826	Up_regulated
A0A0A0MQD1	Tdrd7	tudor domain containing 7	100121	ENSMUSG00000035517	___1	0.998277	112.3	166	2	927.942	Phospho(STY-O18)	S	KPKATLRQPGFASDYSISRKPNSALLRDRGS	ATLRQPGFAS(0.001)DYS(0.998)IS(0.001)R	0	0	0	16564000	18169000	16791000	51524001	4.33613e-06	Up_regulated
A0A0A0MQD1	Tdrd7	tudor domain containing 7	100121	ENSMUSG00000035517	___1	1	200.16	380	2	683.327	Phospho(STY-O18)	S	KVAELLGKYSSGLWASALPKAFEDMYKVKFP	YSSGLWAS(1)ALPK	0	0	0	315649984	498000000	423830016	1237480001	0.00146388	Up_regulated
A0A0A0MQD1	Tdrd7	tudor domain containing 7	100121	ENSMUSG00000035517	___1	0.999303	89.403	590	2	637.779	Phospho(STY-O18)	S	NIEKSKAYRLNPRFCSLSFQATKCKLAGLEV	FCS(0.999)LS(0.001)FQATK	0	0	0	5870100	6164500	6115100	18149701	3.06992e-07	Up_regulated
A0A0A0MQD1	Tdrd7	tudor domain containing 7	100121	ENSMUSG00000035517	___1	0.986195	133.48	223	2	758.862	Phospho(STY-O18)	T	NSRFSPKSSLPASFQTHISRACPTEVNDNLN	SSLPASFQT(0.986)HIS(0.014)R	0	0	0	20703000	19485000	20288000	60476001	5.92264e-07	Up_regulated
A0A0A0MQD1	Tdrd7	tudor domain containing 7	100121	ENSMUSG00000035517	___1	0.981193	99.404	375	2	683.327	Phospho(STY-O18)	S	PDVKEKVAELLGKYSSGLWASALPKAFEDMY	YS(0.018)S(0.981)GLWASALPK	0	0	0	29972000	63313000	28887000	122172001	0.022672	Up_regulated
A0A0A0MQF6	Gapdh	glyceraldehyde-3-phosphate dehydrogenase	100042025;14433	ENSMUSG00000057666	___1	0.999999	152.99	336	2	933.392	Phospho(STY-O18)	S	AGAGIALNDNFVKLISWYDNEYGYSNRVVDL	LIS(1)WYDNEYGYSNR	0	0	0	43421000	100210000	46937000	190568001	0.0258736	Up_regulated
A0A0A0MQF6	Gapdh	glyceraldehyde-3-phosphate dehydrogenase	100042025;14433	ENSMUSG00000057666	___1	0.999999	176.33	265	2	821.898	Phospho(STY-O18)	S	GKLTGMAFRVPTPNVSVVDLTCRLEKPAKYD	VPTPNVS(1)VVDLTCR	0	0	0	1043100032	1679699968	1041299968	3764099969	0.0041175	Up_regulated
A0A0A0MQF6	Gapdh	glyceraldehyde-3-phosphate dehydrogenase	100042025;14433	ENSMUSG00000057666	___1	0.999723	105.31	270	2	821.898	Phospho(STY-O18)	T	MAFRVPTPNVSVVDLTCRLEKPAKYDDIKKV	VPTPNVSVVDLT(1)CR	0	0	0	11367000	13582000	5798100	30747101	0.0114551	Up_regulated
A0A0A0MQF6	Gapdh	glyceraldehyde-3-phosphate dehydrogenase	100042025;14433	ENSMUSG00000057666	___1	1	193.06	345	2	933.392	Phospho(STY-O18)	S	NFVKLISWYDNEYGYSNRVVDLMAYMASKE_	LISWYDNEYGYS(1)NR	0	0	0	40529000	95919000	53676000	190124001	0.0192213	Up_regulated
A0A0A0MQF6	Gapdh	glyceraldehyde-3-phosphate dehydrogenase	100042025;14433	ENSMUSG00000057666	___1	0.999999	244.64	175	2	953.445	Phospho(STY-O18)	S	NHEKYDNSLKIVSNASCTTNCLAPLAKVIHD	IVSNAS(1)CTTNCLAPLAK	0	0	0	751470016	612259968	517080000	1880809985	0.000771675	Up_regulated
A0A0A0MQF6	Gapdh	glyceraldehyde-3-phosphate dehydrogenase	100042025;14433	ENSMUSG00000057666	___1	1	150.16	357	2	721.82	Phospho(STY-O18)	S	YGYSNRVVDLMAYMASKE_____________	VVDLMAYMAS(1)KE	0	0	0	10435000	4690000	3370700	18495701	0.0467268	Up_regulated
A0A0A0MQG2	Sptbn1	spectrin beta, non-erythrocytic 1	20742	ENSMUSG00000020315	___1	0.995992	171.93	1168	2	959.963	Phospho(STY-O18)	S	ELHKMWENRQNLLSQSHAYQQFLRDTKQAEA	QNLLS(0.004)QS(0.996)HAYQQFLR	0	0	0	18628000	22269000	23760000	64657001	0.000145211	Up_regulated
A0A0A0MQJ8	Slc25a14	solute carrier family 25 (mitochondrial carrier, brain), member 14	20523	ENSMUSG00000031105	___1	0.999882	75.819	92	2	582.314	Phospho(STY-O18)	S	LRQASYGTIKIGIYQSLKRLFVERLEDETLL	IGIYQS(1)LKR	0	0	0	8273900	7965900	6613700	22853501	0.000116905	Up_regulated
A0A0A0MQM0	Eif5a	eukaryotic translation initiation factor 5A	276770	ENSMUSG00000078812	___1	0.967789	119.22	44	1	980.439	Phospho(STY-O18)	S	GFVVLKGRPCKIVEMSTSKTGKHGHAKVHLV	IVEMS(0.968)T(0.032)SK	0	0	0	31248000	42199000	36126000	109573001	0.000323033	Up_regulated
A0A0A6YW28	Usp4	ubiquitin specific peptidase 4 (proto-oncogene)	22258	ENSMUSG00000032612	___1	1	115.57	39	2	647.796	Phospho(STY-O18)	S	MGTTLQRGAQWYLIDSRWFKQWKKYVGFDSW	GAQWYLIDS(1)R	0	0	0	8111300	11901000	12732000	32744301	0.00154956	Up_regulated
A0A0A6YW80	Naa15	N(alpha)-acetyltransferase 15, NatA auxiliary subunit	74838	ENSMUSG00000063273	___1	1	217.12	235	2	771.357	Phospho(STY-O18)	T	PANMLERLKIYEEAWTKYPRGLVPRRLPLNF	IYEEAWT(1)KYPR	0	0	0	57686000	89358000	76798000	223842001	0.00126083	Up_regulated
A0A0A6YW80	Naa15	N(alpha)-acetyltransferase 15, NatA auxiliary subunit	74838	ENSMUSG00000063273	___1	1	172.61	668	2	596.758	Phospho(STY-O18)	S	SSHPWLHECMIRLFHSVCESKDLPETVRTVL	LFHS(1)VCESK	0	0	0	241640000	279640000	328180000	849460001	0.000348769	Up_regulated
A0A0A6YWI5	1700102P08Rik	RIKEN cDNA 1700102P08 gene	112418	ENSMUSG00000032611	___1	0.883436	206.18	109	2	731.853	Oxidation (M),Phospho(STY-O18)	S	PKRKPLTSKENVLMQSSILARDRQFWRAAGD	ENVLMQS(0.883)S(0.117)ILAR	0	0	0	47355000	57953000	41612000	146920001	0.000514155	Up_regulated
A0A0A6YWM5	Rab3gap2	RAB3 GTPase activating protein subunit 2	98732	ENSMUSG00000039318	___1	0.999968	201.08	1295	3	451.563	Phospho(STY-O18)	T	LLVLTGQRLAHALFHTQTKEGMELLARLPPT	LAHALFHT(1)QTK	0	0	0	17835000	35356000	34271000	87462001	0.006775	Up_regulated
A0A0A6YWQ9	Mael	maelstrom spermatogenic transposon silencer	98558	ENSMUSG00000040629	___1	0.915684	98.634	418	2	610.748	Phospho(STY-O18)	S	LSPYTPQKDGYKPFSSFS_____________	DGYKPFS(0.044)S(0.916)FS(0.04)	0	0	0	141660000	121140000	136180000	398980001	2.67743e-05	Up_regulated
A0A0A6YWQ9	Mael	maelstrom spermatogenic transposon silencer	98558	ENSMUSG00000040629	___1	0.999997	169.04	385	2	835.4	Phospho(STY-O18)	S	PHSSVRGRGITRLLESISNSSNNIHRFSSCE	LLES(1)ISNSSNNIHR	0	0	0	12873000	17150000	13124000	43147001	0.00048656	Up_regulated
A0A0A6YWQ9	Mael	maelstrom spermatogenic transposon silencer	98558	ENSMUSG00000040629	___1	0.999977	127.14	347	3	818.694	Phospho(STY-O18)	S	YQKLRVESPGFCHFNSYNQEQRSNTSTGYYP	LRVESPGFCHFNS(1)YNQEQR	0	0	0	54727000	59938000	50635000	165300001	3.36491e-05	Up_regulated
A0A0A6YX78	Car2	carbonic anhydrase 2	12349	ENSMUSG00000027562	___1	0.999306	78.655	8	2	565.228	Acetyl (Protein N-term),Phospho(STY-O18)	S	________MSHHWGYSKHNGPENWHKDFPIA	SHHWGY(0.001)S(0.999)K	0	0	0	5338400	11063000	5983600	22385001	0.0145905	Up_regulated
A0A0A6YXC8	Enah	ENAH actin regulator	13800	ENSMUSG00000022995	___1	1	188.28	25	2	639.283	Phospho(STY-O18)	S	IPKLRSSQGLRISEQSICQARAAVMVYDDAN	ISEQS(1)ICQAR	0	0	0	19325000	17309000	18517000	55151001	6.14345e-06	Up_regulated
A0A0A6YXC8	Enah	ENAH actin regulator	13800	ENSMUSG00000022995	___1	0.999999	301.59	96	2	833.363	Phospho(STY-O18)	T	NCAIPKGLKYNQATQTFHQWRDARQVYGLNF	YNQATQT(1)FHQWR	0	0	0	54609000	92745000	64728000	212082001	0.00344583	Up_regulated
A0A0A6YXX9-2	Catspere2	cation channel sperm associated auxiliary subunit epsilon 2;catsper channel auxiliary subunit epsilon 2	545391	ENSMUSG00000091476;ENSMUSG00000110948	___1	0.954869	179.39	32	2	921.902	Phospho(STY-O18)	S	CVSALWRYYINSQDYSIFSTRSSIKLEYEGN	YYINSQDYS(0.955)IFS(0.023)T(0.023)R	0	0	0	5813900	10953000	6023200	22790101	0.0106267	Up_regulated
A0A0A6YY72	Impdh2	inosine monophosphate dehydrogenase 2	23918	ENSMUSG00000062867	___1	1	114.02	270	3	589.632	Phospho(STY-O18)	S	IKVAQGVSGAVQDKGSIHKFVPYLIAGIQHS	VAQGVSGAVQDKGS(1)IHK	0	0	0	17710000	15064000	14051000	46825001	0.00013856	Up_regulated
A0A0B4J1E2	Snw1	SNW domain containing 1	66354	ENSMUSG00000021039	___1	1	261.63	446	2	691.314	Phospho(STY-O18)	S	NVYDQAWRGGKDMAQSIYRPSKNLDKDMYGD	DMAQS(1)IYRPSK	0	0	0	104170000	144020000	101780000	349970001	0.0010432	Up_regulated
A0A0B4J1F1	Stoml1	stomatin-like 1	69106	ENSMUSG00000032333	___1	1	82.543	155	2	722.371	Phospho(STY-O18)	S	SVGADVQFRIWDPVLSVMAVKDLNTATRMTA	IWDPVLS(1)VMAVK	0	0	0	1506000	3642500	1765500	6914001	0.0266828	Up_regulated
A0A0D2X7Z2	Eef1akmt1	EEF1A alpha lysine methyltransferase 1	68043	ENSMUSG00000021951	___1	1	167.05	94	2	704.832	Phospho(STY-O18)	S	DAAGEGGRIACVSAPSVYQKLRELCREDSSV	IACVSAPS(1)VYQK	0	0	0	38371000	55188000	49160000	142719001	0.000639592	Up_regulated
A0A0G2JDR9	Ube3c	ubiquitin protein ligase E3C	100763	ENSMUSG00000039000	___1	1	155.48	54	2	623.832	Phospho(STY-O18)	S	REEERRRLKNAVIIQSFIRGYRDRKQQYFIQ	NAVIIQS(1)FIR	0	0	0	32038000	26378000	27099000	85515001	8.86556e-05	Up_regulated
A0A0G2JDW7	Rps27	ribosomal protein S27	57294	ENSMUSG00000090733	___1	0.999972	162.72	28	2	807.369	Phospho(STY-O18)	S	EKKKHKKKRLVQSPNSYFMDVKCPGCYKITT;EKRKHKKKRLVQSPNSYFMDVKCPGCYKITT	LVQSPNS(1)YFMDVK	0	0	0	24455000	25158000	21814000	71427001	1.98058e-05	Up_regulated
A0A0G2JE08	Tdrkh	tudor and KH domain containing protein	72634	ENSMUSG00000041912	___1	1	96.103	102	2	773.41	Phospho(STY-O18)	S	DVDTEDVGDERVLLISGFPVQVCKAKAAIHQ	VLLIS(1)GFPVQVCK	0	0	0	940090	2464900	1224400	4629391	0.0300366	Up_regulated
A0A0G2JEA0	Ankib1	ankyrin repeat and IBR domain containing 1	70797	ENSMUSG00000040351	___1	1	74.46	728	2	631.817	Phospho(STY-O18)	S	RAACLVQQKRQEFLASVARGVAPADSPDAPR	RQEFLAS(1)VAR	0	0	0	11028000	8905000	11502000	31435001	0.000194718	Up_regulated
A0A0G2JEU1	Aldh2	aldehyde dehydrogenase 2, mitochondrial	11669	ENSMUSG00000029455	___1	1	123.02	403	2	778.875	Phospho(STY-O18)	T	CGGGAAADRGYFIQPTVFGDVKDGMTIAKEE	GYFIQPT(1)VFGDVK	0	0	0	22495000	31522000	21418000	75435001	0.00142336	Up_regulated
A0A0G2JEU1	Aldh2	aldehyde dehydrogenase 2, mitochondrial	11669	ENSMUSG00000029455	___1	0.977701	116.96	171	2	809.365	Phospho(STY-O18)	S	DKYHGKTIPIDGDFFSYTRHEPVGVCGQIIP	TIPIDGDFFS(0.978)YT(0.022)R	0	0	0	81681000	121010000	69080000	271771001	0.00441494	Up_regulated
A0A0G2JEU1	Aldh2	aldehyde dehydrogenase 2, mitochondrial	11669	ENSMUSG00000029455	___1	1	119.96	367	2	796.847	Phospho(STY-O18)	T	NPFDSRTEQGPQVDETQFKKILGYIKSGQQE	TEQGPQVDET(1)QFK	0	0	0	16623000	11693000	8836000	37152001	0.00552411	Up_regulated
A0A0G2JEU1	Aldh2	aldehyde dehydrogenase 2, mitochondrial	11669	ENSMUSG00000029455	___1	1	204.17	356	2	538.743	Phospho(STY-O18)	S	SVARAKSRVVGNPFDSRTEQGPQVDETQFKK	VVGNPFDS(1)R	0	0	0	140030000	120360000	102440000	362830001	0.000369323	Up_regulated
A0A0G2JEU1	Aldh2	aldehyde dehydrogenase 2, mitochondrial	11669	ENSMUSG00000029455	___1	0.979776	136.17	173	2	809.365	Phospho(STY-O18)	T	YHGKTIPIDGDFFSYTRHEPVGVCGQIIPWN	TIPIDGDFFS(0.02)YT(0.98)R	0	0	0	10833000	19780000	10386000	40999001	0.0111022	Up_regulated
A0A0G2JEY6	Rpl34	ribosomal protein L34	619547;68436	ENSMUSG00000062006	___1	0.999977	77.379	81	2	515.691	Phospho(STY-O18)	S	RLSKTQKHVSRAYGGSMCAKCVRDR______	AYGGS(1)MCAK	0	0	0	15316000	27590000	31674000	74580001	0.00719316	Up_regulated
A0A0G2JF44	Ift22	intraflagellar transport 22	67286	ENSMUSG00000007987	___1	0.982144	147.62	141	2	605.264	Phospho(STY-O18)	S	EVRVEFIKYLKSIINSMSESRDREEMLIIT_	SIINS(0.982)MS(0.017)ES(0.001)R	0	0	0	16517000	24433000	18981000	59931001	0.00103114	Up_regulated
A0A0G2JF49	Abcb1b	ATP-binding cassette, sub-family B (MDR/TAP), member 1B	18669	ENSMUSG00000028970	___1	1	160.47	73	2	816.855	Phospho(STY-O18)	S	TVVQLLERFYDPMAGSVFLDGKEIKQLNVQW	FYDPMAGS(1)VFLDGK	0	0	0	8008700	22292000	12409000	42709701	0.0280184	Up_regulated
A0A0G2JF71	Metap1	methionyl aminopeptidase 1	75624	ENSMUSG00000005813	___1	1	191.49	33	2	955.398	Phospho(STY-O18)	S	AKLQCPTCIKLGIQGSYFCSQECFKGSWATH	LGIQGS(1)YFCSQECFK	0	0	0	21815000	39649000	30846000	92310001	0.00393841	Up_regulated
A0A0G2JFA6	Prss50	protease, serine 50	235631	ENSMUSG00000048752	___1	0.999999	121.6	62	2	598.275	Phospho(STY-O18)	S	HRVIINHGYQPRRYWSWVGRAHDIGLLKLKW	RYWS(1)WVGR	0	0	0	25177000	50022000	22888000	98087001	0.0197207	Up_regulated
A0A0G2JFJ6	Ints3	integrator complex subunit 3	229543	ENSMUSG00000027933	___1	0.870269	72.184	458	3	567.29	Phospho(STY-O18)	S	FYPPLEGHVRQGVFSSLNHIVEKRVLAHLAP	QGVFS(0.13)S(0.87)LNHIVEKR	0	0	0	7631100	12825000	8824600	29280701	0.00341291	Up_regulated
A0A0G2JFV9	Exosc9	exosome component 9	50911	ENSMUSG00000027714	___1	1	205.56	90	2	663.299	Phospho(STY-O18)	S	DQRVRKEGGKFGFAESIANQRITAFKMETAP	FGFAES(1)IANQR	0	0	0	12560000	20034000	16170000	48764001	0.00166357	Up_regulated
A0A0G2JFW6	Rprd2	regulation of nuclear pre-mRNA domain containing 2	75137	ENSMUSG00000028106	___1	0.972084	196.11	1112	2	741.836	Phospho(STY-O18)	S	FKTTPYKERAPQFQESVTSFRSNSFNSTFEH	APQFQES(0.972)VT(0.023)S(0.005)FR	0	0	0	13015000	12636000	9279100	34930101	0.000605891	Up_regulated
A0A0G2JFW6	Rprd2	regulation of nuclear pre-mRNA domain containing 2	75137	ENSMUSG00000028106	___1	0.935267	206.49	398	2	726.376	Phospho(STY-O18)	S	NLANVDLAKISSILSSLTSVMKNTGVSSASR	ISSILS(0.029)S(0.935)LT(0.029)S(0.006)VMK	0	0	0	4237000	10088000	5765700	20090701	0.0187405	Up_regulated
A0A0G2JFW6	Rprd2	regulation of nuclear pre-mRNA domain containing 2	75137	ENSMUSG00000028106	___1	0.980661	130.57	913	3	785.713	Phospho(STY-O18)	S	YPDSPHSVPHRSIFSSQSTLAAPAGHPPTSG	SIFS(0.009)S(0.981)QS(0.009)T(0.002)LAAPAGHPPTSGVEK	0	0	0	53331000	49225000	54890000	157446001	6.40016e-06	Up_regulated
A0A0G2JFZ8	Nup210l	nucleoporin 210-like	77595	ENSMUSG00000027939	___1	0.999437	172.23	102	2	479.771	Phospho(STY-O18)	S	RAVLVAESTQPIRLSSIILAREVVTDHELRC	LS(0.001)S(0.999)IILAR	0	0	0	16830000	14056000	14607000	45493001	5.74395e-05	Up_regulated
A0A0G2JG10	Dhx15	DEAH (Asp-Glu-Ala-His) box polypeptide 15	13204	ENSMUSG00000029169	___1	0.801611	167.32	391	2	934.489	Phospho(STY-O18)	T	LGPEVGDIKIIPLYSTLPPQQQQRIFEPPPP	IIPLYS(0.198)T(0.802)LPPQQQQR	0	0	0	29502000	40413000	37297000	107212001	0.000386309	Up_regulated
A0A0G2JG10	Dhx15	DEAH (Asp-Glu-Ala-His) box polypeptide 15	13204	ENSMUSG00000029169	___1	1	179.67	509	2	622.338	Phospho(STY-O18)	S	MQDNTYPEILRSNLGSVVLQLKKLGIDDLVH	SNLGS(1)VVLQLK	0	0	0	27901000	32693000	37558000	98152001	0.000301529	Up_regulated
A0A0G2JG10	Dhx15	DEAH (Asp-Glu-Ala-His) box polypeptide 15	13204	ENSMUSG00000029169	___1	1	198.85	155	2	766.362	Phospho(STY-O18)	S	WEYKDRFTDILVRHQSFVLVGETGSGKTTQI	HQS(1)FVLVGETGSGK	0	0	0	30055000	30998000	29553000	90606001	2.31796e-07	Up_regulated
A0A0G2JG21	Cfap69	cilia and flagella associated protein 69	207686	ENSMUSG00000040473	___1	0.962764	182.02	522	2	798.378	Phospho(STY-O18)	S	GVIHQLIDTKRPLFTSFQEEQKTMPLPANCP	RPLFT(0.037)S(0.963)FQEEQK	0	0	0	20946000	35066000	31791000	87803001	0.00236528	Up_regulated
A0A0G2JG21	Cfap69	cilia and flagella associated protein 69	207686	ENSMUSG00000040473	___1	1	140.95	707	3	673.662	Phospho(STY-O18)	T	SSRYTERPQNATFHQTVIKGLNTTVPSGRVV	YTERPQNATFHQT(1)VIK	0	0	0	25603000	23457000	21595000	70655001	3.45063e-05	Up_regulated
A0A0G2JG60	Smarcd3	SWI/SNF related, matrix associated, actin dependent regulator of chromatin, subfamily d, member 3	66993	ENSMUSG00000028949	___1	0.984753	109.02	174	2	488.732	Phospho(STY-O18)	S	GKLLDDPSKQKRKFSSFFKSLVIELDKDLYG;GKLLDDPSKQKRKFSSFFKSLVIELDKELYG	KFS(0.015)S(0.985)FFK	0	0	0	29353000	25627000	27035000	82015001	1.47984e-05	Up_regulated
A0A0G2JG95	Pgam5	phosphoglycerate mutase family member 5	72542	ENSMUSG00000029500	___1	0.998644	105.91	69	3	586.261	Phospho(STY-O18)	S	HYKAKATRHIFLIRHSQYHVDGSLEKDRTLT	HS(0.999)QY(0.001)HVDGSLEKDR	0	0	0	11620000	27454000	24152000	63226001	0.0119687	Up_regulated
A0A0G2JG95	Pgam5	phosphoglycerate mutase family member 5	72542	ENSMUSG00000029500	___1	1	207.47	23	2	695.8	Phospho(STY-O18)	T	QLAACGARAGRGVWDTNWDRREPLSLINLKK	GVWDT(1)NWDRR	0	0	0	7745500	9199000	5671300	22615801	0.00181105	Up_regulated
A0A0G2JGE0	Bri3bp	Bri3 binding protein	76809	ENSMUSG00000037905	___1	0.999857	229.02	33	2	1052.47	Phospho(STY-O18)	S	ADKNSHRRATSSFSQSVSSLFGEDNVRAAQK	ATSSFSQS(1)VSSLFGEDNVR	0	0	0	30408000	35407000	27052000	92867001	0.000217842	Up_regulated
A0A0G2JGI9	Agl	amylo-1,6-glucosidase, 4-alpha-glucanotransferase	77559	ENSMUSG00000033400	___1	0.999615	122.44	742	3	530.599	Phospho(STY-O18)	S	EDIVAVTRHSPSIHQSVVAVSRTAFRNPKTS	HSPSIHQS(1)VVAVSR	0	0	0	10848000	7912600	7973400	26734001	0.00077503	Up_regulated
A0A0G2JH04	Eif4e	eukaryotic translation initiation factor 4E	13684	ENSMUSG00000028156	___1	0.999466	182.17	167	2	795.383	Phospho(STY-O18)	S	KERLGLPPKIVIGYQSHADTATKSGSTTKNR	IVIGYQS(0.999)HADT(0.001)ATK	0	0	0	73983000	85069000	65887000	224939001	0.000174921	Up_regulated
A0A0J9YUD5	Nup205	nucleoporin 205	70699	ENSMUSG00000038759	___1	0.88162	92.611	361	2	588.775	Phospho(STY-O18)	S	DMIHHLPLLTERQYVSTIHSRLQDSQPWKLP	QYVS(0.882)T(0.116)IHS(0.003)R	0	0	0	18757000	25265000	22174000	66196001	0.000301123	Up_regulated
A0A0J9YUM7	Nsd2	nuclear receptor binding SET domain protein 2	107823	ENSMUSG00000057406	___1	0.998214	75.479	96	2	663.33	Phospho(STY-O18)	S	YHEACVKKYPLTVFESRGFRCPLHSCMSCHA	KYPLT(0.002)VFES(0.998)R	0	0	0	7197800	11713000	9192500	28103301	0.00200245	Up_regulated
A0A0J9YUV6	2020-09-11	septin 11	52398	ENSMUSG00000058013	___1	0.999882	204.86	62	3	965.108	Phospho(STY-O18)	T	ETGIGKSTLMDTLFNTKFESDPATHNEPGVR	STLMDTLFNT(1)KFESDPATHNEPGVR	0	0	0	16666000	34057000	17532000	68255001	0.0158511	Up_regulated
A0A0N4SUQ9	Casc1	cancer susceptibility candidate 1	320662	ENSMUSG00000043541	___1	1	127.71	173	2	669.352	Phospho(STY-O18)	S	PTYELDHRTVLQHQGSILRLQELLSLKINVA	TVLQHQGS(1)ILR	0	0	0	12828000	13901000	12323000	39052001	9.70877e-06	Up_regulated
A0A0N4SUQ9	Casc1	cancer susceptibility candidate 1	320662	ENSMUSG00000043541	___1	0.807261	141.54	485	2	873.871	Phospho(STY-O18)	S	RWDNEGKFWRSDGISSVYYNREDRLLTFSMD	SDGIS(0.193)S(0.807)VYYNREDR	0	0	0	46669000	41057000	42627000	130353001	1.30143e-05	Up_regulated
A0A0N4SUT8	Dera	deoxyribose-phosphate aldolase (putative)	232449	ENSMUSG00000030225	___1	0.999844	61.435	26	2	616.321	Phospho(STY-O18)	S	PAGGIRTAKESLAWLSLVKEELGDEWLTPDL	ESLAWLS(1)LVK	0	0	0	1272300	2562600	1956100	5791001	0.00660942	Up_regulated
A0A0N4SV80	Zfp638	zinc finger protein 638	18139	ENSMUSG00000030016	___1	0.992883	148.52	1384	2	728.851	Phospho(STY-O18)	S	TSKPDETGKSSVLTVSNVYSSKSSIKATVVS	SSVLT(0.005)VS(0.993)NVYS(0.001)S(0.001)K	0	0	0	14647000	19009000	12798000	46454001	0.00109424	Up_regulated
A0A0N4SVB8	Arl8b	ADP-ribosylation factor-like 8B	67166	ENSMUSG00000030105	___1	0.948939	143.79	113	2	703.265	Phospho(STY-O18)	S	KMNLSAIQDREICCYSISCKEKDNIDITLQW	EICCYS(0.949)IS(0.051)CK	0	0	0	28336000	41549000	32023000	101908001	0.00099154	Up_regulated
A0A0N4SVB8	Arl8b	ADP-ribosylation factor-like 8B	67166	ENSMUSG00000030105	___1	1	141.44	102	2	567.256	Phospho(STY-O18)	S	PNALDEKQLIEKMNLSAIQDREICCYSISCK	MNLS(1)AIQDR	0	0	0	28240000	34451000	14116000	76807001	0.0131023	Up_regulated
A0A0N4SVI0	Oaz3	ornithine decarboxylase antizyme 3	53814	ENSMUSG00000028141	___1	0.994359	181.58	9	2	750.38	Phospho(STY-O18)	S	_______LPCNRSRPSLYSLSYIKRGKTRNY	S(0.005)RPS(0.994)LYS(0.001)LSYIK	0	0	0	32743000	36143000	46959000	115845001	0.000840317	Up_regulated
A0A0N4SVI0	Oaz3	ornithine decarboxylase antizyme 3	53814	ENSMUSG00000028141	___1	0.999991	212.43	14	2	750.38	Phospho(STY-O18)	S	__LPCNRSRPSLYSLSYIKRGKTRNYLYPFW	SRPSLYSLS(1)YIK	0	0	0	6178700	8744400	7097100	22020201	0.000612617	Up_regulated
A0A0N4SVQ1	Ndufa4	Ndufa4, mitochondrial complex associated	17992	ENSMUSG00000029632	___1	0.999899	101.71	34	2	654.282	Phospho(STY-O18)	S	EPWNKLGPNEQYKFYSVNVDYSKLKKEGPDF	FYS(1)VNVDYSK	0	0	0	9916700	12891000	14504000	37311701	0.00075718	Up_regulated
A0A0N4SVS3	Chmp3	charged multivesicular body protein 3	66700	ENSMUSG00000053119	___1	1	178.67	20	2	652.783	Phospho(STY-O18)	S	RKAVSKLYASKAHMNSVLMGMKNQLAVLRVA	AHMNS(1)VLMGMK	0	0	0	8269500	11843000	9008100	29120601	0.000876137	Up_regulated
A0A0N4SVT3	Gng12	guanine nucleotide binding protein (G protein), gamma 12	14701	ENSMUSG00000036402	___1	0.999541	153.95	10	2	603.281	Phospho(STY-O18)	S	______MSSKTASTNSIAQARRTVQQLRLEA	TASTNS(1)IAQAR	0	0	0	26555000	26716000	24483000	77754001	3.53545e-06	Up_regulated
A0A0N4SVT3	Gng12	guanine nucleotide binding protein (G protein), gamma 12	14701	ENSMUSG00000036402	___1	0.999981	127.03	41	2	863.335	Phospho(STY-O18)	S	SIERIKVSKASADLMSYCEEHARSDPLLMGI	ASADLMS(1)YCEEHAR	0	0	0	13103000	19368000	10015000	42486001	0.00675762	Up_regulated
A0A0N4SW73	Rab11fip5	RAB11 family interacting protein 5 (class I)	52055	ENSMUSG00000051343	___1	0.991314	94.673	176	2	772.331	Phospho(STY-O18)	S	EIQVTIQFTRNNLSASMFDLSMKDKPRSPFS	NNLS(0.007)AS(0.991)MFDLS(0.002)MK	0	0	0	6880400	11613000	7543800	26037201	0.00421551	Up_regulated
A0A0N4SWD3	Pcyox1	prenylcysteine oxidase 1	66881	ENSMUSG00000029998	___1	0.862382	213.99	49	2	927.973	Phospho(STY-O18)	S	PNRIAIVGAGIGGTSSAYYLRKKFGKDVKID	IAIVGAGIGGT(0.017)S(0.121)S(0.862)AYYLR	0	0	0	12499000	19912000	11363000	43774001	0.00552994	Up_regulated
A0A0R3P9C8	Ndufa9	NADH:ubiquinone oxidoreductase subunit A9	66108	ENSMUSG00000000399	___1	0.999999	157.52	169	2	735.353	Phospho(STY-O18)	S	EAGVERFIHVSHLNASMKSSSKSLRSKAVGE	FIHVSHLNAS(1)MK	0	0	0	17361000	9958200	8104000	35423201	0.0139672	Up_regulated
A0A0R4IZY0	Thop1	thimet oligopeptidase 1	50492	ENSMUSG00000004929	___1	1	83.775	674	2	504.245	Phospho(STY-O18)	S	KQFLGRDPKQDAFLLSKGLQVEGSEAPAC__	QDAFLLS(1)K	0	0	0	9751500	10045000	9997500	29794001	4.21898e-08	Up_regulated
A0A0R4IZY0	Thop1	thimet oligopeptidase 1	50492	ENSMUSG00000004929	___1	1	101.93	172	2	654.818	Phospho(STY-O18)	S	PQDTQEKIKNIKKRLSLLCIDFNKNLNEDTT	LS(1)LLCIDFNK	0	0	0	2820400	5577300	2788300	11186001	0.0156846	Up_regulated
A0A0R4IZY0	Thop1	thimet oligopeptidase 1	50492	ENSMUSG00000004929	___1	0.838812	346.09	63	2	936.918	Phospho(STY-O18)	S	YDRVGAQNFEDVSYESTLKALADVEVTYTVQ	VGAQNFEDVSYES(0.839)T(0.161)LK	0	0	0	129870000	170760000	138240000	438870001	0.000302124	Up_regulated
A0A0R4J005	Lims1	LIM and senescent cell antigen-like domains 1	110829	ENSMUSG00000019920	___1	0.903343	135.47	291	2	969.357	Phospho(STY-O18)	S	VSALNKAWCVSCFACSTCNTKLTLKNKFVEF	AWCVSCFACS(0.903)T(0.091)CNT(0.006)K	0	0	0	13200000	17897000	10755000	41852001	0.00264451	Up_regulated
A0A0R4J031	Trim35	tripartite motif-containing 35	66854	ENSMUSG00000022043	___1	0.997983	137.79	363	2	857.401	Phospho(STY-O18)	S	VENPERFSSAPCLLGSQVFSKGSHSWEVDVG	FSSAPCLLGS(0.998)QVFS(0.002)K	0	0	0	21590000	31752000	21476000	74818001	0.00185211	Up_regulated
A0A0R4J034	Pdxdc1	pyridoxal-dependent decarboxylase domain containing 1	94184	ENSMUSG00000022680	___1	0.999774	137.24	212	3	809.018	Phospho(STY-O18)	S	PFPCLCRVPCNTMFGSQHQMDVAFLEKLIKD	VPCNTMFGS(1)QHQMDVAFLEK	0	0	0	19556000	40102000	14557000	74215001	0.0340203	Up_regulated
A0A0R4J038	Kng1	kininogen 1	16644	ENSMUSG00000022875	___1	0.990928	120.57	70	2	668.28	Phospho(STY-O18)	T	MLHRVIEGTKTDGSPTFYSFKYLIKEGNCSA	TDGS(0.001)PT(0.991)FYS(0.008)FK	0	0	0	14364000	14079000	16501000	44944001	3.99438e-05	Up_regulated
A0A0R4J049	Prmt5	protein arginine N-methyltransferase 5	27374	ENSMUSG00000023110	___1	0.997767	137.58	234	2	737.901	Phospho(STY-O18)	S	DRWLGEPIKAAILPTSIFLTNKKGFPVLSKV	AAILPT(0.002)S(0.998)IFLTNK	0	0	0	30901000	50009000	35789000	116699001	0.00246006	Up_regulated
A0A0R4J049	Prmt5	protein arginine N-methyltransferase 5	27374	ENSMUSG00000023110	___1	1	141.08	335	2	689.309	Phospho(STY-O18)	S	ESQTYEVFEKDPIKYSQYQQAIYKCLLDRVP	YS(1)QYQQAIYK	0	0	0	21637000	34324000	31852000	87813001	0.0016589	Up_regulated
A0A0R4J049	Prmt5	protein arginine N-methyltransferase 5	27374	ENSMUSG00000023110	___1	0.999524	100.45	238	2	737.901	Phospho(STY-O18)	T	GEPIKAAILPTSIFLTNKKGFPVLSKVQQRL	AAILPTSIFLT(1)NK	0	0	0	17462000	22434000	13372000	53268001	0.00247451	Up_regulated
A0A0R4J052	Hagh	hydroxyacyl glutathione hydrolase	14651	ENSMUSG00000024158	___1	0.928566	128.82	99	3	552.298	Phospho(STY-O18)	S	ALTHKVTHLSTLQVGSLSVKCLSTPCHTSGH	VTHLSTLQVGS(0.929)LS(0.071)VK	0	0	0	32124000	34317000	12435000	78876001	0.0194523	Up_regulated
A0A0R4J052	Hagh	hydroxyacyl glutathione hydrolase	14651	ENSMUSG00000024158	___1	0.980421	142.04	53	3	747.347	Phospho(STY-O18)	T	EAAKKHRVKLTTVLTTHHHWDHAGGNEKLVK	LTTVLT(0.02)T(0.98)HHHWDHAGGNEK	0	0	0	19299000	19871000	12196000	51366001	0.00226871	Up_regulated
A0A0R4J052	Hagh	hydroxyacyl glutathione hydrolase	14651	ENSMUSG00000024158	___1	0.993039	282.19	93	2	827.943	Phospho(STY-O18)	S	GDDRIGALTHKVTHLSTLQVGSLSVKCLSTP	VTHLS(0.993)T(0.007)LQVGSLSVK	0	0	0	131310000	148220000	122680000	402210001	5.75767e-05	Up_regulated
A0A0R4J058	Chid1	chitinase domain containing 1	68038	ENSMUSG00000025512	___1	1	160.97	253	3	690.651	Phospho(STY-O18)	S	YVQTLKDHRPRVVWDSQAAEHFFEYKKNRGG	VVWDS(1)QAAEHFFEYKK	0	0	0	57302000	72160000	57672000	187134001	0.000217986	Up_regulated
A0A0R4J079	Acbd3	acyl-Coenzyme A binding domain containing 3	170760	ENSMUSG00000026499	___1	0.999976	214.82	510	2	637.267	Phospho(STY-O18)	S	YPGRGVYLLKFDNSYSLWRSKSVYYRVYYTR	FDNSYS(1)LWR	0	0	0	22080000	59303000	38730000	120113001	0.0204894	Up_regulated
A0A0R4J083	Acadl	acyl-Coenzyme A dehydrogenase, long-chain	11363	ENSMUSG00000026003	___1	1	149.32	350	2	817.369	Phospho(STY-O18)	S	AELKTHICVTRAFVDSCLQLHETKRLDSGSA	AFVDS(1)CLQLHETK	0	0	0	17911000	24872000	15392000	58175001	0.00239017	Up_regulated
A0A0R4J083	Acadl	acyl-Coenzyme A dehydrogenase, long-chain	11363	ENSMUSG00000026003	___1	0.986358	139.46	55	3	498.237	Phospho(STY-O18)	S	SAKKLTDIGIRRIFSSEHDIFRESVRKFFQE	RIFS(0.014)S(0.986)EHDIFR	0	0	0	20553000	22333000	11890000	54776001	0.00480089	Up_regulated
A0A0R4J098	Zfp326	zinc finger protein 326	54367	ENSMUSG00000029290	___1	0.947529	177.84	451	2	892.975	Phospho(STY-O18)	S	AYKEQIKRESVLTATSILNNPIVKARYERFV	ESVLTAT(0.052)S(0.948)ILNNPIVK	0	0	0	11070000	14775000	11084000	36929001	0.000565026	Up_regulated
A0A0R4J098	Zfp326	zinc finger protein 326	54367	ENSMUSG00000029290	___1	0.993029	86.772	76	2	653.754	Phospho(STY-O18)	S	NHSGGGGGSRFGPYESYDSRSSLGGRDLYRS	FGPYES(0.993)YDS(0.007)R	0	0	0	32924000	33145000	25740000	91809001	0.000229677	Up_regulated
A0A0R4J098	Zfp326	zinc finger protein 326	54367	ENSMUSG00000029290	___1	0.999984	156.57	315	2	619.227	Phospho(STY-O18)	S	NSEKYGDGYRMAFTCSFCKFRTFEEKDIELH	MAFTCS(1)FCK	0	0	0	43620000	25369000	79367000	148356001	0.0355826	Up_regulated
A0A0R4J098	Zfp326	zinc finger protein 326	54367	ENSMUSG00000029290	___1	0.963287	98.943	113	2	828.347	Phospho(STY-O18)	S	PEQTRFGGSYGGRFESSYRNSLDSFGGRNQG	FGGSYGGRFES(0.963)S(0.037)YR	0	0	0	22593000	30976000	27473000	81042001	0.00037301	Up_regulated
A0A0R4J098	Zfp326	zinc finger protein 326	54367	ENSMUSG00000029290	___1	0.880702	167.55	450	2	892.975	Phospho(STY-O18)	T	QAYKEQIKRESVLTATSILNNPIVKARYERF	ESVLT(0.001)AT(0.881)S(0.118)ILNNPIVK	0	0	0	9542800	18751000	10505000	38798801	0.0114605	Up_regulated
A0A0R4J0A7	Clec12b	C-type lectin domain family 12, member B	71183	ENSMUSG00000030158	___1	0.861652	85.676	252	2	448.698	Phospho(STY-O18)	S	GSRECAYFERGNIYTSRCRAEIPWICEKRAS	GNIYT(0.138)S(0.862)R	0	0	0	7059800	6275700	5156600	18492101	0.000366693	Up_regulated
A0A0R4J0B2	Plbd1	phospholipase B domain containing 1	66857	ENSMUSG00000030214	___1	1	156.72	401	2	848.899	Phospho(STY-O18)	S	EYSDQTNVLRKGYWASYNIPFHKTIYNWSGY	KGYWAS(1)YNIPFHK	0	0	0	66636000	92356000	87820000	246812001	0.000486444	Up_regulated
A0A0R4J0B4	Cmas	cytidine monophospho-N-acetylneuraminic acid synthetase	12764	ENSMUSG00000030282	___1	1	110.93	310	2	572.324	Phospho(STY-O18)	S	QKEIISYDVKDAIGISLLKKSGIEVRLISER	DAIGIS(1)LLKK	0	0	0	12597000	9506800	10248000	32351801	0.000317957	Up_regulated
A0A0R4J0B8	Sh3gl3	SH3-domain GRB2-like 3	20408	ENSMUSG00000030638	___1	1	67.897	2	1	830.44	Acetyl (Protein N-term),Phospho(STY-O18)	S	______________MSVAGLKKQFHKASQLF	S(1)VAGLKK	0	0	0	26214000	33909000	35985000	96108001	0.000420053	Up_regulated
A0A0R4J0D3	Stt3b	STT3, subunit of the oligosaccharyltransferase complex, homolog B (S. cerevisiae)	68292	ENSMUSG00000032437	___1	1	212.09	387	2	718.811	Phospho(STY-O18)	T	GYIAPWSGRFYSLWDTGYAKIHIPIIASVSE	FYSLWDT(1)GYAK	0	0	0	294990016	355760000	307640000	958390017	6.61649e-05	Up_regulated
A0A0R4J0D3	Stt3b	STT3, subunit of the oligosaccharyltransferase complex, homolog B (S. cerevisiae)	68292	ENSMUSG00000032437	___1	0.999999	153.95	383	2	718.811	Phospho(STY-O18)	S	LTYTGYIAPWSGRFYSLWDTGYAKIHIPIIA	FYS(1)LWDTGYAK	0	0	0	9005400	13071000	11799000	33875401	0.000712562	Up_regulated
A0A0R4J0D3	Stt3b	STT3, subunit of the oligosaccharyltransferase complex, homolog B (S. cerevisiae)	68292	ENSMUSG00000032437	___1	1	200.99	29	2	975.444	Phospho(STY-O18)	S	SLNSSPWSGLMALGNSRHGHHGPGTQSASRA	SSLNSSPWSGLMALGNS(1)R	0	0	0	18801000	50248000	22889000	91938001	0.0360669	Up_regulated
A0A0R4J0F3	Ppp1r32	protein phosphatase 1, regulatory subunit 32	67752	ENSMUSG00000035179	___1	0.999728	171.47	34	3	778.009	Phospho(STY-O18)	T	GGCSDPLKFYATSYCTAYGREEFKPRLGSHV	FYATSYCT(1)AYGREEFKPR	0	0	0	24078000	60684000	34006000	118768001	0.0223145	Up_regulated
A0A0R4J0F3	Ppp1r32	protein phosphatase 1, regulatory subunit 32	67752	ENSMUSG00000035179	___1	0.992486	156.14	30	2	773.309	Phospho(STY-O18)	T	KMSSGGCSDPLKFYATSYCTAYGREEFKPRL	FYAT(0.992)S(0.008)YCTAYGR	0	0	0	24199000	21480000	20109000	65788001	5.30674e-05	Up_regulated
A0A0R4J0F3	Ppp1r32	protein phosphatase 1, regulatory subunit 32	67752	ENSMUSG00000035179	___1	1	220.4	168	2	803.321	Phospho(STY-O18)	S	LIHQQQGKGSTEWENSHYGPRFMTSEYNSKY	GSTEWENS(1)HYGPR	0	0	0	49461000	94165000	73848000	217474001	0.0049613	Up_regulated
A0A0R4J0F3	Ppp1r32	protein phosphatase 1, regulatory subunit 32	67752	ENSMUSG00000035179	___1	0.801767	123.28	421	2	718.78	Oxidation (M),Phospho(STY-O18)	S	TLASVDPFYRDMPHSSRYPASS_________	DMPHS(0.198)S(0.802)RYPASS	0	0	0	20988000	11513000	9649100	42150101	0.0160989	Up_regulated
A0A0R4J0F3	Ppp1r32	protein phosphatase 1, regulatory subunit 32	67752	ENSMUSG00000035179	___1	0.998121	229.23	343	2	968.941	Phospho(STY-O18)	T	YVRSSYEQDRDQRYLTTYNQGYFENIPKGLD	YLT(0.998)T(0.002)YNQGYFENIPK	0	0	0	18865000	22890000	22352000	64107001	7.12313e-05	Up_regulated
A0A0R4J0I1	Serpina3k	serine (or cysteine) peptidase inhibitor, clade A, member 3K	20714	ENSMUSG00000058207	___1	0.999716	190.96	261	3	649.968	Phospho(STY-O18)	S	KLLTARHFRDEELSCSVLELKYTGNASALLI	HFRDEELSCS(1)VLELK	0	0	0	98399000	183840000	155470000	437709001	0.00437469	Up_regulated
A0A0R4J0I1	Serpina3k	serine (or cysteine) peptidase inhibitor, clade A, member 3K	20714	ENSMUSG00000058207	___1	0.998604	322.43	305	2	852.928	Phospho(STY-O18)	S	LQPETLRKWRKTLFSSQIEELNLPKFSIASD	TLFS(0.001)S(0.999)QIEELNLPK	0	0	0	807619968	1152800000	730640000	2691059969	0.00230041	Up_regulated
A0A0R4J0I1	Serpina3k	serine (or cysteine) peptidase inhibitor, clade A, member 3K	20714	ENSMUSG00000058207	___1	0.999998	208.35	355	2	541.785	Phospho(STY-O18)	S	QADLSGITEAKKLSVSQVVHKAVLDVAETGT	LSVS(1)QVVHK	0	0	0	423009984	475780000	462820000	1361609985	8.91197e-06	Up_regulated
A0A0R4J0I9	Lrp1	low density lipoprotein receptor-related protein 1	16971	ENSMUSG00000040249	___1	0.957218	119.62	1676	2	801.865	Phospho(STY-O18)	T	AHGLAVDWVSRNLFWTSYDTNKKQINVARLD	NLFWT(0.957)S(0.043)YDTNKK	0	0	0	34062000	39553000	37637000	111252001	2.10016e-05	Up_regulated
A0A0R4J0M8	Ccdc63	coiled-coil domain containing 63	330188	ENSMUSG00000043036	___1	1	104.09	483	2	781.902	Phospho(STY-O18)	S	FAIIEKKTNDLLLLESFRRLQEAEGPDVDVP	TNDLLLLES(1)FRR	0	0	0	8266200	16175000	9956000	34397201	0.00885183	Up_regulated
A0A0R4J0M9	Vcpip1	valosin containing protein (p97)/p47 complex interacting protein 1	70675	ENSMUSG00000045210	___1	0.999998	107.11	122	2	647.771	Phospho(STY-O18)	S	GAPKKNTELVKVMGLSNYHCKLLSPILARYG	VMGLS(1)NYHCK	0	0	0	13831000	13234000	13661000	40726001	1.7549e-07	Up_regulated
A0A0R4J0M9	Vcpip1	valosin containing protein (p97)/p47 complex interacting protein 1	70675	ENSMUSG00000045210	___1	0.986575	180.78	709	3	601.289	Phospho(STY-O18)	S	TGQKTKTLHKEELNMSKTERTIQQNITEQAS	TLHKEELNMS(0.987)KT(0.013)ER	0	0	0	26702000	43161000	48535000	118398001	0.00386133	Up_regulated
A0A0R4J0T8	Arfgap3	ADP-ribosylation factor GTPase activating protein 3	66251	ENSMUSG00000054277	___1	0.983505	148.13	241	2	684.819	Phospho(STY-O18)	S	GAKKGSLGAQKLTNTSFTEIEKQAQAVDKRK	LTNT(0.012)S(0.984)FT(0.005)EIEK	0	0	0	25068000	24346000	24488000	73902001	3.87322e-08	Up_regulated
A0A0R4J0U2	Ppp4r2	protein phosphatase 4, regulatory subunit 2	232314	ENSMUSG00000052144	___1	1	189.33	43	2	771.34	Phospho(STY-O18)	S	FLCHVAKTGETMIQWSQFKGYFIFKLEKVMD	TGETMIQWS(1)QFK	0	0	0	6416700	9606600	6058900	22082201	0.0028453	Up_regulated
A0A0R4J0W6	Lrrc40	leucine rich repeat containing 40	67144	ENSMUSG00000063052	___1	1	183.33	503	2	646.325	Phospho(STY-O18)	S	PEEMSSLTKLQTINLSFNRFKVFPEVLYRIS	LQTINLS(1)FNR	0	0	0	13822000	19473000	14470000	47765001	0.000874316	Up_regulated
A0A0R4J0X4	Spatc1	spermatogenesis and centriole associated 1	74281	ENSMUSG00000049653	___1	0.975072	121.9	349	2	574.293	Phospho(STY-O18)	S	LVGEIAFQLDRRILSSIFPERVRLYGFTVSN	ILS(0.025)S(0.975)IFPER	0	0	0	7129300	9761100	6835000	23725401	0.0010497	Up_regulated
A0A0R4J0X5	Serpina1c	serine (or cysteine) peptidase inhibitor, clade A, member 1C	20702	ENSMUSG00000079015	___1	0.999325	163.93	284	2	650.803	Phospho(STY-O18)	T	VFLLPDDGKMQHLEQTLSKELISKFLLKRPR	MQHLEQT(0.999)LS(0.001)K	0	0	0	34533000	29822000	76357000	140712001	0.0338088	Up_regulated
A0A0R4J0X7	Gapdhs	glyceraldehyde-3-phosphate dehydrogenase, spermatogenic	14447	ENSMUSG00000061099	___1	0.999999	176.33	343	2	821.898	Phospho(STY-O18)	S	GKLTGMAFRVPTPNVSVVDLTCRLAKPASYS	VPTPNVS(1)VVDLTCR	0	0	0	1043100032	1679699968	1041299968	3764099969	0.0041175	Up_regulated
A0A0R4J0X7	Gapdhs	glyceraldehyde-3-phosphate dehydrogenase, spermatogenic	14447	ENSMUSG00000061099	___1	0.999723	105.31	348	2	821.898	Phospho(STY-O18)	T	MAFRVPTPNVSVVDLTCRLAKPASYSAITEA	VPTPNVSVVDLT(1)CR	0	0	0	11367000	13582000	5798100	30747101	0.0114551	Up_regulated
A0A0R4J0X7	Gapdhs	glyceraldehyde-3-phosphate dehydrogenase, spermatogenic	14447	ENSMUSG00000061099	___1	0.919699	161.26	358	2	817.925	Phospho(STY-O18)	S	SVVDLTCRLAKPASYSAITEAVKAAAKGPLA	LAKPAS(0.005)YS(0.92)AIT(0.076)EAVK	0	0	0	32618000	52819000	40067000	125504001	0.00208639	Up_regulated
A0A0R4J0Z1	Pdia4	protein disulfide isomerase associated 4	12304	ENSMUSG00000025823	___1	0.999969	104.95	598	2	857.393	Phospho(STY-O18)	T	ANDITNDQYKVEGFPTIYFAPSGDKKNPIKF	VEGFPT(1)IYFAPSGDK	0	0	0	16443000	30552000	23165000	70160001	0.00456461	Up_regulated
A0A0R4J0Z1	Pdia4	protein disulfide isomerase associated 4	12304	ENSMUSG00000025823	___1	0.986168	150.49	563	2	731.882	Phospho(STY-O18)	S	APWCGHCKQLEPIYTSLGKKYKGQKDLVIAK	QLEPIYT(0.014)S(0.986)LGKK	0	0	0	14033000	24304000	14107000	52444001	0.00686519	Up_regulated
A0A0R4J0Z1	Pdia4	protein disulfide isomerase associated 4	12304	ENSMUSG00000025823	___1	0.994491	184.88	122	3	796.719	Phospho(STY-O18)	S	NDPPIAVAKIDATSASMLASKFDVSGYPTIK	IDATS(0.002)AS(0.994)MLAS(0.003)KFDVSGYPTIK	0	0	0	11671000	29438000	14207000	55316001	0.0292861	Up_regulated
A0A0R4J0Z1	Pdia4	protein disulfide isomerase associated 4	12304	ENSMUSG00000025823	___1	0.999985	162.96	246	2	684.833	Phospho(STY-O18)	S	VDATEQTDLAKRFDVSGYPTLKIFRKGRPFD	RFDVS(1)GYPTLK	0	0	0	1095500032	1478899968	1041800000	3616200001	0.00093669	Up_regulated
A0A0R4J140	Cluh	clustered mitochondria (cluA/CLU1) homolog	74148	ENSMUSG00000020741	___1	0.999822	154.36	259	2	806.372	Phospho(STY-O18)	S	NRDWKPLQCLKVLTMSGWNPPPGNRKMHGDL	VLTMS(1)GWNPPPGNR	0	0	0	10164000	9688100	24533000	44385101	0.0384994	Up_regulated
A0A0R4J140	Cluh	clustered mitochondria (cluA/CLU1) homolog	74148	ENSMUSG00000020741	___1	0.867031	160.69	301	3	794.375	Phospho(STY-O18)	S	QVSITASTRGFYLNQSTAYHFNPKPASPRFL	GFYLNQS(0.867)T(0.133)AYHFNPKPASPR	0	0	0	15317000	26287000	17629000	59233001	0.00409391	Up_regulated
A0A0R4J187	Xrcc6	X-ray repair complementing defective repair in Chinese hamster cells 6	14375	ENSMUSG00000022471	___1	0.997947	239.55	307	2	974.992	Phospho(STY-O18)	S	EPVKTKTRTFNVNTGSLLLPSDTKRSLTYGT	TFNVNT(0.002)GS(0.998)LLLPSDTKR	0	0	0	14233000	23472000	22658000	60363001	0.00242595	Up_regulated
A0A0R4J195	Rprd1b	regulation of nuclear pre-mRNA domain containing 1B	70470	ENSMUSG00000027651	___1	1	129.38	42	3	491.59	Phospho(STY-O18)	S	SLWLIHHRKHAGPIVSVWHRELRKAKSNRKL	KHAGPIVS(1)VWHR	0	0	0	10825000	11886000	9435800	32146801	0.000111976	Up_regulated
A0A0R4J198	Oxct2b	3-oxoacid CoA transferase 2B	353371	ENSMUSG00000076438	___1	0.999998	211.7	182	2	827.897	Phospho(STY-O18)	T	EGGSPIRYAPDGHLITLSEPREVREFQGRFY	YAPDGHLIT(1)LSEPR	0	0	0	129080000	147770000	121870000	398720001	6.67111e-05	Up_regulated
A0A0R4J198	Oxct2b	3-oxoacid CoA transferase 2B	353371	ENSMUSG00000076438	___1	0.961797	249.04	39	2	711.82	Phospho(STY-O18)	S	LPHRLIRRYVSDRSGSVHFYTDPVKAVEGVK	S(0.038)GS(0.962)VHFYTDPVK	0	0	0	333049984	508089984	361900000	1203039969	0.00177768	Up_regulated
A0A0R4J198	Oxct2b	3-oxoacid CoA transferase 2B	353371	ENSMUSG00000076438	___1	1	132.32	479	2	558.759	Phospho(STY-O18)	S	VDLIITEKAVFEVNHSKGLTLVELWEGSSVD	AVFEVNHS(1)K	0	0	0	43300000	55124000	70097000	168521001	0.00192642	Up_regulated
A0A0R4J1E2	Eef1d	eukaryotic translation elongation factor 1 delta (guanine nucleotide exchange protein)	66656	ENSMUSG00000055762	___1	1	116.96	610	2	730.364	Phospho(STY-O18)	S	TCVRSIQLDGLVWGASKLVPVGYGIRKLQI_;TCVRSIQLDGLVWGASKLVPVGYGIRKLQIQ	SIQLDGLVWGAS(1)K	0	0	0	3924300	7032200	4380900	15337401	0.00618393	Up_regulated
A0A0R4J1H6	Golga3	golgi autoantigen, golgin subfamily a, 3	269682	ENSMUSG00000029502	___1	0.996491	109	960	2	654.814	Phospho(STY-O18)	S	QKEMKTKHKAYENAVSILSRRLQEALASKEA	AYENAVS(0.996)ILS(0.004)R	0	0	0	7373000	10820000	6135500	24328501	0.00443317	Up_regulated
A0A0R4J1P5	Ankrd42	ankyrin repeat domain 42	73845	ENSMUSG00000041343	___1	1	173.33	167	2	850.392	Phospho(STY-O18)	S	PSVTDKREWKPVHYASFHGRLGCLQLLVKWG	EWKPVHYAS(1)FHGR	0	0	0	86892000	121760000	94085000	302737001	0.000686798	Up_regulated
A0A0R4J1Q0	Edc4	enhancer of mRNA decapping 4	234699	ENSMUSG00000036270	___1	0.988143	216.71	1058	2	843.92	Phospho(STY-O18)	S	CVSRSLEPVAGQLSNSVATKLTAVEGSMKEN	SLEPVAGQLS(0.005)NS(0.988)VAT(0.007)K	0	0	0	29980000	37267000	23756000	91003001	0.00147941	Up_regulated
A0A0R4J1Q0	Edc4	enhancer of mRNA decapping 4	234699	ENSMUSG00000036270	___1	1	283.45	1109	2	775.88	Phospho(STY-O18)	S	TLQGPMQAAYREAFQSVVLPAFEKSCQAMFQ	EAFQS(1)VVLPAFEK	0	0	0	71327000	116970000	77707000	266004001	0.00341441	Up_regulated
A0A0R4J1Q0	Edc4	enhancer of mRNA decapping 4	234699	ENSMUSG00000036270	___1	0.96212	169.64	403	2	896.943	Phospho(STY-O18)	S	WTCLQTIRFSPDIFSSVSVPPSLKVCLDLSA	FSPDIFS(0.029)S(0.962)VS(0.009)VPPSLK	0	0	0	33412000	71180000	39882000	144474001	0.0144981	Up_regulated
A0A0R4J1R7	Pcbd2	pterin 4 alpha carbinolamine dehydratase/dimerization cofactor of hepatocyte nuclear factor 1 alpha (TCF1) 2	72562	ENSMUSG00000021496	___1	1	107.65	51	2	702.793	Phospho(STY-O18)	S	KEFSFKNFNQAFGFMSRVALQAEKMNHHPEW	NFNQAFGFMS(1)R	0	0	0	4872100	5880300	4495100	15247501	0.000251614	Up_regulated
A0A0R4J1R9	Eri3	exoribonuclease 3	140546	ENSMUSG00000033423	___1	0.999998	92.925	52	2	763.835	Phospho(STY-O18)	T	AKEGLLDPNVKSIFVTCGDWDLKVMLPGQCH	SIFVT(1)CGDWDLK	0	0	0	2619800	4465800	3586900	10672501	0.00262075	Up_regulated
A0A0R4J1W9	Tmco5	transmembrane and coiled-coil domains 5	67356	ENSMUSG00000027355	___1	0.996145	107.57	113	3	580.628	Phospho(STY-O18)	S	EETARLERKNETLVHSISELQRKLTRKSQKV	KNET(0.001)LVHS(0.996)IS(0.003)ELQR	0	0	0	10147000	12937000	9595100	32679101	0.000459753	Up_regulated
A0A0R4J1Y7	Txndc5	thioredoxin domain containing 5	105245	ENSMUSG00000038991	___1	0.999835	229.63	313	2	694.336	Phospho(STY-O18)	S	KVGEHNGGRDLDSLHSFVLRQAKDEL_____	DLDSLHS(1)FVLR	0	0	0	55093000	112120000	54865000	222078001	0.0177436	Up_regulated
A0A0R4J1Y7	Txndc5	thioredoxin domain containing 5	105245	ENSMUSG00000038991	___1	0.999996	109.66	156	2	619.803	Phospho(STY-O18)	T	QHYAVCSEHQVRGYPTLLWFRDGKKVDQYKG	GYPT(1)LLWFR	0	0	0	4763800	11272000	6306200	22342001	0.0192205	Up_regulated
A0A0R4J1Z3	Tmem33	transmembrane protein 33	67878	ENSMUSG00000037720	___1	0.949867	156.08	66	2	650.356	Phospho(STY-O18)	S	AASFYQRALLANALTSALRLHQRLPHFQLSR	ALLANALT(0.05)S(0.95)ALR	0	0	0	3539300	4595600	2909200	11044101	0.0017056	Up_regulated
A0A0R4J1Z3	Tmem33	transmembrane protein 33	67878	ENSMUSG00000037720	___1	1	171.29	235	2	775.401	Phospho(STY-O18)	S	MKPSCPLFVRRLCLQSIAFISRLAPTA____	RLCLQS(1)IAFISR	0	0	0	10644000	21601000	14100000	46345001	0.00879639	Up_regulated
A0A0R4J1Z3	Tmem33	transmembrane protein 33	67878	ENSMUSG00000037720	___1	1	151.1	30	2	589.768	Phospho(STY-O18)	S	VQFMMTNKLDTAMWLSRLFTVYCSALFVLPL	LDTAMWLS(1)R	0	0	0	7569400	12407000	9803700	29780101	0.00207699	Up_regulated
A0A0R4J205	Trmt10a	tRNA methyltransferase 10A	108943	ENSMUSG00000004127	___1	0.974848	161.66	145	4	528.766	Phospho(STY-O18)	T	YAENRRASHPVQFYLTSHGGQLKKNMDENDQ	RASHPVQFYLT(0.975)S(0.025)HGGQLK	0	0	0	44596000	63306000	46371000	154273001	0.000993904	Up_regulated
A0A0R4J233	2020-09-10	septin 10	103080	ENSMUSG00000019917	___1	0.999739	186.94	407	3	767.032	Phospho(STY-O18)	S	AFAKKKATCELFPNQSFLASGSSIRKDKDRK	KATCELFPNQS(1)FLASGSSIR	0	0	0	52435000	80381000	61595000	194411001	0.00140313	Up_regulated
A0A0R4J263	Agpat1	1-acylglycerol-3-phosphate O-acyltransferase 1 (lysophosphatidic acid acyltransferase, alpha)	55979	ENSMUSG00000034254	___1	0.999999	160.36	258	2	545.76	Phospho(STY-O18)	T	DDVPALADSVRHSMLTIFREISTDGLGGGDC	HSMLT(1)IFR	0	0	0	11475000	10290000	10039000	31804001	1.80515e-05	Up_regulated
A0A0R4J2D0	Usp37	ubiquitin specific peptidase 37	319651	ENSMUSG00000033364	___1	0.939595	162.81	269	2	893.426	Phospho(STY-O18)	S	AEENRTSGLLPLQSSSFYGSRAGSKDYSSGV	TSGLLPLQS(0.002)S(0.041)S(0.94)FYGS(0.018)R	0	0	0	28530000	41271000	30514000	100315001	0.00107537	Up_regulated
A0A0U1RNJ1	Fasn	fatty acid synthase	14104	ENSMUSG00000025153	___1	1	132.97	2435	3	453.238	Phospho(STY-O18)	T	AADQYKPKAKYHGNVTLLRAKTGGTYGEDLG	AKYHGNVT(1)LLR	0	0	0	12117000	14503000	8085000	34705001	0.00348997	Up_regulated
A0A0U1RNJ1	Fasn	fatty acid synthase	14104	ENSMUSG00000025153	___1	1	94.85	509	2	475.715	Phospho(STY-O18)	S	FICSGMGTQWRGMGLSLMRLDSFRESILRSD	GMGLS(1)LMR	0	0	0	5472200	5859400	5285300	16616901	5.17463e-06	Up_regulated
A0A0U1RNJ1	Fasn	fatty acid synthase	14104	ENSMUSG00000025153	___1	1	187.77	1339	2	699.874	Phospho(STY-O18)	T	NMVAALKEGGFLLVHTVLKGHALGETLACLP	EGGFLLVHT(1)VLK	0	0	0	30832000	40343000	24894000	96069001	0.00205965	Up_regulated
A0A0U1RNJ1	Fasn	fatty acid synthase	14104	ENSMUSG00000025153	___1	1	117.27	63	2	669.301	Phospho(STY-O18)	S	PKRSGKLKDLSKFDASFFGVHPKQAHTMDPQ	FDAS(1)FFGVHPK	0	0	0	56517000	90198000	36588000	183303001	0.0174594	Up_regulated
A0A0U1RNJ1	Fasn	fatty acid synthase	14104	ENSMUSG00000025153	___1	0.999913	147.91	1390	2	710.821	Phospho(STY-O18)	T	RKALHLVGLKRSFYGTALFLCRRAIPQEKPI	SFYGT(1)ALFLCR	0	0	0	6430600	12403000	6269600	25103201	0.0143043	Up_regulated
A0A0U1RNJ1	Fasn	fatty acid synthase	14104	ENSMUSG00000025153	___1	1	166.48	2413	2	742.846	Phospho(STY-O18)	S	SHHSLDRRELSFAAVSFYHKLRAADQYKPKA	ELSFAAVS(1)FYHK	0	0	0	316470016	363769984	243800000	924040001	0.000908633	Up_regulated
A0A0U1RNK7	Dock7	dedicator of cytokinesis 7	67299	ENSMUSG00000028556	___1	1	71.349	1061	2	498.763	Phospho(STY-O18)	S	FLNDLLSVMDRGFVFSLIKSCYKQVSAKLYS	GFVFS(1)LIK	0	0	0	1641200	2684000	1962200	6287401	0.00244755	Up_regulated
A0A0U1RNT0	Pik3c2a	phosphatidylinositol-4-phosphate 3-kinase catalytic subunit type 2 alpha	18704	ENSMUSG00000030660	___1	0.856055	137.84	278	2	781.326	Phospho(STY-O18)	S	LVAKELNIKSCSFFSSNAMPLKVTMVNADPL	SCSFFS(0.144)S(0.856)NAMPLK	0	0	0	5092200	6514900	4820100	16427201	0.000479099	Up_regulated
A0A0U1RP68	Idh2	isocitrate dehydrogenase 2 (NADP+), mitochondrial	269951	ENSMUSG00000030541	___1	1	200.69	68	2	901.966	Phospho(STY-O18)	T	MWKSPNGTIRNILGGTVFREPIICKNIPRLV	NILGGT(1)VFREPIICK	0	0	0	124020000	133410000	123130000	380560001	2.69731e-06	Up_regulated
A0A0U1RPA9	Elmod3	ELMO/CED-12 domain containing 3	232089	ENSMUSG00000056698	___1	1	150.61	141	2	539.8	Phospho(STY-O18)	T	CGLDSQNPTHGRVLQTIYKKLTGSKFDCALH	VLQT(1)IYKK	0	0	0	11341000	11140000	12792000	35273001	2.27302e-05	Up_regulated
A0A0U1RPL0	Atxn2l	ataxin 2-like	233871	ENSMUSG00000032637	___1	0.999998	236.78	209	2	757.335	Phospho(STY-O18)	S	RNVDFNYATKDKFTDSAIAMNSKVNGEHKEK	DKFTDS(1)AIAMNSK	0	0	0	36958000	43285000	31035000	111278001	0.000467325	Up_regulated
A0A0U1RPN7	Arhgef1	Rho guanine nucleotide exchange factor (GEF) 1	16801	ENSMUSG00000040940	___1	0.999388	111.79	193	3	836.087	Phospho(STY-O18)	T	GKDRGNYEARERHRLTKYPLLLQSIGQNTEE	LT(0.999)KY(0.001)PLLLQSIGQNTEESTER	0	0	0	10418000	10928000	9519400	30865401	1.52291e-05	Up_regulated
A0A0U1RPX7	Myo7a	myosin VIIA	17921	ENSMUSG00000030761	___1	0.882002	297.49	1003	2	969.426	Phospho(STY-O18)	T	YKFAKFAATYFQGTTTHSYTRRPLKQPLLYH	FAATYFQGT(0.014)T(0.088)T(0.882)HS(0.009)YT(0.007)R	0	0	0	43399000	51029000	34047000	128475001	0.000952323	Up_regulated
A0A0U1RQ95	Mat2a	methionine adenosyltransferase II, alpha	232087	ENSMUSG00000053907	___1	1	198.74	176	2	946.926	Phospho(STY-O18)	T	KVIKAVVPAKYLDEDTIYHLQPSGRFVIGGP	YLDEDT(1)IYHLQPSGR	0	0	0	16655000	23498000	17303000	57456001	0.000927473	Up_regulated
A0A0X1KG61	Cbl	Casitas B-lineage lymphoma	12402	ENSMUSG00000034342	___1	0.890549	86.463	251	2	666.84	Phospho(STY-O18)	S	VFEFDIFTRLFQPWSSLLRNWNSLAVTHPGY	LFQPWS(0.109)S(0.891)LLR	0	0	0	17268000	31166000	14768000	63202001	0.0144901	Up_regulated
A0A140LHA2	Bub3	BUB3 mitotic checkpoint protein	12237	ENSMUSG00000066979	___1	0.998482	135.99	144	2	591.775	Phospho(STY-O18)	S	CNAGTFSQPEKVYTLSVSGDRLIVGTAGRRV	VYT(0.001)LS(0.998)VS(0.001)GDR	0	0	0	38734000	47809000	38352000	124895001	0.000175734	Up_regulated
A0A140LHI3	Dnah2	dynein, axonemal, heavy chain 2	327954	ENSMUSG00000005237	___1	0.999741	117.79	50	2	673.784	Phospho(STY-O18)	S	LFRKMSNEIIRLCCHSISLDRIFEGYVNSSK	LCCHS(1)ISLDR	0	0	0	6998900	7616200	9331800	23946901	0.000333395	Up_regulated
A0A140LHX0	Iqank1	IQ motif and ankyrin repeat containing 1	432964	ENSMUSG00000102018	___1	1	112.75	547	2	534.282	Phospho(STY-O18)	T	QFQEARLENFRLFFVTQVKWPPADQLQTLLP	LFFVT(1)QVK	0	0	0	8124800	10855000	8368700	27348501	0.00047363	Up_regulated
A0A140LI36	Adgb	androglobin	215772	ENSMUSG00000050994	___1	1	158.3	768	2	648.321	Phospho(STY-O18)	S	VLPNFEPESYRFTEQSIIIMKAIGNVIANFK	FTEQS(1)IIIMK	0	0	0	12446000	12121000	11987000	36554001	9.37915e-08	Up_regulated
A0A140LIG5	Eed	embryonic ectoderm development	13626	ENSMUSG00000030619	___1	0.981742	83.229	157	3	588.641	Phospho(STY-O18)	S	INELKFHPRDPNLLLSVSKDHALRLWNIQTD	DPNLLLS(0.982)VS(0.018)KDHALR	0	0	0	13109000	19599000	14175000	46883001	0.00147368	Up_regulated
A0A140LIJ0	Dcst2	DC-STAMP domain containing 2	329702	ENSMUSG00000109293	___1	0.99997	129.82	518	2	637.269	Phospho(STY-O18)	S	LFGSYVSRLRRAICASYYPSREQERITYLYN	AICAS(1)YYPSR	0	0	0	12047000	11942000	12965000	36954001	2.89113e-06	Up_regulated
A0A140LIN9	Dnah3	dynein, axonemal, heavy chain 3	381917	ENSMUSG00000052273	___1	0.991114	172.1	51	3	593.938	Phospho(STY-O18)	S	ANEEPSELYKTVMSHSFYPPLMQRTSWTLAV	TVMS(0.009)HS(0.991)FYPPLMQR	0	0	0	42165000	58828000	45963000	146956001	0.000628384	Up_regulated
A0A140LIN9	Dnah3	dynein, axonemal, heavy chain 3	381917	ENSMUSG00000052273	___1	0.976525	171.93	308	2	813.889	Phospho(STY-O18)	S	HRVIRAPVPWHNIYQSTKKWNEEHLHTVNPM	APVPWHNIYQS(0.977)T(0.023)K	0	0	0	37223000	42401000	33494000	113118001	0.000128009	Up_regulated
A0A140LIN9	Dnah3	dynein, axonemal, heavy chain 3	381917	ENSMUSG00000052273	___1	0.999991	139.04	1189	2	810.919	Phospho(STY-O18)	T	KGMISSEKETVPFIQTIYPVKAKGMVEKWLQ	ETVPFIQT(1)IYPVK	0	0	0	70647000	103080000	81758000	255485001	0.000862347	Up_regulated
A0A140LIN9	Dnah3	dynein, axonemal, heavy chain 3	381917	ENSMUSG00000052273	___1	0.999994	101.95	1965	2	669.806	Phospho(STY-O18)	S	KSVKLTKNNIFPERGSIYDFYFLKQGGGHWN	GS(1)IYDFYFLK	0	0	0	9749900	23068000	12602000	45419901	0.0201291	Up_regulated
A0A140LIN9	Dnah3	dynein, axonemal, heavy chain 3	381917	ENSMUSG00000052273	___1	0.99995	119.79	1012	3	738.332	Phospho(STY-O18)	S	LILDDHVIKTQTMCGSVFIKPIEAECRKWEE	TQTMCGS(1)VFIKPIEAECR	0	0	0	17765000	14342000	19613000	51720001	0.000366277	Up_regulated
A0A140LIN9	Dnah3	dynein, axonemal, heavy chain 3	381917	ENSMUSG00000052273	___1	0.987711	216.34	124	2	825.412	Phospho(STY-O18)	S	PRDKTSQGLPLAFTASKTSTEPSKKKMKFNL	DKTSQGLPLAFT(0.012)AS(0.988)K	0	0	0	33897000	51302000	37987000	123186001	0.00144708	Up_regulated
A0A140LIN9	Dnah3	dynein, axonemal, heavy chain 3	381917	ENSMUSG00000052273	___1	0.999389	160.22	2182	2	747.346	Phospho(STY-O18)	S	SINAFEDEILTKIFSSIADWHFGKGFDVMFL	IFS(0.001)S(0.999)IADWHFGK	0	0	0	12769000	21262000	13365000	47396001	0.00447256	Up_regulated
A0A140LIN9	Dnah3	dynein, axonemal, heavy chain 3	381917	ENSMUSG00000052273	___1	1	143.93	1582	2	894.962	Phospho(STY-O18)	S	TAAGNLKLKYPEENESVLLLRALLDVNLAKF	LKYPEENES(1)VLLLR	0	0	0	10938000	21433000	10201000	42572001	0.0173635	Up_regulated
A0A140LIN9	Dnah3	dynein, axonemal, heavy chain 3	381917	ENSMUSG00000052273	___1	0.986818	147.62	3569	2	655.309	Phospho(STY-O18)	T	VIVPENTNSEFRLWLTSYPSEKFPVSILQNG	LWLT(0.987)S(0.013)YPSEK	0	0	0	13665000	17805000	10274000	41744001	0.00307885	Up_regulated
A0A140LIT2	Dhcr7	7-dehydrocholesterol reductase	13360	ENSMUSG00000058454	___1	1	113.63	396	2	645.835	Phospho(STY-O18)	S	YTSADGLKHHSKLLVSGFWGVARHFNYTGDL	LLVS(1)GFWGVAR	0	0	0	2289000	5580700	2036900	9906601	0.0444433	Up_regulated
A0A140LIZ1	Pnkp	polynucleotide kinase 3'- phosphatase	59047	ENSMUSG00000002963	___1	1	130.25	126	3	626.672	Phospho(STY-O18)	T	AVLEKLGVPFQVLVATHAGLNRKPVSGMWDH	LGVPFQVLVAT(1)HAGLNR	0	0	0	9968700	16126000	6108300	32203001	0.0212075	Up_regulated
A0A140LIZ1	Pnkp	polynucleotide kinase 3'- phosphatase	59047	ENSMUSG00000002963	___1	0.999963	203.85	78	2	765.919	Phospho(STY-O18)	S	SLGWESLKKLLVFTASGVKPQGKLVIFTNQM	LLVFTAS(1)GVKPQGK	0	0	0	50993000	57995000	42759000	151747001	0.00032775	Up_regulated
A0A140LIZ5	Psmc4	proteasome (prosome, macropain) 26S subunit, ATPase, 4	23996	ENSMUSG00000030603	___1	0.979874	128.01	316	2	548.29	Phospho(STY-O18)	T	EFPLPDRRQKRLIFSTITSKMNLSEEVDLED	LIFS(0.002)T(0.98)IT(0.017)S(0.001)K	0	0	0	85750000	88934000	75468000	250152001	3.33044e-05	Up_regulated
A0A140LIZ5	Psmc4	proteasome (prosome, macropain) 26S subunit, ATPase, 4	23996	ENSMUSG00000030603	___1	0.978074	136.02	315	1	1095.57	Phospho(STY-O18)	S	IEFPLPDRRQKRLIFSTITSKMNLSEEVDLE	LIFS(0.978)T(0.022)ITSK	0	0	0	73522000	85239000	73057000	231818001	4.17143e-05	Up_regulated
A0A140LIZ5	Psmc4	proteasome (prosome, macropain) 26S subunit, ATPase, 4	23996	ENSMUSG00000030603	___1	1	147.83	98	2	753.409	Phospho(STY-O18)	S	RILSTIDRELLKPNASVALHKHSNALVDVLP	ELLKPNAS(1)VALHK	0	0	0	52543000	54025000	52461000	159029001	5.06601e-08	Up_regulated
A0A140LJ01	Spcs2	signal peptidase complex subunit 2 homolog (S. cerevisiae)	66624	ENSMUSG00000035227	___1	0.99978	109.24	244	2	564.259	Phospho(STY-O18)	S	LVMDAYEPEISRLHDSLATERKIK_______	LHDS(1)LATER	0	0	0	19897000	22474000	13287000	55658001	0.00246863	Up_regulated
A0A140LJF9	Aldh3a2	aldehyde dehydrogenase family 3, subfamily A2	11671	ENSMUSG00000010025	___1	1	158.41	116	2	589.838	Phospho(STY-O18)	S	VKKYQALPRGKALLASLIVHRRRWSSKH___	ALLAS(1)LIVHR	0	0	0	6513600	5836800	5132700	17483101	0.000127389	Up_regulated
A0A140LJK0	2310057M21Rik	RIKEN cDNA 2310057M21 gene	68277	ENSMUSG00000040177	___1	1	111.12	163	2	759.366	Phospho(STY-O18)	S	ESMGSRLSPGAQQLMSMIRFQQQNRLPIGDQ	LSPGAQQLMS(1)MIR	0	0	0	7640400	16110000	9165800	32916201	0.0135904	Up_regulated
A0A140T8R7	Rcor1	REST corepressor 1	217864	ENSMUSG00000037896	___1	0.969001	221.47	39	2	1037.98	Phospho(STY-O18)	S	QERDNLGMLVWSPNQSLSEAKLDEYIAIAKE	DNLGMLVWSPNQS(0.969)LS(0.031)EAK	0	0	0	12913000	25656000	17480000	56049001	0.00742566	Up_regulated
A0A1B0GQY9	Lrrc29	leucine rich repeat containing 29	234684	ENSMUSG00000041679	___1	0.993755	136.39	57	2	768.391	Phospho(STY-O18)	S	ETNVRYNIPVSSASLSAIKSLGLRGISCISL	YNIPVSSAS(0.006)LS(0.994)AIK	0	0	0	7717200	11178000	9393600	28288801	0.000703029	Up_regulated
A0A1B0GR08	Tubgcp2	tubulin, gamma complex associated protein 2	74237	ENSMUSG00000025474	___1	0.962361	93.478	269	2	732.38	Phospho(STY-O18)	S	LSIRELVNRILPVAASYSTVTRFIEEKSSFE	ILPVAAS(0.962)YS(0.03)T(0.006)VT(0.001)R	0	0	0	7548600	11106000	10165000	28819601	0.000834231	Up_regulated
A0A1B0GR37	Gm11634	predicted gene 11634	667306	ENSMUSG00000085486	___1	1	130.98	3	2	602.744	Acetyl (Protein N-term),Phospho(STY-O18)	S	_____________MGSAYHWEARRRQMALER	GS(1)AYHWEAR	0	0	0	12359000	18762000	16435000	47556001	0.00106419	Up_regulated
A0A1B0GRC0	Col4a1	collagen, type IV, alpha 1	12826	ENSMUSG00000031502	___1	0.999993	158.17	156	2	1005.99	Phospho(STY-O18)	S	DPLCPPGTKILYHGYSLLYVQGNERAHGQDL	ILYHGYS(1)LLYVQGNER	0	0	0	8961400	21527000	7681300	38169701	0.0450006	Up_regulated
A0A1B0GRJ0	Rab11fip1	RAB11 family interacting protein 1 (class I)	75767	ENSMUSG00000031488	___1	0.992505	238.12	236	2	781.382	Phospho(STY-O18)	S	TLFSKSSLQKTPLSQSMSVLPTSKSDKVLLR	TPLSQS(0.993)MS(0.007)VLPTSK	0	0	0	31358000	31643000	37479000	100480001	7.37026e-05	Up_regulated
A0A1B0GRP7	Plpbp	pyridoxal phosphate binding protein	114863	ENSMUSG00000031485	___1	0.999518	166.97	300	2	533.254	Phospho(STY-O18)	S	SFPQIEVGSTNVRIGSTIFGERDYSKKPALD	IGS(1)TIFGER	0	0	0	11111000	11956000	11401000	34468001	1.29631e-06	Up_regulated
A0A1B0GRR3	Rps11	ribosomal protein S11	27207	ENSMUSG00000003429	___1	1	147.33	15	2	776.383	Phospho(STY-O18)	T	_MADIQTERAYQKQPTIFQNKKRVLLGETGK	AYQKQPT(1)IFQNK	0	0	0	42774000	52141000	49040000	143955001	6.37862e-05	Up_regulated
A0A1B0GRR3	Rps11	ribosomal protein S11	27207	ENSMUSG00000003429	___1	0.99998	155.48	67	2	618.777	Phospho(STY-O18)	S	EGTYIDKKCPFTGNVSIRGRILSGVVTKMKM	CPFTGNVS(1)IR	0	0	0	171380000	205140000	166970000	543490001	0.00011427	Up_regulated
A0A1B0GRR3	Rps11	ribosomal protein S11	27207	ENSMUSG00000003429	___1	1	175.34	110	2	717.308	Phospho(STY-O18)	S	YIRKYNRFEKRHKNMSVHLSPCFRSETLSQL	NMS(1)VHLSPCFR	0	0	0	38046000	44246000	49163000	131455001	0.000168083	Up_regulated
A0A1B0GRV0	Bpnt1	bisphosphate 3'-nucleotidase 1	23827	ENSMUSG00000026617	___1	0.94141	108.35	6	2	565.258	Acetyl (Protein N-term),Phospho(STY-O18)	T	__________MASSHTVLMRLVASAYSIAQK	AS(0.002)S(0.056)HT(0.941)VLMR	0	0	0	8449800	7064500	6831300	22345601	0.000123115	Up_regulated
A0A1B0GRV0	Bpnt1	bisphosphate 3'-nucleotidase 1	23827	ENSMUSG00000026617	___1	0.999972	127.56	14	2	618.817	Phospho(STY-O18)	S	__MASSHTVLMRLVASAYSIAQKAGTIVRCV	LVAS(1)AYSIAQK	0	0	0	59952000	77252000	58613000	195817001	0.00040589	Up_regulated
A0A1B0GRV0	Bpnt1	bisphosphate 3'-nucleotidase 1	23827	ENSMUSG00000026617	___1	0.999826	147.33	17	2	618.817	Phospho(STY-O18)	S	ASSHTVLMRLVASAYSIAQKAGTIVRCVIAE	LVASAYS(1)IAQK	0	0	0	42208000	48711000	52078000	142997001	7.98664e-05	Up_regulated
A0A1B0GRV0	Bpnt1	bisphosphate 3'-nucleotidase 1	23827	ENSMUSG00000026617	___1	0.814129	143.42	60	2	733.842	Oxidation (M),Phospho(STY-O18)	S	DLQTKADRLVQMSICSSLARKFPKLTIIGEE	LVQMSICS(0.814)S(0.186)LAR	0	0	0	13249000	8541300	7716600	29506901	0.0046587	Up_regulated
A0A1B0GRV0	Bpnt1	bisphosphate 3'-nucleotidase 1	23827	ENSMUSG00000026617	___1	0.999983	109.15	249	2	672.29	Phospho(STY-O18)	S	GGAGNKIIQLIEGKASAYVFASPGCKKWDTC	AS(1)AYVFASPGCK	0	0	0	11292000	22834000	18674000	52800001	0.00644953	Up_regulated
A0A1B0GRV0	Bpnt1	bisphosphate 3'-nucleotidase 1	23827	ENSMUSG00000026617	___1	0.999999	234.77	311	2	886.383	Phospho(STY-O18)	S	SAGVLAALRNYEYYASHVPESVKNALIP___	NYEYYAS(1)HVPESVK	0	0	0	75752000	111360000	99387000	286499001	0.000798946	Up_regulated
A0A1B0GRX2	Tsg101	tumor susceptibility gene 101	22088	ENSMUSG00000014402	___1	0.997923	171.29	58	2	699.375	Phospho(STY-O18)	T	VFNDGSSRELVNLTGTIPVRYRAY_______	ELVNLT(0.002)GT(0.998)IPVR	0	0	0	6467800	7559600	5689300	19716701	0.000266195	Up_regulated
A0A1B0GS41	Gab1	growth factor receptor bound protein 2-associated protein 1	14388	ENSMUSG00000031714	___1	1	208.68	426	2	728.312	Phospho(STY-O18)	S	RTFPSDRSSSLEGFHSQYKIKSVLTAGGVSG	SSSLEGFHS(1)QYK	0	0	0	12710000	20925000	13272000	46907001	0.00412617	Up_regulated
A0A1B0GSF7	Rpl18	ribosomal protein L18	19899	ENSMUSG00000059070	___1	1	112.71	84	2	493.259	Phospho(STY-O18)	T	LTFDQLALESPKGRGTVLLSGPRKGREVYRH	GT(1)VLLSGPR	0	0	0	17542000	19931000	15967000	53440001	0.000102199	Up_regulated
A0A1B0GSF7	Rpl18	ribosomal protein L18	19899	ENSMUSG00000059070	___1	0.997718	178	111	3	545.267	Phospho(STY-O18)	T	VYRHFGKAPGTPHSHTKPYVRSKGRKFERAR	APGTPHS(0.002)HT(0.998)KPYVR	0	0	0	59311000	102880000	58175000	220366001	0.00753547	Up_regulated
A0A1B0GSX0	Ldha	lactate dehydrogenase A	16828	ENSMUSG00000063229	___1	0.999244	90.412	266	2	668.825	Phospho(STY-O18)	S	ADKEQWKEVHKQVVDSAYEVIKLKGYTSWAI	QVVDS(0.999)AY(0.001)EVIK	0	0	0	11382000	10537000	14353000	36272001	0.000474102	Up_regulated
A0A1B0GSX0	Ldha	lactate dehydrogenase A	16828	ENSMUSG00000063229	___1	0.813043	120.87	304	3	428.557	Oxidation (M),Phospho(STY-O18)	T	AESIMKNLRRVHPISTMIKGLYGINEDVFLS	RVHPIS(0.187)T(0.813)MIK	0	0	0	10227000	14292000	10238000	34757001	0.00102183	Up_regulated
A0A1B0GSX0	Ldha	lactate dehydrogenase A	16828	ENSMUSG00000063229	___1	1	297.45	98	3	644.983	Phospho(STY-O18)	S	MEDKLKGEMMDLQHGSLFLKTPKIVSSKDYC	LKGEMMDLQHGS(1)LFLK	0	0	0	57667000	49592000	46574000	153833001	0.000101501	Up_regulated
A0A1B0GSX7	Nup98	nucleoporin 98	269966	ENSMUSG00000063550	___1	0.999966	148.52	1806	2	512.248	Phospho(STY-O18)	S	MPEDYALEELRGLTQSYLRELTVGSQ_____	GLTQS(1)YLR	0	0	0	29627000	33308000	27671000	90606001	5.27131e-05	Up_regulated
A0A1D5RLG3	Rab3gap1	RAB3 GTPase activating protein subunit 1	226407	ENSMUSG00000036104	___1	0.985361	140.24	55	2	684.796	Phospho(STY-O18)	S	IGPSLGKPLEKGIFTSGTWEERSDEISFADF	GIFT(0.003)S(0.985)GT(0.012)WEER	0	0	0	31802000	42118000	32353000	106273001	0.000452869	Up_regulated
A0A1D5RLL3	Efr3a	EFR3 homolog A	76740	ENSMUSG00000015002	___1	0.998339	169.98	149	2	646.338	Phospho(STY-O18)	S	LLESGEPKLQVLGTNSFVKFANIEEDTPSYH	LQVLGT(0.002)NS(0.998)FVK	0	0	0	44933000	46053000	40927000	131913001	9.32964e-06	Up_regulated
A0A1D5RLL6	Dnmbp	dynamin binding protein	71972	ENSMUSG00000025195	___1	0.99737	189.3	587	2	880.925	Phospho(STY-O18)	S	RWLVDNGVTKGFVYSSFLKPYNPRCSHSDAS	GFVYS(0.003)S(0.997)FLKPYNPR	0	0	0	27638000	49210000	34107000	110955001	0.00443162	Up_regulated
A0A1D5RLN5	Vac14	Vac14 homolog (S. cerevisiae)	234729	ENSMUSG00000010936	___1	1	91.657	80	2	807.937	Phospho(STY-O18)	S	HPHSRKGGLIGLAACSIALGKDSGLYLKELI	KGGLIGLAACS(1)IALGK	0	0	0	6534800	7778800	6383700	20697301	9.83804e-05	Up_regulated
A0A1D5RLV0	Iws1	IWS1, SUPT6 interacting protein	73473	ENSMUSG00000024384	___1	0.977011	164.33	641	2	613.298	Phospho(STY-O18)	S	GKLINEWSRPIFGLTSNYKGMTREEREQRDL	PIFGLT(0.023)S(0.977)NYK	0	0	0	10249000	20205000	12813000	43267001	0.00844715	Up_regulated
A0A1D5RLW5	Rpl18a	ribosomal protein L18A	76808	ENSMUSG00000045128	___1	1	191.53	20	1	1303.61	Phospho(STY-O18)	S	APNHVVAKSRFWYFVSQLKKMKKSSGEIVYC	FWYFVS(1)QLK	0	0	0	374440000	972649984	392929984	1740019969	0.0418328	Up_regulated
A0A1D5RLW5	Rpl18a	ribosomal protein L18A	76808	ENSMUSG00000045128	___1	1	113.63	94	2	507.247	Phospho(STY-O18)	S	QCYRDMGARHRARAHSIQIMKVEEIAAGKCR	AHS(1)IQIMK	0	0	0	10199000	6777500	7406000	24382501	0.00150876	Up_regulated
A0A1D5RMD1	Iqcn	IQ motif containing N	637079	ENSMUSG00000110622	___1	0.910579	118.08	830	2	757.86	Phospho(STY-O18)	S	TTDHRSKTQSQTFLSSSKASVQLWQHLGTLS	SKTQSQTFLS(0.026)S(0.911)S(0.064)K	0	0	0	9540900	18228000	13177000	40945901	0.00562195	Up_regulated
A0A1L1SQR4	Dock6	dedicator of cytokinesis 6	319899	ENSMUSG00000032198	___1	0.999995	136.27	189	2	584.275	Phospho(STY-O18)	S	HCSGSPEDTPRSSGASGIFSLRNLAADSLLP	SSGAS(1)GIFSLR	0	0	0	17066000	18681000	16334000	52081001	1.51025e-05	Up_regulated
A0A1L1SQW1	Lrrfip2	leucine rich repeat (in FLII) interacting protein 2	71268	ENSMUSG00000032497	___1	0.984803	232.26	332	2	823.886	Phospho(STY-O18)	S	FKLSKAEQDIATLEQSISRLEGQVLRYKTAA	AEQDIATLEQS(0.985)IS(0.015)R	0	0	0	20604000	23417000	23320000	67341001	1.68823e-05	Up_regulated
A0A1L1SR69	Higd1a	HIG1 domain family, member 1A	56295	ENSMUSG00000038412	___1	0.930698	272.4	10	2	1008.92	Acetyl (Protein N-term),Phospho(STY-O18)	S	______MSTNTDLSLSSYDEGQGSKFIRKAK	STNTDLS(0.001)LS(0.931)S(0.069)YDEGQGSK	0	0	0	27755000	29831000	41881000	99467001	0.00166626	Up_regulated
A0A1L1SRL5	Acy1	aminoacylase 1	109652	ENSMUSG00000023262	___1	0.99502	135.55	29	2	546.298	Phospho(STY-O18)	S	FIEDTAAEKLHKVISSILAFREKERQRLQAN	VIS(0.005)S(0.995)ILAFR	0	0	0	3327300	4145500	2508500	9981301	0.00214515	Up_regulated
A0A1L1SS60	Ano10	anoctamin 10	102566	ENSMUSG00000037949	___1	0.793638	152.85	307	2	679.306	Phospho(STY-O18)	S	LGINSVTGREEPLYSSYKRQLRIYLVSLPFV	EEPLYS(0.206)S(0.794)YKR	0	0	0	10989000	27036000	25378000	63403001	0.0142847	Up_regulated
A0A1L1SSF8	4931406C07Rik	RIKEN cDNA 4931406C07 gene	70984	ENSMUSG00000031938	___1	1	88.087	222	2	708.373	Phospho(STY-O18)	S	FYEMKAPLVCLPVFVSKDPGLDLRLEHTHFF	APLVCLPVFVS(1)K	0	0	0	2282900	3747500	1816900	7847301	0.0108454	Up_regulated
A0A1L1SSF8	4931406C07Rik	RIKEN cDNA 4931406C07 gene	70984	ENSMUSG00000031938	___1	1	168.31	153	2	700.292	Phospho(STY-O18)	S	IEVQAKRRTGELNFVSCMRQTLEEHYGDKPV	TGELNFVS(1)CMR	0	0	0	19777000	20756000	19527000	60060001	7.36971e-07	Up_regulated
A0A1L1SSQ5	Pafah1b2	platelet-activating factor acetylhydrolase, isoform 1b, subunit 2	18475	ENSMUSG00000003131	___1	1	170.48	26	2	522.709	Phospho(STY-O18)	S	IPHAAEDIQGDDRWMSQHNRFVLDCKDKEPD	WMS(1)QHNR	0	0	0	25087000	18554000	25714000	69355001	0.000541115	Up_regulated
A0A1L1STB7	Tbc1d21	TBC1 domain family, member 21	74286	ENSMUSG00000036244	___1	0.999698	105.17	152	2	699.342	Phospho(STY-O18)	S	NVLIDKKKLEKTLLLSYVCNTKAEYQRGFHE	TLLLS(1)YVCNTK	0	0	0	60105000	74635000	76088000	210828001	0.000161077	Up_regulated
A0A1L1SUB2	Cnn1	calponin 1	12797	ENSMUSG00000001349	___1	1	123.75	209	2	540.252	Phospho(STY-O18)	T	SLQMGSNKGASQRGMTVYGLPRQVYDPKYCL	GMT(1)VYGLPR	0	0	0	15902000	22220000	14882000	53004001	0.00153169	Up_regulated
A0A1L1SUU4	Scamp2	secretory carrier membrane protein 2	24044	ENSMUSG00000040188	___1	0.98481	180.84	106	2	616.799	Phospho(STY-O18)	S	AAGEPSERQTLLGGDSISRDSHKRKPSKAVA	QTLLGGDS(0.985)IS(0.015)R	0	0	0	26788000	21829000	27545000	76162001	0.000144297	Up_regulated
A0A1L1SV25	Actn4	actinin alpha 4	60595	ENSMUSG00000054808	___1	1	166.7	63	3	536.245	Phospho(STY-O18)	S	AWEKQQRKTFTAWCNSHLRKAGTQIENIDED;AWEKQQRKTFTAWCNSHLRKAGTQIENIEED	KTFTAWCNS(1)HLR	0	0	0	16547000	14942000	17847000	49336001	4.0167e-05	Up_regulated
A0A1L1SV25	Actn4	actinin alpha 4	60595	ENSMUSG00000054808	___1	0.998245	243.87	512	3	681.974	Phospho(STY-O18)	S	QKICDQWDNLGSLTHSRREALEKTEKQLETI	ICDQWDNLGSLT(0.002)HS(0.998)RR	0	0	0	66556000	59973000	65099000	191628001	5.68709e-06	Up_regulated
A0A1L1SV25	Actn4	actinin alpha 4	60595	ENSMUSG00000054808	___1	0.957455	246.31	743	2	736.88	Phospho(STY-O18)	T	YNMEHIRVGWEQLLTTIARTINEVENQILTR;YTMEHIRVGWEQLLTTIARTINEVENQILTR	VGWEQLLT(0.043)T(0.957)IAR	0	0	0	165210000	422630016	173650000	761490017	0.0396982	Up_regulated
A0A1L1SV73	Usp47	ubiquitin specific peptidase 47	74996	ENSMUSG00000059263	___1	0.990964	187.75	1079	3	604.302	Phospho(STY-O18)	S	AAFKQHLEPFVGVLSSHFKVFRVYTSNQEFE	QHLEPFVGVLS(0.009)S(0.991)HFK	0	0	0	13824000	13857000	10047000	37728001	0.000574097	Up_regulated
A0A1L1SV73	Usp47	ubiquitin specific peptidase 47	74996	ENSMUSG00000059263	___1	0.995159	151.98	741	2	700.33	Phospho(STY-O18)	T	ETVAAPVTVRAYLNQTVTEFKQLISKATHLP	AYLNQT(0.995)VT(0.005)EFK	0	0	0	54196000	78544000	54307000	187047001	0.00153083	Up_regulated
A0A1L1SV73	Usp47	ubiquitin specific peptidase 47	74996	ENSMUSG00000059263	___1	0.999988	166.04	518	2	1102.44	Phospho(STY-O18)	S	HYYACIKSFSDDQWYSFNDQHVSRITQEDIK	SFSDDQWYS(1)FNDQHVSR	0	0	0	12781000	27745000	19457000	59983001	0.0098835	Up_regulated
A0A1L1SVF9	Lactb	lactamase, beta	80907	ENSMUSG00000032370	___1	1	184.44	216	2	597.835	Phospho(STY-O18)	S	GEKVSVTTRLLISHLSGIRHYEKDIKKVKEE	LLISHLS(1)GIR	0	0	0	35702000	43146000	33925000	112773001	0.000184244	Up_regulated
A0A1W2P6F6	Myl6	myosin, light polypeptide 6, alkali, smooth muscle and non-muscle	17904	ENSMUSG00000090841	___1	0.999901	110.08	30	2	714.308	Phospho(STY-O18)	S	AFQLFDRTGDGKILYSQCGDVMRALGQNPTN	ILYS(1)QCGDVMR	0	0	0	21728000	28162000	22519000	72409001	0.000284236	Up_regulated
A0A1W2P6R8	Hs1bp3	HCLS1 binding protein 3	58240	ENSMUSG00000020605	___1	0.998671	102.52	50	2	895.932	Phospho(STY-O18)	S	SKKYSEIEEFYQKLYSCYPAASLPPLPRKVL	LYS(0.999)CY(0.001)PAASLPPLPR	0	0	0	3917900	7360700	5069300	16347901	0.00574755	Up_regulated
A0A1W2P6U8	LOC102635990;4932415D10Rik	uncharacterized LOC102635990;RIKEN cDNA 4932415D10 gene	102635990	ENSMUSG00000044581	___1	0.997753	86.944	4945	2	811.914	Phospho(STY-O18)	S	ERSIPSVWKEHSCRLSQYNSVPFLGLAKQVS	LS(0.998)QY(0.002)NSVPFLGLAK	0	0	0	6146600	8461700	6278500	20886801	0.000751698	Up_regulated
A0A1W2P6U8	LOC102635990;4932415D10Rik	uncharacterized LOC102635990;RIKEN cDNA 4932415D10 gene	102635990	ENSMUSG00000044581	___1	1	157.22	882	2	707.854	Phospho(STY-O18)	S	VETMKIGELPTHLYASKSSDVSLNSNYSFPE	IGELPTHLYAS(1)K	0	0	0	25710000	37202000	42031000	104943001	0.00194494	Up_regulated
A0A1W2P775	Itsn2	intersectin 2	20403	ENSMUSG00000020640	___1	1	152.94	320	2	856.391	Phospho(STY-O18)	S	QVDEKTVGEPGWLYGSFQGKFGWFPCNYVEK	TVGEPGWLYGS(1)FQGK	0	0	0	18072000	27267000	27696000	73035001	0.00148931	Up_regulated
A0A1W2P7G2	Sarnp	SAP domain containing ribonucleoprotein	66118	ENSMUSG00000078427	___1	0.909776	173.72	80	2	583.285	Phospho(STY-O18)	S	DKLKERAQRFGLNVSSISRKSEDDEKLKKRK	FGLNVS(0.045)S(0.91)IS(0.045)R	0	0	0	87167000	104390000	75278000	266835001	0.000460853	Up_regulated
A0A1W2P7G2	Sarnp	SAP domain containing ribonucleoprotein	66118	ENSMUSG00000078427	___1	0.860894	175.97	79	2	583.285	Phospho(STY-O18)	S	LDKLKERAQRFGLNVSSISRKSEDDEKLKKR	FGLNVS(0.861)S(0.139)ISR	0	0	0	324350016	334169984	270270016	928790017	9.89995e-05	Up_regulated
A0A1W2P7H2	Timm13	translocase of inner mitochondrial membrane 13	30055	ENSMUSG00000020219	___1	0.990407	172.11	64	2	664.772	Phospho(STY-O18)	T	KCIAMCMDRYMDAWNTVSRAYNSRLQRERAN	YMDAWNT(0.99)VS(0.01)R	0	0	0	17780000	16768000	14085000	48633001	0.000124456	Up_regulated
A0A1W2P7Q6	Xpot	exportin, tRNA (nuclear export receptor for tRNAs)	73192	ENSMUSG00000034667	___1	0.996573	151.83	536	2	486.222	Phospho(STY-O18)	S	PCVLMAFLDHRGLWHSSAKVRSRTAYLFSRF	GLWHS(0.997)S(0.003)AK	0	0	0	44213000	46137000	44593000	134943001	1.75383e-07	Up_regulated
A0A1W2P7S5	Trappc6b	trafficking protein particle complex 6B	78232	ENSMUSG00000020993	___1	0.982243	189.81	75	2	629.3	Phospho(STY-O18)	T	DELDIMKFICKDFWTTVFKKQIDNLRTNHQG	DFWT(0.018)T(0.982)VFKK	0	0	0	4643900	8062000	6256300	18962201	0.00305672	Up_regulated
A0A1W2P824	Izumo4	IZUMO family member 4	71564	ENSMUSG00000055862	___1	1	224.42	85	2	795.383	Phospho(STY-O18)	S	VICFGYYCKSSAQWESAVQGLLKYINTWHKQ	SSAQWES(1)AVQGLLK	0	0	0	17435000	38308000	23212000	78955001	0.0133747	Up_regulated
A0A1W2P832	Ralgapa1	Ral GTPase activating protein, alpha subunit 1	56784	ENSMUSG00000021027	___1	0.999741	212.9	1488	2	925.42	Phospho(STY-O18)	S	NCIYKVLHGCVYGAQSFSNPKYFPISLSDLA	VLHGCVYGAQS(1)FSNPK	0	0	0	39636000	47160000	32828000	119624001	0.000649204	Up_regulated
A0A1W2P872	Nova2	NOVA alternative splicing regulator 2;neuro-oncological ventral antigen 2	384569	ENSMUSG00000030411	___1	0.999961	109.83	46	2	737.901	Phospho(STY-O18)	S	GEYFLKVLIPSYAAGSIIGKGGQTIVQLQKE	VLIPSYAAGS(1)IIGK	0	0	0	6227000	8264000	6641700	21132701	0.000345487	Up_regulated
A0A1Y7VIW9	Cyth2	cytohesin 2	19158	ENSMUSG00000003269	___1	1	56.205	140	2	655.859	Phospho(STY-O18)	S	TTDKEPRGIIPLENLSIREVDDPRKPNCFEL;TTDKEPRGIIPLENLSIREVEDSKKPNCFEL	GIIPLENLS(1)IR	0	0	0	2280800	2493700	1882800	6657301	0.000243518	Up_regulated
A0A1Y7VJ12	Nemf	nuclear export mediator factor	66244	ENSMUSG00000020982	___1	1	153.95	54	2	579.811	Phospho(STY-O18)	S	IRLQKPDFKATLLLESGIRIHTTEFEWPKNM	ATLLLES(1)GIR	0	0	0	6505300	7506400	8953800	22965501	0.000421292	Up_regulated
A0A1Y7VJ48	Tbca	tubulin cofactor A	21371	ENSMUSG00000042043	___1	1	89.301	36	2	644.32	Phospho(STY-O18)	S	GENYAIKKQAEILQESRMMIPDCQRRLEAAY	KQAEILQES(1)R	0	0	0	5724700	9861300	5742400	21328401	0.00666556	Up_regulated
A0A1Y7VJL6	Hsd17b3	hydroxysteroid (17-beta) dehydrogenase 3	15487	ENSMUSG00000033122	___1	0.773355	116.77	102	2	579.764	Phospho(STY-O18)	S	IAIILNRIPSRIFYSSTAQRFLLTRYSDYLK	IFYS(0.027)S(0.773)T(0.199)AQR	0	0	0	24588000	32819000	31280000	88687001	0.000305098	Up_regulated
A0A1Y7VJL6	Hsd17b3	hydroxysteroid (17-beta) dehydrogenase 3	15487	ENSMUSG00000033122	___1	0.925696	106.29	101	2	579.764	Phospho(STY-O18)	S	IIAIILNRIPSRIFYSSTAQRFLLTRYSDYL	IFYS(0.926)S(0.063)T(0.011)AQR	0	0	0	10904000	16514000	17777000	45195001	0.00204336	Up_regulated
A0A1Y7VJW9	Fbln5	fibulin 5	23876	ENSMUSG00000021186	___1	1	106.6	457	2	551.748	Phospho(STY-O18)	S	INFRGSSVIRLRIYVSQYPF___________	IYVS(1)QYPF	0	0	0	37575000	97295000	54011000	188881001	0.0241233	Up_regulated
A0A1Y7VL95	Nqo2	N-ribosyldihydronicotinamide quinone reductase 2	18105	ENSMUSG00000046949	___1	1	106.49	163	2	638.319	Phospho(STY-O18)	S	GLDVSSEEERKVMLASWAQRLKSIWKEEPIH	KVMLAS(1)WAQR	0	0	0	8486600	6199100	7525000	22210701	0.000366356	Up_regulated
A0A1Y7VLA4	Tasor2	transcription activation suppressor family member 2	105203	ENSMUSG00000033799	___1	0.99406	109.6	567	2	689.874	Phospho(STY-O18)	S	SGSSSLNQEKILQTFSLVFPKQTDLSLKREE	ILQT(0.006)FS(0.994)LVFPK	0	0	0	2642200	6008700	2163100	10814001	0.0407714	Up_regulated
A0A1Y7VLP0	Atp5mpl	ATP synthase membrane subunit 6.8PL	70257	ENSMUSG00000021290	___1	1	201.33	4	2	547.77	Phospho(STY-O18)	T	____________MFQTLIQKVWVPMKPYYTQ	MFQT(1)LIQK	0	0	0	23299000	17175000	20376000	60850001	0.000329818	Up_regulated
A0A1Y7VMH7	Kidins220	kinase D-interacting substrate 220	77480	ENSMUSG00000036333	___1	1	136.52	1407	2	567.777	Phospho(STY-O18)	T	LLPGKKSSERPSLFQTDLKLKGSGLRYQKLP	PSLFQT(1)DLK	0	0	0	17304000	18328000	8823700	44455701	0.00793005	Up_regulated
A0A1Y7VMS4	Nol7	nucleolar protein 7	70078	ENSMUSG00000063200	___1	0.809966	173.25	54	2	783.373	Phospho(STY-O18)	S	NKRSPVKKAAAQFLTSTWGAQKQQNAKRFKK	AAAQFLT(0.004)S(0.81)T(0.186)WGAQK	0	0	0	17679000	21573000	26802000	66054001	0.00113448	Up_regulated
A0A1Y7VMZ0	Dip2c	disco interacting protein 2 homolog C	208440	ENSMUSG00000048264	___1	0.971717	143.28	382	2	540.772	Phospho(STY-O18)	S	CVVVAEERPRIALTQSFSKLFKDLGLHPRAV	IALTQS(0.972)FS(0.028)K	0	0	0	22074000	21446000	13772000	57292001	0.00201843	Up_regulated
A0A1Y7VNF4	Ero1lb	ERO1-like beta (S. cerevisiae)	67475	ENSMUSG00000057069	___1	1	183.41	212	2	778.404	Phospho(STY-O18)	S	RVWNSIYEENCFKPRSVYRPLNPLAPSRGED	S(1)VYRPLNPLAPSR	0	0	0	418049984	480800000	347390016	1246240001	0.000419881	Up_regulated
A0A1Y7VNF4	Ero1lb	ERO1-like beta (S. cerevisiae)	67475	ENSMUSG00000057069	___1	1	265.95	201	2	964.425	Phospho(STY-O18)	S	RYTGYKGSSAWRVWNSIYEENCFKPRSVYRP	VWNS(1)IYEENCFKPR	0	0	0	1804600064	2354899968	2158000128	6317500161	0.00019718	Up_regulated
A0A286YCZ6	Armh2	armadillo-like helical domain containing 2	666145	ENSMUSG00000085861	___1	1	84.31	70	2	536.308	Phospho(STY-O18)	S	TADYIFHREKILELGSILKNKRLSLDKRAQA	ILELGS(1)ILK	0	0	0	3516800	4145400	3625900	11288101	4.15941e-05	Up_regulated
A0A286YDG5	Smc5	structural maintenance of chromosomes 5	226026	ENSMUSG00000024943	___1	0.999995	92.866	488	2	633.782	Phospho(STY-O18)	S	APSRSLNDLKQYGFFSYLRELFDAPDPVMSY	QYGFFS(1)YLR	0	0	0	27906000	60210000	32043000	120159001	0.0168676	Up_regulated
A0A286YDJ6	Kdm3b	KDM3B lysine (K)-specific demethylase 3B	277250	ENSMUSG00000038773	___1	1	143.97	1077	2	824.422	Phospho(STY-O18)	S	NSTAKVSPLTPKLFNSLLLGPTASNSKTEGS	LFNS(1)LLLGPTASNSK	0	0	0	5134400	9079400	7450600	21664401	0.00322684	Up_regulated
A0A286YDQ6	Pcgf5	polycomb group ring finger 5	76073	ENSMUSG00000024805	___1	0.999998	154.47	17	2	840.347	Phospho(STY-O18)	T	ATQRKHLVKDFNPYITCYICKGYLIKPTTVT	DFNPYIT(1)CYICK	0	0	0	141460000	181930000	168930000	492320001	0.000161777	Up_regulated
A0A286YEB7	Rps24	ribosomal protein S24	20088	ENSMUSG00000025290	___1	0.999993	160.8	66	2	884.382	Phospho(STY-O18)	S	HFGGGKTTGFGMIYDSLDYAKKNEPKHRLAR	TTGFGMIYDS(1)LDYAK	0	0	0	9893400	15186000	7890700	32970101	0.00723035	Up_regulated
A0A2C9F2D2	Anxa7	annexin A7	11750	ENSMUSG00000021814	___1	0.993162	129.85	391	2	481.732	Phospho(STY-O18)	S	TMEAYSRMANRDLLSSVSREFSGYVESGLKT	DLLS(0.005)S(0.993)VS(0.002)R	0	0	0	28879000	35869000	31563000	96311001	9.44878e-05	Up_regulated
A0A2I3BPP3	Ccdc152	coiled-coil domain containing 152	100039139	ENSMUSG00000091119	___1	1	169.37	154	2	878.433	Phospho(STY-O18)	S	QTKSKSYPDTTILLQSIYRRKLQHL______	SYPDTTILLQS(1)IYR	0	0	0	4943600	8753100	4980200	18676901	0.00789422	Up_regulated
A0A2I3BPY7	Rai14	retinoic acid induced 14	75646	ENSMUSG00000022246	___1	1	153.7	914	3	494.581	Phospho(STY-O18)	S	QNQLAECKKHHQEVISVYRMHLLYAVQGQMD	KHHQEVIS(1)VYR	0	0	0	14226000	29235000	13157000	56618001	0.0220404	Up_regulated
A0A2I3BPY7	Rai14	retinoic acid induced 14	75646	ENSMUSG00000022246	___1	1	215.15	239	2	793.415	Phospho(STY-O18)	S	YSKLSENAGIQNLLLSKISQDADLKTPTKPK	LSENAGIQNLLLS(1)K	0	0	0	12079000	18620000	9243400	39942401	0.00867626	Up_regulated
A0A2I3BQ98	Kbtbd6	kelch repeat and BTB (POZ) domain containing 6	432879	ENSMUSG00000075502	___1	1	117.63	194	2	732.339	Phospho(STY-O18)	S	FADAFDHHKLRSQAQSFIAHNFKQLSRMGSI	SQAQS(1)FIAHNFK	0	0	0	9439800	14088000	8985900	32513701	0.00265848	Up_regulated
A0A2I3BQN6	Odf3b	outer dense fiber of sperm tails 3B	70113	ENSMUSG00000047394	___1	0.999999	164.2	13	2	699.328	Phospho(STY-O18)	S	___MTVRGTVGSPAFSIYGRLSHTAPVLTPG	GTVGSPAFS(1)IYGR	0	0	0	25894000	26008000	29781000	81683001	2.86189e-05	Up_regulated
A0A2I3BQN6	Odf3b	outer dense fiber of sperm tails 3B	70113	ENSMUSG00000047394	___1	0.982242	115.8	89	2	665.309	Phospho(STY-O18)	S	LLGSRVISKVSAPTYSIYSRSPVGSCFEDLS	VSAPT(0.014)YS(0.982)IYS(0.004)R	0	0	0	16963000	21542000	18774000	57279001	0.000137398	Up_regulated
A0A2I3BRR4	Rft1	RFT1 homolog	328370	ENSMUSG00000052395	___1	1	91.937	245	2	621.285	Phospho(STY-O18)	S	RSRAFVNWKEAGLAWSFFKQSFLKQILTEGE	EAGLAWS(1)FFK	0	0	0	1476000	3245000	1665500	6386501	0.0191638	Up_regulated
A0A2I3BRX1	Pck2	phosphoenolpyruvate carboxykinase 2 (mitochondrial)	74551	ENSMUSG00000040618	___1	0.99997	192.24	243	2	949.968	Phospho(STY-O18)	S	LIGHVPDQREIVSFGSGYGGNSLLGKKCFAL	EIVSFGS(1)GYGGNSLLGKK	0	0	0	11542000	26913000	11664000	50119001	0.0306869	Up_regulated
A0A2R8VHE4	Gcat	glycine C-acetyltransferase (2-amino-3-ketobutyrate-coenzyme A ligase)	26912	ENSMUSG00000006378;ENSMUSG00000116378	___1	0.999992	184.44	50	2	638.793	Phospho(STY-O18)	S	FGAGLSSTRFICGTQSIHKNLEAKIAHFHQR	FICGTQS(1)IHK	0	0	0	129410000	197640000	178600000	505650001	0.00115496	Up_regulated
A0A2R8VHF7	Tmem249	transmembrane protein 249	666504	ENSMUSG00000116376	___1	0.995648	132.44	148	2	869.428	Phospho(STY-O18)	S	ASSYRHVVRHWPLGASFSPGIVQRKTQVYTK	HWPLGAS(0.996)FS(0.004)PGIVQR	0	0	0	16194000	20549000	11444000	48187001	0.00363386	Up_regulated
A0A2R8VHH1	Nup155	nucleoporin 155	170762	ENSMUSG00000022142	___1	0.867323	140.16	371	2	638.776	Phospho(STY-O18)	S	CQLLAVTHAGVRLYFSTCPFRQPLARPNTLT	LYFS(0.867)T(0.133)CPFR	0	0	0	4186300	6065300	7214500	17466101	0.00273598	Up_regulated
A0A2R8VHI2	Ift27	intraflagellar transport 27	67042	ENSMUSG00000016637	___1	1	144.17	161	2	643.824	Phospho(STY-O18)	T	KQFYQLYREKVDIFHTLV_____________	EKVDIFHT(1)LV	0	0	0	6376400	8819500	8438100	23634001	0.000486036	Up_regulated
A0A2R8W6L8	Hsf1	heat shock factor 1	15499	ENSMUSG00000022556	___1	1	123.51	68	2	581.248	Phospho(STY-O18)	S	AKEVLPKYFKHNNMASFVRQLNMYGFRKVVH	HNNMAS(1)FVR	0	0	0	10738000	6800500	7816600	25355101	0.00201245	Up_regulated
A0A2R8W6Z9	Col22a1	collagen, type XXII, alpha 1	69700	ENSMUSG00000079022	___1	0.961416	103.75	307	3	870.763	Phospho(STY-O18)	S	GEVGPAGPPGLPGSPSVFTPHPRMPGEQGPK	GEKGEVGPAGPPGLPGS(0.019)PS(0.961)VFT(0.019)PHPR	0	0	0	13738000	27549000	22592000	63879001	0.00620683	Up_regulated
A0A338P6J4	Sec22a	SEC22 homolog A, vesicle trafficking protein	317717	ENSMUSG00000034473	___1	0.997836	131.43	8	2	602.805	Acetyl (Protein N-term),Phospho(STY-O18)	S	________MSMILSASVIRVRDGLPLSASTD	SMILS(0.002)AS(0.998)VIR	0	0	0	8823200	6168500	6776600	21768301	0.000830794	Up_regulated
A0A338P6N4	Crybg3	beta-gamma crystallin domain containing 3	224273	ENSMUSG00000022723	___1	0.999954	220.99	2769	2	811.885	Phospho(STY-O18)	S	AVNSVLNKDLHFYTQSVWIKSGLWIAYEGSN	DLHFYTQS(1)VWIK	0	0	0	31868000	55510000	26737000	114115001	0.0127157	Up_regulated
A0A338P6N4	Crybg3	beta-gamma crystallin domain containing 3	224273	ENSMUSG00000022723	___1	1	132.93	2285	2	777.376	Phospho(STY-O18)	S	CNPRPGKMIIYDLHGSKYKQEVYCNIPDATT	MIIYDLHGS(1)KYK	0	0	0	32441000	55021000	13632000	101094001	0.0479985	Up_regulated
A0A338P6N4	Crybg3	beta-gamma crystallin domain containing 3	224273	ENSMUSG00000022723	___1	0.999998	219.84	1480	2	786.338	Phospho(STY-O18)	S	DDIHVPSTSKNSFSDSLVCISEKSFPGHNKS	NSFSDS(1)LVCISEK	0	0	0	66466000	65292000	55234000	186992001	6.27942e-05	Up_regulated
A0A338P6N4	Crybg3	beta-gamma crystallin domain containing 3	224273	ENSMUSG00000022723	___1	0.831432	141.82	2224	2	720.32	Phospho(STY-O18)	S	LHSSLKSAYHQYLQTSRTHSSETGTRFGGTL	SAYHQYLQT(0.169)S(0.831)R	0	0	0	22828000	56941000	53891000	133660001	0.0149984	Up_regulated
A0A338P6N4	Crybg3	beta-gamma crystallin domain containing 3	224273	ENSMUSG00000022723	___1	0.999994	172.33	2804	2	761.343	Phospho(STY-O18)	S	QILLTPKEIPNWTAFSGWKTIGSVRPMKQPA	EIPNWTAFS(1)GWK	0	0	0	16691000	37177000	21504000	75372001	0.015319	Up_regulated
A0A338P6N4	Crybg3	beta-gamma crystallin domain containing 3	224273	ENSMUSG00000022723	___1	0.952589	229.62	2112	3	706.343	Phospho(STY-O18)	S	RESANQPSSVLSLLQSVSERLQRNFDGDDRQ	ESANQPSSVLS(0.003)LLQS(0.953)VS(0.044)ER	0	0	0	23904000	62840000	25166000	111910001	0.0432278	Up_regulated
A0A338P6R5	Scaf8	SR-related CTD-associated factor 8	106583	ENSMUSG00000046201	___1	1	139.86	64	2	708.88	Phospho(STY-O18)	S	KCKPEYKVPGLYVIDSIVRQSRHQFGQEKDV	VPGLYVIDS(1)IVR	0	0	0	4498900	8041600	3582600	16123101	0.0167769	Up_regulated
A0A338P6S3	Smpd4	sphingomyelin phosphodiesterase 4	77626	ENSMUSG00000005899	___1	1	151.79	629	2	601.24	Phospho(STY-O18)	S	AGQMAALCSRNDFLGSFCRYHLTEPALSNRH	NDFLGS(1)FCR	0	0	0	50551000	48746000	45905000	145202001	3.63682e-06	Up_regulated
A0A338P6S3	Smpd4	sphingomyelin phosphodiesterase 4	77626	ENSMUSG00000005899	___1	1	140.45	344	2	541.277	Phospho(STY-O18)	S	PFIQENLLMYTKLFVSFLNRALRTDLVSPKN	LFVS(1)FLNR	0	0	0	7533900	9268000	5905700	22707601	0.00145961	Up_regulated
A0A338P703	Ahsg	alpha-2-HS-glycoprotein	11625	ENSMUSG00000022868	___1	0.999979	246.77	230	3	742.015	Phospho(STY-O18)	S	HRTYHDLRHAFSPVASVESASGETLHSPKVG	HAFSPVAS(1)VESASGETLHSPK	0	0	0	99196000	123970000	78482000	301648001	0.00157111	Up_regulated
A0A338P730	Med15	mediator complex subunit 15	94112	ENSMUSG00000012114	___1	1	173.58	602	2	987.948	Phospho(STY-O18)	S	WIDRQWQYDANPFLQSVHRCMTSRLLQLPDK	QWQYDANPFLQS(1)VHR	0	0	0	34348000	45378000	42996000	122722001	0.000258493	Up_regulated
A0A338P792	Ypel1	yippee like 1	106369	ENSMUSG00000022773	___1	0.999914	89.982	53	2	1034.46	Phospho(STY-O18)	S	SKSFQGSQGRAYLFNSVVNVGCGPAEERVLL	AYLFNS(1)VVNVGCGPAEER	0	0	0	24895000	29184000	22598000	76677001	0.000187871	Up_regulated
A0A338P7B7	Dynlt1a	dynein light chain Tctex-type 1A	100310872	ENSMUSG00000092074	___1	0.995364	208.34	50	3	730.367	Phospho(STY-O18)	T	QHSKVNQWTTNVLEQTLSQLTKLGRPFKYIV	VNQWTTNVLEQT(0.995)LS(0.005)QLTK	0	0	0	23493000	50854000	28175000	102522001	0.0155419	Up_regulated
A0A338P7E9	Riok2	RIO kinase 2	67045	ENSMUSG00000116564	___1	1	191.53	154	2	680.825	Phospho(STY-O18)	S	RDYHKHRHNVSWLYLSRLSAMKEFAYMKALY	HNVSWLYLS(1)R	0	0	0	11377000	26216000	16569000	54162001	0.014229	Up_regulated
A0A338P7J7	Rsph3a	radial spoke 3A homolog (Chlamydomonas)	66832	ENSMUSG00000073471	___1	1	112.83	432	2	560.221	Phospho(STY-O18)	S	FLPWLMNEVEKSMEHSMVGRTVLDMLIRDVV	SMEHS(1)MVGR	0	0	0	23973000	23073000	27610000	74656001	5.67023e-05	Up_regulated
A0A3B2W4A5	Ndufa11	NADH:ubiquinone oxidoreductase subunit A11	69875	ENSMUSG00000002379	___1	0.999239	94.057	10	3	698.951	Phospho(STY-O18)	S	______MAMVKRFFESYHEVPDGTQCHRKTY	FFES(0.999)Y(0.001)HEVPDGTQCHR	0	0	0	26436000	24529000	23468000	74433001	8.92771e-06	Up_regulated
A0A3B2W7C9	Memo1	mediator of cell motility 1	76890	ENSMUSG00000058704	___1	0.998816	194.85	211	2	932.91	Phospho(STY-O18)	S	LNYAQSSQCRSWQDSSVSYAAGALTVH____	SWQDSS(0.999)VS(0.001)YAAGALTVH	0	0	0	67608000	133490000	78339000	279437001	0.0103073	Up_regulated
A0A3B2W864	Gm49804	predicted gene, 49804	NA	ENSMUSG00000117338	___1	0.999754	180.45	257	3	721.354	Phospho(STY-O18)	S	EDAIKVLQCHKPVQASYFETLRQGYPANNGT	VLQCHKPVQAS(1)YFETLR	0	0	0	50481000	67189000	49024000	166694001	0.000675543	Up_regulated
A0A3B2W864	Gm49804	predicted gene, 49804	NA	ENSMUSG00000117338	___1	1	202.17	261	3	721.354	Phospho(STY-O18)	T	KVLQCHKPVQASYFETLRQGYPANNGTPVVP	VLQCHKPVQASYFET(1)LR	0	0	0	55778000	73181000	39992000	168951001	0.00419144	Up_regulated
A0A3B2WB53	Klhdc3	kelch domain containing 3	71765	ENSMUSG00000063576	___1	0.977896	76.143	275	2	585.256	Phospho(STY-O18)	S	RLNRHFHDLWKFNPGSFTWKKIEPKGKGPCP	FNPGS(0.978)FT(0.022)WK	0	0	0	6923100	5183000	5503100	17609201	0.000391341	Up_regulated
A0A3B2WBH9	Tjp2	tight junction protein 2	21873	ENSMUSG00000024812	___1	1	143.4	305	2	496.266	Phospho(STY-O18)	S	LTKSKANEEYGLRLGSQIFIKEMTRTGLATK	LGS(1)QIFIK	0	0	0	8215400	7381000	7723600	23320001	5.61385e-06	Up_regulated
A0A3B2WCI8	L3mbtl4	L3MBTL4 histone methyl-lysine binding protein	320858	ENSMUSG00000041565	___1	1	153.12	110	2	621.802	Phospho(STY-O18)	S	KVMRIKLGPALKIYNSILMFRNSQDVTEDAS	IYNS(1)ILMFR	0	0	0	6190000	8276900	5385000	19851901	0.00154644	Up_regulated
A0A3B2WD68	Tcp11	t-complex protein 11	21463	ENSMUSG00000062859	___1	1	113.88	9	3	595.933	Phospho(STY-O18)	S	_______MTERVHDASKLDCQLEERSLSSSS	VHDAS(1)KLDCQLEER	0	0	0	14699000	14669000	19405000	48773001	0.000495386	Up_regulated
A0A3B2WD68	Tcp11	t-complex protein 11	21463	ENSMUSG00000062859	___1	0.91433	119.03	23	2	540.272	Phospho(STY-O18)	S	ASKLDCQLEERSLSSSSLKGKVKDTMPSDFW	SLSS(0.017)S(0.914)S(0.069)LKGK	0	0	0	65710000	109540000	90401000	265651001	0.00221584	Up_regulated
A0A3B2WD68	Tcp11	t-complex protein 11	21463	ENSMUSG00000062859	___1	0.999868	183.08	102	2	591.277	Phospho(STY-O18)	S	MEFLQQQADRGDLNVSYLSKYILNMMVLLCA	GDLNVS(1)YLSK	0	0	0	54784000	69839000	59531000	184154001	0.000159177	Up_regulated
A0A3B2WD93	Ndufaf7	NADH:ubiquinone oxidoreductase complex assembly factor 7	73694	ENSMUSG00000024082	___1	0.99999	96.64	138	2	582.308	Phospho(STY-O18)	S	GTLTADILRVFSQLGSVLKTCAISIHLVEVS	VFSQLGS(1)VLK	0	0	0	4631500	6407200	5640000	16678701	0.000415017	Up_regulated
A0A3B2WDB3	Lclat1	lysocardiolipin acyltransferase 1	225010	ENSMUSG00000054469	___1	0.999171	68.312	279	2	472.693	Phospho(STY-O18)	S	LWCHRRWEEKEERLRSFYQGEKNFHFTGQST	S(0.999)FY(0.001)QGEK	0	0	0	5079500	6741300	7424400	19245201	0.000771162	Up_regulated
A0A3B2WDD2	Rpl10a	ribosomal protein L10A	19896	ENSMUSG00000037805	___1	1	115.71	9	2	526.738	Phospho(STY-O18)	T	_______MSSKVSRDTLYEAVREVLHGNQRK	DT(1)LYEAVR	0	0	0	19179000	24799000	21466000	65444001	0.000181003	Up_regulated
A0A3B2WDD2	Rpl10a	ribosomal protein L10A	19896	ENSMUSG00000037805	___1	0.997302	248.1	86	2	785.893	Phospho(STY-O18)	S	KLVKKLAKKYDAFLASESLIKQIPRILGPGL	KYDAFLAS(0.997)ES(0.003)LIK	0	0	0	53831000	73388000	62189000	189408001	0.000368992	Up_regulated
A0A3B2WDD2	Rpl10a	ribosomal protein L10A	19896	ENSMUSG00000037805	___1	0.99997	289.31	88	2	785.893	Phospho(STY-O18)	S	VKKLAKKYDAFLASESLIKQIPRILGPGLNK	KYDAFLASES(1)LIK	0	0	0	1402099968	1267100032	1081799936	3750999937	0.000175884	Up_regulated
A0A3F2YNM7	Armc12	armadillo repeat containing 12	67645	ENSMUSG00000024223	___1	1	143.7	214	2	511.271	Phospho(STY-O18)	S	QSDCILAQVQAVRLLSYLAQKNDLLYDILNC	LLS(1)YLAQK	0	0	0	4003500	4589100	5056900	13649501	0.000117197	Up_regulated
A0A3Q4EBV8	Thoc1	THO complex 1	225160	ENSMUSG00000024287	___1	0.999998	102.52	218	2	633.768	Phospho(STY-O18)	S	DPENMVESEYKAVNNSNYGWRALRLLARRSP	AVNNS(1)NYGWR	0	0	0	19179000	21517000	13637000	54333001	0.00149279	Up_regulated
A0A3Q4EC00	Eci1	enoyl-Coenzyme A delta isomerase 1	13177	ENSMUSG00000024132	___1	0.980782	207.31	225	3	719.676	Phospho(STY-O18)	S	DNLIKQREADIQNFTSFISKDSIQKSLHMYL	EADIQNFT(0.016)S(0.981)FIS(0.003)KDSIQK	0	0	0	50865000	76624000	49607000	177096001	0.0025741	Up_regulated
A0A3Q4EC00	Eci1	enoyl-Coenzyme A delta isomerase 1	13177	ENSMUSG00000024132	___1	0.999995	115.82	156	2	822.935	Phospho(STY-O18)	T	NTIGHREAERALQLGTLFSPAEALKVGVVDE	ALQLGT(1)LFSPAEALK	0	0	0	5538100	12923000	5171100	23632201	0.0355358	Up_regulated
A0A3Q4EGW0	Osbpl7	oxysterol binding protein-like 7	71240	ENSMUSG00000038534	___1	1	161.84	258	2	836.897	Phospho(STY-O18)	S	DNIYHLKIKSQDLFHSWVAQLRAHRLAQRLD	SQDLFHS(1)WVAQLR	0	0	0	10804000	16623000	7880400	35307401	0.0101809	Up_regulated
A0A3Q4EH93	Nubp2	nucleotide binding protein 2	26426	ENSMUSG00000039183	___1	0.967549	206.66	197	2	727.849	Phospho(STY-O18)	S	FIQEFPKSTAYSALTSIAQRVVHRMSALCS_	STAYS(0.005)ALT(0.027)S(0.968)IAQR	0	0	0	16150000	18496000	13025000	47671001	0.000556051	Up_regulated
A0A3Q4EHZ1	Cmtr1	cap methyltransferase 1	74157	ENSMUSG00000024019	___1	0.989227	92.866	84	2	660.769	Phospho(STY-O18)	S	AFKADSLVEGTSSRYSMYNSVSQRLMAKMGF	Y(0.011)S(0.989)MYNSVSQR	0	0	0	17752000	16574000	10284000	44610001	0.00303489	Up_regulated
A0A3Q4EI12	Rab18	RAB18, member RAS oncogene family	19330	ENSMUSG00000073639	___1	1	116.24	17	2	586.321	Phospho(STY-O18)	S	DEDVLTTLKILIIGESGVGKSSLLLRFTDDT	ILIIGES(1)GVGK	0	0	0	7002400	6276600	4469200	17748201	0.00141922	Up_regulated
A0A3Q4EI12	Rab18	RAB18, member RAS oncogene family	19330	ENSMUSG00000073639	___1	1	179.55	184	2	921.936	Phospho(STY-O18)	S	EELVEKIIQTPGLWESENQNKGVKLSHREES	IIQTPGLWES(1)ENQNK	0	0	0	22857000	28857000	25689000	77403001	0.000118524	Up_regulated
A0A3Q4EI12	Rab18	RAB18, member RAS oncogene family	19330	ENSMUSG00000073639	___1	0.999978	132.01	82	2	543.748	Phospho(STY-O18)	S	IWDTAGQERFRTLTPSYYRGAQGVILVYDVT	TLTPS(1)YYR	0	0	0	29865000	32400000	28605000	90870001	1.09547e-05	Up_regulated
A0A3Q4L2X0	Rock1	Rho-associated coiled-coil containing protein kinase 1	19877	ENSMUSG00000024290	___1	1	210.44	347	2	702.802	Phospho(STY-O18)	T	IKRHLFFKNDQWAWETLRDTVAPVVPDLSSD	NDQWAWET(1)LR	0	0	0	24904000	27576000	27741000	80221001	8.31935e-06	Up_regulated
A0A494B952	Isoc1	isochorismatase domain containing 1	66307	ENSMUSG00000024601	___1	0.999999	129.71	55	2	840.877	Phospho(STY-O18)	S	VPHGAGYDVLIQKFLSLYGDQLDMHRKFVVQ	FLS(1)LYGDQLDMHR	0	0	0	5591300	12602000	7745500	25938801	0.0140284	Up_regulated
A0A494B9H1	Sil1	endoplasmic reticulum chaperone SIL1 homolog (S. cerevisiae)	81500	ENSMUSG00000024357	___1	0.994327	99.5	408	2	652.831	Phospho(STY-O18)	S	LQEGEDDGYFRELLASINSLMKELR______	ELLAS(0.994)INS(0.006)LMK	0	0	0	2837700	5705400	3019100	11562201	0.0141806	Up_regulated
A0A494B9L0	Akap8l	A kinase (PRKA) anchor protein 8-like	54194	ENSMUSG00000002625	___1	1	129.82	358	2	620.778	Phospho(STY-O18)	S	KRQRDRMVERIQFVCSLCKYRTFYEDEMGSH	IQFVCS(1)LCK	0	0	0	22153000	31644000	22685000	76482001	0.00116106	Up_regulated
A0A494B9Q5	Cwf19l1	CWF19-like 1, cell cycle control (S. pombe)	72502	ENSMUSG00000025200	___1	1	118.48	242	2	709.347	Phospho(STY-O18)	S	ANVGNPEKKKYLYAFSIVPMKLMAVAELVKQ	YLYAFS(1)IVPMK	0	0	0	3406400	7529600	4735900	15671901	0.0126509	Up_regulated
A0A494B9W7	Tcerg1	transcription elongation regulator 1 (CA150)	56070	ENSMUSG00000024498	___1	0.839577	100.38	677	2	599.264	Phospho(STY-O18)	S	KQFKDMLLERGVSAFSTWEKELHKIVFDPRY	GVS(0.008)AFS(0.84)T(0.153)WEK	0	0	0	11801000	9730200	17174000	38705201	0.00434992	Up_regulated
A0A494BA07	Pggt1b	protein geranylgeranyltransferase type I, beta subunit	225467	ENSMUSG00000024477	___1	0.851453	94.767	270	2	590.299	Phospho(STY-O18)	S	MEESGICKVHPALNVSTRTSERLRDLHQSWK	VHPALNVS(0.851)T(0.149)R	0	0	0	20820000	27840000	15310000	63970001	0.004178	Up_regulated
A0A494BA22	Tbc1d12	TBC1D12: TBC1 domain family, member 12	209478	ENSMUSG00000048720	___1	1	123.36	605	2	675.846	Phospho(STY-O18)	S	IQMQNSTKKWTQVFASVAKDIKEGDKNTSPA	KWTQVFAS(1)VAK	0	0	0	12009000	11686000	12509000	36204001	9.26825e-07	Up_regulated
A0A494BA29	Cep78	centrosomal protein 78	208518	ENSMUSG00000041491	___1	0.999997	85.45	84	2	803.388	Phospho(STY-O18)	T	PLVAIKSSFQPWLGETVLRSGGADTHRICRN	SSFQPWLGET(1)VLR	0	0	0	6056300	9494700	6552700	22103701	0.00235588	Up_regulated
A0A494BA38	Rab1b	RAB1B, member RAS oncogene family	76308	ENSMUSG00000024870	___1	0.994339	154.04	76	1	1076.47	Phospho(STY-O18)	S	IWDTAGQERFRTITSSYYRGAHGIIVVYDVT	TITS(0.006)S(0.994)YYR	0	0	0	119470000	185370000	147780000	452620001	0.00138558	Up_regulated
A0A494BA92	Fth1	ferritin heavy polypeptide 1	14319	ENSMUSG00000024661	___1	1	179.68	114	2	677.343	Phospho(STY-O18)	S	NAMECALHLEKSVNQSLLELHKLATDKNDPH	SVNQS(1)LLELHK	0	0	0	101300000	79399000	106620000	287319001	0.000326683	Up_regulated
A0A494BAB1	Gsto1	glutathione S-transferase omega 1	14873	ENSMUSG00000025068	___1	1	117.79	129	2	592.827	Phospho(STY-O18)	S	KMTLESFSKVPPLIASFVRSKRKEDSPNLRE	VPPLIAS(1)FVR	0	0	0	53640000	54615000	55143000	163398001	2.5596e-08	Up_regulated
A0A494BAD0	Ctnna1	catenin (cadherin associated protein), alpha 1	12385	ENSMUSG00000037815	___1	0.995281	134.76	225	3	849.077	Phospho(STY-O18)	S	ARGILQKNVPILYTASQACLQHPDVAAYKAN	NVPILYT(0.005)AS(0.995)QACLQHPDVAAYK	0	0	0	19246000	28451000	22089000	69786001	0.001028	Up_regulated
A0A494BAF7	Glo1	glyoxalase 1	109801	ENSMUSG00000024026	___1	1	169.58	35	2	675.829	Phospho(STY-O18)	T	CSDPDPSTKDFLLQQTMLRIKDPKKSLDFYT	DFLLQQT(1)MLR	0	0	0	23152000	33061000	26963000	83176001	0.000656078	Up_regulated
A0A494BAF9	Ccdc40	coiled-coil domain containing 40	207607	ENSMUSG00000039963	___1	1	92.538	848	2	598.79	Phospho(STY-O18)	S	ESEIARRTILIERKQSLINFFNKQLEQMVSE	QS(1)LINFFNK	0	0	0	5040600	4051700	4828500	13920801	0.000102754	Up_regulated
A0A494BAF9	Ccdc40	coiled-coil domain containing 40	207607	ENSMUSG00000039963	___1	0.950409	176.91	622	2	795.903	Phospho(STY-O18)	S	TIAVEKKRILQQWTTSLVGMKHRNEAYKTVM	ILQQWTT(0.049)S(0.95)LVGMK	0	0	0	35011000	72943000	40992000	148946001	0.0135139	Up_regulated
A0A494BAM2	Rcl1	RNA terminal phosphate cyclase-like 1	59028	ENSMUSG00000024785	___1	1	97.965	50	2	535.732	Phospho(STY-O18)	S	IRARDDNPGLRDFEASFIRLLDKITNGSRIE	DFEAS(1)FIR	0	0	0	6563400	7665900	7884100	22113401	5.55892e-05	Up_regulated
A0A494BAN1	Ube2d2a	ubiquitin-conjugating enzyme E2D 2A	56550	ENSMUSG00000091896	___1	0.999995	122.66	36	2	652.319	Phospho(STY-O18)	S	PNINSNGSICLDILRSQWSPALTISKVLLSI	S(1)QWSPALTISK	0	0	0	44705000	45128000	38729000	128562001	3.19228e-05	Up_regulated
A0A494BAN1	Ube2d2a	ubiquitin-conjugating enzyme E2D 2A	56550	ENSMUSG00000091896	___1	0.961159	145	43	2	652.319	Phospho(STY-O18)	T	SICLDILRSQWSPALTISKVLLSICSLLCDP	SQWSPALT(0.961)IS(0.039)K	0	0	0	1087600000	948510016	1015699968	3051809985	1.44232e-05	Up_regulated
A0A494BB26	Haus1	HAUS augmin-like complex, subunit 1	225745	ENSMUSG00000041840	___1	0.976993	69.672	226	2	530.219	Phospho(STY-O18)	S	IKAAEEQLSARGMDASLSHRSLAALSEKLSE	GMDAS(0.977)LS(0.023)HR	0	0	0	3484900	4587800	6891300	14964001	0.00764809	Up_regulated
A0A494BB86	Actr1a	ARP1 actin-related protein 1A, centractin alpha	54130	ENSMUSG00000025228	___1	0.896265	130.56	247	2	976.955	Phospho(STY-O18)	S	ETLETEKAQYYLPDGSTIEIGPSRFRAPELL	AQYYLPDGS(0.896)T(0.104)IEIGPSR	0	0	0	8376700	17835000	11138000	37349701	0.01139	Up_regulated
A0A494BBG1	Fam173a	family with sequence similarity 173, member A	214917	ENSMUSG00000057411	___1	0.992925	96.103	126	2	677.259	Phospho(STY-O18)	S	VGLARLHAWRAGCSASVCYHRKDLWKGFSV_	AGCS(0.007)AS(0.993)VCYHR	0	0	0	6744300	6879400	8173500	21797201	9.03447e-05	Up_regulated
A0A494BBP6	Nt5c2	5'-nucleotidase, cytosolic II	76952	ENSMUSG00000025041	___1	1	94.547	205	2	599.335	Phospho(STY-O18)	S	LEKYVVKDGKLPLLLSRMKEVGKVFLATNSD	DGKLPLLLS(1)R	0	0	0	10958000	17628000	14615000	43201001	0.00171901	Up_regulated
A0A494BBP6	Nt5c2	5'-nucleotidase, cytosolic II	76952	ENSMUSG00000025041	___1	1	187.16	268	2	725.38	Phospho(STY-O18)	T	LILVDARKPLFFGEGTVLRQVDTKTGKLKIG	KPLFFGEGT(1)VLR	0	0	0	57092000	81764000	57874000	196730001	0.00126332	Up_regulated
A0A494BBP6	Nt5c2	5'-nucleotidase, cytosolic II	76952	ENSMUSG00000025041	___1	0.999731	173.6	219	2	622.285	Phospho(STY-O18)	S	LSRMKEVGKVFLATNSDYKYTDKIMTYLFDF	VFLATNS(1)DYK	0	0	0	21719000	26361000	26985000	75065001	0.0001132	Up_regulated
A0A494BBP6	Nt5c2	5'-nucleotidase, cytosolic II	76952	ENSMUSG00000025041	___1	1	196.24	420	2	633.8	Phospho(STY-O18)	S	MGSLFRSGSRQTLFASQVMRYADLYAASFIN	QTLFAS(1)QVMR	0	0	0	147210000	205170000	173470000	525850001	0.000471934	Up_regulated
A0A498WGK6	Tm9sf3	transmembrane 9 superfamily member 3	107358	ENSMUSG00000025016	___1	0.999994	89.959	67	2	695.81	Phospho(STY-O18)	S	RQETYKYFSLPFCVGSKKSISHYHETLGEAL	YFSLPFCVGS(1)K	0	0	0	5149800	9302700	5832000	20284501	0.00625998	Up_regulated
A0A571BD48	Dnah7b	dynein, axonemal, heavy chain 7B	227058	ENSMUSG00000041144	___1	0.99995	151.1	265	2	645.285	Phospho(STY-O18)	S	EVLPKPWRRSFLSACSYIRDHLNAMNPMMLA	SFLSACS(1)YIR	0	0	0	26334000	40426000	29828000	96588001	0.00160899	Up_regulated
A0A571BE25	Gnas	GNAS (guanine nucleotide binding protein, alpha stimulating) complex locus	14683	ENSMUSG00000027523	___1	0.9621	142.08	146	2	590.798	Phospho(STY-O18)	S	YVPSDQDLLRCRVLTSGIFETKF________	VLT(0.038)S(0.962)GIFETK	0	0	0	17011000	17171000	19422000	53604001	2.13364e-05	Up_regulated
A0A571BFY6	Slc35f3	solute carrier family 35, member F3	210027	ENSMUSG00000057060	___1	1	76.478	164	2	394.221	Phospho(STY-O18)	S	SMSALYKVLFKLLLGSAKFGEAALFLSILGV	LLLGS(1)AK	0	0	0	10427000	11563000	8165100	30155101	0.000548076	Up_regulated
A0A5F8MPB9	Rdx	radixin	19684	ENSMUSG00000032050	___1	1	94.616	243	2	595.785	Phospho(STY-O18)	S	YEHDDKLTPKIGFPWSEIRNISFNDKKFVIK;YEQNDRLTPKIGFPWSEIRNISFNDKKFVIK	IGFPWS(1)EIR	0	0	0	1888800	3276400	2289700	7454901	0.00381869	Up_regulated
A0A5F8MPU3	C2cd6	C2 calcium dependent domain containing 6	73463	ENSMUSG00000072295	___1	0.999625	145.81	882	2	651.33	Phospho(STY-O18)	S	VLAKSSDPNKLSHYPSIISAKSSDPNKLSHD	LSHYPS(1)IISAK	0	0	0	11210000	15846000	8692000	35748001	0.00471933	Up_regulated
A0ZV96	Oscp1	organic solute carrier partner 1	230751	ENSMUSG00000042616	___1	1	105.35	88	2	492.74	Phospho(STY-O18)	S	SKKALRTVYDRLAHASIMRLNQASMDKLYDL	LAHAS(1)IMR	0	0	0	15353000	10378000	15464000	41195001	0.00121209	Up_regulated
A1L3S7	Gatad2b	GATA zinc finger domain containing 2B	229542	ENSMUSG00000042390	___1	1	130.1	247	2	548.78	Phospho(STY-O18)	S	AQGIEPQNMRTLQGHSVIRSATNTTLPHMLM	TLQGHS(1)VIR	0	0	0	18612000	20753000	15862000	55227001	0.000201747	Up_regulated
A2A4A6	Plcg1	phospholipase C, gamma 1	18803	ENSMUSG00000016933	___1	0.983981	122.7	672	2	624.775	Phospho(STY-O18)	S	VPQTNAHESKEWYHASLTRAQAEHMLMRVPR	EWYHAS(0.984)LT(0.016)R	0	0	0	26294000	32955000	26814000	86063001	0.000178747	Up_regulated
A2A4I8	Aoc3	amine oxidase, copper containing 3	11754	ENSMUSG00000019326	___1	0.973771	266.28	169	2	827.394	Phospho(STY-O18)	T	HCCFYKHQGQNLLTMTTAPRGLQSGDRATWF	HQGQNLLTMT(0.974)T(0.026)APR	0	0	0	33486000	52934000	35121000	121541001	0.00288177	Up_regulated
A2A4N8	Nbr1	NBR1, autophagy cargo receptor	17966	ENSMUSG00000017119	___1	1	161.55	335	3	572.627	Phospho(STY-O18)	S	LKKQLKLHRKIHLWNSIHGLQSPKSPLGRPE	IHLWNS(1)IHGLQSPK	0	0	0	29743000	21702000	28798000	80243001	0.000458184	Up_regulated
A2A4N9	Dhx8	DEAH (Asp-Glu-Ala-His) box polypeptide 8	217207	ENSMUSG00000034931	___1	0.908828	125.82	899	2	616.83	Phospho(STY-O18)	T	LTTNVPEIQRTNLASTVLSLKAMGINDLLSF	TNLAS(0.086)T(0.909)VLS(0.005)LK	0	0	0	12452000	12546000	10075000	35073001	0.000132938	Up_regulated
A2A520	Dnah17	dynein, axonemal, heavy chain 17	69926	ENSMUSG00000033987	___1	0.994327	170.95	2182	2	563.255	Phospho(STY-O18)	T	IINPATREWKDGLFSTIMRDLANLTHEGPKW	DGLFS(0.006)T(0.994)IMR	0	0	0	12790000	11987000	10954000	35731001	2.34625e-05	Up_regulated
A2A520	Dnah17	dynein, axonemal, heavy chain 17	69926	ENSMUSG00000033987	___1	1	106.42	1609	2	484.713	Phospho(STY-O18)	S	NDPVEVSRHLSKLFDSLCKLKFRLDASGKPL	LFDS(1)LCK	0	0	0	20665000	17731000	21909000	60305001	8.43234e-05	Up_regulated
A2A520	Dnah17	dynein, axonemal, heavy chain 17	69926	ENSMUSG00000033987	___1	1	160.81	1367	2	792.375	Phospho(STY-O18)	T	NPAIRDRHWQQLMQATQVKFEMSEETTLADL	HWQQLMQAT(1)QVK	0	0	0	32703000	46181000	32014000	110898001	0.00131416	Up_regulated
A2A520	Dnah17	dynein, axonemal, heavy chain 17	69926	ENSMUSG00000033987	___1	0.973809	60.196	4369	2	832.856	Phospho(STY-O18)	S	TKKNREDMTAPPREGSYVYGLFMEGARWDTQ	EGS(0.974)Y(0.025)VY(0.001)GLFMEGAR	0	0	0	2737300	8757600	4194500	15689401	0.0448311	Up_regulated
A2A533	Fbxl20	F-box and leucine-rich repeat protein 20	72194	ENSMUSG00000020883	___1	1	93.206	49	2	858.4	Phospho(STY-O18)	S	CAQVSRAWNVLALDGSNWQRIDLFDFQRDIE	AWNVLALDGS(1)NWQR	0	0	0	1973800	3342100	1981700	7297601	0.00589075	Up_regulated
A2A547	Rpl19	ribosomal protein L19	19921	ENSMUSG00000017404	___1	0.977302	109.71	11	2	416.221	Phospho(STY-O18)	S	_____MLRLQKRLASSVLRCGKKKVWLDPNE	LAS(0.023)S(0.977)VLR	0	0	0	74589000	94493000	74435000	243517001	0.000260193	Up_regulated
A2A5M9	Stk4	serine/threonine kinase 4	58231	ENSMUSG00000018209	___1	0.999844	139.46	42	2	623.275	Phospho(STY-O18)	S	EVFDVLEKLGEGSYGSVYKAIHKETGQIVAI	LGEGSYGS(1)VYK	0	0	0	41913000	71407000	52738000	166058001	0.00301547	Up_regulated
A2A5M9	Stk4	serine/threonine kinase 4	58231	ENSMUSG00000018209	___1	0.999995	100.02	90	2	507.206	Phospho(STY-O18)	S	IMQQCDSPHVVKYYGSYFKNTDLWIVMEYCG;IMQQCDSPYVVKYYGSYFKNTDLWIVMEYCG	YYGS(1)YFK	0	0	0	10504000	21308000	16082000	47894001	0.00689634	Up_regulated
A2A5R2	Arfgef2	ADP-ribosylation factor guanine nucleotide-exchange factor 2 (brefeldin A-inhibited)	99371	ENSMUSG00000074582	___1	0.99378	268.59	1628	2	825.367	Phospho(STY-O18)	S	MSSQHLFKLLDCLQESHSFSKAFNSNYEQRT	LLDCLQES(0.994)HS(0.006)FSK	0	0	0	19034000	24045000	23405000	66484001	0.00014788	Up_regulated
A2A6G9	Lasp1	LIM and SH3 protein 1	16796	ENSMUSG00000038366	___1	1	309.17	46	2	765.389	Phospho(STY-O18)	S	DTPENLRLKQQSELQSQVRYKEEFEKNKGKG	LKQQSELQS(1)QVR	0	0	0	57925000	92871000	78588000	229384001	0.00165918	Up_regulated
A2A7A8	H6pd	hexose-6-phosphate dehydrogenase (glucose 1-dehydrogenase)	100198	ENSMUSG00000028980	___1	1	217.83	103	2	663.317	Phospho(STY-O18)	S	VPSRCDELKGQFLQLSQYRQLKTVEDYQTLN	GQFLQLS(1)QYR	0	0	0	78982000	86688000	85767000	251437001	4.21445e-06	Up_regulated
A2A7S7	Yars	tyrosyl-tRNA synthetase	107271	ENSMUSG00000028811	___1	1	138.45	241	2	627.319	Phospho(STY-O18)	S	KIFTFAEKYLPALGYSKRVHLMNPMVPGLTG	YLPALGYS(1)KR	0	0	0	25316000	25262000	27093000	77671001	1.74214e-06	Up_regulated
A2A813	Park7	Parkinson disease (autosomal recessive, early onset) 7	57320	ENSMUSG00000028964	___1	0.999995	199.58	137	2	817.803	Phospho(STY-O18)	S	KVTTHPLAKDKMMNGSHYSYSESRVEKDGLI	MMNGS(1)HYSYSESR	0	0	0	32453000	90994000	52368000	175815001	0.0270197	Up_regulated
A2A813	Park7	Parkinson disease (autosomal recessive, early onset) 7	57320	ENSMUSG00000028964	___1	1	163	47	2	872.428	Phospho(STY-O18)	S	KVTVAGLAGKDPVQCSRDVMICPDTSLEDAK	VTVAGLAGKDPVQCS(1)R	0	0	0	45202000	62709000	47094000	155005001	0.000739465	Up_regulated
A2A813	Park7	Parkinson disease (autosomal recessive, early onset) 7	57320	ENSMUSG00000028964	___1	0.843352	118.52	154	2	480.743	Phospho(STY-O18)	T	YSYSESRVEKDGLILTSRGPGTSFEFALAIV	DGLILT(0.843)S(0.157)R	0	0	0	27559000	28026000	24363000	79948001	2.0628e-05	Up_regulated
A2A9P6	Cdk11b	cyclin-dependent kinase 11B	12537	ENSMUSG00000029062	___1	0.999999	104.2	660	2	629.804	Phospho(STY-O18)	T	ALLSDQGFDLMNKFLTYYPGRRINAEDGLKH	FLT(1)YYPGRR	0	0	0	42485000	75886000	42057000	160428001	0.00882568	Up_regulated
A2A9P6	Cdk11b	cyclin-dependent kinase 11B	12537	ENSMUSG00000029062	___1	1	203.53	526	2	726.896	Phospho(STY-O18)	S	NWILHRDLKTSNLLLSHAGILKVGDFGLARE	TSNLLLS(1)HAGILK	0	0	0	44996000	48364000	46711000	140071001	1.12516e-06	Up_regulated
A2AA28	Mettl23	methyltransferase like 23	74319	ENSMUSG00000090266	___1	0.900393	110.86	193	2	700.325	Phospho(STY-O18)	S	TVYFLMQKNPKVQFWSTYQVRSADWSLEGLL	VQFWS(0.9)T(0.1)YQVR	0	0	0	8983700	11458000	10596000	31037701	0.000140171	Up_regulated
A2AAN0	Exoc7	exocyst complex component 7	53413	ENSMUSG00000020792	___1	1	174.99	89	3	808.699	Phospho(STY-O18)	S	QENVEKTLSCLDHVISYYHVASDTEKIIREG	TLSCLDHVIS(1)YYHVASDTEK	0	0	0	13941000	39961000	21386000	75288001	0.0315651	Up_regulated
A2AAN0	Exoc7	exocyst complex component 7	53413	ENSMUSG00000020792	___1	0.975536	150.27	495	2	542.263	Phospho(STY-O18)	S	SSATSYSSEFSKRLLSTYICKVLGNLQLNLL	LLS(0.976)T(0.024)YICK	0	0	0	8966900	10367000	8756800	28090701	4.99384e-05	Up_regulated
A2AAN2	Srp68	signal recognition particle 68	217337	ENSMUSG00000020780	___1	0.999999	164.04	300	2	679.281	Phospho(STY-O18)	S	IVQAESEETKERLFESMLSECRDALQAVREE	LFES(1)MLSECR	0	0	0	23729000	33067000	37561000	94357001	0.00151511	Up_regulated
A2AAN2	Srp68	signal recognition particle 68	217337	ENSMUSG00000020780	___1	1	94.023	520	2	814.869	Phospho(STY-O18)	S	SSQVKDNTPLVERFESFCLDPSLVTKQANLV	FES(1)FCLDPSLVTK	0	0	0	7553100	10694000	8222800	26469901	0.000763258	Up_regulated
A2ACG7	Rpn2	ribophorin II	20014	ENSMUSG00000027642	___1	0.995456	206.21	486	2	1097.02	Phospho(STY-O18)	S	IKFPEEEAPSTVLSQSLFTPKQEIQHLFREP	FPEEEAPSTVLSQS(0.995)LFT(0.004)PK	0	0	0	36370000	61502000	49113000	146985001	0.00250717	Up_regulated
A2AD84	Stk26	serine/threonine kinase 26	70415	ENSMUSG00000031112	___1	0.978719	161.2	172	3	640.327	Phospho(STY-O18)	T	DVKLADFGVAGQLTDTQIKRNTFVGTPFWMA	LADFGVAGQLT(0.021)DT(0.979)QIKR	0	0	0	9726100	22864000	10878000	43468101	0.0260678	Up_regulated
A2AE89	Gstm1	glutathione S-transferase, mu 1	14862	ENSMUSG00000058135	___1	1	84.743	14	2	440.227	Phospho(STY-O18)	T	__MPMILGYWNVRGLTHPIRMLLEYTDSSYD	GLT(1)HPIR	0	0	0	15388000	11025000	20880000	47293001	0.00522726	Up_regulated
A2AE89	Gstm1	glutathione S-transferase, mu 1	14862	ENSMUSG00000058135	___1	1	280.43	44	2	495.719	Phospho(STY-O18)	S	DEKRYTMGDAPDFDRSQWLNEKFKLGLDFPN	S(1)QWLNEK	0	0	0	346520000	218990000	226560000	792070001	0.0030754	Up_regulated
A2AE89	Gstm1	glutathione S-transferase, mu 1	14862	ENSMUSG00000058135	___1	1	118.04	221	2	463.726	Phospho(STY-O18)	S	NLKDFMARFEGLRKISAYMKTSRFLPSPVYL;NLRDFLARFEGLKKISAYMKSSRFLPRPVFT;NLRDFLARFEGLKKISAYMKSSRYIATPIFS	KIS(1)AYMK	0	0	0	16071000	17292000	31411000	64774001	0.0118168	Up_regulated
A2AE89	Gstm1	glutathione S-transferase, mu 1	14862	ENSMUSG00000058135	___1	0.999998	123.67	236	2	563.284	Phospho(STY-O18)	S	SAYMKSSRYIATPIFSKMAHWSNK_______	YIATPIFS(1)K	0	0	0	18926000	11579000	23218000	53723001	0.00621353	Up_regulated
A2AEX7	Fhl1	four and a half LIM domains 1	14199	ENSMUSG00000023092	___1	0.999425	118.37	156	2	633.811	Phospho(STY-O18)	S	DCFTCSNCKQVIGTGSFFPKGEDFYCVTCHE	QVIGT(0.001)GS(0.999)FFPK	0	0	0	58153000	60394000	57037000	175584001	4.84438e-07	Up_regulated
A2AEY4-2	Map7d3	MAP7 domain containing 3	320923	ENSMUSG00000067878	___1	0.999797	177.66	830	2	832.379	Phospho(STY-O18)	S	LHITGRASNLEHPFASVYSRLAFGKEAEESD	ASNLEHPFAS(1)VYSR	0	0	0	40424000	39026000	27519000	106969001	0.000952303	Up_regulated
A2AFJ8	Arhgef6	Rac/Cdc42 guanine nucleotide exchange factor (GEF) 6	73341	ENSMUSG00000031133	___1	1	238.02	424	2	833.422	Phospho(STY-O18)	T	RSNGQTIIEEKSLVDTVYALKDEVKELKQEN	SLVDT(1)VYALKDEVK	0	0	0	39702000	54383000	39356000	133441001	0.000850466	Up_regulated
A2AFK7	Eif4a3	eukaryotic translation initiation factor 4A3	192170	ENSMUSG00000025580	___1	0.999982	219.53	82	2	745.355	Phospho(STY-O18)	S	RAIKQIIKGRDVIAQSQSGTGKTATFSVSVL	GRDVIAQS(1)QSGTGK	0	0	0	11393000	10685000	9515600	31593601	4.30167e-05	Up_regulated
A2AFQ0	Huwe1	HECT, UBA and WWE domain containing 1	59026	ENSMUSG00000025261	___1	0.999243	167.55	2267	2	681.838	Phospho(STY-O18)	S	ETLSRIVNQPSSLFGSKSASSKNKSEQDAQG	IVNQPSS(0.001)LFGS(0.999)K	0	0	0	36316000	56948000	33941000	127205001	0.00438323	Up_regulated
A2AFQ0	Huwe1	HECT, UBA and WWE domain containing 1	59026	ENSMUSG00000025261	___1	0.861699	190.27	2367	2	674.81	Phospho(STY-O18)	T	LIDELLERDGGSGNSTIIVSRSGEDESQEDV	DGGSGNS(0.138)T(0.862)IIVSR	0	0	0	14733000	17513000	19200000	51446001	0.000192123	Up_regulated
A2AFQ0	Huwe1	HECT, UBA and WWE domain containing 1	59026	ENSMUSG00000025261	___1	1	157.09	620	2	841.375	Phospho(STY-O18)	S	PNVFSALCLNARGLQSFVQCQPFERLFKVLL	GLQS(1)FVQCQPFER	0	0	0	11319000	12976000	9905900	34200901	0.000211458	Up_regulated
A2AFQ2	Hsd17b10	hydroxysteroid (17-beta) dehydrogenase 10	15108	ENSMUSG00000025260	___1	1	85.845	189	2	635.834	Phospho(STY-O18)	T	GQAAYSASKGGIVGMTLPIARDLAPTGIRVV	GGIVGMT(1)LPIAR	0	0	0	3215400	5019900	4441500	12676801	0.0013603	Up_regulated
A2AFQ2	Hsd17b10	hydroxysteroid (17-beta) dehydrogenase 10	15108	ENSMUSG00000025260	___1	1	140.31	229	2	724.851	Phospho(STY-O18)	S	PLLTTLPEKVRNFLASQVPFPSRLGDPAEYA	NFLAS(1)QVPFPSR	0	0	0	97449000	138910000	104180000	340539001	0.000905483	Up_regulated
A2AFQ2	Hsd17b10	hydroxysteroid (17-beta) dehydrogenase 10	15108	ENSMUSG00000025260	___1	1	171.35	57	2	968.959	Phospho(STY-O18)	S	VPDSEGEAQAKKLGESCIFAPANVTSEKEIQ	KLGES(1)CIFAPANVTSEK	0	0	0	40835000	62201000	46718000	149754001	0.0014337	Up_regulated
A2AFQ9	Gemin5	gem nuclear organelle associated protein 5	216766	ENSMUSG00000037275	___1	0.999999	98.407	985	2	594.806	Phospho(STY-O18)	S	LCFQDQYVKAASYLLSIHKVYEAVELLKSNH	AASYLLS(1)IHK	0	0	0	16091000	16142000	15103000	47336001	1.26183e-06	Up_regulated
A2AG06	Meioc	meiosis specific with coiled-coil domain	268491	ENSMUSG00000051455	___1	1	94.551	319	2	733.862	Phospho(STY-O18)	S	GLETPLQHKRAEIFLSQFNRYNENADYCRYP	RAEIFLS(1)QFNR	0	0	0	23588000	31235000	22483000	77306001	0.000724243	Up_regulated
A2AG06	Meioc	meiosis specific with coiled-coil domain	268491	ENSMUSG00000051455	___1	0.969388	141.46	582	2	777.833	Phospho(STY-O18)	S	HMEGLTKTGEDNLFESVTEKKIKQPNGFCDS	TGEDNLFES(0.969)VT(0.031)EK	0	0	0	6880900	14194000	11309000	32383901	0.00710192	Up_regulated
A2AI08	Tprn	taperin	97031	ENSMUSG00000048707	___1	1	90.913	370	2	502.266	Phospho(STY-O18)	S	LQARALANLRVNSRNSFVLIPKRKAPGNYPL	NS(1)FVLIPK	0	0	0	10083000	10631000	11368000	32082001	8.7414e-06	Up_regulated
A2AI52	Usp8	ubiquitin specific peptidase 8	84092	ENSMUSG00000027363	___1	0.999982	119.56	99	3	689.018	Phospho(STY-O18)	S	IKKRPDFKQQQDYYLSILGPANIKKAIEEAE	QQQDYYLS(1)ILGPANIKK	0	0	0	8812000	10278000	8630600	27720601	5.96203e-05	Up_regulated
A2AKH7	Lrrc57	leucine rich repeat containing 57	66606	ENSMUSG00000027286	___1	0.999997	102.52	108	2	738.872	Phospho(STY-O18)	S	NNNHLRELPSTFGQLSALKTLSLSGNQLGAL	ELPSTFGQLS(1)ALK	0	0	0	11370000	12155000	11937000	35462001	9.18306e-07	Up_regulated
A2AKJ5	Sdcbp	syndecan binding protein	53378	ENSMUSG00000028249	___1	0.990122	88.087	2	2	817.901	Acetyl (Protein N-term),Phospho(STY-O18)	S	______________MSLYPSLEDLKVDKVIQ	S(0.99)LY(0.01)PSLEDLKVDK	0	0	0	7073800	10599000	8336200	26009001	0.00109555	Up_regulated
A2AKX3	Setx	senataxin	269254	ENSMUSG00000043535	___1	0.99589	166.29	1709	3	691	Phospho(STY-O18)	S	FLNFDKCGAPTSLCQSISRPVPVRFQDCAEY	CGAPTSLCQS(0.996)IS(0.004)RPVPVR	0	0	0	50358000	59387000	44260000	154005001	0.000306922	Up_regulated
A2AKX3	Setx	senataxin	269254	ENSMUSG00000043535	___1	1	150.34	1603	2	746.37	Phospho(STY-O18)	S	TANLSKSLESTTLQQSALKNKSSGAQPNLKV	SLESTTLQQS(1)ALK	0	0	0	10446000	8863900	7759000	27068901	0.000318587	Up_regulated
A2AL12	Hnrnpa3	heterogeneous nuclear ribonucleoprotein A3	229279	ENSMUSG00000059005	___1	0.999812	238.03	315	2	998.888	Phospho(STY-O18)	S	YGGGYGSGGGSGGYGSRRF____________	SSGSPYGGGYGSGGGSGGYGS(1)R	0	0	0	37824000	74313000	45681000	157818001	0.00900778	Up_regulated
A2AL85	Asph	aspartate-beta-hydroxylase	65973	ENSMUSG00000028207	___1	1	167.09	525	3	443.879	Phospho(STY-O18)	S	AYKWYELGHKRGHFASVWQRSLYNVNGLKAQ	RGHFAS(1)VWQR	0	0	0	39999000	37237000	30479000	107715001	0.000221584	Up_regulated
A2ALR9	Usp48	ubiquitin specific peptidase 48	170707	ENSMUSG00000043411	___1	0.999964	165.35	864	2	719.835	Phospho(STY-O18)	T	LLCQQQRDLREYTQATIYVHKVVDNKKVMKD	EYTQAT(1)IYVHK	0	0	0	20656000	29449000	27631000	77736001	0.000640124	Up_regulated
A2ALR9	Usp48	ubiquitin specific peptidase 48	170707	ENSMUSG00000043411	___1	1	198.81	540	2	760.346	Phospho(STY-O18)	S	SIMKRISEYAANIFYSRYGGGPRLTVKALCK	ISEYAANIFYS(1)R	0	0	0	7346300	14621000	8298000	30265301	0.0115182	Up_regulated
A2AN08-3	Ubr4	ubiquitin protein ligase E3 component n-recognin 4	69116	ENSMUSG00000066036	___1	0.999997	128.27	1289	2	512.782	Phospho(STY-O18)	S	GQSLPLAASLKHTLLSLVRLTGDLIVWSDEM	HTLLS(1)LVR	0	0	0	6957800	6957800	4245000	18160601	0.00259005	Up_regulated
A2AN08-3	Ubr4	ubiquitin protein ligase E3 component n-recognin 4	69116	ENSMUSG00000066036	___1	0.999986	122.41	1710	2	699.25	Phospho(STY-O18)	S	KVCHKDHEISYAKYGSFFCDCGAKEDGSCLA	YGS(1)FFCDCGAK	0	0	0	14730000	13140000	14994000	42864001	1.60085e-05	Up_regulated
A2AN08-3	Ubr4	ubiquitin protein ligase E3 component n-recognin 4	69116	ENSMUSG00000066036	___1	0.869285	129.22	4717	3	835.425	Phospho(STY-O18)	S	LAMQHPATQVLIGTDSITSLHKLEQVSSDEG	GLAMQHPATQVLIGT(0.05)DS(0.869)IT(0.06)S(0.02)LHK	0	0	0	40591000	47427000	36327000	124345001	0.000213328	Up_regulated
A2AN08-3	Ubr4	ubiquitin protein ligase E3 component n-recognin 4	69116	ENSMUSG00000066036	___1	0.999973	107.85	4584	2	635.333	Phospho(STY-O18)	S	MLLDQINSTFVRSNPSVLQGLLRIIPYLSFG	SNPS(1)VLQGLLR	0	0	0	7515500	4081600	4107000	15704101	0.0101058	Up_regulated
A2AN08-3	Ubr4	ubiquitin protein ligase E3 component n-recognin 4	69116	ENSMUSG00000066036	___1	0.999996	132.25	3037	2	519.757	Phospho(STY-O18)	S	NEVHLVVMRLLSVFMSRTKSGSKSSICESSS	LLSVFMS(1)R	0	0	0	17498000	12185000	13816000	43499001	0.000766591	Up_regulated
A2AN08-3	Ubr4	ubiquitin protein ligase E3 component n-recognin 4	69116	ENSMUSG00000066036	___1	0.999498	107.09	2540	2	578.791	Phospho(STY-O18)	S	PAPASVQQQSKSLLASLHSSRSAYHSHKDQA	SLLAS(0.999)LHSSR	0	0	0	107340000	92436000	99953000	299729001	2.03818e-05	Up_regulated
A2AN08-3	Ubr4	ubiquitin protein ligase E3 component n-recognin 4	69116	ENSMUSG00000066036	___1	0.951386	99.752	3543	2	521.272	Phospho(STY-O18)	T	RYTTTQQVVKLIGSHTISKVTVKIGDLKRTK	LIGS(0.008)HT(0.951)IS(0.04)K	0	0	0	13789000	7543400	11962000	33294401	0.00391554	Up_regulated
A2AN08-3	Ubr4	ubiquitin protein ligase E3 component n-recognin 4	69116	ENSMUSG00000066036	___1	1	128.36	1753	2	438.216	Phospho(STY-O18)	S	TMKESAFQSEPRVSESLVRHASTSPADKAKV	VSES(1)LVR	0	0	0	4966600	10161000	5687700	20815301	0.0129433	Up_regulated
A2AN08-3	Ubr4	ubiquitin protein ligase E3 component n-recognin 4	69116	ENSMUSG00000066036	___1	0.999886	84.169	4616	2	646.276	Phospho(STY-O18)	S	VEKMQILVERFKPYCSFEKYDEDHSGDDKVF	FKPYCS(1)FEK	0	0	0	78515000	80242000	56196000	214953001	0.00075848	Up_regulated
A2ANY6	Mdn1	midasin AAA ATPase 1	100019	ENSMUSG00000058006	___1	0.999673	173.06	1995	2	822.361	Phospho(STY-O18)	S	EDKEKVVAVFKDVFASNSMPYIGTRQFHITP	DVFAS(1)NSMPYIGTR	0	0	0	9900800	18392000	13740000	42032801	0.00466019	Up_regulated
A2ANY6	Mdn1	midasin AAA ATPase 1	100019	ENSMUSG00000058006	___1	1	112.08	443	2	668.838	Phospho(STY-O18)	T	HGDCLKVAPTFQLFATRRLLSCGGSWYRPMN	VAPTFQLFAT(1)R	0	0	0	4375100	4743000	3496000	12614101	0.000341643	Up_regulated
A2ANZ2	C9orf72	C9orf72, member of C9orf72-SMCR8 complex	73205	ENSMUSG00000028300	___1	0.990319	84.507	126	2	648.306	Phospho(STY-O18)	S	ESGLFVQGLLKDATGSFVLPFRQVMYAPYPT	DAT(0.01)GS(0.99)FVLPFR	0	0	0	2582500	2778900	2797000	8158401	2.43082e-06	Up_regulated
A2APS1	Nphp1	nephronophthisis 1 (juvenile) homolog (human)	53885	ENSMUSG00000027378	___1	0.960873	182.34	102	3	601.314	Phospho(STY-O18)	S	SLLEKLACQLQELAVSISRKDALKVEAHSDK	LACQLQELAVS(0.961)IS(0.039)RK	0	0	0	14838000	21991000	10129000	46958001	0.0105043	Up_regulated
A2APX3	Cst3	cystatin C	13010	ENSMUSG00000027447	___1	1	149.32	52	2	671.801	Phospho(STY-O18)	S	DANEEGVRRALDFAVSEYNKGSNDAYHSRAI	ALDFAVS(1)EYNK	0	0	0	12456000	22606000	21761000	56823001	0.00432624	Up_regulated
A2AQT8	Mmadhc	methylmalonic aciduria (cobalamin deficiency) cblD type, with homocystinuria	109129	ENSMUSG00000026766	___1	1	135.02	20	2	784.894	Phospho(STY-O18)	S	LCNRARLVSYLPGFCSLVKRVINPRAFSTAG	LVSYLPGFCS(1)LVK	0	0	0	5619000	13570000	5463700	24652701	0.0372871	Up_regulated
A2AR15	Mapkap1	mitogen-activated protein kinase associated protein 1	227743	ENSMUSG00000038696	___1	0.890502	119.76	69	2	649.327	Phospho(STY-O18)	T	PPLDSNEPIHKFGFSTLALVEKYSSPGLTSK	FGFS(0.109)T(0.891)LALVEK	0	0	0	2007200	3114900	2284700	7406801	0.00176132	Up_regulated
A2ARZ3	Fsip2	fibrous sheath-interacting protein 2	241516	ENSMUSG00000075249	___1	0.99973	67.385	1175	2	599.29	Phospho(STY-O18)	S	AHEITDSVINILHKASMHIPNTIKNAFTSVH	AS(1)MHIPNTIK	0	0	0	5887900	6351700	5781000	18020601	4.31327e-06	Up_regulated
A2ARZ3	Fsip2	fibrous sheath-interacting protein 2	241516	ENSMUSG00000075249	___1	0.999896	109.16	6349	2	668.351	Phospho(STY-O18)	S	AVPSADKAAIEKVVNSVYTNLLKHCGSPTSA	VVNS(1)VYTNLLK	0	0	0	22196000	38902000	29128000	90226001	0.0034286	Up_regulated
A2ARZ3	Fsip2	fibrous sheath-interacting protein 2	241516	ENSMUSG00000075249	___1	0.999998	139.43	1258	2	539.788	Phospho(STY-O18)	T	CEPKRVNDITDKITNTIFKRLKLFVCPKLQI	ITNT(1)IFKR	0	0	0	15418000	18572000	12837000	46827001	0.000710093	Up_regulated
A2ARZ3	Fsip2	fibrous sheath-interacting protein 2	241516	ENSMUSG00000075249	___1	0.987141	70.178	6930	3	1015.11	Phospho(STY-O18)	T	CQEPQEGNSNSLEFVTIYKGSKHIAGSARLS	ANALEESCQEPQEGNS(0.002)NS(0.011)LEFVT(0.987)IY(0.001)K	0	0	0	20767000	39895000	24872000	85534001	0.00802085	Up_regulated
A2ARZ3	Fsip2	fibrous sheath-interacting protein 2	241516	ENSMUSG00000075249	___1	0.801008	75.739	3469	3	441.235	Phospho(STY-O18)	T	ELGPNEMHLVARHVTTSVITHLKNFKTGVST	HVT(0.113)T(0.801)S(0.086)VITHLK	0	0	0	10647000	9452300	8616800	28716101	8.39567e-05	Up_regulated
A2ARZ3	Fsip2	fibrous sheath-interacting protein 2	241516	ENSMUSG00000075249	___1	1	109.6	5272	2	634.825	Phospho(STY-O18)	S	GEGSHSSKLPHFGGASVVAKSGKEKAPSSLF	LPHFGGAS(1)VVAK	0	0	0	47100000	45528000	35619000	128247001	0.00028606	Up_regulated
A2ARZ3	Fsip2	fibrous sheath-interacting protein 2	241516	ENSMUSG00000075249	___1	0.93813	237.48	1289	2	741.34	Phospho(STY-O18)	S	GNKSSLIEKSLHSQLSTYTMKIVNIILHAIQ	SLHSQLS(0.938)T(0.062)YTMK	0	0	0	25440000	30508000	34067000	90015001	0.000277576	Up_regulated
A2ARZ3	Fsip2	fibrous sheath-interacting protein 2	241516	ENSMUSG00000075249	___1	0.99992	150.49	4932	2	675.821	Phospho(STY-O18)	S	HLESFLSGDKSILSASVAQTCKKKATTSTKQ	SILSAS(1)VAQTCK	0	0	0	15143000	16256000	14955000	46354001	2.84641e-06	Up_regulated
A2ARZ3	Fsip2	fibrous sheath-interacting protein 2	241516	ENSMUSG00000075249	___1	1	139.74	5333	2	453.727	Phospho(STY-O18)	S	LPEAEIVSLAIKFANSLIRDFRKSGIKVLPH	FANS(1)LIR	0	0	0	8833700	8464100	7641200	24939001	1.91542e-05	Up_regulated
A2ARZ3	Fsip2	fibrous sheath-interacting protein 2	241516	ENSMUSG00000075249	___1	1	168.5	3286	2	777.889	Phospho(STY-O18)	S	PFEQVTKTHNFLPQGSVLQKLFKKVNDSTEE	THNFLPQGS(1)VLQK	0	0	0	41861000	27519000	26166000	95546001	0.00316467	Up_regulated
A2ASW6	Map3k20	mitogen-activated protein kinase kinase kinase 20	65964	ENSMUSG00000004085	___1	0.999999	142.1	7	2	632.814	Acetyl (Protein N-term),Phospho(STY-O18)	S	_________MSSLGASFVQIKFDDLQFFENC	SSLGAS(1)FVQIK	0	0	0	13662000	11373000	15558000	40593001	0.000363915	Up_regulated
A2AT37	Upf2	UPF2 regulator of nonsense transcripts homolog (yeast)	326622	ENSMUSG00000043241	___1	1	146.89	226	3	705.316	Phospho(STY-O18)	S	AKLKLSDVNCAAHLCSLFHQRYSDFAPSLLQ	LSDVNCAAHLCS(1)LFHQR	0	0	0	13088000	12981000	14708000	40777001	1.69347e-05	Up_regulated
A2ATM9	Lamc3	laminin gamma 3	23928	ENSMUSG00000026840	___1	1	164.15	865	2	841.894	Phospho(STY-O18)	S	TTGAHCEHCREGFYGSAVATRPVDKCAPCSC	EGFYGS(1)AVATRPVDK	0	0	0	11900000	14327000	8150800	34377801	0.00309891	Up_regulated
A2ATQ5	Anapc1	anaphase promoting complex subunit 1	17222	ENSMUSG00000014355	___1	0.967722	107.41	362	3	569.938	Phospho(STY-O18)	S	MAALSRAHSPALGVHSFSGAQRFNLSSHSQS	AHSPALGVHS(0.968)FS(0.032)GAQR	0	0	0	10134000	16347000	11064000	37545001	0.00294231	Up_regulated
A2ATU9	Hat1	histone aminotransferase 1	107435	ENSMUSG00000027018	___1	0.920466	199.8	303	2	687.8	Phospho(STY-O18)	S	KLRDFVLVKFCQFLPSFSRERLLQGFSEDMA	FCQFLPS(0.92)FS(0.08)R	0	0	0	37912000	54171000	32518000	124601001	0.0030926	Up_regulated
A2AWA9	Rabgap1	RAB GTPase activating protein 1	227800	ENSMUSG00000035437	___1	0.999999	142.1	152	2	754.353	Phospho(STY-O18)	S	EDSVVFNKLTYLGCASVNAPRSEVEALRMMS	LTYLGCAS(1)VNAPR	0	0	0	9967000	21100000	14947000	46014001	0.00888099	Up_regulated
A2AWN8	Ythdf1	YTH N6-methyladenosine RNA binding protein 1	228994	ENSMUSG00000038848	___1	0.990128	136.53	436	2	784.317	Phospho(STY-O18)	S	IKSYSEDDIHRSIKYSIWCSTEHGNKRLDGA	Y(0.01)S(0.99)IWCSTEHGNK	0	0	0	8896500	8354700	14179000	31430201	0.00486649	Up_regulated
A2AWN8	Ythdf1	YTH N6-methyladenosine RNA binding protein 1	228994	ENSMUSG00000038848	___1	0.812483	136.93	440	2	784.317	Phospho(STY-O18)	S	SEDDIHRSIKYSIWCSTEHGNKRLDGAFRSM	YSIWCS(0.812)T(0.188)EHGNK	0	0	0	10348000	20668000	10439000	41455001	0.0156735	Up_regulated
A2AX52	Col6a4	collagen, type VI, alpha 4	68553	ENSMUSG00000032572	___1	0.766278	123.32	660	4	594.304	Phospho(STY-O18)	T	ARQPNFQRVVHFLTTTVHSLNIHPDTTRVSL	VVHFLT(0.039)T(0.186)T(0.766)VHS(0.009)LNIHPDTTR	0	0	0	21887000	31468000	12199000	65554001	0.0171272	Up_regulated
A2BDX2	Dpm1	dolichol-phosphate (beta-D) mannosyltransferase 1	13480	ENSMUSG00000078919	___1	1	122.39	196	2	631.824	Phospho(STY-O18)	S	DRVYGESKLGGNEIVSFLKGLLTLFATT___	LGGNEIVS(1)FLK	0	0	0	3197600	4173400	3058200	10429201	0.000582136	Up_regulated
A2BDX3	Mocs3	molybdenum cofactor synthesis 3	69372	ENSMUSG00000074576	___1	0.999987	90.316	213	3	713.953	Phospho(STY-O18)	T	RPLVSASALRFEGQMTVYHHDGGPCYRCVFP	FEGQMT(1)VYHHDGGPCYR	0	0	0	21739000	38364000	32262000	92365001	0.0031677	Up_regulated
A2BH01	Gm1140;Gm14692	predicted gene 1140;predicted gene 14692	382217;666842	ENSMUSG00000079578;ENSMUSG00000079577	___1	0.999998	95.815	102	2	482.766	Phospho(STY-O18)	S	QDVVTSVKRLSEKLVSIYKRQKRERTMFHSN	LVS(1)IYKR	0	0	0	18449000	16753000	22141000	57343001	0.00027487	Up_regulated
A2BH01	Gm1140;Gm14692	predicted gene 1140;predicted gene 14692	382217;666842	ENSMUSG00000079578;ENSMUSG00000079577	___1	0.999995	177.83	116	2	600.742	Phospho(STY-O18)	S	VSIYKRQKRERTMFHSNYSKSLQSLFQQWDM	TMFHS(1)NYSK	0	0	0	48195000	61964000	55362000	165521001	0.00015634	Up_regulated
A2CES4	Snrpb2	U2 small nuclear ribonucleoprotein B	20639	ENSMUSG00000008333	___1	1	178.41	8	3	739.667	Acetyl (Protein N-term),Phospho(STY-O18)	T	________MDIRPNHTIYINNMNDKIKKEEL	MDIRPNHT(1)IYINNMNDK	0	0	0	25423000	25272000	17054000	67749001	0.00122323	Up_regulated
A2CG24	BC051142	cDNA sequence BC051142	407788	ENSMUSG00000057246	___1	0.993571	120.57	45	2	652.786	Phospho(STY-O18)	S	RRNNGAGMSRFASEQSISHGRHKRRGKQFRF	FASEQS(0.994)IS(0.006)HGR	0	0	0	13538000	14059000	10710000	38307001	0.000253157	Up_regulated
A2RSE7	Sycp3	synaptonemal complex protein 3	20962	ENSMUSG00000020059	___1	0.995304	204.82	220	3	865.745	Phospho(STY-O18)	S	EDVEKNNDNLFTGTQSELKKEMAMLQKKVMM	SLEDVEKNNDNLFTGT(0.004)QS(0.995)ELKK	0	0	0	159800000	210860000	136820000	507480001	0.00150727	Up_regulated
A2RSJ4	Uhrf1bp1l	UHRF1 (ICBP90) binding protein 1-like	75089	ENSMUSG00000019951	___1	0.986106	155.15	457	2	532.266	Phospho(STY-O18)	S	PSVLPQPSKAKLMSSSVVVRLADFNIYQVST	LMSS(0.014)S(0.986)VVVR	0	0	0	10923000	8593700	6307900	25824601	0.00295485	Up_regulated
A2RTF1	Catsperb	cation channel sperm associated auxiliary subunit beta	271036	ENSMUSG00000047014	___1	0.966103	171.14	525	2	686.836	Phospho(STY-O18)	S	NFDAGSKLLGHGNSGSIFGKRPDLGFEAILV	LLGHGNS(0.034)GS(0.966)IFGK	0	0	0	23844000	24883000	19186000	67913001	0.000206788	Up_regulated
A3KGB4	Tbc1d8b	TBC1 domain family, member 8B	245638	ENSMUSG00000042473	___1	0.989134	134.98	166	2	792.335	Phospho(STY-O18)	S	FGLPEQEKLVTYYSCSYWRGRVPCQGWLYLS	LVTY(0.001)YS(0.009)CS(0.989)YWR	0	0	0	12137000	18694000	11383000	42214001	0.00374076	Up_regulated
A3KGV1-6	Odf2	outer dense fiber of sperm tails 2	18286	ENSMUSG00000026790	___1	0.999999	102.53	427	2	540.267	Phospho(STY-O18)	S	DLYVAEALSTLESWRSRYNQVVKDKGDLELE	S(1)RYNQVVK	0	0	0	90443000	94205000	94908000	279556001	2.93294e-07	Up_regulated
A4Q9F1	Ttll8	tubulin tyrosine ligase-like family, member 8	239591	ENSMUSG00000022388	___1	0.99999	119.01	536	2	741.84	Phospho(STY-O18)	S	FQEYLQKRGRGGTWGSIIYPSMKRAVTNAMR	GGTWGS(1)IIYPSMK	0	0	0	4617300	9418500	6950500	20986301	0.0072484	Up_regulated
A6H630	Armt1	acidic residue methyltransferase 1	73419	ENSMUSG00000061759	___1	1	162.68	187	2	629.335	Phospho(STY-O18)	S	REEQIQDEFFKLLQISLWGNKCDLSLSGGES	LLQIS(1)LWGNK	0	0	0	4940500	10643000	3922400	19505901	0.0359033	Up_regulated
A6H656	Odf1	outer dense fiber of sperm tails 1	18285	ENSMUSG00000061923	___1	0.999938	69.864	5	2	744.867	Acetyl (Protein N-term),Phospho(STY-O18)	S	___________MAALSCLLDSVRRDIKKVDR	AALS(1)CLLDSVRR	0	0	0	52786000	111140000	47676000	211602001	0.0257019	Up_regulated
A6H656	Odf1	outer dense fiber of sperm tails 1	18285	ENSMUSG00000061923	___1	1	273.81	10	2	744.867	Acetyl (Protein N-term),Phospho(STY-O18)	S	______MAALSCLLDSVRRDIKKVDRELRQL	AALSCLLDS(1)VRR	0	0	0	2919699968	3627599872	3084600064	9631899905	0.000114678	Up_regulated
A6H656	Odf1	outer dense fiber of sperm tails 1	18285	ENSMUSG00000061923	___1	1	193.62	153	2	646.775	Phospho(STY-O18)	S	AERENRYDCLGSKKYSYMNICKEFSLPPCVD	KYS(1)YMNICK	0	0	0	26196000	38042000	34876000	99114001	0.000734584	Up_regulated
A6H656	Odf1	outer dense fiber of sperm tails 1	18285	ENSMUSG00000061923	___1	1	204.28	180	2	767.829	Phospho(STY-O18)	S	PCVDEKDVTYSYGLGSCVKIESPCYPCTSPC	DVTYSYGLGS(1)CVK	0	0	0	211720000	292180000	263450000	767350001	0.000407218	Up_regulated
A6H6A9	Rabgap1l	RAB GTPase activating protein 1-like	29809	ENSMUSG00000026721	___1	1	123.86	412	2	531.784	Phospho(STY-O18)	T	MVVTEVVEPVRFLLETVVRVYPANERFWYFS	FLLET(1)VVR	0	0	0	7070800	7052300	6664500	20787601	7.99228e-07	Up_regulated
A6PWC3	Nrd1	nardilysin, N-arginine dibasic convertase, NRD convertase 1	230598	ENSMUSG00000053510	___1	0.999997	162.01	888	3	753.682	Phospho(STY-O18)	T	CKVRALNKGDANSEVTVYYQSGTRSLREYTL	ALNKGDANSEVT(1)VYYQSGTR	0	0	0	60650000	89216000	46971000	196837001	0.00620281	Up_regulated
A6PWC3	Nrd1	nardilysin, N-arginine dibasic convertase, NRD convertase 1	230598	ENSMUSG00000053510	___1	1	166.3	343	2	619.305	Phospho(STY-O18)	S	LARPSDANRKEMLFGSLARPGHPMGKFFWGN	KEMLFGS(1)LAR	0	0	0	24053000	28629000	29425000	82107001	8.18892e-05	Up_regulated
A6PWC3	Nrd1	nardilysin, N-arginine dibasic convertase, NRD convertase 1	230598	ENSMUSG00000053510	___1	0.82392	226.71	893	3	753.682	Phospho(STY-O18)	S	LNKGDANSEVTVYYQSGTRSLREYTLMELLV	ALNKGDANSEVTVYYQS(0.824)GT(0.176)R	0	0	0	29059000	42292000	31823000	103174001	0.00103484	Up_regulated
A6X919	Dpy19l1	dpy-19-like 1 (C. elegans)	244745	ENSMUSG00000043067	___1	1	176.67	736	3	661.979	Phospho(STY-O18)	S	LVKDSKPHFTTVFQNSVYKVLEVLRQ_____	DSKPHFTTVFQNS(1)VYK	0	0	0	103990000	139670000	131690000	375350001	0.000318519	Up_regulated
A6ZI44	Aldoa	aldolase A, fructose-bisphosphate	11674	ENSMUSG00000030695	___1	0.832189	81.48	410	2	1172.51	Phospho(STY-O18)	S	GKYTPSGQSGAAASESLFISNHAY_______	Y(0.001)T(0.001)PS(0.004)GQS(0.004)GAAAS(0.113)ES(0.832)LFIS(0.046)NHAY	0	0	0	13449000	39909000	20474000	73832001	0.0358723	Up_regulated
A6ZI44	Aldoa	aldolase A, fructose-bisphosphate	11674	ENSMUSG00000030695	___1	0.879093	230.26	90	2	709.843	Phospho(STY-O18)	S	HRIVAPGKGILAADESTGSIAKRLQSIGTEN;RRIVAPGKGILAADESTGSIAKRLQSIGTEN	GILAADES(0.879)T(0.119)GS(0.002)IAK	0	0	0	24791000	28507000	23875000	77173001	5.4025e-05	Up_regulated
A6ZI44	Aldoa	aldolase A, fructose-bisphosphate	11674	ENSMUSG00000030695	___1	1	222.72	390	2	687.833	Phospho(STY-O18)	S	LKAAQEEYIKRALANSLACQGKYTPSGKTGA;LKAAQEEYIKRALANSLACQGKYTPSGQSGA	RALANS(1)LACQGK	0	0	0	66741000	93842000	37123000	197706001	0.0158168	Up_regulated
A6ZI44	Aldoa	aldolase A, fructose-bisphosphate	11674	ENSMUSG00000030695	___1	0.998449	262.42	93	2	787.894	Phospho(STY-O18)	S	VAPGKGILAADESTGSIAKRLQSIGTENTEE	GILAADEST(0.001)GS(0.998)IAKR	0	0	0	46487000	31560000	41378000	119425001	0.000812584	Up_regulated
A6ZI47	Aldoart2	aldolase 1 A, retrogene 2	79459	ENSMUSG00000063129	___1	0.999998	169.7	360	2	1201.51	Phospho(STY-O18)	S	PSNESGAAASESLFISNHAY___________	YTPSNESGAAASESLFIS(1)NHAY	0	0	0	15746000	40492000	19678000	75916001	0.0300472	Up_regulated
A7ISP9	Eml4	echinoderm microtubule associated protein like 4	78798	ENSMUSG00000032624	___1	1	108.98	858	2	553.752	Phospho(STY-O18)	S	THNDSHLISTGGKDMSIIQWKLVEKLPVPQN	DMS(1)IIQWK	0	0	0	5802900	12842000	4553400	23198301	0.0400505	Up_regulated
A8C756	Thada	thyroid adenoma associated	240174	ENSMUSG00000024251	___1	0.968419	191.78	1250	2	762.888	Phospho(STY-O18)	S	SPVWAVRNSSTLLFSSLITRVFGVKRGKDEV	NSSTLLFS(0.027)S(0.968)LIT(0.005)R	0	0	0	20643000	34034000	22867000	77544001	0.00336335	Up_regulated
A8DUK4	Hbb-bs;Hbb-bt	hemoglobin, beta adult s chain;hemoglobin, beta adult t chain	100503605;101488143;15129	ENSMUSG00000052305;ENSMUSG00000073940	___1	1	287.1	13	2	1121.55	Phospho(STY-O18)	S	___MVHLTDAEKAAVSGLWGKVNADEVGGEA	AAVS(1)GLWGKVNADEVGGEALGR	0	0	0	278360000	267360000	360640000	906360001	0.000507822	Up_regulated
A8DUK4	Hbb-bs;Hbb-bt	hemoglobin, beta adult s chain;hemoglobin, beta adult t chain	100503605;101488143;15129	ENSMUSG00000052305;ENSMUSG00000073940	___1	1	166.92	45	2	1033.94	Phospho(STY-O18)	S	GRLLVVYPWTQRYFDSFGDLSSASAIMGNAK	YFDS(1)FGDLSSASAIMGNAK	0	0	0	5525500	3495300	10913000	19933801	0.0398535	Up_regulated
A8DUK4	Hbb-bs;Hbb-bt	hemoglobin, beta adult s chain;hemoglobin, beta adult t chain	100503605;101488143;15129	ENSMUSG00000052305;ENSMUSG00000073940	___1	0.999996	255.15	88	2	775.833	Phospho(STY-O18)	S	NDGLNHLDSLKGTFASLSELHCDKLHVDPEN	GTFAS(1)LSELHCDK	0	0	0	194950000	234160000	268710016	697820017	0.000399786	Up_regulated
A8DUK4	Hbb-bs;Hbb-bt	hemoglobin, beta adult s chain;hemoglobin, beta adult t chain	100503605;101488143;15129	ENSMUSG00000052305;ENSMUSG00000073940	___1	0.999941	170.06	85	4	665.306	Phospho(STY-O18)	T	TAFNDGLNHLDSLKGTFASLSELHCDKLHVD	GT(1)FASLSELHCDKLHVDPENFR	0	0	0	11044000	10305000	11685000	33034001	1.02239e-05	Up_regulated
A8DUK4	Hbb-bs;Hbb-bt	hemoglobin, beta adult s chain;hemoglobin, beta adult t chain	100503605;101488143;15129	ENSMUSG00000052305;ENSMUSG00000073940	___1	0.999999	107.85	39	2	680.856	Phospho(STY-O18)	T	VGGEALGRLLVVYPWTQRYFDSFGDLSSASA	LLVVYPWT(1)QR	0	0	0	9826000	23248000	22021000	55095001	0.0127794	Up_regulated
A8DUK4	Hbb-bs;Hbb-bt	hemoglobin, beta adult s chain;hemoglobin, beta adult t chain	100503605;101488143;15129	ENSMUSG00000052305;ENSMUSG00000073940	___1	0.994938	189.74	50	2	1041.94	Oxidation (M),Phospho(STY-O18)	S	VYPWTQRYFDSFGDLSSASAIMGNAKVKAHG	YFDSFGDLS(0.995)S(0.005)ASAIMGNAK	0	0	0	63439000	90899000	95937000	250275001	0.00117133	Up_regulated
A8Y5H7	Sec14l1	SEC14-like lipid binding 1	74136	ENSMUSG00000020823	___1	0.905075	134.08	142	2	682.296	Phospho(STY-O18)	S	EQSASLDIKSFFGFESTVEKIAMKHYTSNIK	SFFGFES(0.905)T(0.095)VEK	0	0	0	8351600	8737700	7192000	24281301	6.36574e-05	Up_regulated
A8Y5J3	Ints11	integrator complex subunit 11	71957	ENSMUSG00000029034	___1	0.976328	202.32	123	2	729.821	Phospho(STY-O18)	S	RKIAVDKKGEANFFTSQMIKDCMKKVVAVHL	GEANFFT(0.024)S(0.976)QMIK	0	0	0	10991000	15195000	12514000	38700001	0.000465531	Up_regulated
A9JEI5	Tollip	toll interacting protein	54473	ENSMUSG00000025139	___1	0.999924	112.15	68	2	797.917	Phospho(STY-O18)	T	ERAFSMDDRIAWTHITIPESLKQGQVEDEWY	IAWTHIT(1)IPESLK	0	0	0	4733700	9538400	6611500	20883601	0.0076001	Up_regulated
B0V2P5	Dmxl2	Dmx-like 2	235380	ENSMUSG00000041268	___1	1	181.69	1498	3	711.658	Phospho(STY-O18)	S	LEPEKRENKSKVINLSQYGPACFGQEHARVL	VINLS(1)QYGPACFGQEHAR	0	0	0	28517000	27731000	28570000	84818001	5.08152e-08	Up_regulated
B0V2P5	Dmxl2	Dmx-like 2	235380	ENSMUSG00000041268	___1	0.970018	77.693	2158	3	722.346	Phospho(STY-O18)	S	LQKNQDLLRVFLSYCSLHGAQGGGLASVRME	VFLS(0.023)Y(0.007)CS(0.97)LHGAQGGGLASVR	0	0	0	9632200	9501600	15501000	34634801	0.00429793	Up_regulated
B1ARA3	Rpl26	ribosomal protein L26	19941	ENSMUSG00000060938	___1	0.922829	169.09	8	2	584.756	Phospho(STY-O18)	T	________MKFNPFVTSDRSKNRKRHFNAPS	FNPFVT(0.923)S(0.077)DR	0	0	0	187830000	206780000	189130000	583740001	5.80107e-06	Up_regulated
B1ARA3	Rpl26	ribosomal protein L26	19941	ENSMUSG00000060938	___1	1	113.38	23	3	440.883	Phospho(STY-O18)	S	TSDRSKNRKRHFNAPSHIRRKIMSSPLSKEL	HFNAPS(1)HIRR	0	0	0	21252000	30491000	30845000	82588001	0.000933477	Up_regulated
B1ASE2	Atp5h	ATP synthase, H+ transporting, mitochondrial F0 complex, subunit D	71679	ENSMUSG00000034566	___1	1	288.77	15	2	1003.97	Phospho(STY-O18)	S	_MAGRKLALKTIDWVSFVEVMPQNQKAIGNA	TIDWVS(1)FVEVMPQNQK	0	0	0	12735000	23403000	12900000	49038001	0.00979148	Up_regulated
B1ASE2	Atp5h	ATP synthase, H+ transporting, mitochondrial F0 complex, subunit D	71679	ENSMUSG00000034566	___1	0.992365	141.73	108	2	713.806	Phospho(STY-O18)	S	EEKEDVKSCAEFVSGSQLRIQEYEKQLEKMR	SCAEFVS(0.008)GS(0.992)QLR	0	0	0	62148000	36086000	50996000	149230001	0.00274769	Up_regulated
B1ASE2	Atp5h	ATP synthase, H+ transporting, mitochondrial F0 complex, subunit D	71679	ENSMUSG00000034566	___1	1	150.46	37	2	617.257	Phospho(STY-O18)	T	QNQKAIGNALKSWNETFHARLASLSEKPPAI	SWNET(1)FHAR	0	0	0	64819000	81917000	69386000	216122001	0.000147052	Up_regulated
B1ASM0	Ttll10	tubulin tyrosine ligase-like family, member 10	330010	ENSMUSG00000029074	___1	0.870996	121.08	424	2	693.827	Phospho(STY-O18)	T	KFRKTKGLPRDWVFTTFTKRMQQIMSHCFLA	DWVFT(0.114)T(0.871)FT(0.015)KR	0	0	0	15407000	12166000	6212100	33785101	0.0138902	Up_regulated
B1AT82	Prpsap1	phosphoribosyl pyrophosphate synthetase-associated protein 1	67763	ENSMUSG00000015869	___1	1	115.5	252	2	904.447	Phospho(STY-O18)	T	DMDDGRHSPPMVKNATVHPGLELPLMMAKEK	NAT(1)VHPGLELPLMMAK	0	0	0	5045300	8444700	6401700	19891701	0.00256586	Up_regulated
B1ATI0	Aldh3a2	aldehyde dehydrogenase family 3, subfamily A2	11671	ENSMUSG00000010025	___1	0.999995	105.03	365	2	704.867	Phospho(STY-O18)	S	NFINDREKPLALYVFSRNNKLIKRVIDETSS	EKPLALYVFS(1)R	0	0	0	11775000	13937000	9844200	35556201	0.000556354	Up_regulated
B1AU25	Aifm1	apoptosis-inducing factor, mitochondrion-associated 1	26926	ENSMUSG00000036932	___1	0.997865	164.68	344	2	862.903	Oxidation (M),Phospho(STY-O18)	S	FPEKGNMGKILPQYLSNWTMEKVKREGVKVM	ILPQYLS(0.998)NWT(0.002)MEK	0	0	0	11222000	11457000	10034000	32713001	1.57952e-05	Up_regulated
B1AU25	Aifm1	apoptosis-inducing factor, mitochondrion-associated 1	26926	ENSMUSG00000036932	___1	0.999976	164.13	244	2	669.304	Phospho(STY-O18)	S	VHLDVRGNMVKLNDGSQITFEKCLIATGGTP	LNDGS(1)QITFEK	0	0	0	12930000	8849800	9914000	31693801	0.000984408	Up_regulated
B1AUN3	Eif2b3	eukaryotic translation initiation factor 2B, subunit 3	108067	ENSMUSG00000028683	___1	0.999729	96.113	265	2	586.287	Phospho(STY-O18)	S	EEDLKKKELKSLDIYSFIKKDDTLTLAPYDA	SLDIYS(1)FIK	0	0	0	8166200	13596000	7960400	29722601	0.00580971	Up_regulated
B1AUN3	Eif2b3	eukaryotic translation initiation factor 2B, subunit 3	108067	ENSMUSG00000028683	___1	1	155.2	356	2	975.484	Phospho(STY-O18)	S	HSSAQIVNKHLIGADSLIGPDTQIGEKSSIK	HLIGADS(1)LIGPDTQIGEK	0	0	0	7422500	15379000	6779600	29581101	0.0234717	Up_regulated
B1AUX2	Hcfc1	host cell factor C1	15161	ENSMUSG00000031386	___1	1	105.46	720	2	526.792	Phospho(STY-O18)	T	PVTQIIQTKGPLPAGTILKLVTSADGKPTTI	GPLPAGT(1)ILK	0	0	0	6654600	7927600	7775200	22357401	4.95109e-05	Up_regulated
B1AV66	Yipf6	Yip1 domain family, member 6	77929	ENSMUSG00000047694	___1	0.999978	121.26	57	3	610.278	Phospho(STY-O18)	S	SRARAQEHDSSTLNESIRRTIMRDLKAVGRK	AQEHDSSTLNES(1)IRR	0	0	0	80683000	86611000	68962000	236256001	0.000109602	Up_regulated
B1AVB1	Scml2	Scm polycomb group protein like 2	107815	ENSMUSG00000000037	___1	0.999363	149.95	149	2	909.446	Phospho(STY-O18)	S	LEARDPRNIDSVCVASVIGITGARLRLRLDG	NIDSVCVAS(0.999)VIGIT(0.001)GAR	0	0	0	7234000	18989000	9703600	35926601	0.0286605	Up_regulated
B1AVH5	Coro2a	coronin, actin binding protein 2A	107684	ENSMUSG00000028337	___1	1	125.28	373	2	713.873	Phospho(STY-O18)	S	RFYKLITTKSLIEPVSMIVPRRSESYQEDIY	SLIEPVS(1)MIVPR	0	0	0	2344600	4320600	2765000	9430201	0.00638172	Up_regulated
B1AWN8	Cylc2	cylicin, basic protein of sperm head cytoskeleton 2	74914	ENSMUSG00000039555	___1	0.999934	167.89	88	2	724.37	Phospho(STY-O18)	S	PLWMHRSLMRISERPSVYLAARKGLIPKPLH	ISERPS(1)VYLAAR	0	0	0	51754000	55316000	52700000	159770001	9.57919e-07	Up_regulated
B1AXC8	Chchd7	coiled-coil-helix-coiled-coil-helix domain containing 7	66433	ENSMUSG00000042198	___1	1	164.64	53	2	711.84	Phospho(STY-O18)	S	SSYFLKYKNCRRFWNSVMIQRRQNGVQPSMP	RFWNS(1)VMIQR	0	0	0	25131000	43614000	19111000	87856001	0.0165047	Up_regulated
B1AXI9	Cep131	centrosomal protein 131	12009	ENSMUSG00000039781	___1	1	133.93	293	3	550.634	Phospho(STY-O18)	S	QRRRAGAAALEHLLASKREGQRQRLGGGNLL	RAGAAALEHLLAS(1)KR	0	0	0	17715000	24327000	17612000	59654001	0.000861515	Up_regulated
B1AXS6	Zmym3	zinc finger, MYM-type 3	56364	ENSMUSG00000031310	___1	0.999582	111.74	527	2	907.365	Phospho(STY-O18)	S	MLSHVDRNGKTSLFCSLCCTTSYKVKQAGLT	TSLFCS(1)LCCTTSYK	0	0	0	10521000	11705000	9243800	31469801	0.000122611	Up_regulated
B1AXZ6	Elavl2	ELAV like RNA binding protein 1	15569	ENSMUSG00000008489	___1	0.999998	113.25	90	2	756.837	Phospho(STY-O18)	S	LPQNMTQEELKSLFGSIGEIESCKLVRDKIT	SLFGS(1)IGEIESCK	0	0	0	8202800	8643400	9408800	26255001	1.55915e-05	Up_regulated
B1B0R4	Xlr4b	X-linked lymphocyte-regulated 4B	27083	ENSMUSG00000067768	___1	1	246.51	143	2	810.885	Phospho(STY-O18)	S	SDILDEQQKLFQQFQSIHMQKIEEFKELCDR	LFQQFQS(1)IHMQK	0	0	0	140250000	142840000	151150000	434240001	1.59166e-06	Up_regulated
B2CKC6	Efhc1	EF-hand domain (C-terminal) containing 1	71877	ENSMUSG00000041809	___1	1	137.78	175	2	525.766	Phospho(STY-O18)	T	GDHYHWKDLNRGINLTVYGKTFRIVDCDRFT	GINLT(1)VYGK	0	0	0	41341000	55401000	44962000	141704001	0.000361014	Up_regulated
B2KF34	Mapk14	mitogen-activated protein kinase 14	26416	ENSMUSG00000053436	___1	0.999987	103.01	61	3	494.933	Phospho(STY-O18)	S	TGHRVAVKKLSRPFQSIIHAKRTYRELRLLK	LSRPFQS(1)IIHAK	0	0	0	16741000	19912000	15898000	52551001	0.000137595	Up_regulated
B2KGA7	Zbtb8os	zinc finger and BTB domain containing 8 opposite strand	67106	ENSMUSG00000057572	___1	0.998613	159.98	135	3	768.031	Phospho(STY-O18)	S	NFKLRSIGWGEEFSLSKHPQGTEVKAITYSA	SIGWGEEFS(0.001)LS(0.999)KHPQGTEVK	0	0	0	62527000	89561000	64371000	216459001	0.0011644	Up_regulated
B2M1R6	Hnrnpk	heterogeneous nuclear ribonucleoprotein K	15387	ENSMUSG00000021546	___1	0.967352	272.48	366	3	668.342	Phospho(STY-O18)	T	GGRGSYGDLGGPIITTQVTIPKDLAGSIIGK	GSYGDLGGPIIT(0.033)T(0.967)QVTIPK	0	0	0	4902600192	6995200000	5424399872	17322200065	0.000781428	Up_regulated
B2M1R6	Hnrnpk	heterogeneous nuclear ribonucleoprotein K	15387	ENSMUSG00000021546	___1	1	239.33	75	2	933.892	Phospho(STY-O18)	S	KGGKNIKALRTDYNASVSVPDSSGPERILSI	TDYNAS(1)VSVPDSSGPER	0	0	0	430089984	589400000	492820000	1512309985	0.000405121	Up_regulated
B2M1R6	Hnrnpk	heterogeneous nuclear ribonucleoprotein K	15387	ENSMUSG00000021546	___1	1	214.5	130	2	802.961	Phospho(STY-O18)	S	KGSDFDCELRLLIHQSLAGGIIGVKGAKIKE	LLIHQS(1)LAGGIIGVK	0	0	0	50104000	96083000	36637000	182824001	0.027621	Up_regulated
B2M1R6	Hnrnpk	heterogeneous nuclear ribonucleoprotein K	15387	ENSMUSG00000021546	___1	1	153.54	377	1	959.483	Phospho(STY-O18)	S	PIITTQVTIPKDLAGSIIGKGGQRIKQIRHE	DLAGS(1)IIGK	0	0	0	272190016	335680000	260060000	867930017	0.000247932	Up_regulated
B2M1R7	Pcbp2	poly(rC) binding protein 2	18521	ENSMUSG00000056851	___1	0.999504	110.25	107	2	757.887	Phospho(STY-O18)	S	AASRPPVTLRLVVPASQCGSLIGKGGCKIKE	LVVPAS(1)QCGSLIGK	0	0	0	23918000	24063000	21794000	69775001	5.89166e-06	Up_regulated
B2M1R7	Pcbp2	poly(rC) binding protein 2	18521	ENSMUSG00000056851	___1	0.999589	100.06	175	3	839.096	Phospho(STY-O18)	T	KQICVVMLESPPKGVTIPYRPKPSSSPVIFA	GVT(1)IPYRPKPSSSPVIFAGGQDR	0	0	0	25337000	53912000	24715000	103964001	0.0227888	Up_regulated
B2M1R7	Pcbp2	poly(rC) binding protein 2	18521	ENSMUSG00000056851	___1	0.999996	147.12	111	2	757.887	Phospho(STY-O18)	S	PPVTLRLVVPASQCGSLIGKGGCKIKEIRES	LVVPASQCGS(1)LIGK	0	0	0	833169984	659230016	621270016	2113670017	0.000416824	Up_regulated
B2M1R7	Pcbp2	poly(rC) binding protein 2	18521	ENSMUSG00000056851	___1	0.999777	180.47	250	4	867.899	Phospho(STY-O18)	S	PQPDLTKLHQLAMQQSHFPMTHGNTGFSGIE	LHQLAMQQS(1)HFPMTHGNTGFSGIESSSPEVK	0	0	0	25149000	38734000	41876000	105759001	0.00235376	Up_regulated
B2RQS1	Strn3	striatin, calmodulin binding protein 3	94186	ENSMUSG00000020954	___1	1	126.25	686	2	917.936	Phospho(STY-O18)	S	TCVQEITAHRKKLDESIYDVAFHPSKAYIAS	KLDES(1)IYDVAFHPSK	0	0	0	30054000	33124000	31116000	94294001	4.01408e-06	Up_regulated
B2RSY5	Adam6a	a disintegrin and metallopeptidase domain 6A	238406	ENSMUSG00000043945	___1	0.994022	141.78	226	3	612.264	Phospho(STY-O18)	S	ATHPAAIKGHFQATHSVYSASGGDKLSSTVE	GHFQAT(0.006)HS(0.994)VYSASGGDK	0	0	0	30310000	34176000	34980000	99466001	2.11696e-05	Up_regulated
B2RUD9	Gm4787	predicted gene 4787	214321	ENSMUSG00000072974	___1	0.98792	117.52	472	2	554.748	Phospho(STY-O18)	T	AAGGCCLSCKFAPTGTICRDKNGICDLPEYC;NKGGCCLSCKFAPTGTICRDKNGICDLPEYC	FAPT(0.012)GT(0.988)ICR	0	0	0	155370000	164140000	141930000	461440001	1.84343e-05	Up_regulated
B2RUD9	Gm4787	predicted gene 4787	214321	ENSMUSG00000072974	___1	0.824828	88.385	593	3	548.932	Phospho(STY-O18)	T	HCDGVKRIVGGGEHTTFYHLKVQDVKEVQCF	IVGGGEHT(0.175)T(0.825)FYHLK	0	0	0	17578000	20486000	23303000	61367001	0.00024493	Up_regulated
B2RUD9	Gm4787	predicted gene 4787	214321	ENSMUSG00000072974	___1	1	120.84	405	3	576.917	Phospho(STY-O18)	S	HDVLHMRIHGWDPCMSEVRRTHNIQNVPRCG	IHGWDPCMS(1)EVRR	0	0	0	34479000	44172000	31440000	110091001	0.000669108	Up_regulated
B2RUF0	Ybx2	Y box protein 2	53422	ENSMUSG00000018554	___1	1	221.13	125	2	915.936	Phospho(STY-O18)	T	FINRNDTKEDVFVHQTAIKRNNPRKFLRSVG	NDTKEDVFVHQT(1)AIK	0	0	0	23515000	30991000	22298000	76804001	0.000707825	Up_regulated
B2RXT3	Ogdhl	oxoglutarate dehydrogenase-like	239017	ENSMUSG00000021913	___1	0.999999	117.53	72	2	579.736	Phospho(STY-O18)	S	FAWLENPQSVHKSWDSFFQRASKEASVGPAQ	SWDS(1)FFQR	0	0	0	20544000	25165000	16102000	61811001	0.00140575	Up_regulated
B2RY50	Armc4	armadillo repeat containing 4	74934	ENSMUSG00000061802	___1	1	197.09	156	2	679.882	Phospho(STY-O18)	T	YNEMKEDPTRLTLLDTIIKDKETYMKRKVAI	LTLLDT(1)IIKDK	0	0	0	8987600	10006000	8173100	27166701	6.89281e-05	Up_regulated
B2RY71	Wdr63	WD repeat domain 63	242253	ENSMUSG00000043020	___1	0.975192	72.99	701	3	703.029	Phospho(STY-O18)	T	SDTGRLMAKKPVSLYTVHDGAVHTIQRSPFF	KPVS(0.024)LY(0.001)T(0.975)VHDGAVHTIQR	0	0	0	8804000	8815400	6816300	24435701	0.000254346	Up_regulated
B7FAU9	Flna	filamin, alpha	192176	ENSMUSG00000031328	___1	0.997328	112.34	2486	2	913.955	Phospho(STY-O18)	S	CPEGYRVTYTPMAPGSYLISIKYGGPYHIGG	VTYTPMAPGS(0.997)YLIS(0.003)IK	0	0	0	2817100	9057400	4739200	16613701	0.03989	Up_regulated
B7FAU9	Flna	filamin, alpha	192176	ENSMUSG00000031328	___1	0.998883	173.44	343	2	918.933	Phospho(STY-O18)	S	EEAKVTANNDKNRTFSVWYVPEVTGTHKVTV	T(0.001)FS(0.999)VWYVPEVTGTHK	0	0	0	32326000	59025000	31184000	122535001	0.0109021	Up_regulated
B7FAU9	Flna	filamin, alpha	192176	ENSMUSG00000031328	___1	0.998556	147.62	2609	2	586.305	Phospho(STY-O18)	S	EEILVKHMGSRLYSVSYLLKDKGEYTLVVKW	LYS(0.001)VS(0.999)YLLK	0	0	0	8947600	15304000	12472000	36723601	0.00264314	Up_regulated
B7FAU9	Flna	filamin, alpha	192176	ENSMUSG00000031328	___1	0.999963	88.075	2335	2	752.394	Phospho(STY-O18)	S	PSGDARRLTVSSLQESGLKVNQPASFAVSLN	RLTVSSLQES(1)GLK	0	0	0	7286300	10349000	10909000	28544301	0.00107415	Up_regulated
B7ZCS4	Tcea2	transcription elongation factor A (SII), 2	21400	ENSMUSG00000059540	___1	0.945443	171.78	38	2	805.411	Phospho(STY-O18)	S	LRELKNMPITLHLLQSTRVGMSVNALRKQSS	NMPITLHLLQS(0.945)T(0.055)R	0	0	0	13869000	18161000	11460000	43490001	0.00178115	Up_regulated
B7ZNJ1	Fn1	fibronectin 1	14268	ENSMUSG00000026193	___1	0.989469	221.13	78	2	939.401	Phospho(STY-O18)	T	NQQWERTYLGNALVCTCYGGSRGFNCESKPE	TYLGNALVCT(0.989)CYGGS(0.011)R	0	0	0	80732000	84938000	72211000	237881001	2.93746e-05	Up_regulated
B7ZNJ1	Fn1	fibronectin 1	14268	ENSMUSG00000026193	___1	1	176.23	1048	2	846.431	Phospho(STY-O18)	S	TRGGQPKQYNVGPLASKYPLRNLQPGSEYTV	QYNVGPLAS(1)KYPLR	0	0	0	33278000	52299000	35542000	121119001	0.00253897	Up_regulated
B7ZW84	Fmr1nb	Fmr1 neighbor	207854	ENSMUSG00000062170	___1	0.899507	91.869	41	3	1031.11	Phospho(STY-O18)	S	VTRADTRNRDDTLALSMYQGPPSADQGNNMA	NRDDT(0.017)LALS(0.9)MY(0.083)QGPPSADQGNNMADAPR	0	0	0	12386000	15405000	11249000	39040001	0.000466148	Up_regulated
B7ZWL1	Cnot1	CCR4-NOT transcription complex, subunit 1	234594	ENSMUSG00000036550	___1	1	109.24	456	2	622.83	Phospho(STY-O18)	S	DNREIATWKSLDLIESLLRLAEVGQYEQVKQ	SLDLIES(1)LLR	0	0	0	858340	1324400	493070	2675811	0.0206979	Up_regulated
B7ZWL1	Cnot1	CCR4-NOT transcription complex, subunit 1	234594	ENSMUSG00000036550	___1	1	220.72	1860	2	780.355	Phospho(STY-O18)	S	EKAEYLLREWVNLYHSAAAGRDSTKAFSAFV	EWVNLYHS(1)AAAGR	0	0	0	25980000	33576000	28721000	88277001	0.00018752	Up_regulated
B7ZWL1	Cnot1	CCR4-NOT transcription complex, subunit 1	234594	ENSMUSG00000036550	___1	0.996521	261.61	1104	2	971.462	Phospho(STY-O18)	S	NIQEKIAFIFNNLSQSNMTQKVEELKETVKE	IAFIFNNLSQS(0.997)NMT(0.003)QK	0	0	0	12142000	18157000	11107000	41406001	0.00328355	Up_regulated
B7ZWL1	Cnot1	CCR4-NOT transcription complex, subunit 1	234594	ENSMUSG00000036550	___1	0.998454	154.6	1102	2	971.462	Phospho(STY-O18)	S	PENIQEKIAFIFNNLSQSNMTQKVEELKETV	IAFIFNNLS(0.998)QS(0.002)NMTQK	0	0	0	6029800	11619000	6038500	23687301	0.0132493	Up_regulated
B9EHI3	1700006A11Rik	RIKEN cDNA 1700006A11 gene	71824	ENSMUSG00000027973	___1	0.999469	59.84	187	2	629.335	Phospho(STY-O18)	S	AAVQSLLQRLPYPNVSLLRELFRMLHNIERN	LPY(0.001)PNVS(0.999)LLR	0	0	0	2654100	3047200	3034200	8735501	2.27578e-05	Up_regulated
B9EHJ3	Tjp1	tight junction protein 1	21872	ENSMUSG00000030516	___1	1	121.73	556	2	501.264	Phospho(STY-O18)	S	EVFRVVDTLYNGKLGSWLAIRIGKNHKEVER	LGS(1)WLAIR	0	0	0	2650600	4176500	2480400	9307501	0.00452557	Up_regulated
B9EJ86	Osbpl8	oxysterol binding protein-like 8	237542	ENSMUSG00000020189	___1	1	221.59	219	3	646.009	Phospho(STY-O18)	S	KKDGFCFKLFHPLEQSIWAVKGPKGEAVGSI	LFHPLEQS(1)IWAVKGPK	0	0	0	54287000	86034000	46242000	186563001	0.00688857	Up_regulated
B9EJR8	Dnaaf5	dynein, axonemal assembly factor 5	433956	ENSMUSG00000025857	___1	1	192.11	579	3	654.667	Phospho(STY-O18)	S	LLERLTASHGEWAVHSVQLLKFTVLLTQAGP	LTASHGEWAVHS(1)VQLLK	0	0	0	21872000	28272000	23223000	73367001	0.000231474	Up_regulated
B9EJR8	Dnaaf5	dynein, axonemal assembly factor 5	433956	ENSMUSG00000025857	___1	0.968255	173.19	783	2	767.852	Phospho(STY-O18)	S	WLKCIESLDGKSAYQSSVQFLYRELLVHLDD	SAYQS(0.968)S(0.032)VQFLYR	0	0	0	22056000	33430000	22918000	78404001	0.00202645	Up_regulated
B9EJX5	Taf2	TATA-box binding protein associated factor 2	319944	ENSMUSG00000037343	___1	0.999923	161.04	746	2	920.904	Phospho(STY-O18)	S	TCPNIVKTNNFMSFQSYFLQKTMPVAMALLR	TNNFMSFQS(1)YFLQK	0	0	0	8984300	14054000	9211000	32249301	0.00288743	Up_regulated
C0J8I2	St6galnac2	ST6 (alpha-N-acetyl-neuraminyl-2,3-beta-galactosyl-1,3)-N-acetylgalactosaminide alpha-2,6-sialyltransferase 2	20446	ENSMUSG00000110170	___1	0.996811	231.06	132	2	907.429	Phospho(STY-O18)	S	VNITRSPSHSPATSASYIGPIRNIPSYIAPY	SPSHSPATS(0.003)AS(0.997)YIGPIR	0	0	0	52634000	53693000	41436000	147763001	0.00023114	Up_regulated
D3YTQ3	Hnrnpdl	heterogeneous nuclear ribonucleoprotein D-like	50926	ENSMUSG00000029328	___1	0.999888	158.81	280	2	960.43	Phospho(STY-O18)	T	PMDTKTNERRGFCFITYTDEEPVKKLLESRY	GFCFIT(1)YTDEEPVKK	0	0	0	11854000	22691000	16479000	51024001	0.00562685	Up_regulated
D3YTR1	Reep6	receptor accessory protein 6	70335	ENSMUSG00000035504	___1	1	195.77	146	2	750.832	Phospho(STY-O18)	S	VQCHRICIPRICFSQSYREPKQGRRHCVANL	ICFSQS(1)YREPK	0	0	0	50720000	62352000	53120000	166192001	9.79998e-05	Up_regulated
D3YTR1	Reep6	receptor accessory protein 6	70335	ENSMUSG00000035504	___1	0.801445	103.21	256	3	741.03	Phospho(STY-O18)	S	WDNPGRTSGLGSGPGSRHPSINIGTPSRSGT	TSGLGS(0.195)GPGS(0.801)RHPS(0.004)INIGTPSR	0	0	0	21163000	23762000	14851000	59776001	0.00166471	Up_regulated
D3YU15	Ddah1	dimethylarginine dimethylaminohydrolase 1	69219	ENSMUSG00000028194	___1	0.989802	107.74	76	2	1121	Phospho(STY-O18)	S	STVPVADSLHLKSFCSMAGPNLIAIGSSESA	S(0.01)FCS(0.99)MAGPNLIAIGSSESAQK	0	0	0	7546600	11551000	5359700	24457301	0.0108454	Up_regulated
D3YUM1	Ndufv1	NADH:ubiquinone oxidoreductase core subunit V1	17995	ENSMUSG00000037916	___1	1	82.417	251	2	571.246	Phospho(STY-O18)	T	VETVAVSPTICRRGGTWFAGFGRERNSGTKL	GGT(1)WFAGFGR	0	0	0	3272100	5158200	4514100	12944401	0.00146089	Up_regulated
D3YUT3	Rps19	ribosomal protein S19	20085	ENSMUSG00000040952	___1	0.98332	110.08	74	2	475.705	Phospho(STY-O18)	S	STARHLYLRGGAGVGSMTKIYGGRQRNGVRP	GGAGVGS(0.983)MT(0.017)K	0	0	0	16447000	25110000	27916000	69473001	0.0025691	Up_regulated
D3YUW7	Cgn	cingulin	70737	ENSMUSG00000068876	___1	1	113.71	305	2	496.764	Phospho(STY-O18)	T	QRETAPPGSADHVKATIYGILREGSSESEAS	AT(1)IYGILR	0	0	0	17219000	22543000	16441000	56203001	0.000614934	Up_regulated
D3YUW7	Cgn	cingulin	70737	ENSMUSG00000068876	___1	0.850128	68.49	43	2	505.24	Phospho(STY-O18)	S	TLRRSGRRPARDARASTYGVAVRVQGIAGQP	AS(0.85)T(0.149)Y(0.001)GVAVR	0	0	0	16447000	18260000	11848000	46555001	0.00124402	Up_regulated
D3YUW7	Cgn	cingulin	70737	ENSMUSG00000068876	___1	0.968279	139.76	254	2	564.741	Phospho(STY-O18)	S	VDSSKNPSQKQSPFSSFSRSRQTQDWVLQSF	QSPFS(0.024)S(0.968)FS(0.008)R	0	0	0	117040000	132220000	100910000	350170001	0.000207485	Up_regulated
D3YVC1	Rps2	ribosomal protein S2	16898	ENSMUSG00000044533	___1	0.999873	130.01	249	2	736.84	Phospho(STY-O18)	S	GNFAKATFDAISKTYSYLTPDLWKETVFTKS	TYS(1)YLTPDLWK	0	0	0	3859900	7410800	5300800	16571501	0.0058573	Up_regulated
D3YVJ1	Gm5901	predicted gene 5901	100503879	ENSMUSG00000078611	___1	1	83.182	196	2	611.302	Phospho(STY-O18)	S	EPQLIRLQRSLPIAFSCLKFSLQPKGVLGPQ	SLPIAFS(1)CLK	0	0	0	7684400	8937800	9907900	26530101	0.000162545	Up_regulated
D3YVL2-2	Cfap70	cilia and flagella associated protein 70	76670	ENSMUSG00000039543	___1	0.999887	102.5	40	2	741.331	Phospho(STY-O18)	T	KGDTPVTFVRAEFNQTVLGDSSKVTVSPEGT	AEFNQT(1)VLGDSSK	0	0	0	9070800	15745000	11675000	36490801	0.00331562	Up_regulated
D3YVL2-2	Cfap70	cilia and flagella associated protein 70	76670	ENSMUSG00000039543	___1	1	174.9	296	2	819.382	Phospho(STY-O18)	S	WDLESRCFLHPFAVASFQKRIADCRLWPVEI	CFLHPFAVAS(1)FQK	0	0	0	23055000	26785000	30354000	80194001	0.000222392	Up_regulated
D3YVP6	Gstm7	glutathione S-transferase, mu 7	68312	ENSMUSG00000004035	___1	0.984215	184.51	26	3	622.612	Phospho(STY-O18)	S	RGLAHAIRLFLEYTDSSYEEKRYTMGDAPDY	LFLEYT(0.006)DS(0.984)S(0.01)YEEKR	0	0	0	37917000	51666000	45538000	135121001	0.000346444	Up_regulated
D3YW02	Gtpbp6	GTP binding protein 6 (putative)	107999	ENSMUSG00000033434	___1	0.87157	92.31	64	2	1055.04	Phospho(STY-O18)	S	EAAALVRALPGWSVASTLVVPSAAPGSRLVF	ALPGWS(0.004)VAS(0.872)T(0.124)LVVPSAAPGSR	0	0	0	5087300	11737000	4889600	21713901	0.0323871	Up_regulated
D3YW09	Sf3a2	splicing factor 3a, subunit 2	20222	ENSMUSG00000020211	___1	0.999988	77.379	153	2	705.804	Phospho(STY-O18)	S	YPEIAEGIMPRHRFMSAYEQRIEPPDRRWQY	HRFMS(1)AYEQR	0	0	0	13187000	16116000	14943000	44246001	6.50834e-05	Up_regulated
D3YW93	Mfap5	microfibrillar associated protein 5	50530	ENSMUSG00000030116	___1	0.999989	95.573	53	3	404.881	Phospho(STY-O18)	S	TAECRDEKFACTRLYSVHRPVRQCVHQSCFT	LYS(1)VHRPVR	0	0	0	5319700	14950000	12478000	32747701	0.0194327	Up_regulated
D3YWR7	Qdpr	quinoid dihydropteridine reductase	110391	ENSMUSG00000015806	___1	1	220.09	108	2	727.846	Phospho(STY-O18)	S	IGYGMAKGAVHQLCQSLAGKNSGMPPGAAAI	GAVHQLCQS(1)LAGK	0	0	0	551880000	824129984	567180032	1943190017	0.00183923	Up_regulated
D3YWR7	Qdpr	quinoid dihydropteridine reductase	110391	ENSMUSG00000015806	___1	0.934077	215.79	60	2	882.406	Phospho(STY-O18)	S	LFKNCDMMWKQSMWTSTISSHLATKHLKEGG	QSMWT(0.002)S(0.934)T(0.062)IS(0.002)SHLATK	0	0	0	341240000	458910016	347140000	1147290017	0.000563993	Up_regulated
D3YXF5	C7	complement component 7	109828	ENSMUSG00000079105	___1	0.783868	114.72	409	2	600.259	Phospho(STY-O18)	S	DNPAGNKQRYSSWAGSVTRLPQVIKEKLAPL	YSS(0.016)WAGS(0.784)VT(0.201)R	0	0	0	13328000	12863000	12409000	38600001	1.08143e-06	Up_regulated
D3YXG6	Arpc2	actin related protein 2/3 complex, subunit 2	76709	ENSMUSG00000006304	___1	1	116.84	107	2	672.295	Phospho(STY-O18)	S	SIVHQAGMLKRNCFASVFEKYFQFQEEGKEG	RNCFAS(1)VFEK	0	0	0	153820000	161580000	152910000	468310001	5.77439e-07	Up_regulated
D3YXG6	Arpc2	actin related protein 2/3 complex, subunit 2	76709	ENSMUSG00000006304	___1	1	80.96	92	3	480.907	Phospho(STY-O18)	S	VSLLYDLENLPASKDSIVHQAGMLKRNCFAS	DS(1)IVHQAGMLKR	0	0	0	13085000	9326600	6817500	29229101	0.00588663	Up_regulated
D3YXK2	Safb	scaffold attachment factor B	224903	ENSMUSG00000071054	___1	0.999998	95.162	824	2	613.255	Phospho(STY-O18)	S	PERHGRDSRDGWGYGSNKRLSEGRGLPPPPR	DGWGYGS(1)NKR	0	0	0	9523500	20700000	11003000	41226501	0.0172376	Up_regulated
D3YXK2	Safb	scaffold attachment factor B	224903	ENSMUSG00000071054	___1	0.999998	207.8	433	2	720.831	Phospho(STY-O18)	S	REEKGRSSCGRNFWVSGLSSTTRATDLKNLF	NFWVS(1)GLSSTTR	0	0	0	271910016	261210000	319769984	852890001	9.3968e-05	Up_regulated
D3YXP6	Pmvk	phosphomevalonate kinase	68603	ENSMUSG00000027952	___1	0.878432	96.342	66	2	498.737	Phospho(STY-O18)	S	YAREHGLDFQRLLDASTYKETYRRDMICWGE	LLDAS(0.878)T(0.122)YK	0	0	0	11222000	17678000	14269000	43169001	0.00151786	Up_regulated
D3YXT0	Ndufs2	NADH:ubiquinone oxidoreductase core subunit S2	226646	ENSMUSG00000013593	___1	1	122.42	351	3	472.552	Phospho(STY-O18)	S	KVSPPKRAEMKTSMESLIHHFKLYTEGYQVP	TSMES(1)LIHHFK	0	0	0	8650900	10867000	9134500	28652401	0.000142943	Up_regulated
D3YXZ3	Klc2	kinesin light chain 2	16594	ENSMUSG00000024862	___1	1	232.12	141	3	900.774	Phospho(STY-O18)	S	AVAQLEEEKQHLLFMSQIRKLDEDASPNEEK	SEQAVAQLEEEKQHLLFMS(1)QIR	0	0	0	6223400	9932100	5793400	21948901	0.00509377	Up_regulated
D3YXZ3	Klc2	kinesin light chain 2	16594	ENSMUSG00000024862	___1	0.999991	93.228	434	2	804.817	Phospho(STY-O18)	S	EESKRRDSAPYGEYGSWYKACKVDSPTVNTT	DSAPYGEYGS(1)WYK	0	0	0	12218000	31100000	21475000	64793001	0.0166488	Up_regulated
D3YXZ3	Klc2	kinesin light chain 2	16594	ENSMUSG00000024862	___1	1	178.84	374	2	699.329	Phospho(STY-O18)	S	GPDDPNVAKTKNNLASCYLKQGKYQDAETLY;GPDNPNVARTKNNLASCYLKQGKYSEAEALY	TKNNLAS(1)CYLK	0	0	0	60887000	71063000	61074000	193024001	4.38877e-05	Up_regulated
D3YY02	Tia1	cytotoxic granule-associated RNA binding protein 1	21841	ENSMUSG00000071337	___1	1	142.39	153	2	626.277	Phospho(STY-O18)	S	VKDMATGKSKGYGFVSFFNKWDAENAIQQMG	GYGFVS(1)FFNK	0	0	0	15305000	27156000	16024000	58485001	0.00707104	Up_regulated
D3YY42	Yif1b	Yip1 interacting factor homolog B (S. cerevisiae)	77254	ENSMUSG00000030588	___1	1	159.65	106	2	819.895	Phospho(STY-O18)	T	RFIPVSKLKYYFAVDTVYVGKKLGLLVFPYL	YYFAVDT(1)VYVGKK	0	0	0	4208400	8028200	5002600	17239201	0.0078279	Up_regulated
D3YYC2	Drap1	Dr1 associated protein 1 (negative cofactor 2 alpha)	66556	ENSMUSG00000024914	___1	0.986695	96.009	48	2	502.729	Phospho(STY-O18)	S	ACQVTQSRNAKTMTTSHLKQCIELEQQFDFL	TMT(0.001)T(0.013)S(0.987)HLK	0	0	0	23519000	61090000	30454000	115063001	0.0293018	Up_regulated
D3YYM6	Rps5	ribosomal protein S5	20103	ENSMUSG00000012848	___1	0.999992	187.76	75	2	632.257	Phospho(STY-O18)	S	RFRKAQCPIVERLTNSMMMHGRNNGKKLMTV	LTNS(1)MMMHGR	0	0	0	66486000	60681000	43010000	170177001	0.00130194	Up_regulated
D3YYM6	Rps5	ribosomal protein S5	20103	ENSMUSG00000012848	___1	1	150.9	156	2	794.39	Phospho(STY-O18)	T	VSPLRRVNQAIWLLCTGAREAAFRNIKTIAE	VNQAIWLLCT(1)GAR	0	0	0	16168000	21222000	17774000	55164001	0.000248328	Up_regulated
D3YZC2	Men1	multiple endocrine neoplasia 1	17283	ENSMUSG00000024947	___1	0.991601	176.29	128	2	745.375	Phospho(STY-O18)	S	SSRELVKKVSDVIWNSLSRSYFKDRAHIQSL	KVSDVIWNS(0.992)LS(0.008)R	0	0	0	16614000	31136000	17735000	65485001	0.00945404	Up_regulated
D3YZC7	Brd8	bromodomain containing 8	78656	ENSMUSG00000003778	___1	0.985866	170.18	41	2	660.784	Phospho(STY-O18)	S	CLASSVMRSGDQNWVSVSRAIKPFAEPGRPP	SGDQNWVS(0.986)VS(0.014)R	0	0	0	29431000	29580000	25583000	84594001	2.74017e-05	Up_regulated
D3YZE7	Edrf1	erythroid differentiation regulatory factor 1	214764	ENSMUSG00000039990	___1	0.99996	187.78	1003	2	662.284	Phospho(STY-O18)	S	YRAATIHHRLASMYHSCLRNQVGDEHLRKQH	LASMYHS(1)CLR	0	0	0	29258000	42210000	26517000	97985001	0.00251244	Up_regulated
D3YZN3	Capg	capping protein (actin filament), gelsolin-like	12332	ENSMUSG00000056737	___1	1	288.82	108	2	1010.92	Oxidation (M),Phospho(STY-O18)	S	VQHREVQGNESDLFMSYFPRGLKYREGGVES	EVQGNESDLFMS(1)YFPR	0	0	0	30770000	30278000	39400000	100448001	0.000349083	Up_regulated
D3YZN4	Spg7	SPG7, paraplegin matrix AAA peptidase subunit	234847	ENSMUSG00000000738	___1	0.998452	69.598	139	2	474.75	Phospho(STY-O18)	S	AEDELNIESKDRIPVSYKRTGFFGNALYALG	IPVS(0.998)Y(0.002)KR	0	0	0	4619000	8249900	8512500	21381401	0.00476358	Up_regulated
D3YZX8	Srp9	signal recognition particle 9	27058	ENSMUSG00000026511	___1	1	120.33	44	2	502.724	Phospho(STY-O18)	S	RTDQAQDVKKIEKFHSQLMRLMVAKESRNVT	FHS(1)QLMR	0	0	0	5942100	15241000	8248700	29431801	0.024689	Up_regulated
D3Z041	Acsl1	acyl-CoA synthetase long-chain family member 1	14081	ENSMUSG00000018796	___1	0.936903	155.88	385	2	660.838	Phospho(STY-O18)	S	LLNRMFDRIFGQANTSLKRWLLDFASKRKEA	IFGQANT(0.063)S(0.937)LKR	0	0	0	15822000	14104000	13495000	43421001	3.17227e-05	Up_regulated
D3Z042	Leng8	leukocyte receptor cluster (LRC) member 8	232798	ENSMUSG00000035545	___1	0.994716	115.5	18	2	923.378	Phospho(STY-O18)	S	ANVGDQRAADWSSQYSMVTGNSRENGMETPM	AADWSS(0.003)QYS(0.995)MVT(0.003)GNSR	0	0	0	8423400	16423000	8818800	33665201	0.0125376	Up_regulated
D3Z061	Uba6	ubiquitin-like modifier activating enzyme 6	231380	ENSMUSG00000035898	___1	0.936289	239.86	617	2	992.465	Phospho(STY-O18)	S	AIEHTIQWARDKFESSFSHKPSLFNKFWQAY	DKFES(0.052)S(0.936)FS(0.012)HKPSLFNK	0	0	0	170530000	235140000	152240000	557910001	0.00178263	Up_regulated
D3Z061	Uba6	ubiquitin-like modifier activating enzyme 6	231380	ENSMUSG00000035898	___1	0.991852	150.59	520	2	998.419	Phospho(STY-O18)	S	LKIDAHLNKVCPATESIYSDEFYTKQDIIIT	VCPAT(0.002)ES(0.992)IYS(0.006)DEFYTK	0	0	0	18850000	31218000	30466000	80534001	0.00257375	Up_regulated
D3Z061	Uba6	ubiquitin-like modifier activating enzyme 6	231380	ENSMUSG00000035898	___1	1	194.13	736	2	838.887	Phospho(STY-O18)	T	PLHLSFLQSAAKLYATVYCIPFSEKDLSVNS	LYAT(1)VYCIPFSEK	0	0	0	194060000	347260000	241080000	782400001	0.00451882	Up_regulated
D3Z061	Uba6	ubiquitin-like modifier activating enzyme 6	231380	ENSMUSG00000035898	___1	1	187.62	273	2	792.855	Phospho(STY-O18)	S	VQVKTPKTFCFEPLESQIKHPRCLIADFSKP	TFCFEPLES(1)QIK	0	0	0	31191000	51150000	36003000	118344001	0.00279345	Up_regulated
D3Z0B9	Aldh16a1	aldehyde dehydrogenase 16 family, member A1	69748	ENSMUSG00000007833	___1	0.989291	78.692	429	2	561.236	Phospho(STY-O18)	S	EALALANGTPRGGSASVWSERLGQALELGYG	GGS(0.011)AS(0.989)VWSER	0	0	0	14213000	13512000	15044000	42769001	5.54737e-06	Up_regulated
D3Z132	Thoc6	THO complex 6	386612	ENSMUSG00000041319	___1	0.960198	197.47	27	2	889.405	Phospho(STY-O18)	S	VFQALQRLHMTIFSQSVSPCGKFLAAGNNYG	LHMTIFS(0.038)QS(0.96)VS(0.001)PCGK	0	0	0	17270000	19904000	10902000	48076001	0.00388917	Up_regulated
D3Z151	Eif2b1	eukaryotic translation initiation factor 2B, subunit 1 (alpha)	209354	ENSMUSG00000029388	___1	1	120.6	117	2	851.412	Phospho(STY-O18)	T	RRISLSRNKIANLCHTFIKDGARILTHAYSR	IANLCHT(1)FIKDGAR	0	0	0	37587000	43318000	40733000	121638001	1.65527e-05	Up_regulated
D3Z158	Qars	glutaminyl-tRNA synthetase	97541	ENSMUSG00000032604	___1	0.844039	115.82	586	3	607.63	Phospho(STY-O18)	S	FPADETKGFHQVPFASTVFIERSDFKEESEP	GFHQVPFAS(0.844)T(0.156)VFIER	0	0	0	30892000	51397000	24843000	107132001	0.0112965	Up_regulated
D3Z158	Qars	glutaminyl-tRNA synthetase	97541	ENSMUSG00000032604	___1	1	207.44	74	2	678.353	Phospho(STY-O18)	S	LVSRLRDTRRRSFLVSYIANKKIHTGLQLSA	SFLVS(1)YIANKK	0	0	0	25302000	30621000	23398000	79321001	0.000256395	Up_regulated
D3Z1T4	Gnb2	guanine nucleotide binding protein (G protein), beta 2	14693	ENSMUSG00000029713	___1	0.999892	169.04	147	2	818.337	Phospho(STY-O18)	S	NVRVSRELPGHTGYLSCCRFLDDNQIITSSG	ELPGHTGYLS(1)CCR	0	0	0	59757000	74512000	74964000	209233001	0.000152643	Up_regulated
D3Z2H7	Ctnnd1	catenin (cadherin associated protein), delta 1	12388	ENSMUSG00000034101	___1	0.999999	93.649	341	2	468.265	Phospho(STY-O18)	S	GYELLFQPEVVRIYISLLKESKTPAILEASA	IYIS(1)LLK	0	0	0	2913100	4748400	3598900	11260401	0.00217994	Up_regulated
D3Z2H7	Ctnnd1	catenin (cadherin associated protein), delta 1	12388	ENSMUSG00000034101	___1	1	168.59	499	2	760.401	Phospho(STY-O18)	T	NRSEKEVRAAALVLQTIWGYKELRKPLEKEG	AAALVLQT(1)IWGYK	0	0	0	10603000	24642000	10938000	46183001	0.0291432	Up_regulated
D3Z2R9	Fah	fumarylacetoacetate hydrolase	14085	ENSMUSG00000030630	___1	0.818382	196.48	22	2	722.862	Phospho(STY-O18)	S	AWKEARASLQNLLSASQARLRDDKELRQRAF	ASLQNLLS(0.182)AS(0.818)QAR	0	0	0	70052000	85681000	68524000	224257001	0.000167505	Up_regulated
D3Z2R9	Fah	fumarylacetoacetate hydrolase	14085	ENSMUSG00000030630	___1	0.803518	95.417	95	2	636.833	Phospho(STY-O18)	S	PNWLHLPVGYHGRASSIVVSGTPIRRPMGQM	AS(0.196)S(0.804)IVVSGTPIR	0	0	0	8772100	7302800	5247300	21322201	0.00224812	Up_regulated
D3Z2X2	Dnhd1	dynein heavy chain domain 1	77505	ENSMUSG00000030882	___1	1	133.88	529	2	618.312	Phospho(STY-O18)	S	QERVQNWNRIRKGQGSIYLQRTLCRHLEKKL	KGQGS(1)IYLQR	0	0	0	13945000	19870000	27724000	61539001	0.00678989	Up_regulated
D3Z373	Borcs8	BLOC-1 related complex subunit 8	72368	ENSMUSG00000002345	___1	0.963737	129.82	74	2	629.79	Phospho(STY-O18)	S	TVEYACSAVKSLVDSSVYFRSVEGLLKQAIS	SLVDS(0.036)S(0.964)VYFR	0	0	0	12318000	17351000	11704000	41373001	0.00152339	Up_regulated
D3Z373	Borcs8	BLOC-1 related complex subunit 8	72368	ENSMUSG00000002345	___1	0.922067	152.07	73	2	629.79	Phospho(STY-O18)	S	YTVEYACSAVKSLVDSSVYFRSVEGLLKQAI	SLVDS(0.922)S(0.078)VYFR	0	0	0	7489700	7314700	11704000	26508401	0.00352829	Up_regulated
D3Z390	Bicd2	BICD cargo adaptor 2	76895	ENSMUSG00000037933	___1	1	128.28	323	2	551.78	Phospho(STY-O18)	S	LSEQHEKVNRLTENLSALRRLQAGKERQTSL	LTENLS(1)ALR	0	0	0	72045000	52310000	61479000	185834001	0.000407409	Up_regulated
D3Z3A8	Myo9a	myosin IXa	270163	ENSMUSG00000039585	___1	1	185.08	1148	2	602.84	Phospho(STY-O18)	S	RKKYKEQRNKIILLQSIYRGFRARQRCNALK	IILLQS(1)IYR	0	0	0	25360000	42087000	29524000	96971001	0.00300944	Up_regulated
D3Z3A8	Myo9a	myosin IXa	270163	ENSMUSG00000039585	___1	0.931611	168.07	1981	2	960.409	Phospho(STY-O18)	S	VFKKALKEFRQNIFSSYSSALAMDDGKSIRY	QNIFS(0.02)S(0.932)YS(0.04)S(0.008)ALAMDDGK	0	0	0	12191000	19722000	11252000	43165001	0.00581653	Up_regulated
D3Z3E8	Mov10	Moloney leukemia virus 10;Mov10 RISC complex RNA helicase	17454	ENSMUSG00000002227	___1	0.984952	151.15	575	2	579.29	Phospho(STY-O18)	S	GADLLCQRLRVHLPSSIYRLLAPSRDIRMVP	VHLPS(0.015)S(0.985)IYR	0	0	0	41058000	58610000	56125000	155793001	0.00069359	Up_regulated
D3Z3E8	Mov10	Moloney leukemia virus 10;Mov10 RISC complex RNA helicase	17454	ENSMUSG00000002227	___1	1	146.71	712	2	585.795	Phospho(STY-O18)	S	HGLGYSLLERLLAYNSLYKKGPNGYDPQFIT	LLAYNS(1)LYK	0	0	0	50494000	63283000	95768000	209545001	0.00659095	Up_regulated
D3Z3J6	Paip1	polyadenylate binding protein-interacting protein 1	218693	ENSMUSG00000025451	___1	1	59.286	14	2	797.937	Acetyl (Protein N-term),Phospho(STY-O18)	S	__MAKPQVVVAPVLMSKLSANAPEFYPSGYS	AKPQVVVAPVLMS(1)K	0	0	0	7851300	5398000	4503300	17752601	0.00409606	Up_regulated
D3Z3J6	Paip1	polyadenylate binding protein-interacting protein 1	218693	ENSMUSG00000025451	___1	0.999997	164.92	216	2	796.385	Phospho(STY-O18)	S	DDNLICAVKLLKLTGSVLEDTWKEKGKTDME	LTGS(1)VLEDTWKEK	0	0	0	12601000	19004000	14167000	45772001	0.00137729	Up_regulated
D3Z3J6	Paip1	polyadenylate binding protein-interacting protein 1	218693	ENSMUSG00000025451	___1	0.999932	165.66	114	3	777.364	Phospho(STY-O18)	S	IPNFSYMGARLCNYLSHHLTISPQSGNFRQL	LCNYLS(1)HHLTISPQSGNFR	0	0	0	30489000	57415000	35957000	123861001	0.00736164	Up_regulated
D3Z3J6	Paip1	polyadenylate binding protein-interacting protein 1	218693	ENSMUSG00000025451	___1	0.790237	106.2	272	2	510.73	Phospho(STY-O18)	S	LVELRSSNWGRVHATSTYREATPENDPNYFM	VHAT(0.105)S(0.79)T(0.105)YR	0	0	0	17428000	21601000	20800000	59829001	9.86498e-05	Up_regulated
D3Z3M7	Clip1	CAP-GLY domain containing linker protein 1	56430	ENSMUSG00000049550	___1	0.999952	66.285	2	2	743.392	Acetyl (Protein N-term),Phospho(STY-O18)	S	______________MSMLKPSGLKAPTKILK	S(1)MLKPSGLKAPTK	0	0	0	11363000	13200000	9224900	33787901	0.00060639	Up_regulated
D3Z3X9	Spink2	serine peptidase inhibitor, Kazal type 2	69982	ENSMUSG00000053030	___1	1	120.56	49	3	661.307	Phospho(STY-O18)	S	YSNECTLCMKIREDGSHINIIKDEPC_____	IREDGS(1)HINIIKDEPC	0	0	0	59807000	78590000	65879000	204276001	0.000250621	Up_regulated
D3Z442	Aamdc	adipogenesis associated Mth938 domain containing	66273	ENSMUSG00000035642	___1	0.991657	211.48	137	2	525.211	Phospho(STY-O18)	S	NALVAQGVRVGGVFHSTC_____________	VGGVFHS(0.992)T(0.008)C	0	0	0	13029000	10217000	8288800	31534801	0.00157847	Up_regulated
D3Z444	Rab43	RAB43, member RAS oncogene family	69834	ENSMUSG00000030055	___1	0.999001	83.869	84	2	559.251	Phospho(STY-O18)	S	IWDTAGQERFRTITQSYYRSANGAILAYDIS	TIT(0.001)QS(0.999)YYR	0	0	0	34341000	31633000	35417000	101391001	7.33039e-06	Up_regulated
D3Z5N5	Pikfyve	phosphoinositide kinase, FYVE type zinc finger containing	18711	ENSMUSG00000025949	___1	0.999962	63.408	1699	2	551.245	Phospho(STY-O18)	S	VEAEPQPTKKASGMLSFFRGTAGKSPDLSSQ	ASGMLS(1)FFR	0	0	0	2364200	3875700	2340300	8580201	0.00489151	Up_regulated
D3Z637	Tpd52	tumor protein D52	21985	ENSMUSG00000027506	___1	0.973972	114.63	96	2	705.849	Phospho(STY-O18)	S	SQAGQKASAAFSSVGSVITKKLEDVKNSPTF	ASAAFSS(0.005)VGS(0.974)VIT(0.021)K	0	0	0	25236000	28148000	23985000	77369001	3.08994e-05	Up_regulated
D3Z667	Dnah2	dynein, axonemal, heavy chain 2	327954	ENSMUSG00000005237	___1	0.999894	148.52	375	2	788.909	Phospho(STY-O18)	S	IQDGSRQAQSNLTFLSILREPYQELAFMKPK	QAQSNLTFLS(1)ILR	0	0	0	8770000	15004000	9419400	33193401	0.00501844	Up_regulated
D3Z667	Dnah2	dynein, axonemal, heavy chain 2	327954	ENSMUSG00000005237	___1	1	117.52	652	2	545.279	Phospho(STY-O18)	S	WTATLDKDCIRRLDMSLLRISQEKVGMLDVN	RLDMS(1)LLR	0	0	0	12393000	14194000	11573000	38160001	8.02976e-05	Up_regulated
D3Z6D8	Mapk3	mitogen-activated protein kinase 3	26417	ENSMUSG00000063065	___1	0.986749	83.245	88	3	753.343	Phospho(STY-O18)	T	LARIADPEHDHTGFLTEYVATRWYRAPEIML	IADPEHDHT(0.001)GFLT(0.987)EYVAT(0.013)R	0	0	0	8335900	13752000	9447900	31535801	0.00312377	Up_regulated
D3Z6W7	Gxylt1	glucoside xylosyltransferase 1	223827	ENSMUSG00000036197	___1	0.999996	129.85	162	2	533.261	Phospho(STY-O18)	S	EDQLHDSFKDRLASWSFLRRFDYSLYPITFP	LASWS(1)FLR	0	0	0	7660700	8161700	5640500	21462901	0.000748719	Up_regulated
D3Z720	Irgc1	immunity-related GTPase family, cinema 1	210145	ENSMUSG00000062028	___1	0.999568	122.42	214	2	666.851	Phospho(STY-O18)	S	RLRVAGVNDPRIFLVSNLSPTRYDFPMLVTT	IFLVS(1)NLSPTR	0	0	0	4267800	5147000	4178300	13593101	0.000125953	Up_regulated
D3Z780	Eif2b4	eukaryotic translation initiation factor 2B, subunit 4 delta	13667	ENSMUSG00000029145	___1	0.99971	102.45	521	3	674.329	Phospho(STY-O18)	S	LQCKRGDQVALANWQSHPSLRLLNLVYDVTP	RGDQVALANWQS(1)HPSLR	0	0	0	25433000	26957000	24022000	76412001	7.29946e-06	Up_regulated
D3Z7B5	Cip2a	cell proliferation regulating inhibitor of protein phosphatase 2A	224171	ENSMUSG00000033031	___1	0.968608	135.66	13	2	619.327	Phospho(STY-O18)	S	___MDSTACLKSLLLSISQYKAVKSEANATQ	SLLLS(0.969)IS(0.031)QYK	0	0	0	9352300	13995000	9894500	33241801	0.00164026	Up_regulated
D3Z7D3	Dip2a	disco interacting protein 2 homolog A	64451	ENSMUSG00000020231	___1	0.954319	118.9	1294	2	548.769	Phospho(STY-O18)	S	CMVVAEERPRISLTQSFSKLFKDLGLPARAV	ISLT(0.003)QS(0.954)FS(0.043)K	0	0	0	21679000	19069000	17988000	58736001	5.76151e-05	Up_regulated
D4AFX7	Dnajc13	DnaJ heat shock protein family (Hsp40) member C13	235567	ENSMUSG00000032560	___1	1	95.401	446	2	639.829	Phospho(STY-O18)	T	AVRRLVASKAGFLAFTQLPKFRERLGMKVVK	AGFLAFT(1)QLPK	0	0	0	4503000	5001600	2998500	12503101	0.00228556	Up_regulated
D6MZJ6	Smpd5	sphingomyelin phosphodiesterase 5	100503915	ENSMUSG00000071724	___1	1	128.68	256	2	586.327	Phospho(STY-O18)	S	AGPYIKVLGSGLLLASRYPLLRATFRCFPNA	VLGSGLLLAS(1)R	0	0	0	11117000	10030000	7524800	28671801	0.000848905	Up_regulated
D6RDT0	Fkbp14	FK506 binding protein 14	231997	ENSMUSG00000038074	___1	0.990417	229.95	65	2	607.765	Phospho(STY-O18)	S	VHYEGYLEKDGSLFHSTHKHNNGQPVWFTLG	DGSLFHS(0.99)T(0.01)HK	0	0	0	126420000	72599000	104200000	303219001	0.00293547	Up_regulated
D6RFB8	Pold1	polymerase (DNA directed), delta 1, catalytic subunit	18971	ENSMUSG00000038644	___1	0.838752	120.77	813	2	550.264	Phospho(STY-O18)	S	PYLLISKKRYAGLLFSSRSDAHDKMDCKGLE	YAGLLFS(0.839)S(0.161)R	0	0	0	44550000	56807000	47479000	148836001	0.00017808	Up_regulated
D6RFB8	Pold1	polymerase (DNA directed), delta 1, catalytic subunit	18971	ENSMUSG00000038644	___1	0.998089	137.39	697	2	835.894	Phospho(STY-O18)	S	QVLDGRQLALKVSANSVYGFTGAQVGKLPCL	VS(0.002)ANS(0.998)VYGFTGAQVGK	0	0	0	25267000	47486000	33127000	105880001	0.00559595	Up_regulated
D6RFB8	Pold1	polymerase (DNA directed), delta 1, catalytic subunit	18971	ENSMUSG00000038644	___1	0.999581	75.695	546	2	687.874	Phospho(STY-O18)	T	VEMARVTGVPLGYLLTRGQQVKVVSQLLRQA	VTGVPLGYLLT(1)R	0	0	0	1740000	2192100	1955000	5887101	0.00011418	Up_regulated
D6RFV1	Asz1	ankyrin repeat, SAM and basic leucine zipper domain containing 1	74068	ENSMUSG00000010796	___1	0.994489	84.169	60	2	602.316	Phospho(STY-O18)	S	EKNETFKKALTTGDISLVKELLDSGINVDSS	ALTT(0.005)GDIS(0.994)LVK	0	0	0	6654100	11186000	7847800	25687901	0.00321851	Up_regulated
D6RG95	Ythdc1	YTH domain containing 1	231386	ENSMUSG00000035851	___1	0.999813	175.15	374	2	658.319	Phospho(STY-O18)	T	NHENVSLAKAKGVWSTLPVNEKKLNLAFRSA	GVWST(1)LPVNEK	0	0	0	37187000	38388000	31316000	106891001	8.27464e-05	Up_regulated
D6RG95	Ythdc1	YTH domain containing 1	231386	ENSMUSG00000035851	___1	0.858292	130.77	89	3	615.327	Phospho(STY-O18)	S	PSIHSRQLISKPLSSSVSNNKRIVSTKGKSV	QLISKPLS(0.001)S(0.07)S(0.858)VS(0.07)NNKR	0	0	0	37990000	43455000	28662000	110107001	0.00105124	Up_regulated
D6RI83	Snrpa	small nuclear ribonucleoprotein polypeptide A	53607	ENSMUSG00000061479	___1	1	334.72	17	2	815.386	Phospho(STY-O18)	T	ATIATMPVPETRANHTIYINNLNEKIKKDAV	ANHT(1)IYINNLNEK	0	0	0	299340000	385889984	303140000	988369985	0.000308544	Up_regulated
E0CXH4	Cmbl	carboxymethylenebutenolidase-like (Pseudomonas)	69574	ENSMUSG00000022235	___1	1	94.465	141	2	560.793	Phospho(STY-O18)	S	VHQVMTAYPDIRAGVSVYGIIRDSEDVYNLK	AGVS(1)VYGIIR	0	0	0	6118600	8513000	6255200	20886801	0.000855559	Up_regulated
E0CXN5	Gpd1	glycerol-3-phosphate dehydrogenase 1 (soluble)	14555	ENSMUSG00000023019	___1	0.999995	120.57	94	1	1115.61	Phospho(STY-O18)	S	CDQLKGHLKANTIGISLIKGVDEGPNGLKLI	ANTIGIS(1)LIK	0	0	0	264060000	229780000	217030000	710870001	7.23044e-05	Up_regulated
E0CXN5	Gpd1	glycerol-3-phosphate dehydrogenase 1 (soluble)	14555	ENSMUSG00000023019	___1	1	212.28	285	2	595.801	Phospho(STY-O18)	S	NGQKLQGPQTARELHSILQHKGLVDKFPLFT	ELHS(1)ILQHK	0	0	0	12165000	16954000	12694000	41813001	0.000777236	Up_regulated
E0CXW2	Adck5	aarF domain containing kinase 5	268822	ENSMUSG00000022550	___1	0.999996	162.41	444	2	726.873	Phospho(STY-O18)	S	EVLMQRPVRLGQLWGSHLISREEAAYMQDMA	LGQLWGS(1)HLISR	0	0	0	21335000	28343000	18115000	67793001	0.00170425	Up_regulated
E0CY47	Plch1	phospholipase C, eta 1	269437	ENSMUSG00000036834	___1	1	142.36	80	1	1050.55	Phospho(STY-O18)	S	WRPSRKSEKAKILIDSIYKVTEGRQSEIFHR	ILIDS(1)IYK	0	0	0	71138000	86469000	68754000	226361001	0.000169531	Up_regulated
E0CYX9	Ccdc127	coiled-coil domain containing 127	67433	ENSMUSG00000021578	___1	0.999992	148.13	175	2	731.861	Phospho(STY-O18)	S	KEVGEALEERQNIYCSLIIPRSARLELEKSL	QNIYCS(1)LIIPR	0	0	0	104150000	97187000	113310000	314647001	2.32491e-05	Up_regulated
E0CYY3	Ankmy1	ankyrin repeat and MYND domain containing 1	241158	ENSMUSG00000034212	___1	0.999961	170.79	707	2	907.394	Phospho(STY-O18)	S	LPSSLKLNNEPGPPKSFYSTHTFIPEEGGRT	S(1)FYSTHTFIPEEGGR	0	0	0	12690000	15694000	13907000	42291001	8.579e-05	Up_regulated
E0CZ22	Mroh1	maestro heat-like repeat family member 1	223658	ENSMUSG00000022558	___1	1	96.015	722	2	543.269	Phospho(STY-O18)	S	DFVRSDVFRKSTGIFSIFKDRSEHEVERMKS	STGIFS(1)IFK	0	0	0	3485900	4772900	4504100	12762901	0.000408893	Up_regulated
E0CZ22	Mroh1	maestro heat-like repeat family member 1	223658	ENSMUSG00000022558	___1	1	214.65	1332	2	869.896	Phospho(STY-O18)	S	PRLPPVTKALACTQNSVYEIQRVTSTAFLAE	ALACTQNS(1)VYEIQR	0	0	0	23930000	26053000	23004000	72987001	1.1258e-05	Up_regulated
E0CZ22	Mroh1	maestro heat-like repeat family member 1	223658	ENSMUSG00000022558	___1	0.822025	135.72	1551	2	806.348	Phospho(STY-O18)	S	YLQEGRSVHFGEFLNSTCKHLMHHFPDLLGR	SVHFGEFLNS(0.822)T(0.178)CK	0	0	0	31035000	31672000	32150000	94857001	6.52622e-08	Up_regulated
E0CZ90	Psme2	proteasome (prosome, macropain) activator subunit 2 (PA28 beta)	19188	ENSMUSG00000079197	___1	0.770165	122.12	155	2	719.864	Phospho(STY-O18)	T	ERVNAVKTKVEAFQTTISKYFSERGD_____	TKVEAFQT(0.215)T(0.77)IS(0.015)K	0	0	0	9442400	15426000	13172000	38040401	0.00190395	Up_regulated
E0CZ90	Psme2	proteasome (prosome, macropain) activator subunit 2 (PA28 beta)	19188	ENSMUSG00000079197	___1	0.991595	144.18	154	2	719.864	Phospho(STY-O18)	T	LERVNAVKTKVEAFQTTISKYFSERGD____	TKVEAFQT(0.992)T(0.008)ISK	0	0	0	10951000	11148000	7973300	30072301	0.000617186	Up_regulated
E0CZE0	Nae1	NEDD8 activating enzyme E1 subunit 1	234664	ENSMUSG00000031878	___1	0.997064	115.29	363	2	633.8	Phospho(STY-O18)	S	PESISEKELKLLCSNSAFLRVVRCRSLAEEY	LLCS(0.003)NS(0.997)AFLR	0	0	0	6970300	9372900	6079800	22423001	0.00160834	Up_regulated
E9PU96	Urb1	URB1 ribosome biogenesis 1 homolog (S. cerevisiae)	207932	ENSMUSG00000039929	___1	0.979247	140.28	230	3	619.29	Phospho(STY-O18)	S	GQVLEIKEFIPCIFSSGIKEDKISTINILLS	EFIPCIFS(0.021)S(0.979)GIKEDK	0	0	0	9196500	7955300	7218800	24370601	0.000147786	Up_regulated
E9PUB7	Msto1	misato 1, mitochondrial distribution and morphology regulator	229524	ENSMUSG00000068922	___1	1	87.181	162	2	471.729	Phospho(STY-O18)	S	IKVWSDFLRVHLHPRSICVIHKYHHDGETGR	S(1)ICVIHK	0	0	0	12046000	14225000	10569000	36840001	0.000319363	Up_regulated
E9PUB7	Msto1	misato 1, mitochondrial distribution and morphology regulator	229524	ENSMUSG00000068922	___1	0.858919	266.97	451	2	770.895	Phospho(STY-O18)	S	LAQYLQQQHPRVLSSSHLLLTPCKVAPPYPH	VLS(0.026)S(0.115)S(0.859)HLLLTPCK	0	0	0	30121000	26626000	23096000	79843001	0.000194667	Up_regulated
E9PUB7	Msto1	misato 1, mitochondrial distribution and morphology regulator	229524	ENSMUSG00000068922	___1	0.821841	96.673	469	2	912.923	Phospho(STY-O18)	S	LLTPCKVAPPYPHFFSSFSQKGLAMDSTPKG	VAPPYPHFFS(0.822)S(0.15)FS(0.028)QK	0	0	0	11508000	14374000	13169000	39051001	9.6927e-05	Up_regulated
E9PUB7	Msto1	misato 1, mitochondrial distribution and morphology regulator	229524	ENSMUSG00000068922	___1	1	160.91	401	2	583.276	Phospho(STY-O18)	S	LSACGDSAGHRCFAQSVVLRGIDRASHTSKL	CFAQS(1)VVLR	0	0	0	34601000	33686000	30391000	98678001	1.35546e-05	Up_regulated
E9PUB7	Msto1	misato 1, mitochondrial distribution and morphology regulator	229524	ENSMUSG00000068922	___1	0.966415	213.73	470	2	912.923	Phospho(STY-O18)	S	LTPCKVAPPYPHFFSSFSQKGLAMDSTPKGA	VAPPYPHFFS(0.032)S(0.966)FS(0.002)QK	0	0	0	961320000	842209984	783729984	2587259969	7.89116e-05	Up_regulated
E9PUD2	Dnm1l	dynamin 1-like	74006	ENSMUSG00000022789	___1	1	162.41	700	2	728.383	Phospho(STY-O18)	S	RRKEAADMLKALQGASQIIAEIRETHLW___	ALQGAS(1)QIIAEIR	0	0	0	12690000	13901000	13925000	40516001	4.95413e-06	Up_regulated
E9PUD2	Dnm1l	dynamin 1-like	74006	ENSMUSG00000022789	___1	0.99991	171.26	460	2	974.454	Phospho(STY-O18)	S	VELVHEEMQRIIQHCSNYSTQELLRFPKLHD	IIQHCS(1)NYSTQELLR	0	0	0	22818000	30440000	19054000	72312001	0.0019752	Up_regulated
E9PUD2	Dnm1l	dynamin 1-like	74006	ENSMUSG00000022789	___1	1	164.9	44	2	566.785	Phospho(STY-O18)	S	VVVGTQSSGKSSVLESLVGRDLLPRGTGVVT	SSVLES(1)LVGR	0	0	0	20444000	24000000	19546000	63990001	9.65124e-05	Up_regulated
E9PUL2	Lrrc9	leucine rich repeat containing 9	78257	ENSMUSG00000021090	___1	1	118.51	573	2	854.401	Phospho(STY-O18)	S	RDQEPINKANYPMVNSVFVPQRHVLRQRTCD	ANYPMVNS(1)VFVPQR	0	0	0	9148700	12552000	6368400	28069101	0.00637207	Up_regulated
E9PUM4	Tln2	talin 2	70549	ENSMUSG00000052698	___1	1	158.31	2224	2	806.849	Phospho(STY-O18)	S	SRKAVSDMLIACKQASFYPDVSEEVRTRALR	QAS(1)FYPDVSEEVR	0	0	0	20028000	19297000	17213000	56538001	2.37403e-05	Up_regulated
E9PUW7	Xpo7	exportin 7	65246	ENSMUSG00000022100	___1	0.978825	124.43	65	2	886.912	Phospho(STY-O18)	T	LLERGSSSYSQLLAATCLTKLVSRTNNPLPL	GSSSYSQLLAAT(0.979)CLT(0.021)K	0	0	0	21331000	42176000	27561000	91068001	0.00796415	Up_regulated
E9PUZ5	Pick1	protein interacting with C kinase 1	18693	ENSMUSG00000068206	___1	1	119.39	192	2	676.835	Phospho(STY-O18)	S	FYELSQTHRAFGDVFSVIGVREPQPAASEAF	AFGDVFS(1)VIGVR	0	0	0	4449200	10860000	4725300	20034501	0.0331663	Up_regulated
E9PUZ5	Pick1	protein interacting with C kinase 1	18693	ENSMUSG00000068206	___1	0.921222	121.68	181	2	669.299	Phospho(STY-O18)	S	MTEHTKNLLRAFYELSQTHRAFGDVFSVIGV	AFYELS(0.921)QT(0.079)HR	0	0	0	20912000	16584000	16730000	54226001	0.000218802	Up_regulated
E9PV12	Cul5	cullin 5	75717	ENSMUSG00000032030	___1	1	128.51	208	2	632.785	Phospho(STY-O18)	S	LLGKQSSNKKSNMEDSIVRKLMLDTWNESIF	SNMEDS(1)IVRK	0	0	0	11299000	22281000	16395000	49975001	0.00629683	Up_regulated
E9PV22	Lrrc47	leucine rich repeat containing 47	72946	ENSMUSG00000029028	___1	1	97.597	519	2	581.284	Phospho(STY-O18)	S	VTSATSLQLCKDIMDSLILRMAELSKSTSEN	DIMDS(1)LILR	0	0	0	8199400	16058000	11076000	35333401	0.00683525	Up_regulated
E9PV60	Wdfy4	WD repeat and FYVE domain containing 4	545030	ENSMUSG00000051506	___1	1	98.942	2080	2	693.34	Phospho(STY-O18)	S	SCIENYRRKGQELYASIYKDYVQRRKSGSIK	KGQELYAS(1)IYK	0	0	0	5230600	7102100	7286000	19618701	0.000570959	Up_regulated
E9PVA8	Gcn1;Gcn1l1	GCN1 activator of EIF2AK4;GCN1 general control of amino-acid synthesis 1-like 1 (yeast)	231659	ENSMUSG00000041638	___1	0.992109	129.17	921	2	691.875	Phospho(STY-O18)	S	ACVMPPRLKTLGTLVSHVTLRLLKPECALDK	TLGT(0.002)LVS(0.992)HVT(0.005)LR	0	0	0	12303000	12985000	10200000	35488001	0.000146263	Up_regulated
E9PVA8	Gcn1;Gcn1l1	GCN1 activator of EIF2AK4;GCN1 general control of amino-acid synthesis 1-like 1 (yeast)	231659	ENSMUSG00000041638	___1	1	143.93	1325	2	659.347	Phospho(STY-O18)	S	ASYDAVRQSVVVLMGSLAKHLDKSDPKVKPI	QSVVVLMGS(1)LAK	0	0	0	7576700	8020000	7364100	22960801	2.42624e-06	Up_regulated
E9PVA8	Gcn1;Gcn1l1	GCN1 activator of EIF2AK4;GCN1 general control of amino-acid synthesis 1-like 1 (yeast)	231659	ENSMUSG00000041638	___1	0.99973	145.83	2631	2	673.341	Phospho(STY-O18)	S	IVNLLKMRRGEELLQSLSKILDVASLEALNE	RGEELLQS(1)LSK	0	0	0	83155000	78199000	72504000	233858001	1.44185e-05	Up_regulated
E9PVA8	Gcn1;Gcn1l1	GCN1 activator of EIF2AK4;GCN1 general control of amino-acid synthesis 1-like 1 (yeast)	231659	ENSMUSG00000041638	___1	0.999998	65.472	1318	2	659.347	Phospho(STY-O18)	S	LKDAPNDASYDAVRQSVVVLMGSLAKHLDKS	QS(1)VVVLMGSLAK	0	0	0	4344200	5016900	2874300	12235401	0.00297929	Up_regulated
E9PVK4	Ttc21b	tetratricopeptide repeat domain 21B	73668	ENSMUSG00000034848	___1	1	135.43	709	2	603.259	Phospho(STY-O18)	T	ADIYLKHRKEKMLYITCYREIAERMPSPRSF	MLYIT(1)CYR	0	0	0	44655000	63424000	17881000	125960001	0.0336226	Up_regulated
E9PVK4	Ttc21b	tetratricopeptide repeat domain 21B	73668	ENSMUSG00000034848	___1	0.995953	88.021	483	2	710.356	Phospho(STY-O18)	T	QPLSPVLRRCSSVLETIIRSVPGLPQAVFLM	RCS(0.002)S(0.002)VLET(0.996)IIR	0	0	0	25102000	13930000	13812000	52844001	0.00927399	Up_regulated
E9PVX4	Zp3r	zona pellucida 3 receptor	22789	ENSMUSG00000042554	___1	0.940386	156.14	132	2	612.306	Phospho(STY-O18)	S	SIIEFSCSKGYLLIGSATSRCEVQGKGVDWS	GYLLIGS(0.94)AT(0.049)S(0.011)R	0	0	0	23563000	25547000	21277000	70387001	4.50298e-05	Up_regulated
E9PWQ7	Zan	zonadhesin	22635	ENSMUSG00000079173	___1	1	167.22	4711	2	835.84	Phospho(STY-O18)	S	SPEVPSTCKEGCFCQSGYVLHKNKCMLRIHC	EGCFCQS(1)GYVLHK	0	0	0	15207000	17232000	15041000	47480001	2.32225e-05	Up_regulated
E9PWY9	Farsa	phenylalanyl-tRNA synthetase, alpha subunit	66590	ENSMUSG00000003808	___1	0.954666	93.556	184	2	456.708	Phospho(STY-O18)	S	ILKTYWVSKGKAFSTSVSKQEAELSPEMISS	AFS(0.001)T(0.022)S(0.955)VS(0.022)K	0	0	0	10430000	13066000	14034000	37530001	0.000313796	Up_regulated
E9PWY9	Farsa	phenylalanyl-tRNA synthetase, alpha subunit	66590	ENSMUSG00000003808	___1	0.999986	137.64	420	4	737.599	Phospho(STY-O18)	S	KPAYNPYTEPSMEVFSYHQGLKKWVEVGNSG	FKPAYNPYTEPSMEVFS(1)YHQGLKK	0	0	0	22768000	43281000	21647000	87696001	0.0141793	Up_regulated
E9PX56	Rb1cc1	RB1-inducible coiled-coil 1	12421	ENSMUSG00000025907	___1	0.987185	104.22	330	2	558.715	Phospho(STY-O18)	S	DRPNDVESLVRKCFDSMSRLDPKIIQPFMLE	KCFDS(0.987)MS(0.013)R	0	0	0	5999000	11890000	6438700	24327701	0.0128467	Up_regulated
E9PX56	Rb1cc1	RB1-inducible coiled-coil 1	12421	ENSMUSG00000025907	___1	0.976489	226.59	257	2	711.338	Phospho(STY-O18)	S	LSPDMPRTTNTSLVTSFHKSMEHVAPDPTGT	TTNTSLVT(0.024)S(0.976)FHK	0	0	0	74991000	74625000	72550000	222166001	6.65244e-08	Up_regulated
E9PXT9	Fam170b	family with sequence similarity 170, member B	105511	ENSMUSG00000078127	___1	0.888042	167.32	198	3	554.939	Phospho(STY-O18)	T	CCMQELRAPPDWLVTTNHGLRCVACCRVFPT	APPDWLVT(0.112)T(0.888)NHGLR	0	0	0	59286000	60808000	71438000	191532001	7.52799e-05	Up_regulated
E9PY46	Ift140	intraflagellar transport 140	106633	ENSMUSG00000024169	___1	0.999997	121.71	193	2	479.719	Phospho(STY-O18)	S	EKALDMFNWRKSSFGSFLKTGSQEGLSFFVS	SSFGS(1)FLK	0	0	0	46884000	46790000	44951000	138625001	2.06078e-07	Up_regulated
E9PY46	Ift140	intraflagellar transport 140	106633	ENSMUSG00000024169	___1	0.999998	203.05	1413	2	815.354	Phospho(STY-O18)	S	KYLEEMRKRLPSANMSYYVDQRTVDTVHQGL	LPSANMS(1)YYVDQR	0	0	0	41187000	58952000	46799000	146938001	0.000731005	Up_regulated
E9PY46	Ift140	intraflagellar transport 140	106633	ENSMUSG00000024169	___1	0.999145	93.448	1272	2	522.755	Phospho(STY-O18)	S	SLDWRKEPEIMKSIISFYTKGRALDLLAGFY	SIIS(0.999)FYT(0.001)K	0	0	0	19371000	27316000	27492000	74179001	0.000764938	Up_regulated
E9PY46	Ift140	intraflagellar transport 140	106633	ENSMUSG00000024169	___1	1	237.59	923	2	1014.43	Phospho(STY-O18)	S	YAKHLEASADCGQALSYYEKSDTHRFEVPRM	HLEASADCGQALS(1)YYEK	0	0	0	13749000	35747000	20736000	70232001	0.0226082	Up_regulated
E9PYD5	Tcea1	transcription elongation factor A (SII) 1	21399	ENSMUSG00000033813	___1	0.850966	164.15	54	2	801.403	Phospho(STY-O18)	S	LKELKNIPMTLELLQSTRIGMSVNALRKQST	NIPMTLELLQS(0.851)T(0.149)R	0	0	0	3451200	6917100	5739600	16107901	0.00618304	Up_regulated
E9PYD6	Becn1	beclin 1, autophagy related	56208	ENSMUSG00000035086	___1	0.999798	82.109	14	2	837.356	Phospho(STY-O18)	S	__MEGSKASSSTMQVSFVCQRCSQPLKLDTS	ASSSTMQVS(1)FVCQR	0	0	0	13682000	20227000	18630000	52539001	0.000885044	Up_regulated
E9PYJ6	Focad	focadhesin	230393	ENSMUSG00000038368	___1	1	128.91	707	2	487.74	Phospho(STY-O18)	S	LVRQEMVNMPRGIYHSALKGGVRSDQGKTVA	GIYHS(1)ALK	0	0	0	24110000	41082000	31247000	96439001	0.00283486	Up_regulated
E9PZ00	Psap	prosaposin	19156	ENSMUSG00000004207	___1	0.933215	180.74	97	2	933.875	Phospho(STY-O18)	S	EILHYLEKTCEWIHDSSLSASCKEVVDSYLP	TCEWIHDS(0.933)S(0.067)LSASCK	0	0	0	27904000	33202000	34885000	95991001	0.000108887	Up_regulated
E9PZ00	Psap	prosaposin	19156	ENSMUSG00000004207	___1	0.975458	338.23	98	2	933.875	Phospho(STY-O18)	S	ILHYLEKTCEWIHDSSLSASCKEVVDSYLPV	TCEWIHDS(0.025)S(0.975)LSASCK	0	0	0	180620000	153490000	191920000	526030001	0.000104365	Up_regulated
E9PZ16	Hspg2	perlecan (heparan sulfate proteoglycan 2)	15530	ENSMUSG00000028763	___1	1	107.5	133	2	814.956	Phospho(STY-O18)	S	KLEPEYRKIPGDQIVSVVFIKELDGWVFVEL	KIPGDQIVS(1)VVFIK	0	0	0	4200300	5923300	2943900	13067501	0.00726222	Up_regulated
E9PZ16	Hspg2	perlecan (heparan sulfate proteoglycan 2)	15530	ENSMUSG00000028763	___1	0.982871	223.93	3534	3	611.336	Phospho(STY-O18)	S	SKVGGHLRPGIVQSGSIIRIAHVELADAGQY	VGGHLRPGIVQS(0.017)GS(0.983)IIR	0	0	0	111760000	146380000	83670000	341810001	0.00327796	Up_regulated
E9PZ50	Tdrd6	tudor domain containing 6	210510	ENSMUSG00000040140	___1	0.946574	215.51	2021	2	999.477	Phospho(STY-O18)	S	REGRKCGSMVPAQLQSTYTLKGFSVGSKCVV	KCGSMVPAQLQS(0.947)T(0.053)YT(0.001)LK	0	0	0	14835000	19819000	17014000	51668001	0.000281976	Up_regulated
E9PZ88	Man2c1	mannosidase, alpha, class 2C, member 1	73744	ENSMUSG00000032295	___1	0.998635	146.16	785	2	579.319	Phospho(STY-O18)	S	NCKYGASVRGNVLSLSLLRAPKAPDATADMG	GNVLS(0.001)LS(0.999)LLR	0	0	0	27575000	30843000	27013000	85431001	1.83326e-05	Up_regulated
E9PZ92	Exoc5	exocyst complex component 5	105504	ENSMUSG00000061244	___1	1	108.47	213	2	581.811	Phospho(STY-O18)	S	DIFSNPEAVLAKLIQSVFEIKLQSFVKDQLE	LIQS(1)VFEIK	0	0	0	2899900	3373900	3345100	9618901	3.0983e-05	Up_regulated
E9PZF0	Gm20390	predicted gene 20390	NA	ENSMUSG00000091228	___1	1	92.039	7	2	715.875	Phospho(STY-O18)	T	_________MANSERTFIAIKPDGVQRGLVG	T(1)FIAIKPDGVQR	0	0	0	31682000	40312000	29113000	101107001	0.000572917	Up_regulated
E9PZM7	Scaf11	SR-related CTD-associated factor 11	72193	ENSMUSG00000033228	___1	0.856229	107.37	1163	2	690.802	Phospho(STY-O18)	S	LSFGTAADRSGWTSASSWAVRKTLPADVQSY	SGWTS(0.019)AS(0.856)S(0.125)WAVR	0	0	0	8389400	11824000	9073900	29287301	0.000743344	Up_regulated
E9PZY8	Virma	vir like m6A methyltransferase associated	66185	ENSMUSG00000040720	___1	0.999726	62.14	352	2	843.897	Phospho(STY-O18)	S	TYDPYDRELAPLLYFSCPYKTTFEIEISRMK	ELAPLLYFS(1)CPYK	0	0	0	1069500	3157000	1981200	6207701	0.0266658	Up_regulated
E9Q0A7	Oxr1	oxidation resistance 1	170719	ENSMUSG00000022307	___1	0.990715	84.605	814	2	545.751	Phospho(STY-O18)	T	LYHGRSHSCKTFGNHTLSKKEDFFIQDIEIW	TFGNHT(0.991)LS(0.009)K	0	0	0	12190000	15686000	9380100	37256101	0.00243155	Up_regulated
E9Q0C6	Gm14569	predicted gene 14569	101055983	ENSMUSG00000091556	___1	0.939552	225.55	464	2	625.788	Phospho(STY-O18)	T	ELQRVQPQMKVSLESTTYHKEKHPRSGLPVP	VSLEST(0.94)T(0.06)YHK	0	0	0	263810000	483649984	324460000	1071919985	0.00550411	Up_regulated
E9Q0C6	Gm14569	predicted gene 14569	101055983	ENSMUSG00000091556	___1	0.999747	92.675	1004	3	702.012	Phospho(STY-O18)	S	IYSPAPRMDSKPLMGSAIALESKPSRYSLQP	MDSKPLMGS(1)AIALESKPSR	0	0	0	36920000	44958000	10071000	91949001	0.0438619	Up_regulated
E9Q0C6	Gm14569	predicted gene 14569	101055983	ENSMUSG00000091556	___1	0.999995	209.79	1178	3	542.607	Phospho(STY-O18)	S	QQQAKEGDVLRKAWLSGHPSQTISKHKVEKT	KAWLS(1)GHPSQTISK	0	0	0	49505000	68759000	33692000	151956001	0.00751348	Up_regulated
E9Q0C6	Gm14569	predicted gene 14569	101055983	ENSMUSG00000091556	___1	0.949518	102.21	81	3	753.672	Phospho(STY-O18)	S	SKPKSGMGVKSISHDSVFCLDPEPEKGAGKL	S(0.008)IS(0.042)HDS(0.95)VFCLDPEPEKGAGK	0	0	0	35186000	38261000	21472000	94919001	0.00358691	Up_regulated
E9Q0E2	2700049A03Rik	RIKEN cDNA 2700049A03 gene	76967	ENSMUSG00000034601	___1	0.999456	192.39	121	2	851.382	Phospho(STY-O18)	S	KTEENNAPKANDIFISQYTMGQKDALRTVLK	ANDIFIS(0.999)QYT(0.001)MGQK	0	0	0	9430200	15577000	12316000	37323201	0.00218398	Up_regulated
E9Q0R0	Bbs7	Bardet-Biedl syndrome 7 (human)	71492	ENSMUSG00000037325	___1	0.99429	124.48	574	2	638.825	Phospho(STY-O18)	S	RKGEGVFKSDNISTISILKDVLSKEATKRKI	SDNIST(0.005)IS(0.994)ILK	0	0	0	5906600	7488800	4880200	18275601	0.00130568	Up_regulated
E9Q0W9	Vwa3a	von Willebrand factor A domain containing 3A	233813	ENSMUSG00000030889	___1	0.99954	160.78	106	3	527.925	Phospho(STY-O18)	T	EDCNNAVPKVHFTTQTIHHFKSRLSDTIELY	VHFTTQT(1)IHHFK	0	0	0	14516000	24969000	10428000	49913001	0.0184159	Up_regulated
E9Q136	Abhd14a	abhydrolase domain containing 14A	68644	ENSMUSG00000042210	___1	1	69.864	217	3	372.858	Phospho(STY-O18)	S	LARESLQQLRHLPNHSVVKLHDAGHACYLHK	HLPNHS(1)VVK	0	0	0	23688000	30686000	31008000	85382001	0.000283986	Up_regulated
E9Q166	Atad2b	ATPase family, AAA domain containing 2B	320817	ENSMUSG00000052812	___1	0.999978	216.03	1432	2	714.861	Phospho(STY-O18)	S	LTVDQLERLYSLLSQSIYRHRKDYDKSQLVE	LYSLLSQS(1)IYR	0	0	0	22347000	33927000	24229000	80503001	0.00170843	Up_regulated
E9Q197	Glod4	glyoxalase domain containing 4	67201	ENSMUSG00000017286	___1	1	140.17	19	2	584.272	Phospho(STY-O18)	T	RRALHFVFKVKNRFQTVHFFRDVLGMQVLRH	FQT(1)VHFFR	0	0	0	31863000	19175000	26320000	77358001	0.00216706	Up_regulated
E9Q1L5	Senp7	SUMO1/sentrin specific peptidase 7	66315	ENSMUSG00000052917	___1	0.972503	160.18	766	2	674.803	Phospho(STY-O18)	S	EKASDELVERSHIFSSFFYKCLTRKENNLTE	SHIFS(0.027)S(0.973)FFYK	0	0	0	7287100	12382000	5921200	25590301	0.0122623	Up_regulated
E9Q1S3	Sec23a	SEC23 homolog A, COPII coat complex component	20334	ENSMUSG00000020986	___1	1	284.81	454	2	939.929	Phospho(STY-O18)	T	NAPIPQGGRGAVQFVTQYQHSSGQRRIRVTT	GAVQFVT(1)QYQHSSGQR	0	0	0	109570000	151120000	107500000	368190001	0.000987622	Up_regulated
E9Q1T9	Cse1l	chromosome segregation 1-like (S. cerevisiae)	110750	ENSMUSG00000002718	___1	1	187.76	875	2	566.798	Phospho(STY-O18)	S	PVGQMVNNPKIHLAQSLHKLSTACPGRVPSM	IHLAQS(1)LHK	0	0	0	279320000	516240000	378969984	1174529985	0.00468019	Up_regulated
E9Q1T9	Cse1l	chromosome segregation 1-like (S. cerevisiae)	110750	ENSMUSG00000002718	___1	0.999998	127.76	155	2	445.214	Phospho(STY-O18)	S	SGDFHVINGVLRTAHSLFKRYRHEFKSNELW	TAHS(1)LFK	0	0	0	10806000	16794000	9888200	37488201	0.00447501	Up_regulated
E9Q1T9	Cse1l	chromosome segregation 1-like (S. cerevisiae)	110750	ENSMUSG00000002718	___1	0.99719	140.45	63	2	499.226	Phospho(STY-O18)	S	TLLEKSQDNVIKVCASVTFKNYIKRNWRIVE	VCAS(0.997)VT(0.003)FK	0	0	0	8868000	8717800	6494200	24080001	0.000472297	Up_regulated
E9Q242	Adsl	adenylosuccinate lyase	11564	ENSMUSG00000022407	___1	0.999702	158.12	192	3	955.123	Phospho(STY-O18)	S	ELRFRGVKGTTGTQASFLQLFEGDHQKVEQL	GTTGTQAS(1)FLQLFEGDHQKVEQLDK	0	0	0	34178000	80605000	34287000	149070001	0.0324462	Up_regulated
E9Q260	Stk31	serine threonine kinase 31	77485	ENSMUSG00000023403	___1	0.999837	240.92	480	2	855.915	Phospho(STY-O18)	S	DKRLKTLQDLATSLESVYGKAKEGTNNSEET	TLQDLATSLES(1)VYGK	0	0	0	21301000	67668000	31645000	120614001	0.0458824	Up_regulated
E9Q260	Stk31	serine threonine kinase 31	77485	ENSMUSG00000023403	___1	0.999999	107.97	168	2	620.816	Phospho(STY-O18)	S	GQEVTQFDQGRTFLGSLIFEKEIKMRIKATY	TFLGS(1)LIFEK	0	0	0	37961000	81859000	32304000	152124001	0.0317377	Up_regulated
E9Q3A0	Trim36	tripartite motif-containing 36	28105	ENSMUSG00000033949	___1	1	141.1	179	2	593.788	Phospho(STY-O18)	T	ASYCNECFKIYHPWGTVKAQHEYVGPTTNFR	IYHPWGT(1)VK	0	0	0	35873000	36175000	29014000	101062001	0.000134914	Up_regulated
E9Q3A0	Trim36	tripartite motif-containing 36	28105	ENSMUSG00000033949	___1	1	233.3	39	3	768.035	Phospho(STY-O18)	S	CKELFTHPLILPCQHSVCHKCVKELLLSLDD	ELFTHPLILPCQHS(1)VCHK	0	0	0	133940000	151890000	132670000	418500001	2.31925e-05	Up_regulated
E9Q3A0	Trim36	tripartite motif-containing 36	28105	ENSMUSG00000033949	___1	0.896772	121.61	238	2	537.234	Phospho(STY-O18)	S	CKLGGNHSNHRVTTMSSAYKTLKEKLSKDID	VTT(0.003)MS(0.897)S(0.1)AYK	0	0	0	18581000	26018000	27525000	72124001	0.000962728	Up_regulated
E9Q3A0	Trim36	tripartite motif-containing 36	28105	ENSMUSG00000033949	___1	1	142.71	667	2	679.763	Phospho(STY-O18)	S	PTSIGIFLDCDKGKVSFYDMDHMKCLYERQV	VS(1)FYDMDHMK	0	0	0	51187000	60231000	59066000	170484001	3.68357e-05	Up_regulated
E9Q3G8	Nup153	nucleoporin 153	218210	ENSMUSG00000021374	___1	0.857439	95.794	265	3	834.396	Phospho(STY-O18)	T	LKTSQLGDSPFYPGKTTYGGAAAAVRQNKVR	TSQLGDSPFYPGKT(0.857)T(0.143)YGGAAAAVR	0	0	0	13570000	20213000	8063400	41846401	0.0165207	Up_regulated
E9Q3L1	Myo6	myosin VI	17920	ENSMUSG00000033577	___1	1	131.52	664	2	462.714	Phospho(STY-O18)	S	TQLNLLLDKLRSTGASFIRCIKPNLKMTSHH	STGAS(1)FIR	0	0	0	22294000	21897000	22906000	67097001	1.77654e-07	Up_regulated
E9Q3L1	Myo6	myosin VI	17920	ENSMUSG00000033577	___1	0.995732	187.58	802	2	653.318	Phospho(STY-O18)	S	WLVCSRWKKVQWCSLSVIKLKNKIKYRAEAC	VQWCS(0.004)LS(0.996)VIK	0	0	0	58760000	75434000	70567000	204761001	0.000160371	Up_regulated
E9Q3T8	Trappc9	trafficking protein particle complex 9	76510	ENSMUSG00000047921	___1	0.999965	133.15	113	2	695.301	Phospho(STY-O18)	S	KFHVQKEIYGSTLYDSRLFVFGLQGDVAEQP	EIYGSTLYDS(1)R	0	0	0	9369200	8038400	7375800	24783401	0.000147065	Up_regulated
E9Q3V6	2020-09-02	septin 2	18000	ENSMUSG00000026276;ENSMUSG00000116048	___1	1	103.88	94	3	482.557	Phospho(STY-O18)	S	ISYIDEQFERYLHDESGLNRRHIIDNRVHCC	YLHDES(1)GLNRR	0	0	0	11364000	13100000	8698700	33162701	0.000988456	Up_regulated
E9Q411	Nbas	neuroblastoma amplified sequence	71169	ENSMUSG00000020576	___1	1	138.22	48	2	530.266	Phospho(STY-O18)	S	PETEVQLRGNRKHGASFIITKAIRDHLLFLR	HGAS(1)FIITK	0	0	0	6191000	7092900	6004800	19288701	4.39425e-05	Up_regulated
E9Q411	Nbas	neuroblastoma amplified sequence	71169	ENSMUSG00000020576	___1	1	119.53	847	2	563.742	Phospho(STY-O18)	S	RTPQLTVEKVMAWYQSRAEDIEHHAGQVDCA	VMAWYQS(1)R	0	0	0	9669500	13663000	9560200	32892701	0.00124912	Up_regulated
E9Q421	Pigk	phosphatidylinositol glycan anchor biosynthesis, class K	329777	ENSMUSG00000039047	___1	0.998575	149.23	67	2	623.304	Phospho(STY-O18)	S	TSRFWFNYRHVANTLSVYRSVKRLGIPDSHI	HVANT(0.001)LS(0.999)VYR	0	0	0	23208000	22314000	27462000	72984001	0.000105928	Up_regulated
E9Q496	Use1	unconventional SNARE in the ER 1 homolog (S. cerevisiae)	67023	ENSMUSG00000002395	___1	1	151.54	217	2	680.367	Phospho(STY-O18)	S	LGLARSLKTNTLAAQSVIKKDNQTLSHSLKM	TNTLAAQS(1)VIKK	0	0	0	13868000	18989000	14019000	46876001	0.000747666	Up_regulated
E9Q4B1	Spert	spermatid associated	67926	ENSMUSG00000034913	___1	0.979541	155.26	124	3	618.958	Phospho(STY-O18)	S	NESCRLQPPYFSPPSSFHHKLHHRRLAKEYQ	LQPPYFSPPS(0.02)S(0.98)FHHK	0	0	0	138690000	238490000	155230000	532410001	0.00454451	Up_regulated
E9Q4B1	Spert	spermatid associated	67926	ENSMUSG00000034913	___1	1	98.233	111	2	518.701	Phospho(STY-O18)	S	SDEMFVFQDGRWVNESCRLQPPYFSPPSSFH	WVNES(1)CR	0	0	0	43460000	45406000	10229000	99095001	0.0443992	Up_regulated
E9Q4K7	Kif13b	kinesin family member 13B	16554	ENSMUSG00000060012	___1	0.999986	319.37	233	2	695.356	Phospho(STY-O18)	T	ESSRSHAVFKITLTHTLYDVKSGTSGEKVGK	ITLTHT(1)LYDVK	0	0	0	54007000	81055000	54614000	189676001	0.00208871	Up_regulated
E9Q4M2	Lipe	lipase, hormone sensitive	16890	ENSMUSG00000003123	___1	0.958479	140.31	215	2	798.886	Phospho(STY-O18)	S	PLVQGAKSKQGSLTESGFLTRLHDLSIQQTS	SKQGSLT(0.038)ES(0.958)GFLT(0.004)R	0	0	0	31304000	31982000	16680000	79966001	0.00592473	Up_regulated
E9Q4X2	Uggt2	UDP-glucose glycoprotein glucosyltransferase 2	66435	ENSMUSG00000042104	___1	1	119.68	1240	2	524.769	Phospho(STY-O18)	S	ASGHLYERFLRIMMLSVLRNTETPVKFWFLK	IMMLS(1)VLR	0	0	0	4622500	8587900	4922800	18133201	0.00902511	Up_regulated
E9Q4X2	Uggt2	UDP-glucose glycoprotein glucosyltransferase 2	66435	ENSMUSG00000042104	___1	1	101.72	1200	2	461.692	Phospho(STY-O18)	S	EDVLADKHENRGMWDSIKSFTKSLHKDEKKE	GMWDS(1)IK	0	0	0	10172000	11940000	9630900	31742901	0.000109928	Up_regulated
E9Q543	Folr1	folate receptor 1 (adult)	14275	ENSMUSG00000001827	___1	0.997121	87.16	89	3	671.931	Phospho(STY-O18)	T	KDISYLYRFNWNHCGTMTSECKRHFIQDTCL	FNWNHCGT(0.997)MT(0.002)SECKR	0	0	0	47871000	45725000	33628000	127224001	0.000667338	Up_regulated
E9Q586	Dctn1	dynactin 1	13191	ENSMUSG00000031865	___1	1	88.075	1056	2	779.39	Phospho(STY-O18)	S	GPGLVKDSPLLLQQISAMRLHISQLQHENSI	DSPLLLQQIS(1)AMR	0	0	0	2927100	2766300	2839400	8532801	4.27231e-07	Up_regulated
E9Q586	Dctn1	dynactin 1	13191	ENSMUSG00000031865	___1	1	126.09	650	2	781.341	Phospho(STY-O18)	S	HALSQCSVDVYKKVGSLYPEMSAHERSLDFL	VGS(1)LYPEMSAHER	0	0	0	8670400	14799000	10141000	33610401	0.0037319	Up_regulated
E9Q586	Dctn1	dynactin 1	13191	ENSMUSG00000031865	___1	1	230.29	1070	3	591.972	Phospho(STY-O18)	S	ISAMRLHISQLQHENSILRGAQMKASLAALP	LHISQLQHENS(1)ILR	0	0	0	44130000	73182000	52706000	170018001	0.00276768	Up_regulated
E9Q586	Dctn1	dynactin 1	13191	ENSMUSG00000031865	___1	1	139.04	1235	3	596.644	Phospho(STY-O18)	S	RHRLVLTQEQLHQLHSRLIS___________	LVLTQEQLHQLHS(1)R	0	0	0	8953600	12966000	9563600	31483201	0.00109567	Up_regulated
E9Q591	Prr27	proline rich 27	73779	ENSMUSG00000002240	___1	0.960715	224.57	299	3	840.756	Phospho(STY-O18)	S	SAAGRPPPAELMASQSVVGKLITAEPTEAKP	LPAAESAAGRPPPAELMAS(0.039)QS(0.961)VVGK	0	0	0	21094000	76280000	46110000	143484001	0.0400258	Up_regulated
E9Q591	Prr27	proline rich 27	73779	ENSMUSG00000002240	___1	1	126.1	79	2	759.885	Phospho(STY-O18)	S	TITKFPGSSELEKGLSLYPWIATPSKLRYVY	GLS(1)LYPWIATPSK	0	0	0	18799000	29954000	25843000	74596001	0.00158112	Up_regulated
E9Q5I9	Psmd13	proteasome (prosome, macropain) 26S subunit, non-ATPase, 13	23997	ENSMUSG00000025487	___1	0.99995	258.4	11	3	904.431	Phospho(STY-O18)	S	_____MKDVPAFLQQSQSSGPGQAAVWHRLE	MKDVPAFLQQS(1)QSSGPGQAAVWHR	0	0	0	308670016	220290000	338840000	867800017	0.00124389	Up_regulated
E9Q5I9	Psmd13	proteasome (prosome, macropain) 26S subunit, non-ATPase, 13	23997	ENSMUSG00000025487	___1	1	80.469	331	2	760.845	Phospho(STY-O18)	T	LQQIKGMKDRLELWCTDVKSMEMLVEHQAQD	DRLELWCT(1)DVK	0	0	0	11688000	10310000	16122000	38120001	0.00192452	Up_regulated
E9Q5I9	Psmd13	proteasome (prosome, macropain) 26S subunit, non-ATPase, 13	23997	ENSMUSG00000025487	___1	1	230.99	171	3	716.997	Phospho(STY-O18)	S	YDLSSKYYQTIGNHASYYKDALRFLGCVDIK	YYQTIGNHAS(1)YYKDALR	0	0	0	532809984	825200000	648089984	2006099969	0.001413	Up_regulated
E9Q5M6	Cfap44	cilia and flagella associated protein 44	212517	ENSMUSG00000071550	___1	1	100.88	415	2	562.776	Phospho(STY-O18)	S	EPINELHIDKSVNLFSMIKMNEVGNNFWLAQ	SVNLFS(1)MIK	0	0	0	2092400	2516400	2598200	7207001	0.00010575	Up_regulated
E9Q605	Chuk	conserved helix-loop-helix ubiquitous kinase	12675	ENSMUSG00000025199	___1	1	255.72	30	2	846.4	Phospho(STY-O18)	S	WEMRERLGTGGFGNVSLYQHRELDLKIAIKS	LGTGGFGNVS(1)LYQHR	0	0	0	61119000	75385000	64248000	200752001	0.000102228	Up_regulated
E9Q6H4	Cul7	cullin 7	66515	ENSMUSG00000038545	___1	0.999948	157.78	553	2	616.756	Phospho(STY-O18)	S	PQQLEDSALRDLFSCSVYRKYGPEVLVGHLS	DLFSCS(1)VYR	0	0	0	7819700	13752000	13097000	34668701	0.00353726	Up_regulated
E9Q6K1	Ercc2	excision repair cross-complementing rodent repair deficiency, complementation group 2	13871	ENSMUSG00000030400	___1	0.999988	175.97	119	2	640.28	Phospho(STY-O18)	S	RFGKDVDGKCHSLTASYVRAQYQQDASLPHC	CHSLTAS(1)YVR	0	0	0	54282000	88797000	45196000	188275001	0.0091347	Up_regulated
E9Q6M7	Pum1	pumilio RNA-binding family member 1	80912	ENSMUSG00000028580;ENSMUSG00000106966	___1	1	165.63	831	2	590.809	Phospho(STY-O18)	S	KSKIVAEIRGNVLVLSQHKFASNVVEKCVTH	GNVLVLS(1)QHK	0	0	0	8172900	11146000	7208800	26527701	0.00172282	Up_regulated
E9Q6M7	Pum1	pumilio RNA-binding family member 1	80912	ENSMUSG00000028580;ENSMUSG00000106966	___1	0.92533	244.52	568	2	1039.97	Phospho(STY-O18)	T	YRSASSASSLFSPSSTLFSSSRLRYGMSDVM	SASSASSLFSPS(0.033)S(0.033)T(0.925)LFS(0.006)S(0.001)SR	0	0	0	25718000	27288000	24118000	77124001	9.55254e-06	Up_regulated
E9Q706	Adcy9	adenylate cyclase 9	11515	ENSMUSG00000005580	___1	1	60.518	1032	2	508.743	Phospho(STY-O18)	S	HQLSISPDIRVQVDGSIGRSPTDEIANLVPS	VQVDGS(1)IGR	0	0	0	38384000	49265000	37848000	125497001	0.000356054	Up_regulated
E9Q731	Cd55b	CD55 molecule, decay accelerating factor for complement B	13137	ENSMUSG00000026401	___1	0.999998	112.36	106	2	490.266	Phospho(STY-O18)	S	FCEKSCDTPERLSFASLKKEYFNMNFFPVGT	LSFAS(1)LKK	0	0	0	22619000	19738000	19360000	61717001	3.69568e-05	Up_regulated
E9Q740	Srp72	signal recognition particle 72	66661	ENSMUSG00000036323	___1	1	147.28	387	2	540.285	Phospho(STY-O18)	S	IQWYQSHQPKSPAHLSLIREAANFKLKYGRK	SPAHLS(1)LIR	0	0	0	25669000	25585000	24123000	75377001	9.52933e-07	Up_regulated
E9Q743	Wdr66	WD repeat domain 66	269701	ENSMUSG00000029442	___1	0.999919	98.182	601	2	589.785	Phospho(STY-O18)	S	LTEKTFNKLVGKFSQSVFHLKLPQVLSATKE	FSQS(1)VFHLK	0	0	0	43451000	46758000	43884000	134093001	1.73691e-06	Up_regulated
E9Q743	Wdr66	WD repeat domain 66	269701	ENSMUSG00000029442	___1	1	208.27	1113	2	856.367	Phospho(STY-O18)	S	REGKFYRELEDYFYYSQIRSQGIDTMETRQV	ELEDYFYYS(1)QIR	0	0	0	14339000	35663000	13724000	63726001	0.0421749	Up_regulated
E9Q7B0	P4ha1	procollagen-proline, 2-oxoglutarate 4-dioxygenase (proline 4-hydroxylase), alpha 1 polypeptide	18451	ENSMUSG00000019916	___1	0.999996	128.96	307	2	826.373	Phospho(STY-O18)	S	KLTTAQYRVSKSAWLSGYEDPVVSRINMRIQ	SAWLS(1)GYEDPVVSR	0	0	0	9678800	12551000	10248000	32477801	0.000248626	Up_regulated
E9Q7E2	Arid2	AT rich interactive domain 2 (ARID, RFX-like)	77044	ENSMUSG00000033237	___1	1	140.89	1632	3	666.632	Phospho(STY-O18)	S	DPVRKPGQNFMCLWQSCKKWFQTPSQVFYHA	KPGQNFMCLWQS(1)CKK	0	0	0	34051000	57998000	33552000	125601001	0.00656083	Up_regulated
E9Q7G1	Tmed7	transmembrane p24 trafficking protein 7	66676	ENSMUSG00000033184	___1	0.999672	209.19	95	2	768.841	Phospho(STY-O18)	S	PDGKVLYKEMKKQYDSFTFTASRNGTYKFCF	KQYDS(1)FTFTASR	0	0	0	36092000	42855000	37756000	116703001	4.40836e-05	Up_regulated
E9Q8B3	Dnajc11	DnaJ heat shock protein family (Hsp40) member C11	230935	ENSMUSG00000039768	___1	1	123.76	292	2	801.865	Phospho(STY-O18)	T	DQTRVKGSLKAGFFGTIVEYGAERKISRHSV	AGFFGT(1)IVEYGAER	0	0	0	18731000	24240000	16937000	59908001	0.00081272	Up_regulated
E9Q8F0	Rbm39	RNA binding motif protein 39	170791	ENSMUSG00000027620	___1	0.89331	195.25	175	2	679.301	Phospho(STY-O18)	T	LAARIRPRDLEEFFSTVGKVRDVRMISDRNS	DLEEFFS(0.107)T(0.893)VGK	0	0	0	10378000	12466000	12811000	35655001	9.76746e-05	Up_regulated
E9Q8F0	Rbm39	RNA binding motif protein 39	170791	ENSMUSG00000027620	___1	1	115.82	228	2	819.448	Phospho(STY-O18)	S	LTGQRVLGVPIIVQASQAEKNRAAAMANNLQ	VLGVPIIVQAS(1)QAEK	0	0	0	8901000	12293000	8276300	29470301	0.00140753	Up_regulated
E9Q8T7	Dnah1	dynein, axonemal, heavy chain 1	110084	ENSMUSG00000019027	___1	0.999907	103.21	3646	2	825.912	Phospho(STY-O18)	S	THLEPRFIEPQTANLSAVFKESNSTTPLIFV	FIEPQTANLS(1)AVFK	0	0	0	7110700	13758000	10845000	31713701	0.00534559	Up_regulated
E9Q8T7	Dnah1	dynein, axonemal, heavy chain 1	110084	ENSMUSG00000019027	___1	0.999722	82.749	2113	2	561.772	Phospho(STY-O18)	S	WSVGATGDHTSRISFSQWLRLKMRLEQVKLG	ISFS(1)QWLR	0	0	0	1268800	2683000	1385200	5337001	0.017175	Up_regulated
E9Q9D5	Rabl2	RAB, member RAS oncogene family-like 2	68708	ENSMUSG00000022621	___1	1	199.31	89	2	742.806	Phospho(STY-O18)	S	FWDTAGQERFQSMHASYYHKAHACIMVFDVQ	FQSMHAS(1)YYHK	0	0	0	54252000	44057000	40344000	138653001	0.000372613	Up_regulated
E9Q9G8	Ift122	intraflagellar transport 122	81896	ENSMUSG00000030323	___1	1	190.27	471	2	639.285	Phospho(STY-O18)	S	CLSFSGVKEREWQMESLIRYIKVIGGPAGRE	EWQMES(1)LIR	0	0	0	68175000	98061000	65956000	232192001	0.00171078	Up_regulated
E9Q9G8	Ift122	intraflagellar transport 122	81896	ENSMUSG00000030323	___1	0.998559	146.11	984	2	522.779	Phospho(STY-O18)	S	DLPETLFNISKFLLHSLTKATPLGISKVNTL	FLLHS(0.999)LT(0.001)K	0	0	0	131690000	144360000	90820000	366870001	0.0016325	Up_regulated
E9Q9G8	Ift122	intraflagellar transport 122	81896	ENSMUSG00000030323	___1	0.999999	111.5	264	2	564.772	Phospho(STY-O18)	S	EHNDILAVADWGQKLSFYQLSGKQIGKDRPL	LS(1)FYQLSGK	0	0	0	167560000	230100000	190340000	588000001	0.000428275	Up_regulated
E9Q9G8	Ift122	intraflagellar transport 122	81896	ENSMUSG00000030323	___1	0.999983	151.56	322	2	939.915	Phospho(STY-O18)	S	FTKDGVRLGTVGEQNSWVWTCRVKPDSNYVV	LGTVGEQNS(1)WVWTCR	0	0	0	6720000	13835000	8200400	28755401	0.0114909	Up_regulated
E9Q9G8	Ift122	intraflagellar transport 122	81896	ENSMUSG00000030323	___1	0.999662	152.64	460	2	690.84	Phospho(STY-O18)	S	HIILCQEKRLQCLSFSGVKEREWQMESLIRY	RLQCLSFS(1)GVK	0	0	0	19590000	33919000	21396000	74905001	0.00518501	Up_regulated
E9Q9G8	Ift122	intraflagellar transport 122	81896	ENSMUSG00000030323	___1	1	115.57	55	2	638.271	Phospho(STY-O18)	T	TSDGTLLQPLKGHKDTVYCVAYAKDGKRFAS	DT(1)VYCVAYAK	0	0	0	31881000	33820000	30349000	96050001	5.77073e-06	Up_regulated
E9Q9G8	Ift122	intraflagellar transport 122	81896	ENSMUSG00000030323	___1	1	97.565	76	2	517.271	Phospho(STY-O18)	S	YAKDGKRFASGSADKSIIIWTSKLEGILKYT	S(1)IIIWTSK	0	0	0	8678100	11002000	13511000	33191101	0.00137003	Up_regulated
E9Q9H2	Dnajc2	DnaJ heat shock protein family (Hsp40) member C2	22791	ENSMUSG00000029014	___1	1	180.49	543	2	700.849	Phospho(STY-O18)	S	MVKAKKAAQEQVLNASRARK___________	KAAQEQVLNAS(1)R	0	0	0	22080000	26433000	27987000	76500001	0.000134275	Up_regulated
E9Q9M5	Usp19	ubiquitin specific peptidase 19	71472	ENSMUSG00000006676	___1	0.991976	231.07	738	3	904.435	Phospho(STY-O18)	S	KENSSASEVLDSLSQSVHVKPENLRLAEVIK	ENSSASEVLDSLS(0.008)QS(0.992)VHVKPENLR	0	0	0	89507000	122120000	88496000	300123001	0.000822927	Up_regulated
E9Q9W4	Slc27a6	solute carrier family 27 (fatty acid transporter), member 6	225579	ENSMUSG00000024600	___1	0.897718	147.7	100	2	695.367	Phospho(STY-O18)	S	VDKRSNRIAHALLNHSSLKRGDVVALLMSNE	IAHALLNHS(0.898)S(0.102)LK	0	0	0	13315000	17693000	12417000	43425001	0.000887811	Up_regulated
E9Q9W4	Slc27a6	solute carrier family 27 (fatty acid transporter), member 6	225579	ENSMUSG00000024600	___1	0.999729	172.17	527	2	680.85	Oxidation (M),Phospho(STY-O18)	S	YGVRVPGYEGKAGMTSVILKPNKSLDLEKMY	AGMTS(1)VILKPNK	0	0	0	28159000	17412000	10717000	56288001	0.0209576	Up_regulated
E9QA43	Ccnh	cyclin H	66671	ENSMUSG00000021548	___1	1	106.19	69	3	594.29	Phospho(STY-O18)	S	LTLCKYYEKRLLEFCSVFKPAMPRSVVGTAC	LLEFCS(1)VFKPAMPR	0	0	0	11315000	19805000	7442100	38562101	0.0244323	Up_regulated
E9QA52	Gpaa1	GPI anchor attachment protein 1	14731	ENSMUSG00000022561	___1	0.997998	278.82	58	2	779.862	Phospho(STY-O18)	S	LERSMRSVGLEVYTQSFSRKLPFPDETHERY	SVGLEVYTQS(0.998)FS(0.002)R	0	0	0	16667000	24511000	14801000	55979001	0.00329736	Up_regulated
E9QAE3	Btaf1	B-TFIID TATA-box binding protein associated factor 1	107182	ENSMUSG00000040565	___1	1	268.93	1211	2	772.855	Phospho(STY-O18)	T	DQTDSVRFMATQCFATLIRLMPLEAGIPDPP	FMATQCFAT(1)LIR	0	0	0	8816300	6594100	9643100	25053501	0.000784156	Up_regulated
E9QAE3	Btaf1	B-TFIID TATA-box binding protein associated factor 1	107182	ENSMUSG00000040565	___1	0.835667	174.9	1032	2	618.319	Phospho(STY-O18)	T	KPYLVQRRGAEFALTTIVKHFGAEMAVKLPH	GAEFALT(0.164)T(0.836)IVK	0	0	0	26097000	26092000	28390000	80579001	3.93034e-06	Up_regulated
E9QAE3	Btaf1	B-TFIID TATA-box binding protein associated factor 1	107182	ENSMUSG00000040565	___1	0.891438	131.71	1605	3	625.311	Phospho(STY-O18)	S	PEFKSTTEKLTVQNSSLHDIQHAPKLSALKQ	LTVQNS(0.109)S(0.891)LHDIQHAPK	0	0	0	26098000	24395000	20800000	71293001	0.000108717	Up_regulated
E9QAE3	Btaf1	B-TFIID TATA-box binding protein associated factor 1	107182	ENSMUSG00000040565	___1	0.998701	173.68	528	2	832.92	Phospho(STY-O18)	T	SLTVLVPRVWPFLHHTISSVRRAALETLFTL	VWPFLHHT(0.999)IS(0.001)SVR	0	0	0	102570000	81683000	57323000	241576001	0.00352699	Up_regulated
E9QAI5	Cad	carbamoyl-phosphate synthetase 2, aspartate transcarbamylase, and dihydroorotase	69719	ENSMUSG00000013629	___1	0.999981	147.68	877	2	727.383	Phospho(STY-O18)	S	THDLDFRAPHVLVLGSGVYRIGSSVEFDWCA	APHVLVLGS(1)GVYR	0	0	0	60181000	54662000	56775000	171618001	3.72331e-06	Up_regulated
E9QAN2	Papola	poly (A) polymerase alpha	18789	ENSMUSG00000021111	___1	0.999467	170.95	132	2	792.356	Phospho(STY-O18)	S	LCVAPRHVDRSDFFTSFYDKLKLQEEVKDLR	SDFFT(0.001)S(0.999)FYDKLK	0	0	0	9518700	10998000	15759000	36275701	0.00302072	Up_regulated
E9QAS1	Gm7073	predicted gene 7073	631784	ENSMUSG00000079583;ENSMUSG00000107361	___1	1	134.75	185	2	614.822	Phospho(STY-O18)	S	NFNSSCSDKQATPWLSVLKSSAKQTTQSSSL	QATPWLS(1)VLK	0	0	0	20199000	22709000	20672000	63580001	1.03654e-05	Up_regulated
E9QAS4	Chd4	chromodomain helicase DNA binding protein 4	107932	ENSMUSG00000063870	___1	1	127.76	1480	2	487.76	Phospho(STY-O18)	S	EGLSRQHVLTRIGVMSLIRKKVQEFEHVNGR	IGVMS(1)LIR	0	0	0	15445000	19215000	14821000	49481001	0.000274911	Up_regulated
E9QAS4	Chd4	chromodomain helicase DNA binding protein 4	107932	ENSMUSG00000063870	___1	0.999996	99.069	747	2	809.911	Phospho(STY-O18)	S	EMGLGKTVQTAVFLYSLYKEGHSKGPFLVSA	TVQTAVFLYS(1)LYK	0	0	0	6856900	20064000	8823300	35744201	0.0442884	Up_regulated
E9QAS4	Chd4	chromodomain helicase DNA binding protein 4	107932	ENSMUSG00000063870	___1	0.999223	79.596	650	2	538.72	Phospho(STY-O18)	S	ESEDVEIQDYDLFKQSYWNHRELMRGEEGRP	QS(0.999)Y(0.001)WNHR	0	0	0	14634000	19504000	11852000	45990001	0.00237022	Up_regulated
E9QAT4-2	Sec16a	SEC16 homolog A, endoplasmic reticulum export factor	227648	ENSMUSG00000026924	___1	0.999997	166.38	1223	3	658.278	Phospho(STY-O18)	S	YGLYEPRYRPYDSSASAYAENHRYSEPERPS	YRPYDSSAS(1)AYAENHR	0	0	0	76134000	127650000	90021000	293805001	0.00312546	Up_regulated
E9QJT5	Acyp1	acylphosphatase 1, erythrocyte (common) type	66204	ENSMUSG00000008822	___1	1	210.95	126	2	662.793	Phospho(STY-O18)	T	QGPVSKVRFMQQWLETRGSPKSHIDRANFNN	FMQQWLET(1)R	0	0	0	10346000	10508000	7052100	27906101	0.00117119	Up_regulated
E9QJT5	Acyp1	acylphosphatase 1, erythrocyte (common) type	66204	ENSMUSG00000008822	___1	0.999973	141.32	151	2	855.922	Phospho(STY-O18)	S	RANFNNEKVIANLDYSDFQIVK_________	VIANLDYS(1)DFQIVK	0	0	0	2250200	7470600	3459200	13180001	0.0495843	Up_regulated
E9QJT6	Tent4b	terminal nucleotidyltransferase 4B	214627	ENSMUSG00000036779	___1	0.999973	146.88	142	2	935.442	Phospho(STY-O18)	S	KRKRDNKASTYGLNYSLLQPSGGRAAGGGRA	ASTYGLNYS(1)LLQPSGGR	0	0	0	14392000	25116000	17161000	56669001	0.00418812	Up_regulated
E9QJV4	Prpf39	pre-mRNA processing factor 39	328110	ENSMUSG00000035597	___1	0.977168	158.4	490	2	673.288	Phospho(STY-O18)	S	LLQDAIKNAKSNNESSFYAIKLARHLFKIQK	SNNES(0.023)S(0.977)FYAIK	0	0	0	10563000	14234000	11085000	35882001	0.000477139	Up_regulated
E9QJW0	Mgst1	microsomal glutathione S-transferase 1	56615	ENSMUSG00000008540	___1	1	182.1	192	2	992.01	Phospho(STY-O18)	T	ALMHFRIFVGARIYHTIAYLTPLPQPNRGLA	IYHT(1)IAYLTPLPQPNR	0	0	0	58426000	91715000	71292000	221433001	0.00159574	Up_regulated
E9QK36	Wdr62	WD repeat domain 62	233064	ENSMUSG00000037020	___1	0.999999	136.38	1125	2	619.314	Phospho(STY-O18)	S	DYFFNPRLSISTQFLSRLQKTSRCPPRLPLH	LSISTQFLS(1)R	0	0	0	6228200	6140300	6256300	18624801	6.0169e-09	Up_regulated
E9QK36	Wdr62	WD repeat domain 62	233064	ENSMUSG00000037020	___1	0.920629	170.89	433	2	1043.45	Phospho(STY-O18)	S	EDQRACLPSGTFLTCSSDNTIRFWNLDSASD	ACLPSGTFLT(0.003)CS(0.921)S(0.074)DNT(0.002)IR	0	0	0	15868000	24271000	13848000	53987001	0.00486876	Up_regulated
E9QK36	Wdr62	WD repeat domain 62	233064	ENSMUSG00000037020	___1	1	203.61	383	2	681.312	Phospho(STY-O18)	S	FDPVHQWLSCVYKDHSIYIWDVKDIDEVSKI	DHS(1)IYIWDVK	0	0	0	26627000	32881000	32295000	91803001	0.000105215	Up_regulated
E9QK48	Eml2	echinoderm microtubule associated protein like 2	72205	ENSMUSG00000040811	___1	0.954639	153.04	623	2	943.463	Phospho(STY-O18)	S	SIEDPARSAGFHPSGSVLAVGTVTGRWLLLD	SAGFHPS(0.045)GS(0.955)VLAVGTVTGR	0	0	0	35206000	30875000	28967000	95048001	6.75779e-05	Up_regulated
E9QKD1	Nol8	nucleolar protein 8	70930	ENSMUSG00000021392	___1	0.968285	170.48	1134	2	821.359	Phospho(STY-O18)	S	DRLRGSNLFWSGMGGSISRNSWEARTSSLLL	GSNLFWSGMGGS(0.968)IS(0.032)R	0	0	0	31764000	59663000	35677000	127104001	0.00829021	Up_regulated
E9QKD1	Nol8	nucleolar protein 8	70930	ENSMUSG00000021392	___1	0.993351	101.39	1129	2	821.359	Phospho(STY-O18)	S	FSENDDRLRGSNLFWSGMGGSISRNSWEART	GS(0.001)NLFWS(0.993)GMGGS(0.005)IS(0.001)R	0	0	0	7483000	13832000	8660600	29975601	0.00686596	Up_regulated
E9QKD9	Gtf2h1	general transcription factor II H, polypeptide 1	14884	ENSMUSG00000006599	___1	1	160.16	232	2	677.791	Phospho(STY-O18)	S	PHNMTEKEFWTRFFQSHYFHRDRLNTGSKDL	FFQS(1)HYFHR	0	0	0	167810000	233040000	166900000	567750001	0.000985631	Up_regulated
E9QL65	Cog3	component of oligomeric golgi complex 3	338337	ENSMUSG00000034893	___1	0.999999	122.42	752	2	590.288	Phospho(STY-O18)	T	QQPWAQPAKVNDLVATAYKTIKTKLPLTLRS	VNDLVAT(1)AYK	0	0	0	6959400	7601900	6517700	21079001	2.3845e-05	Up_regulated
E9QLK3	Brat1	BRCA1-associated ATM activator 1	231841	ENSMUSG00000000148	___1	1	145.73	740	2	742.343	Phospho(STY-O18)	T	LPRASSPRPHPEFLQTLCRLPLFEFAFCALL	PHPEFLQT(1)LCR	0	0	0	38635000	47360000	49269000	135264001	0.000160955	Up_regulated
E9QM14	Cbll1	Casitas B-lineage lymphoma-like 1	104836	ENSMUSG00000020659	___1	0.999996	106.17	167	2	786.836	Phospho(STY-O18)	S	VQRIEQCTRGSLFMCSIVQGCKRTYLSQRDL	GSLFMCS(1)IVQGCK	0	0	0	10355000	15953000	11283000	37591001	0.00193762	Up_regulated
E9QM22	Wdr64	WD repeat domain 64	75820	ENSMUSG00000026523	___1	0.999985	144.57	160	2	676.327	Phospho(STY-O18)	S	LLITASQKGLITVFNSQMRAQTSTNVTDTSW	GLITVFNS(1)QMR	0	0	0	6800900	11126000	4500300	22427201	0.0183168	Up_regulated
E9QME3	Nsl1	NSL1, MIS12 kinetochore complex component	381318	ENSMUSG00000062510	___1	0.952936	259.7	223	2	721.341	Phospho(STY-O18)	S	RPVIQLQRINQEVFSSLYRKADSKPDTRVTH	INQEVFS(0.047)S(0.953)LYR	0	0	0	23301000	36481000	28761000	88543001	0.00151601	Up_regulated
E9QME5	Trim33	tripartite motif-containing 33	94093	ENSMUSG00000033014	___1	1	184.21	356	2	817.379	Phospho(STY-O18)	T	LAKLLEKKNYVHFAATQVQNRIKEVNETNKR	NYVHFAAT(1)QVQNR	0	0	0	32549000	46197000	34983000	113729001	0.000836643	Up_regulated
E9QME5	Trim33	tripartite motif-containing 33	94093	ENSMUSG00000033014	___1	1	111.39	162	2	751.357	Phospho(STY-O18)	S	QSRREAEPKLLPCLHSFCLRCLPEPERQLSV	LLPCLHS(1)FCLR	0	0	0	11136000	13049000	11132000	35317001	5.08662e-05	Up_regulated
E9QMU3	Map7	microtubule-associated protein 7	17761	ENSMUSG00000019996	___1	0.879962	168.5	223	2	787.386	Phospho(STY-O18)	S	NSPDRARRLQLSPWESSVVSRLLTPTHSFLA	LQLSPWES(0.88)S(0.118)VVS(0.002)R	0	0	0	18295000	30107000	21229000	69631001	0.00283039	Up_regulated
E9QMU3	Map7	microtubule-associated protein 7	17761	ENSMUSG00000019996	___1	0.952355	218.28	224	2	787.386	Phospho(STY-O18)	S	SPDRARRLQLSPWESSVVSRLLTPTHSFLAR	LQLSPWES(0.025)S(0.952)VVS(0.023)R	0	0	0	23820000	33103000	31966000	88889001	0.000533431	Up_regulated
E9QNH6	Myo1b	myosin IB	17912	ENSMUSG00000018417	___1	1	160.97	610	3	627.633	Phospho(STY-O18)	S	CIKPNDKKAAHIFNESLVCHQIRYLGLLENV	AAHIFNES(1)LVCHQIR	0	0	0	19709000	22364000	21853000	63926001	1.26116e-05	Up_regulated
E9QNH6	Myo1b	myosin IB	17912	ENSMUSG00000018417	___1	0.999995	134.56	759	2	661.841	Phospho(STY-O18)	S	QKRYQQIKSSALVIQSYIRGWKARKILRELK	SSALVIQS(1)YIR	0	0	0	6695500	7457000	7620800	21773301	1.41373e-05	Up_regulated
E9QNR9	Odf3	outer dense fiber of sperm tails 3	69287	ENSMUSG00000025482	___1	0.974221	124.5	149	2	811.865	Phospho(STY-O18)	S	PEKSTKYVFDSAPSHSISARTKTFRVDSTPG	YVFDSAPS(0.022)HS(0.974)IS(0.004)AR	0	0	0	20870000	14629000	15937000	51436001	0.000835671	Up_regulated
E9QP09	Cul9	cullin 9	78309	ENSMUSG00000040327	___1	1	72.643	258	2	531.311	Phospho(STY-O18)	S	FEGVQLPQVPGRLLFSLVKRYLHVTFLLDRL;LEGIHLPQIPGKLLFSLVKRYLCVTSLLDQL	LLFS(1)LVKR	0	0	0	2807200	3812500	2256400	8876101	0.00289861	Up_regulated
E9QP09	Cul9	cullin 9	78309	ENSMUSG00000040327	___1	0.991567	142.41	1736	3	812.027	Phospho(STY-O18)	S	KHLQAELCDALERFSSFYSHSQNCPVLDIGP	FS(0.008)S(0.992)FYSHSQNCPVLDIGPHR	0	0	0	30130000	34259000	31584000	95973001	1.21308e-05	Up_regulated
E9QP09	Cul9	cullin 9	78309	ENSMUSG00000040327	___1	1	111.95	1507	2	538.219	Phospho(STY-O18)	S	LAAAWRASDFVPRYCSLYQRLQSAGSELFGP	YCS(1)LYQR	0	0	0	12126000	22534000	9103400	43763401	0.0230402	Up_regulated
E9QP09	Cul9	cullin 9	78309	ENSMUSG00000040327	___1	1	94.692	1016	2	514.81	Phospho(STY-O18)	T	LRTLDAPGPNRTLLLTILRVMTRLLDHPETM	TLLLT(1)ILR	0	0	0	1592600	2395200	1779900	5767701	0.00136847	Up_regulated
E9QP46	Syne2	spectrin repeat containing, nuclear envelope 2	319565	ENSMUSG00000063450	___1	1	185.87	3723	2	764.349	Phospho(STY-O18)	S	HEIQKKIWDELDLWHSKLNELDSEVQDFVEQ	IWDELDLWHS(1)K	0	0	0	5769100	6508700	3673800	15951601	0.00331581	Up_regulated
E9QP46	Syne2	spectrin repeat containing, nuclear envelope 2	319565	ENSMUSG00000063450	___1	1	167.98	1932	2	788.381	Phospho(STY-O18)	S	NMESICQARAGELNNSFQQLLRLEDDCRSLS	AGELNNS(1)FQQLLR	0	0	0	8885700	14332000	10318000	33535701	0.00236703	Up_regulated
E9QP46	Syne2	spectrin repeat containing, nuclear envelope 2	319565	ENSMUSG00000063450	___1	0.999965	102.07	4866	2	556.774	Phospho(STY-O18)	S	VSLVEETEERLLERISFYQQIKRNIDGKHAR	IS(1)FYQQIK	0	0	0	10181000	10295000	8726100	29202101	4.27099e-05	Up_regulated
E9QP59	Lemd3	LEM domain containing 3	380664	ENSMUSG00000048661	___1	0.826092	79.201	536	2	584.789	Phospho(STY-O18)	S	ETFGKIQESEKNLLMSTLYKLHDRLAQIAGD	NLLMS(0.826)T(0.174)LYK	0	0	0	3335100	4719900	3456900	11511901	0.000974755	Up_regulated
E9QP59	Lemd3	LEM domain containing 3	380664	ENSMUSG00000048661	___1	0.888944	133.81	537	2	584.789	Phospho(STY-O18)	T	TFGKIQESEKNLLMSTLYKLHDRLAQIAGDH	NLLMS(0.111)T(0.889)LYK	0	0	0	12409000	20054000	16512000	48975001	0.00178736	Up_regulated
E9QPD7	Pcx	pyruvate carboxylase	18563	ENSMUSG00000024892	___1	1	189.67	653	2	957.936	Phospho(STY-O18)	T	IPFQMLLRGANAVGYTNYPDNVVFKFCEVAK	GANAVGYT(1)NYPDNVVFK	0	0	0	25837000	32121000	31236000	89194001	0.000110969	Up_regulated
E9QPD7	Pcx	pyruvate carboxylase	18563	ENSMUSG00000024892	___1	1	158.11	577	2	599.286	Phospho(STY-O18)	S	QGLLLMDTTFRDAHQSLLATRVRTHDLKKIA	DAHQS(1)LLATR	0	0	0	17740000	41126000	17330000	76196001	0.0319904	Up_regulated
E9QPD7	Pcx	pyruvate carboxylase	18563	ENSMUSG00000024892	___1	0.998239	93.011	836	2	804.325	Phospho(STY-O18)	S	TPLDTEVPLERVFDYSEYWEGARGLYAAFDC	VFDY(0.002)S(0.998)EYWEGAR	0	0	0	3979000	3953200	4334600	12266801	4.89267e-06	Up_regulated
E9QPE7	Myh11	myosin, heavy polypeptide 11, smooth muscle	17880	ENSMUSG00000018830	___1	0.999997	120.55	548	2	555.759	Phospho(STY-O18)	S	ALLDEECWFPKATDKSFVEKLCSEQGNHPKF;ALLDEECWFPKATDKSFVEKVVQEQGTHPKF	ATDKS(1)FVEK	0	0	0	32814000	32085000	29211000	94110001	8.99148e-06	Up_regulated
E9QPE7	Myh11	myosin, heavy polypeptide 11, smooth muscle	17880	ENSMUSG00000018830	___1	0.999778	167.22	589	2	677.309	Phospho(STY-O18)	S	EFSIIHYAGKVDYNASAWLTKNMDPLNDNVT	VDYNAS(1)AWLTK	0	0	0	36354000	60902000	43973000	141229001	0.00290748	Up_regulated
E9QPK4	Atr	ataxia telangiectasia and Rad3 related	245000	ENSMUSG00000032409	___1	1	124.42	2334	2	647.81	Phospho(STY-O18)	S	PKDDLRKDCRLMEFNSLINKSLRKDAESRRR	LMEFNS(1)LINK	0	0	0	6861800	6961400	5839500	19662701	5.26636e-05	Up_regulated
E9QPK4	Atr	ataxia telangiectasia and Rad3 related	245000	ENSMUSG00000032409	___1	1	160.81	927	2	630.788	Phospho(STY-O18)	S	RALVAAKSVKLQNFFSQYKKPICQFLVESLH	LQNFFS(1)QYK	0	0	0	34256000	47673000	36727000	118656001	0.000659744	Up_regulated
E9QPK4	Atr	ataxia telangiectasia and Rad3 related	245000	ENSMUSG00000032409	___1	0.999995	190.27	1654	2	762.845	Phospho(STY-O18)	S	SFRSKAYTRAVMHFESFITEKKQNIQKHLGF	AVMHFES(1)FITEK	0	0	0	16850000	21744000	13832000	52426001	0.00162399	Up_regulated
E9QPU2	Dnah12	dynein, axonemal, heavy chain 12	110083	ENSMUSG00000021879	___1	0.998205	105.14	790	2	918.426	Phospho(STY-O18)	S	VMEQIKSFKEYIPTVSILCNPGMRARHWKQM	EYIPT(0.002)VS(0.998)ILCNPGMR	0	0	0	32005000	8383500	34155000	74543501	0.0395565	Up_regulated
E9QPX1	Col18a1	collagen, type XVIII, alpha 1	12822	ENSMUSG00000001435	___1	0.999983	73.022	1708	2	635.765	Phospho(STY-O18)	S	FDGRDVLRHPAWPQKSVWHGSDPSGRRLMES	S(1)VWHGSDPSGR	0	0	0	19671000	28412000	22148000	70231001	0.00084371	Up_regulated
E9QPX1	Col18a1	collagen, type XVIII, alpha 1	12822	ENSMUSG00000001435	___1	1	139.86	1649	2	596.803	Phospho(STY-O18)	S	GTFRAFLSSRLQDLYSIVRRADRGSVPIVNL	LQDLYS(1)IVR	0	0	0	8332100	9703400	6279700	24315201	0.00123515	Up_regulated
E9QQ99	Syvn1	synovial apoptosis inhibitor 1, synoviolin	74126	ENSMUSG00000024807	___1	0.966872	166.53	263	2	948.941	Phospho(STY-O18)	S	VTGAKRLPCNHIFHTSCLRSWFQRQQTCPTC	RLPCNHIFHT(0.033)S(0.967)CLR	0	0	0	18612000	22284000	18632000	59528001	8.3807e-05	Up_regulated
F2Z3Z6	Cdkl3	cyclin-dependent kinase-like 3	213084	ENSMUSG00000020389	___1	0.999998	238.64	343	2	1044.53	Phospho(STY-O18)	S	EKKSVFTNTLLYGNPSLYGKEVDRDKRAKEL	KSVFTNTLLYGNPS(1)LYGK	0	0	0	6439200	17800000	9215300	33454501	0.0310467	Up_regulated
F2Z3Z9	Pdpk1	3-phosphoinositide dependent protein kinase 1	18607	ENSMUSG00000024122	___1	0.929909	176.87	98	2	767.899	Phospho(STY-O18)	T	EDFKFGKILGEGSFSTVVLARELATSREYAT	ILGEGSFS(0.07)T(0.93)VVLAR	0	0	0	8860200	14164000	10003000	33027201	0.00240182	Up_regulated
F2Z429	Tdrd6	tudor domain containing 6	210510	ENSMUSG00000040140	___1	0.984492	144.2	624	2	773.354	Phospho(STY-O18)	S	ADIWPLGKTWSQEATSFFKKTVLHKELVVHV	TWSQEAT(0.016)S(0.984)FFKK	0	0	0	24536000	25781000	27316000	77633001	5.55422e-06	Up_regulated
F2Z429	Tdrd6	tudor domain containing 6	210510	ENSMUSG00000040140	___1	1	215.96	1743	2	742.844	Phospho(STY-O18)	T	DLGLKKPSHKIAQDKTFYGEARASELSERLE	IAQDKT(1)FYGEAR	0	0	0	157720000	218900000	192520000	569140001	0.000430987	Up_regulated
F2Z429	Tdrd6	tudor domain containing 6	210510	ENSMUSG00000040140	___1	0.999998	189.07	207	2	746.861	Phospho(STY-O18)	S	EELGLARQVPDSLFCSLLKRYLTAAGQGSSG	QVPDSLFCS(1)LLK	0	0	0	161790000	292889984	204650000	659329985	0.0046978	Up_regulated
F2Z429	Tdrd6	tudor domain containing 6	210510	ENSMUSG00000040140	___1	0.999962	115.78	911	2	727.838	Phospho(STY-O18)	S	GENPFVWDEKAVQAFSGFIDSARQNNLELKC	AVQAFS(1)GFIDSAR	0	0	0	8841100	10340000	10593000	29774101	5.41433e-05	Up_regulated
F2Z429	Tdrd6	tudor domain containing 6	210510	ENSMUSG00000040140	___1	0.999998	105.77	789	3	682.97	Phospho(STY-O18)	S	GSTVEVKVSHIENPGSFWCQLMRNAQGFRTL	VSHIENPGS(1)FWCQLMR	0	0	0	6177700	9538800	4905200	20621701	0.00763352	Up_regulated
F2Z429	Tdrd6	tudor domain containing 6	210510	ENSMUSG00000040140	___1	0.853794	103.16	983	3	919.442	Phospho(STY-O18)	S	QKPLEPSVQLHSYYYSTHDLKIGSEELVYVT	HQKPLEPSVQLHS(0.008)YYYS(0.854)T(0.138)HDLK	0	0	0	14778000	25506000	14188000	54472001	0.00783709	Up_regulated
F2Z429	Tdrd6	tudor domain containing 6	210510	ENSMUSG00000040140	___1	0.999997	134.13	528	2	627.234	Phospho(STY-O18)	S	RKHKNTFSKLTKRMCSFYSSASKLDGVILRP	MCS(1)FYSSASK	0	0	0	10037000	9038800	23347000	42422801	0.0374355	Up_regulated
F2Z429	Tdrd6	tudor domain containing 6	210510	ENSMUSG00000040140	___1	0.996723	144.29	203	3	550.277	Phospho(STY-O18)	S	SQQMEELGLARQVPDSLFCSLLKRYLTAAGQ	QVPDS(0.997)LFCS(0.003)LLKR	0	0	0	176790000	264250000	136270000	577310001	0.00700314	Up_regulated
F2Z490	Dgke	diacylglycerol kinase, epsilon	56077	ENSMUSG00000000276	___1	1	108.17	223	2	749.396	Phospho(STY-O18)	S	SKFGKQWTPLIILANSRSGTNMGEGLLGEFK	QWTPLIILANS(1)R	0	0	0	2239600	2811700	1292100	6343401	0.00882792	Up_regulated
F6QYF8	Npepps	aminopeptidase puromycin sensitive	19155	ENSMUSG00000001441	___1	1	134.75	707	2	553.3	Phospho(STY-O18)	T	GKQILSADLRSPVYLTVLKHGDGATLDIMLK	SPVYLT(1)VLK	0	0	0	20952000	22558000	20026000	63536001	8.85444e-06	Up_regulated
F6R3T1	8030474K03Rik	RIKEN cDNA 8030474K03 gene	382231	ENSMUSG00000046774	___1	0.980858	160.47	483	2	936.955	Phospho(STY-O18)	S	FNIRAPQVPANPQFFSLSQRCARPRAPPAPA	APQVPANPQFFS(0.981)LS(0.019)QR	0	0	0	9298200	8737800	7165600	25201601	0.000192534	Up_regulated
F6R3T1	8030474K03Rik	RIKEN cDNA 8030474K03 gene	382231	ENSMUSG00000046774	___1	0.967821	146.78	485	2	936.955	Phospho(STY-O18)	S	IRAPQVPANPQFFSLSQRCARPRAPPAPAGE	APQVPANPQFFS(0.032)LS(0.968)QR	0	0	0	8782900	11056000	6635700	26474601	0.00229483	Up_regulated
F6R6F1	Reps1	RalBP1 associated Eps domain containing protein	19707	ENSMUSG00000019854	___1	0.884334	109.07	692	2	848.457	Phospho(STY-O18)	S	DEHTQKTGVLAAVLTSQPSIPRSVGKDKKAI	TGVLAAVLT(0.103)S(0.884)QPS(0.012)IPR	0	0	0	2465300	3343600	2541700	8350601	0.000582171	Up_regulated
F6RJ39	Acin1	apoptotic chromatin condensation inducer 1	56215	ENSMUSG00000022185	___1	0.974575	150.11	649	2	639.809	Phospho(STY-O18)	S	LQVLEPKEKAPTFSASVRGRHLSHPEPEQQH	EKAPTFS(0.025)AS(0.975)VR	0	0	0	21346000	26608000	22751000	70705001	0.000115607	Up_regulated
F6RPJ9	Ide	insulin degrading enzyme	15925	ENSMUSG00000056999;ENSMUSG00000111624	___1	0.999984	174.72	466	2	881.379	Phospho(STY-O18)	T	KSFEGKTDRTEQWYGTQYKQEAIPEDIIQKW	TDRTEQWYGT(1)QYK	0	0	0	33059000	32515000	35907000	101481001	5.5721e-06	Up_regulated
F6RR02	Mtif2	mitochondrial translational initiation factor 2	76784	ENSMUSG00000020459	___1	1	153.34	195	2	479.771	Phospho(STY-O18)	S	PVTTAIIQRGTLRKGSILVAGKSWAKVRLIF	KGS(1)ILVAGK	0	0	0	7224600	11271000	7960600	26456201	0.00209322	Up_regulated
F6SGT4	Exosc8	exosome component 8	69639	ENSMUSG00000027752	___1	0.990586	162.93	45	2	624.308	Phospho(STY-O18)	T	ISTADGSALVKLGNTTVICGVKAEFAAPPVD	LGNT(0.009)T(0.991)VICGVK	0	0	0	11864000	13851000	13116000	38831001	2.38749e-05	Up_regulated
F6SZ47	Braf	Braf transforming gene	109880	ENSMUSG00000002413	___1	0.998877	159.5	454	2	601.28	Phospho(STY-O18)	T	GQITVGQRIGSGSFGTVYKGKWHGDVAVKML;SEVMLSTRIGSGSFGTVYKGKWHGDVAVKIL	IGSGS(0.001)FGT(0.999)VYK	0	0	0	33824000	40184000	40502000	114510001	6.19025e-05	Up_regulated
F6T2S0	Fech	ferrochelatase	14151	ENSMUSG00000024588	___1	0.990318	62.969	345	2	522.227	Phospho(STY-O18)	S	LCVNPVCRKTKSFFTSQQL____________	SFFT(0.01)S(0.99)QQL	0	0	0	10313000	7828400	10299000	28440401	0.000328772	Up_regulated
F6T2S0	Fech	ferrochelatase	14151	ENSMUSG00000024588	___1	1	207.55	312	2	809.902	Phospho(STY-O18)	S	NGNPLFSKALADLVHSHIQSNKLCSTQLSLN	ALADLVHS(1)HIQSNK	0	0	0	87605000	66304000	60448000	214357001	0.00097843	Up_regulated
F6T2S0	Fech	ferrochelatase	14151	ENSMUSG00000024588	___1	1	150.39	208	2	792.36	Phospho(STY-O18)	T	SVVNRGDPYPQEVGATVHKVMEKLGYPNPYR	GDPYPQEVGAT(1)VHK	0	0	0	27351000	41864000	34982000	104197001	0.00115777	Up_regulated
F6TV20	Boll	boule homolog, RNA binding protein	75388	ENSMUSG00000025977	___1	1	228.62	66	2	638.803	Phospho(STY-O18)	S	GIDFKTNENDLRKFFSQYGSVKEVKIVNDRA	KFFS(1)QYGSVK	0	0	0	67382000	76128000	67465000	210975001	1.71929e-05	Up_regulated
F6TV20	Boll	boule homolog, RNA binding protein	75388	ENSMUSG00000025977	___1	1	163.51	70	2	638.803	Phospho(STY-O18)	S	KTNENDLRKFFSQYGSVKEVKIVNDRAGVSK	KFFSQYGS(1)VK	0	0	0	12414000	12541000	10888000	35843001	2.3122e-05	Up_regulated
F6U5L3	Rptor	regulatory associated protein of MTOR, complex 1	74370	ENSMUSG00000025583	___1	1	86.911	47	2	624.324	Phospho(STY-O18)	S	RDLFQKLFRQDLLVASLFRNFLLAERIMRSY	QDLLVAS(1)LFR	0	0	0	1914900	2741400	2415000	7071301	0.000605934	Up_regulated
F6UCV1	Dbr1	debranching RNA lariats 1	83703	ENSMUSG00000032469	___1	1	120.09	74	2	489.258	Phospho(STY-O18)	S	LAGVVKYRGVRIGGISGIFKSHDYRKGHFEC	IGGIS(1)GIFK	0	0	0	3322300	3671600	2944900	9938801	9.40297e-05	Up_regulated
F6UP77	Amdhd2	amidohydrolase domain containing 2	245847	ENSMUSG00000036820	___1	0.999998	140.82	375	2	781.36	Phospho(STY-O18)	S	DGLIAYIAGTKTLGGSIAPMDVCVRHFLQAT	TLGGS(1)IAPMDVCVR	0	0	0	11748000	13134000	11363000	36245001	2.32453e-05	Up_regulated
F6UP77	Amdhd2	amidohydrolase domain containing 2	245847	ENSMUSG00000036820	___1	0.999931	164.53	256	2	620.309	Phospho(STY-O18)	S	IQALTAQGIRVSLGHSVADLRAAEVAVQSGA	VSLGHS(1)VADLR	0	0	0	63583000	72303000	57149000	193035001	0.000126194	Up_regulated
F6UPR7	Mbd2	methyl-CpG binding domain protein 2	17191	ENSMUSG00000024513	___1	0.999804	166.62	24	2	717.375	Phospho(STY-O18)	S	GKPDLNTTLPIRQTASIFKQPVTKFTNHPSN	QTAS(1)IFKQPVTK	0	0	0	11733000	13440000	10670000	35843001	0.000121059	Up_regulated
F6UV57	Slmap	sarcolemma associated protein	83997	ENSMUSG00000021870	___1	0.99249	163.64	244	2	576.278	Phospho(STY-O18)	S	KAASEYENEIRSLQSSFQLRCQQCEDQQREE	SLQS(0.008)S(0.992)FQLR	0	0	0	65655000	73029000	70994000	209678001	5.83819e-06	Up_regulated
F6VSK8	Itga6	integrin alpha 6	16403	ENSMUSG00000027111	___1	0.970422	199.58	305	2	909.441	Phospho(STY-O18)	S	HEAKLIATFPDTLTYSAYRELRAFPEKQLSC	LIATFPDTLT(0.029)YS(0.97)AYR	0	0	0	23828000	50224000	30225000	104277001	0.0119472	Up_regulated
F6VYQ6	Exosc10	exosome component 10	50912	ENSMUSG00000017264	___1	0.999907	91.62	42	2	589.316	Phospho(STY-O18)	S	PGFPDADSFVKFALGSVVAVTKASGGLPQFG	FALGS(1)VVAVTK	0	0	0	3206200	5763300	3015500	11985001	0.0107423	Up_regulated
F6VZK2	Fam92a	family with sequence similarity 92, member A	68099	ENSMUSG00000028218	___1	0.999647	145.71	206	2	700.809	Phospho(STY-O18)	S	DEDEDLEVFRNSLYLSDYPSRLDIVR_____	NSLYLS(1)DYPSR	0	0	0	12512000	20865000	24203000	57580001	0.00525773	Up_regulated
F6WJB7	Usp34	ubiquitin specific peptidase 34	17847	ENSMUSG00000056342	___1	1	119.76	451	2	716.369	Phospho(STY-O18)	S	AQLKHCSRYIHDLFPSLIKNLDPVPLRHLLN	YIHDLFPS(1)LIK	0	0	0	2314700	3642800	2819400	8776901	0.00164172	Up_regulated
F6WJB7	Usp34	ubiquitin specific peptidase 34	17847	ENSMUSG00000056342	___1	0.991324	174.65	3097	2	851.446	Phospho(STY-O18)	S	QERIEFAHKLLTLLNSYSPPELRNACIDVLK	LLTLLNS(0.991)YS(0.009)PPELR	0	0	0	1303400	3319300	1440400	6063101	0.0359529	Up_regulated
F6XNB6	Kif1b	kinesin family member 1B	16561	ENSMUSG00000063077	___1	0.998112	90.653	106	2	529.732	Phospho(STY-O18)	S	DAKISPPRSLRNLFGSGYSKSPDSNRVTGIY	NLFGS(0.998)GYS(0.002)K	0	0	0	11201000	16573000	10755000	38529001	0.00235151	Up_regulated
F6XRI9	Mfn1	mitofusin 1	67414	ENSMUSG00000027668	___1	0.972302	162.22	178	2	687.833	Phospho(STY-O18)	S	DFQEDIVFRFSLGWSSLVHRFLGSTNAQRVL	FSLGWS(0.028)S(0.972)LVHR	0	0	0	9299900	15951000	8375200	33626101	0.00932608	Up_regulated
F6Y6V5	Ndufb5	NADH:ubiquinone oxidoreductase subunit B5	66046	ENSMUSG00000027673	___1	1	158.81	45	2	828.925	Phospho(STY-O18)	S	RHSGDHGKRLFVVKPSLYYDARFLRLMKFYL	LFVVKPS(1)LYYDAR	0	0	0	7784700	13797000	13094000	34675701	0.00367508	Up_regulated
F6YC79	Lmf1	lipase maturation factor 1	76483	ENSMUSG00000002279	___1	0.96988	214.45	413	2	721.851	Phospho(STY-O18)	S	SFNPLRIVNTYGAFGSVTKERTEVILQGTVS	IVNTYGAFGS(0.97)VT(0.03)K	0	0	0	140490000	157110000	139370000	436970001	1.42799e-05	Up_regulated
F6YM15	Tle2	transducin-like enhancer of split 2	21886	ENSMUSG00000034771	___1	0.999495	92.65	81	2	642.798	Phospho(STY-O18)	S	GKDNLLNAWRTPYGASIFQSKESSSVLSCDI	TPYGAS(0.999)IFQSK	0	0	0	20458000	56289000	37784000	114531001	0.0210142	Up_regulated
F6YM15	Tle2	transducin-like enhancer of split 2	21886	ENSMUSG00000034771	___1	1	170.26	85	2	642.798	Phospho(STY-O18)	S	LLNAWRTPYGASIFQSKESSSVLSCDISRNN	TPYGASIFQS(1)K	0	0	0	20215000	23464000	20865000	64544001	2.67985e-05	Up_regulated
F6YZ61	Cc2d2a	coiled-coil and C2 domain containing 2A	231214	ENSMUSG00000039765	___1	1	102.06	1058	2	597.782	Phospho(STY-O18)	S	DYPLGQVLVRPFVEVSFQRTICHTTTAEGPN	PFVEVS(1)FQR	0	0	0	10426000	8120500	8488300	27034801	0.000228274	Up_regulated
F6ZQZ7	Ccdc192	coiled-coil domain containing 192	75444	ENSMUSG00000058925	___1	0.999999	214.45	38	2	924.404	Phospho(STY-O18)	S	IETSARCRSMLGSYQSYIQSQNRTSGNSPDS	SMLGSYQS(1)YIQSQNR	0	0	0	19095000	22013000	24547000	65655001	0.0001556	Up_regulated
F7ABZ6	Dnah10	dynein, axonemal, heavy chain 10	56087	ENSMUSG00000038011	___1	0.990482	119.25	2697	2	737.376	Phospho(STY-O18)	T	ESIGGVSRKLTFCTLTLYKNIVQDLPPTPSK	KLTFCT(0.01)LT(0.99)LYK	0	0	0	6694100	10753000	9764500	27211601	0.00175834	Up_regulated
F7AI27	Carmil1	capping protein regulator and myosin 1 linker 1	68732	ENSMUSG00000021338	___1	0.996384	100.93	437	2	597.793	Phospho(STY-O18)	S	IDILNKISEVKLTVASFLSDRIVDEILDSLS	LTVAS(0.996)FLS(0.004)DR	0	0	0	3286400	4042500	3878700	11207601	8.3564e-05	Up_regulated
F7ANV6	Anxa4	annexin A4	11746	ENSMUSG00000029994	___1	0.999977	86.136	193	2	472.232	Phospho(STY-O18)	S	DIRASFKRLYGKSLYSFIKGDTSGDYRKVLL	SLYS(1)FIK	0	0	0	5923400	7637600	4544100	18105101	0.00251855	Up_regulated
F7ANV6	Anxa4	annexin A4	11746	ENSMUSG00000029994	___1	1	121.6	91	2	541.26	Phospho(STY-O18)	S	EAGEKRWGTDEVKFLSILCSRNRNHLLHVFD	FLS(1)ILCSR	0	0	0	17727000	20472000	16346000	54545001	0.000115261	Up_regulated
F7ANV6	Anxa4	annexin A4	11746	ENSMUSG00000029994	___1	0.999939	99.174	95	2	541.26	Phospho(STY-O18)	S	KRWGTDEVKFLSILCSRNRNHLLHVFDEYKR	FLSILCS(1)R	0	0	0	19605000	15734000	10876000	46215001	0.00365294	Up_regulated
F7B458	Ift57	intraflagellar transport 57	73916	ENSMUSG00000032965	___1	1	228.38	276	2	705.375	Phospho(STY-O18)	S	QMDIRIGVVEHTLLQSKLKEKCNMTRDMHAA	IGVVEHTLLQS(1)K	0	0	0	34275000	42002000	28664000	104941001	0.000827069	Up_regulated
F7BJB9	Morc3	microrchidia 3	338467	ENSMUSG00000039456	___1	0.999999	140.24	256	2	735.366	Phospho(STY-O18)	S	DQIAPESDYSLRAYCSILYLKPRMQIIIRGQ	AYCS(1)ILYLKPR	0	0	0	18964000	29527000	30852000	79343001	0.00215559	Up_regulated
F7BT68	Ankrd52	ankyrin repeat domain 52	237615	ENSMUSG00000014498	___1	0.885485	70.412	161	2	698.843	Phospho(STY-O18)	S	MKPFPPKDAVSPFSFSLLKNCGIAAAKTIAP	DAVSPFS(0.114)FS(0.885)LLK	0	0	0	1299300	2444600	1299300	5043201	0.0116604	Up_regulated
F7C386	Pisd	phosphatidylserine decarboxylase	320951	ENSMUSG00000023452	___1	0.999896	119.25	205	2	756.362	Phospho(STY-O18)	S	NSEVEQVKGVTYSLESFLGPRANTEDLPFPP	GVTYSLES(1)FLGPR	0	0	0	3131300	4278400	2662800	10072501	0.00219656	Up_regulated
F7CPA3	Slc27a3	solute carrier family 27 (fatty acid transporter), member 3	26568	ENSMUSG00000027932	___1	0.991042	85.672	308	2	802.809	Phospho(STY-O18)	S	LGIGATVVLKPKFSASQFWDDCQKHRVTVFQ	FS(0.009)AS(0.991)QFWDDCQK	0	0	0	6208000	5319400	5390000	16917401	3.85748e-05	Up_regulated
F7CVW0	Sbno1	strawberry notch 1	243272	ENSMUSG00000038095	___1	1	103.43	373	2	562.298	Phospho(STY-O18)	S	ERDLRDIGAKNILVHSLNKFKYGKISSKHNG	NILVHS(1)LNK	0	0	0	8750500	18470000	9175000	36395501	0.0186928	Up_regulated
F7CVW0	Sbno1	strawberry notch 1	243272	ENSMUSG00000038095	___1	1	155.11	661	2	536.787	Phospho(STY-O18)	S	GELNDFVSTAKGVLQSLIEKHFPAPDRKKLY	GVLQS(1)LIEK	0	0	0	9907000	10989000	9115600	30011601	5.10619e-05	Up_regulated
F7CVW0	Sbno1	strawberry notch 1	243272	ENSMUSG00000038095	___1	0.994101	235.11	804	2	972.981	Phospho(STY-O18)	S	KKSIDPDSIQSALLASGLGSKRPSFSSAPVI	SIDPDSIQSALLAS(0.994)GLGS(0.006)K	0	0	0	15990000	26420000	18054000	60464001	0.00320597	Up_regulated
F8SLP9	Pex5l	peroxisomal biogenesis factor 5-like	58869	ENSMUSG00000027674	___1	0.999799	187.37	511	2	817.912	Phospho(STY-O18)	S	LGAYREAVSNFLTALSLQRKSRNQQQVPHPA	EAVSNFLTALS(1)LQR	0	0	0	5962500	15396000	5733600	27092101	0.0470166	Up_regulated
F8VPP8	Zc3h7b	zinc finger CCCH type containing 7B	20286	ENSMUSG00000022390	___1	0.999962	158.52	777	3	718.963	Phospho(STY-O18)	S	IHAQNGRKCQYVGNCSFAHSPEERDMWTFMK	KCQYVGNCS(1)FAHSPEER	0	0	0	45096000	65195000	52080000	162371001	0.000779687	Up_regulated
F8VPP8	Zc3h7b	zinc finger CCCH type containing 7B	20286	ENSMUSG00000022390	___1	0.99999	135.5	482	2	705.805	Phospho(STY-O18)	S	WKRIRPRPTKTSFVGSYYLCKDMINKQDCKY	TSFVGS(1)YYLCK	0	0	0	32515000	55784000	39556000	127855001	0.00347057	Up_regulated
F8VPX1	Usp7	ubiquitin specific peptidase 7	252870	ENSMUSG00000022710	___1	0.999997	113.18	331	2	557.738	Phospho(STY-O18)	S	CVEGTIPKLFRGKMVSYIQCKDVDYRSDRRE	MVS(1)YIQCK	0	0	0	11642000	13896000	5677400	31215401	0.0132223	Up_regulated
F8VPX2	Fbxw9	F-box and WD-40 domain protein 9	68628	ENSMUSG00000008167	___1	0.999983	305.9	390	2	801.881	Phospho(STY-O18)	S	DGCFQLVRSFDVGHQSQITGIKHSLGTLYTT	SFDVGHQS(1)QITGIK	0	0	0	83998000	108610000	64712000	257320001	0.00250859	Up_regulated
F8VPX2	Fbxw9	F-box and WD-40 domain protein 9	68628	ENSMUSG00000008167	___1	0.999989	155.09	401	2	755.346	Phospho(STY-O18)	T	VGHQSQITGIKHSLGTLYTTSTDKTIRVHVP	HSLGT(1)LYTTSTDK	0	0	0	23346000	23082000	21582000	68010001	2.06027e-06	Up_regulated
F8VQ03	Adam3	a disintegrin and metallopeptidase domain 3 (cyritestin)	11497	ENSMUSG00000031553	___1	1	210.09	89	2	847.943	Phospho(STY-O18)	S	GTYLRDKLGTLQPYFSLVKTHCFYQGHAAEI	DKLGTLQPYFS(1)LVK	0	0	0	32239000	51822000	30913000	114974001	0.00477312	Up_regulated
F8VQ05	Fryl	FRY like transcription coactivator	72313	ENSMUSG00000070733	___1	0.999995	135.6	505	2	749.363	Phospho(STY-O18)	S	LNKTLTDEEAKVIGMSVYYPQVRKALDSILR	VIGMS(1)VYYPQVR	0	0	0	26179000	33012000	31894000	91085001	0.000137104	Up_regulated
F8VQF9	Trappc10	trafficking protein particle complex 10	216131	ENSMUSG00000000374	___1	0.981596	101.93	193	2	570.294	Phospho(STY-O18)	S	SWNAFLTKLRTLLLMSFTKNLGKFEDDMRTL	TLLLMS(0.982)FT(0.018)K	0	0	0	4610600	8011600	7323800	19946001	0.00305378	Up_regulated
F8WGD7	Slc35b3	solute carrier family 35, member B3	108652	ENSMUSG00000021432	___1	0.999508	140.16	57	2	597.314	Phospho(STY-O18)	S	AETMDLKFNNSRKYVSISVPSKTQAMSPHIK	KYVS(1)ISVPSK	0	0	0	9078500	8343100	9396100	26817701	8.81475e-06	Up_regulated
F8WGD7	Slc35b3	solute carrier family 35, member B3	108652	ENSMUSG00000021432	___1	0.999957	107.06	392	2	575.784	Phospho(STY-O18)	S	FLNVYSKNMDKIRLPSVYNMIKKAMDMKKSR	LPS(1)VYNMIK	0	0	0	5967900	7795000	4755900	18518801	0.00220552	Up_regulated
F8WGD9	Agpat5	1-acylglycerol-3-phosphate O-acyltransferase 5 (lysophosphatidic acid acyltransferase, epsilon)	52123	ENSMUSG00000031467	___1	0.998543	116.03	188	2	674.836	Phospho(STY-O18)	S	EGTRYNATYTKLLSASQAFAAQRGLAVLKHV	LLS(0.001)AS(0.999)QAFAAQR	0	0	0	9341600	7936200	9445700	26723501	5.24414e-05	Up_regulated
F8WGT1	Ahcyl2	S-adenosylhomocysteine hydrolase-like 2	74340	ENSMUSG00000029772	___1	0.98609	134.99	337	2	684.831	Phospho(STY-O18)	S	KYPNMFKKIKGIVEESVTGVHRLYQLSKAGK	GIVEES(0.986)VT(0.014)GVHR	0	0	0	16757000	12229000	13112000	42098001	0.000535407	Up_regulated
F8WHK3	Pde10a	phosphodiesterase 10A	23984	ENSMUSG00000023868	___1	0.999966	123.96	493	2	565.251	Phospho(STY-O18)	S	IACLCHDLDHRGFSNSYLQKFDHPLAALYST	GFSNS(1)YLQK	0	0	0	11293000	12150000	10843000	34286001	7.53858e-06	Up_regulated
F8WHL2	Copa	coatomer protein complex subunit alpha	12847	ENSMUSG00000026553	___1	1	148.68	633	2	709.887	Phospho(STY-O18)	S	DEVLHMVRNAKLVGQSIIAYLQKKGYPEVAL	LVGQS(1)IIAYLQK	0	0	0	45692000	123270000	53424000	222386001	0.0397618	Up_regulated
F8WHL2	Copa	coatomer protein complex subunit alpha	12847	ENSMUSG00000026553	___1	1	190.19	253	3	581.92	Phospho(STY-O18)	S	KAWEVDTCRGHYNNVSCAVFHPRQELILSNS	GHYNNVS(1)CAVFHPR	0	0	0	72782000	100560000	65111000	238453001	0.0017956	Up_regulated
F8WHL2	Copa	coatomer protein complex subunit alpha	12847	ENSMUSG00000026553	___1	0.996449	105.46	830	2	564.753	Phospho(STY-O18)	S	TNWPLLTVSKGFFEGSIASKGKGGALAADID	GFFEGS(0.996)IAS(0.004)K	0	0	0	47476000	50496000	41928000	139900001	4.9321e-05	Up_regulated
F8WHL2	Copa	coatomer protein complex subunit alpha	12847	ENSMUSG00000026553	___1	0.991051	175.8	987	2	1132.49	Oxidation (M),Phospho(STY-O18)	S	YARGRTTYQALPCLPSMYSYPNRNWKDAGLK	TTYQALPCLPS(0.991)MYS(0.009)YPNR	0	0	0	21492000	33696000	9858700	65046701	0.0344934	Up_regulated
F8WHP5	Ddhd1	DDHD domain containing 1	114874	ENSMUSG00000037697	___1	0.999999	163.66	503	3	664.293	Phospho(STY-O18)	S	KGLQQELNRLYSLFCSRNPDFEEKGGKVSIV	LYSLFCS(1)RNPDFEEK	0	0	0	167170000	183600000	166640000	517410001	6.4685e-06	Up_regulated
F8WHP5	Ddhd1	DDHD domain containing 1	114874	ENSMUSG00000037697	___1	0.998775	156.46	722	2	652.799	Phospho(STY-O18)	S	SPVTSPVLSRRHYGESITNIGKASILGAASI	HYGES(0.999)IT(0.001)NIGK	0	0	0	22950000	32774000	16230000	71954001	0.00752831	Up_regulated
F8WHP5	Ddhd1	DDHD domain containing 1	114874	ENSMUSG00000037697	___1	1	133.48	174	2	784.88	Phospho(STY-O18)	S	YKEDKKTWKPFIGYDSLRIELAFRTLLQTTG	TWKPFIGYDS(1)LR	0	0	0	9302200	15810000	9321500	34433701	0.00609136	Up_regulated
F8WHR6	Ddx46	DEAD (Asp-Glu-Ala-Asp) box polypeptide 46	212880	ENSMUSG00000021500	___1	1	127.68	386	2	451.261	Phospho(STY-O18)	S	IKSWVQCGISMKILNSLKKHGYEKPTPIQTQ	ILNS(1)LKK	0	0	0	7889500	13540000	10888000	32317501	0.00273057	Up_regulated
F8WI35	H3f3a	H3 histone, family 3A;H3.3 histone A	15078	ENSMUSG00000060743	___1	0.859406	79.596	59	2	459.24	Phospho(STY-O18)	T	PGTVALREIRRYQKSTELLIRKLPFQRLVRE	S(0.141)T(0.859)ELLIR	0	0	0	12630000	11546000	10333000	34509001	6.49428e-05	Up_regulated
F8WI35	H3f3a	H3 histone, family 3A;H3.3 histone A	15078	ENSMUSG00000060743	___1	0.999999	135.99	46	2	559.791	Phospho(STY-O18)	T	PSTGGVKKPHRYRPGTVALREIRRYQKSTEL	YRPGT(1)VALR	0	0	0	131230000	170700000	156050000	457980001	0.000187353	Up_regulated
F8WIE5	Hectd1	HECT domain E3 ubiquitin protein ligase 1	207304	ENSMUSG00000035247	___1	0.99696	138.02	759	2	739.361	Phospho(STY-O18)	S	ILSAPGPTKLTVGNWSLTCLKEGEIAIHNSD	LTVGNWS(0.997)LT(0.003)CLK	0	0	0	11279000	18689000	17891000	47859001	0.00245214	Up_regulated
F8WIR1	Ctsd	cathepsin D	13033	ENSMUSG00000007891	___1	0.999383	94.297	228	2	630.296	Phospho(STY-O18)	S	FDNLMQQKLVDKNIFSFYLNRDPEGQPGGEL	NIFS(0.999)FY(0.001)LNR	0	0	0	1316200	3162500	1214900	5693601	0.0400112	Up_regulated
F8WIR1	Ctsd	cathepsin D	13033	ENSMUSG00000007891	___1	0.999563	167.2	329	2	596.816	Phospho(STY-O18)	T	QGEYMIPCEKVSSLPTVYLKLGGKNYELHPD	VSSLPT(1)VYLK	0	0	0	1050700032	925870016	1058800000	3035370049	1.9382e-05	Up_regulated
F8WIV2	Serpinb6a	serine (or cysteine) peptidase inhibitor, clade B, member 6a	20719	ENSMUSG00000060147	___1	1	227.27	107	2	519.256	Phospho(STY-O18)	T	HQGFQSLLTEVNKTGTQYLLRTANRLFGDKT	TGT(1)QYLLR	0	0	0	100660000	115640000	89692000	305992001	0.000171067	Up_regulated
F8WIV2	Serpinb6a	serine (or cysteine) peptidase inhibitor, clade B, member 6a	20719	ENSMUSG00000060147	___1	1	107.9	336	2	439.724	Phospho(STY-O18)	S	RADFSGMSSKQGLFLSKVVHKAFVEVNEEGT	QGLFLS(1)K	0	0	0	18290000	15587000	12286000	46163001	0.000894838	Up_regulated
F8WIV2	Serpinb6a	serine (or cysteine) peptidase inhibitor, clade B, member 6a	20719	ENSMUSG00000060147	___1	0.986431	114.29	72	2	796.375	Phospho(STY-O18)	S	SALAMVFMGAKGTTASQMAQALALDKCSGNG	GT(0.003)T(0.01)AS(0.986)QMAQALALDK	0	0	0	11774000	11623000	12002000	35399001	4.55495e-08	Up_regulated
F8WIV2	Serpinb6a	serine (or cysteine) peptidase inhibitor, clade B, member 6a	20719	ENSMUSG00000060147	___1	1	224.15	128	2	570.755	Phospho(STY-O18)	S	TANRLFGDKTCDLLASFKDSCLKFYEAELEE	TCDLLAS(1)FK	0	0	0	54879000	66197000	36315000	157391001	0.00382807	Up_regulated
F8WIV5	Dnm2	dynamin 2	13430	ENSMUSG00000033335	___1	1	206.69	532	2	738.371	Phospho(STY-O18)	S	HVAVIRRGWLTINNISLMKGGSKEYWFVLTA	GWLTINNIS(1)LMK	0	0	0	6063600	4412500	3785600	14261701	0.00219537	Up_regulated
F8WIV5	Dnm2	dynamin 2	13430	ENSMUSG00000033335	___1	1	195.71	662	2	717.867	Phospho(STY-O18)	S	PQLERQVETIRNLVDSYVAIINKSIRDLMPK	NLVDS(1)YVAIINK	0	0	0	31040000	43745000	37063000	111848001	0.000528326	Up_regulated
F8WJ82	Spata48	spermatogenesis associated 48	73862	ENSMUSG00000020191	___1	1	188.96	242	2	632.288	Phospho(STY-O18)	S	SEPLVQLDKKYNIKDSFYKSSTQKAYEDVPW	YNIKDS(1)FYK	0	0	0	13523000	16359000	15462000	45344001	5.5262e-05	Up_regulated
F8WJI3	Ccdc58	coiled-coil domain containing 58	381045	ENSMUSG00000075229	___1	1	127.32	49	2	795.872	Phospho(STY-O18)	S	AGKIDASQTCKQLYESLMAAHVSRDRVIKNC	QLYES(1)LMAAHVSR	0	0	0	13070000	14348000	10809000	38227001	0.000249757	Up_regulated
F8WJI3	Ccdc58	coiled-coil domain containing 58	381045	ENSMUSG00000075229	___1	0.982031	208.2	32	2	935.97	Phospho(STY-O18)	S	DDRIVHELNTTVPTASFAGKIDASQTCKQLY	IVHELNTTVPT(0.018)AS(0.982)FAGK	0	0	0	21018000	17084000	12689000	50791001	0.00214823	Up_regulated
F8WJK8	St13	suppression of tumorigenicity 13	70356	ENSMUSG00000022403	___1	1	76.943	146	2	446.737	Phospho(STY-O18)	S	IKLNPRLAILYAKRASVFVKLQKPNAAIRDC	RAS(1)VFVK	0	0	0	42835000	40167000	36287000	119289001	3.08732e-05	Up_regulated
G3UW30	Gbe1	glucan (1,4-alpha-), branching enzyme 1	74185	ENSMUSG00000022707	___1	1	155.33	324	2	586.741	Phospho(STY-O18)	S	CYFHSGPRGTHDLWDSRLFIYSSWEVLRFLL	GTHDLWDS(1)R	0	0	0	12849000	13981000	14670000	41500001	1.28836e-05	Up_regulated
G3UW53	Tyw5	tRNA-yW synthesizing protein 5	68736	ENSMUSG00000048495	___1	0.9759	161.99	142	2	681.293	Phospho(STY-O18)	S	DITFPMFFREEQFFSSVFRISSPGLQLWTHY	EEQFFS(0.024)S(0.976)VFR	0	0	0	22466000	22973000	23309000	68748001	7.83511e-08	Up_regulated
G3UWB9	Hspb9	heat shock protein, alpha-crystallin-related, B9	75482	ENSMUSG00000017832	___1	1	130.1	134	3	431.193	Phospho(STY-O18)	S	HESNDPSRGRYRMEQSVHRQMQLPPTLDPAA	YRMEQS(1)VHR	0	0	0	21415000	26578000	27608000	75601001	0.000192951	Up_regulated
G3UWD4	Pphln1	periphilin 1	223828	ENSMUSG00000036167	___1	0.999996	100.82	55	2	610.244	Phospho(STY-O18)	S	RQPDYRDMRDGFRRKSFYSSHYSRDRSPHKR	S(1)FYSSHYSR	0	0	0	8585900	14831000	13550000	36966901	0.00293956	Up_regulated
G3UWD4	Pphln1	periphilin 1	223828	ENSMUSG00000036167	___1	0.885711	66.498	59	3	449.863	Phospho(STY-O18)	S	YRDMRDGFRRKSFYSSHYSRDRSPHKRDAPF	KSFYS(0.09)S(0.886)HYS(0.023)R	0	0	0	75424000	123850000	80988000	280262001	0.0036403	Up_regulated
G3UWP9	Adam18	a disintegrin and metallopeptidase domain 18	13524	ENSMUSG00000031552	___1	0.998587	89.013	511	2	695.772	Phospho(STY-O18)	S	NDQCVSLFGKGSQGASYACFEKVNSPRENLA	GSQGAS(0.999)Y(0.001)ACFEK	0	0	0	8349400	17035000	11148000	36532401	0.00892122	Up_regulated
G3UWZ0	Baz1a	bromodomain adjacent to zinc finger domain 1A	217578	ENSMUSG00000035021	___1	0.952555	271.82	604	2	855.915	Phospho(STY-O18)	S	LRLSNPSLVKKLSSTSVYDLTPGEKMKILHA	KLSST(0.047)S(0.953)VYDLTPGEK	0	0	0	50445000	81090000	49514000	181049001	0.00434641	Up_regulated
G3UX26	Vdac2	voltage-dependent anion channel 2	22334	ENSMUSG00000021771	___1	0.99869	249.33	101	2	821.891	Phospho(STY-O18)	T	AIEDQICQGLKLTFDTTFSPNTGKKSGKIKS	LTFDT(0.999)T(0.001)FSPNTGKK	0	0	0	81223000	90764000	65441000	237428001	0.000429365	Up_regulated
G3UX26	Vdac2	voltage-dependent anion channel 2	22334	ENSMUSG00000021771	___1	0.999923	370.5	250	2	1095.07	Phospho(STY-O18)	T	AKVNNSSLIGVGYTQTLRPGVKLTLSALVDG	VNNSSLIGVGYTQT(1)LRPGVK	0	0	0	336390016	514270016	345569984	1196230017	0.00231874	Up_regulated
G3UX26	Vdac2	voltage-dependent anion channel 2	22334	ENSMUSG00000021771	___1	0.999456	237.59	102	2	821.891	Phospho(STY-O18)	T	IEDQICQGLKLTFDTTFSPNTGKKSGKIKSA	LTFDT(0.001)T(0.999)FSPNTGKK	0	0	0	55159000	48539000	39974000	143672001	0.000402881	Up_regulated
G3UX26	Vdac2	voltage-dependent anion channel 2	22334	ENSMUSG00000021771	___1	1	157.68	260	2	551.792	Phospho(STY-O18)	S	VGYTQTLRPGVKLTLSALVDGKSFNAGGHKL	LTLS(1)ALVDGK	0	0	0	6745900	10755000	8488400	25989301	0.0017217	Up_regulated
G3UX35	Smarca4	SWI/SNF related, matrix associated, actin dependent regulator of chromatin, subfamily a, member 4	20586	ENSMUSG00000032187	___1	1	172.56	535	2	875.913	Phospho(STY-O18)	S	DDEYGVSQALARGLQSYYAVAHAVTERVDKQ	GLQS(1)YYAVAHAVTER	0	0	0	14456000	19629000	13236000	47321001	0.00129317	Up_regulated
G3UX35	Smarca4	SWI/SNF related, matrix associated, actin dependent regulator of chromatin, subfamily a, member 4	20586	ENSMUSG00000032187	___1	1	162.36	843	2	653.818	Phospho(STY-O18)	T	EKDKKGKGGAKTLMNTIMQLRKICNHPYMFQ;EKDKKGKGGTKTLMNTIMQLRKICNHPYMFQ	TLMNT(1)IMQLR	0	0	0	6452100	9015600	8148700	23616401	0.000472649	Up_regulated
G3UX45	Urb2	URB2 ribosome biogenesis 2 homolog (S. cerevisiae)	382038	ENSMUSG00000031976	___1	1	130.1	877	2	711.84	Phospho(STY-O18)	S	PEGVEPRGEIAQNFLSMVKSGFPIKLDEEQL	GEIAQNFLS(1)MVK	0	0	0	16474000	31190000	18578000	66242001	0.00861425	Up_regulated
G3UXD8	Msh2	mutS homolog 2	17685	ENSMUSG00000024151	___1	0.999908	109.24	73	2	530.787	Phospho(STY-O18)	S	GVIKYMGPAGSKTLQSVVLSKMNFESFVKDL	TLQS(1)VVLSK	0	0	0	10008000	6844700	10027000	26879701	0.00106401	Up_regulated
G3UXW9	Gps1	G protein pathway suppressor 1	209318	ENSMUSG00000025156	___1	0.810268	106.29	349	2	527.746	Phospho(STY-O18)	S	ATFDRQELQRNVISSSSFKLFLELEPQVRDI	NVIS(0.001)S(0.027)S(0.81)S(0.161)FK	0	0	0	15426000	17680000	14980000	48086001	4.35331e-05	Up_regulated
G3UXW9	Gps1	G protein pathway suppressor 1	209318	ENSMUSG00000025156	___1	1	143.03	119	2	519.247	Phospho(STY-O18)	S	DRCPPLRVEALKMALSFVQRTFNVDMYEEIH	MALS(1)FVQR	0	0	0	28940000	34034000	11996000	74970001	0.0199212	Up_regulated
G3UXZ5	Psme1	proteasome (prosome, macropain) activator subunit 1 (PA28 alpha)	19186	ENSMUSG00000022216	___1	0.999999	148.85	31	2	677.819	Phospho(STY-O18)	S	VFREDLCSKTENLLGSYFPKKISELDAFLKE	TENLLGS(1)YFPK	0	0	0	79130000	90251000	84168000	253549001	1.24445e-05	Up_regulated
G3UY42	Pabpn1	poly(A) binding protein, nuclear 1	54196	ENSMUSG00000022194	___1	1	174.73	231	2	669.322	Phospho(STY-O18)	S	FSDKESVRTSLALDESLFRGRQIKVSIVPWL	TSLALDES(1)LFR	0	0	0	5731200	8340700	5798600	19870501	0.00152138	Up_regulated
G3UY93	Vars	valyl-tRNA synthetase	22321	ENSMUSG00000007029	___1	1	239.87	2	2	963.973	Acetyl (Protein N-term),Phospho(STY-O18)	S	______________MSILYVSPHPDAFPSLR	S(1)ILYVSPHPDAFPSLR	0	0	0	149410000	344480000	170300000	664190001	0.0231602	Up_regulated
G3UY93	Vars	valyl-tRNA synthetase	22321	ENSMUSG00000007029	___1	0.935784	134.18	930	2	673.285	Phospho(STY-O18)	S	ECGTDALRFGLCAYTSQGRDINLDVNRILGY	FGLCAYT(0.064)S(0.936)QGR	0	0	0	23008000	24455000	19364000	66827001	0.000124372	Up_regulated
G3UY93	Vars	valyl-tRNA synthetase	22321	ENSMUSG00000007029	___1	0.837723	114.63	972	3	700.332	Phospho(STY-O18)	T	KFALRGLGKGFVPSATSKPEGHESLVDRWIR	GFVPS(0.142)AT(0.838)S(0.02)KPEGHESLVDR	0	0	0	40948000	34738000	33165000	108851001	0.000107238	Up_regulated
G3UY93	Vars	valyl-tRNA synthetase	22321	ENSMUSG00000007029	___1	0.998912	81.726	736	3	817.053	Phospho(STY-O18)	T	SRQLWWGHRIPAYFITVHDPAVPPGEDPDGR	IPAY(0.001)FIT(0.999)VHDPAVPPGEDPDGR	0	0	0	22957000	38272000	28782000	90011001	0.00254971	Up_regulated
G3UYD0	Gtf2i	general transcription factor II I	14886	ENSMUSG00000060261	___1	0.965837	158.52	462	3	650.994	Phospho(STY-O18)	S	NRIKFVIKRPELLTHSTTEVTQPRTNTPVKE	RPELLT(0.001)HS(0.966)T(0.028)T(0.005)EVTQPR	0	0	0	18833000	18705000	19219000	56757001	2.66625e-08	Up_regulated
G3UYJ7	Gm20441	predicted gene 20441	NA	ENSMUSG00000092360	___1	0.999133	302.15	43	2	905.413	Phospho(STY-O18)	S	QLRTIELLKGQQYTDSFAQVNPLRKVPALKD	GQQYT(0.001)DS(0.999)FAQVNPLR	0	0	0	83042000	91282000	79753000	254077001	1.59465e-05	Up_regulated
G3UZ04	Mtmr12	myotubularin related protein 12	268783	ENSMUSG00000039458	___1	1	142.19	421	2	554.277	Phospho(STY-O18)	S	QVMMDAHCRTRTGFQSLIQKEWVMGGHSFLD	TGFQS(1)LIQK	0	0	0	8443000	9128700	6176300	23748001	0.000890954	Up_regulated
G3UZD6	Ube4b	ubiquitination factor E4B	63958	ENSMUSG00000028960	___1	0.947869	111.18	224	2	1074.01	Phospho(STY-O18)	S	VLMMSTQTRDENPFASLTATSQPIATAARSP	DENPFAS(0.948)LT(0.051)AT(0.001)SQPIATAAR	0	0	0	6190600	10144000	6622800	22957401	0.00362727	Up_regulated
G3UZG6	Cyb5r1	cytochrome b5 reductase 1	72017	ENSMUSG00000026456	___1	0.999999	144.88	122	2	568.274	Phospho(STY-O18)	S	KIGDMVEFRGPSGLLSYAGKGNFNIQPNKKS	GPSGLLS(1)YAGK	0	0	0	14893000	13113000	9189100	37195101	0.00181687	Up_regulated
G3UZG6	Cyb5r1	cytochrome b5 reductase 1	72017	ENSMUSG00000026456	___1	0.996527	173.06	23	2	735.87	Phospho(STY-O18)	T	LQDPDEKYLLRLLDKTTVSHNTRRFRFALPT	LLDKT(0.997)T(0.003)VSHNTR	0	0	0	32219000	32530000	44613000	109362001	0.000868132	Up_regulated
G3UZI3	Rps6ka1	ribosomal protein S6 kinase polypeptide 1	20111	ENSMUSG00000003644	___1	0.981203	122.34	320	2	771.356	Phospho(STY-O18)	S	SDGYVVKETIGVGSYSVCKRCVHKATNMEYA	ETIGVGS(0.019)YS(0.981)VCKR	0	0	0	10936000	12295000	11283000	34514001	9.38085e-06	Up_regulated
G3UZI3	Rps6ka1	ribosomal protein S6 kinase polypeptide 1	20111	ENSMUSG00000003644	___1	0.977029	257.13	212	2	755.343	Phospho(STY-O18)	S	SGPDGAEEIKRHIFYSTIDWNKLYRREIKPP	HIFYS(0.977)T(0.023)IDWNK	0	0	0	23738000	39041000	28201000	90980001	0.00261893	Up_regulated
G3UZJ4	Prdx5	peroxiredoxin 5	54683	ENSMUSG00000024953	___1	0.987564	114.69	97	2	904.445	Phospho(STY-O18)	S	KGVLFGVPGAFTPGCSKVRLLADPTGAFGKA	KGVLFGVPGAFT(0.012)PGCS(0.988)K	0	0	0	6087500	9910800	6105100	22103401	0.0044098	Up_regulated
G3V014	Chd1	chromodomain helicase DNA binding protein 1	12648	ENSMUSG00000023852	___1	0.999998	97.813	68	2	577.251	Phospho(STY-O18)	S	DFEEEHGKGREYGYASLHKELEPFLLRRVKK	EYGYAS(1)LHK	0	0	0	11352000	24432000	17454000	53238001	0.00933376	Up_regulated
G3V018	Syncrip	synaptotagmin binding, cytoplasmic RNA interacting protein	56403	ENSMUSG00000032423	___1	0.999413	109.84	313	2	780.383	Phospho(STY-O18)	T	TAAQVKVLFVRNLANTVTEEILEKSFSQFGK	NLANT(0.999)VT(0.001)EEILEK	0	0	0	3665000	6981400	3548500	14194901	0.0136468	Up_regulated
G3X8T3	Ctsa	cathepsin A	19025	ENSMUSG00000017760	___1	1	250.53	391	2	730.829	Phospho(STY-O18)	S	FLVNLQYRRLYQSMNSQYLKLLSSQKYQILL	LYQSMNS(1)QYLK	0	0	0	142460000	92659000	107070000	342189001	0.00152359	Up_regulated
G3X8U3	2210016F16Rik	RIKEN cDNA 2210016F16 gene	70153	ENSMUSG00000021550	___1	1	215.71	164	2	671.798	Phospho(STY-O18)	S	ILNETGKILLEKFGGSFLNCVQKSGRSAQKL	FGGS(1)FLNCVQK	0	0	0	54574000	65560000	52151000	172285001	0.000154448	Up_regulated
G3X8U3	2210016F16Rik	RIKEN cDNA 2210016F16 gene	70153	ENSMUSG00000021550	___1	1	107.18	280	2	739.831	Phospho(STY-O18)	S	MLLNGDKQEVEIRGCSIWCVELIRDRLLELL	GCS(1)IWCVELIR	0	0	0	4462700	8675300	5594500	18732501	0.0077019	Up_regulated
G3X8U8	Parg	poly (ADP-ribose) glycohydrolase	26430	ENSMUSG00000021911	___1	1	156.69	761	2	693.874	Phospho(STY-O18)	S	VQEEIRFLINPELIVSRLFTEVLDHNECLII	FLINPELIVS(1)R	0	0	0	30191000	56314000	31638000	118143001	0.00969228	Up_regulated
G3X8W1	Mroh4	maestro heat-like repeat family member 4	69439	ENSMUSG00000022603	___1	0.950541	117.89	536	2	483.738	Phospho(STY-O18)	S	LYIKLKLRPPRRLLQSTYRARLVSLMALGTI	LLQS(0.951)T(0.049)YR	0	0	0	7329200	9078900	6159900	22568001	0.00089263	Up_regulated
G3X8X7	Vps16	VSP16 CORVET/HOPS core subunit	80743	ENSMUSG00000027411	___1	0.999995	95.401	602	2	639.8	Phospho(STY-O18)	S	RGDFFMTLRNQPMALSLYRQFCKHQELDTLK	NQPMALS(1)LYR	0	0	0	16850000	21460000	19323000	57633001	0.000134319	Up_regulated
G3X920	Armc8	armadillo repeat containing 8	74125	ENSMUSG00000032468	___1	1	149.96	610	2	604.253	Phospho(STY-O18)	S	TNDDILQKIKYYMGHSHVKLQLAAMFCISNL	YYMGHS(1)HVK	0	0	0	19837000	35350000	34332000	89519001	0.00398847	Up_regulated
G3X928	Sec23ip	Sec23 interacting protein	207352	ENSMUSG00000055319	___1	1	165.64	326	2	869.391	Phospho(STY-O18)	S	DGGRYDVYLYDRMRKSVYWEEEPTEVRRCTW	KS(1)VYWEEEPTEVR	0	0	0	32379000	42393000	33051000	107823001	0.000371987	Up_regulated
G3X928	Sec23ip	Sec23 interacting protein	207352	ENSMUSG00000055319	___1	1	120.57	882	2	704.818	Phospho(STY-O18)	T	DLKQGFISSLKSAWQTLNEFARAHTSTTQLQ	SAWQT(1)LNEFAR	0	0	0	16386000	19413000	14520000	50319001	0.00029865	Up_regulated
G3X928	Sec23ip	Sec23 interacting protein	207352	ENSMUSG00000055319	___1	0.999777	125.05	500	3	791.05	Phospho(STY-O18)	S	EGKVSRVEFLPVHWHSALGGHATGVDRNIKK	VEFLPVHWHS(1)ALGGHATGVDR	0	0	0	21318000	41708000	15770000	78796001	0.029085	Up_regulated
G3X928	Sec23ip	Sec23 interacting protein	207352	ENSMUSG00000055319	___1	1	152.54	564	1	1076.5	Phospho(STY-O18)	S	EKVEVEINRLHSLFMSRNPNFKGKVSVAGHS	LHSLFMS(1)R	0	0	0	111940000	84875000	86166000	282981001	0.000432023	Up_regulated
G3X934	Wdr70	WD repeat domain 70	545085	ENSMUSG00000039828	___1	1	113.22	507	2	678.304	Phospho(STY-O18)	S	GTGNGLAKVYYDPNKSQRGAKLCVVKTQRKA	VYYDPNKS(1)QR	0	0	0	28014000	32267000	31915000	92196001	2.29e-05	Up_regulated
G3X956	Supt16	SPT16, facilitates chromatin remodeling subunit;suppressor of Ty 16	114741	ENSMUSG00000035726	___1	1	142.74	593	2	881.907	Phospho(STY-O18)	T	ALGRNEGNIFPNPEATFVKEITYRASNMKAP	NEGNIFPNPEAT(1)FVK	0	0	0	15370000	21000000	19313000	55683001	0.000371255	Up_regulated
G3X972	Sec24c	Sec24 related gene family, member C (S. cerevisiae)	218811	ENSMUSG00000039367	___1	0.982745	200.55	646	2	913.977	Phospho(STY-O18)	T	ALKAAECAGKLFLFHTSLPIAEAPGKLKNRD	LFLFHT(0.983)S(0.017)LPIAEAPGK	0	0	0	4051500	5018100	2359500	11429101	0.00802384	Up_regulated
G3X972	Sec24c	Sec24 related gene family, member C (S. cerevisiae)	218811	ENSMUSG00000039367	___1	0.873064	69.422	647	2	913.977	Phospho(STY-O18)	S	LKAAECAGKLFLFHTSLPIAEAPGKLKNRDD	LFLFHT(0.127)S(0.873)LPIAEAPGK	0	0	0	4051500	5018100	2359500	11429101	0.00802384	Up_regulated
G3X9H5	Htt	huntingtin	15194	ENSMUSG00000029104	___1	0.920277	78.556	940	2	513.232	Phospho(STY-O18)	S	QGQADPVVAVARDQSSVYLKLLMHETQPPSH	DQS(0.079)S(0.92)VY(0.001)LK	0	0	0	6617200	10256000	7430400	24303601	0.00182779	Up_regulated
G3X9T8	Cp	ceruloplasmin	12870	ENSMUSG00000003617	___1	0.874321	133.71	875	2	1224.02	Phospho(STY-O18)	S	GAGREDSACIPWAYYSTVDRVKDLYSGLIGP	SGAGREDSACIPWAY(0.001)YS(0.874)T(0.125)VDR	0	0	0	14914000	25099000	19187000	59200001	0.00260674	Up_regulated
G3X9Y5	Ube4a	ubiquitination factor E4A	140630	ENSMUSG00000059890	___1	0.999928	174.94	966	2	728.349	Phospho(STY-O18)	T	VPKDGRSYSPTLFAQTVRVLKKINKPGNMIV	SYSPTLFAQT(1)VR	0	0	0	62841000	58589000	63207000	184637001	2.01001e-06	Up_regulated
G3XA12	4933406M09Rik	RIKEN cDNA 4933406M09 gene	240755	ENSMUSG00000050526	___1	1	183	286	2	763.885	Phospho(STY-O18)	S	FLLLFPKDIPTHLLLSEFRLLLSQNVPIRLS	DIPTHLLLS(1)EFR	0	0	0	7573300	12453000	7654600	27680901	0.00462337	Up_regulated
G3XA14	Akr1cl	aldo-keto reductase family 1, member C-like	70861	ENSMUSG00000025955	___1	0.998519	91.215	51	2	622.783	Phospho(STY-O18)	S	KIEDGTVKREDIFYTSKLWSTFHRPELVRSC;KVADGTVRREDIFYTSKLPCTCHRPELVQPC	REDIFYT(0.001)S(0.999)K	0	0	0	39290000	53929000	48845000	142064001	0.000383329	Up_regulated
G3XA14	Akr1cl	aldo-keto reductase family 1, member C-like	70861	ENSMUSG00000025955	___1	1	174.19	168	3	784.017	Phospho(STY-O18)	S	KPVCNQVECHPYLNQSKLLDYCKSKDIVLVA	YKPVCNQVECHPYLNQS(1)K	0	0	0	457689984	603160000	540929984	1601779969	0.000223436	Up_regulated
G3XA17	Eif4g2	eukaryotic translation initiation factor 4, gamma 2	13690	ENSMUSG00000005610	___1	0.985851	66.267	748	2	624.301	Phospho(STY-O18)	T	EKELLKQIKLDPSPQTIYKWIKDNISPKLHV	LDPS(0.013)PQT(0.986)IY(0.001)K	0	0	0	10542000	9598100	8428500	28568601	9.91256e-05	Up_regulated
G3XA17	Eif4g2	eukaryotic translation initiation factor 4, gamma 2	13690	ENSMUSG00000005610	___1	1	165.64	226	3	468.582	Phospho(STY-O18)	S	IKFIGELGKLDLIHESILHKCIKTLLEKKKR	LDLIHES(1)ILHK	0	0	0	17712000	35509000	20289000	73510001	0.0115762	Up_regulated
G3XA17	Eif4g2	eukaryotic translation initiation factor 4, gamma 2	13690	ENSMUSG00000005610	___1	0.994146	85.958	601	2	509.284	Phospho(STY-O18)	S	ILSLDRSDEDKEKASSLISLLKQEGIATSDN	AS(0.006)S(0.994)LISLLK	0	0	0	2265200	2654600	2450900	7370701	2.59657e-05	Up_regulated
G3XA17	Eif4g2	eukaryotic translation initiation factor 4, gamma 2	13690	ENSMUSG00000005610	___1	0.987472	96.019	478	3	816.078	Phospho(STY-O18)	S	KGQLNADEISLRPAQSFLMNKNQVPKLQPQI	KGQLNADEIS(0.013)LRPAQS(0.987)FLMNK	0	0	0	10149000	20064000	13560000	43773001	0.00740059	Up_regulated
G3XA17	Eif4g2	eukaryotic translation initiation factor 4, gamma 2	13690	ENSMUSG00000005610	___1	0.999914	91.937	604	2	509.284	Phospho(STY-O18)	S	LDRSDEDKEKASSLISLLKQEGIATSDNFMQ	ASSLIS(1)LLK	0	0	0	1695500	2441100	1882600	6019201	0.000858866	Up_regulated
G3XA25	Acat2	acetyl-Coenzyme A acetyltransferase 2	110460	ENSMUSG00000023832	___1	0.798101	93.269	177	2	592.819	Phospho(STY-O18)	S	KAGHFDKEIVPVLVSSRKGLTEVKIDEFPRH	EIVPVLVS(0.202)S(0.798)R	0	0	0	7873400	8553500	7053800	23480701	5.53499e-05	Up_regulated
G3XA25	Acat2	acetyl-Coenzyme A acetyltransferase 2	110460	ENSMUSG00000023832	___1	1	145.17	337	2	697.395	Phospho(STY-O18)	T	PLGASGCRILVTLLHTLERVGGTRGVAALCI	ILVTLLHT(1)LER	0	0	0	3959500	7049400	3689500	14698401	0.0104505	Up_regulated
G5E863	Gria4	glutamate receptor, ionotropic, AMPA4 (alpha 4)	14802	ENSMUSG00000025892	___1	0.997177	61.691	852	2	511.751	Phospho(STY-O18)	S	CYKSRAEAKRMKLTFSEAIRNKARLSITGSV	LT(0.003)FS(0.997)EAIR	0	0	0	10770000	10083000	12106000	32959001	5.02626e-05	Up_regulated
G5E870	Trip12	thyroid hormone receptor interactor 12	14897	ENSMUSG00000026219	___1	1	111.63	1077	2	575.282	Phospho(STY-O18)	S	KSPTTTQSPKSSFLASLNPKTWGRLSAQSNS	SSFLAS(1)LNPK	0	0	0	7728700	15531000	11622000	34881701	0.00668735	Up_regulated
G5E870	Trip12	thyroid hormone receptor interactor 12	14897	ENSMUSG00000026219	___1	1	91.914	1579	2	760.819	Phospho(STY-O18)	T	LTELGKTCPFFFPFDTRQMLFYVTAFDRDRA	TCPFFFPFDT(1)R	0	0	0	3858400	7226000	4403900	15488301	0.00777653	Up_regulated
G5E881	Tamm41	TAM41 mitochondrial translocator assembly and maintenance homolog	68971	ENSMUSG00000030316	___1	0.975779	134.93	9	2	718.868	Acetyl (Protein N-term),Phospho(STY-O18)	S	_______MALQALHSSGVGLRRILAHFPEDL	ALQALHS(0.024)S(0.976)GVGLR	0	0	0	50863000	85301000	56177000	192341001	0.00390729	Up_regulated
G5E881	Tamm41	TAM41 mitochondrial translocator assembly and maintenance homolog	68971	ENSMUSG00000030316	___1	0.978894	120.84	295	2	742.915	Phospho(STY-O18)	S	AQDPDCGDVVRLAISSIVRPSSIRQSTKGLF	LAIS(0.021)S(0.979)IVRPSSIR	0	0	0	35952000	50980000	30320000	117252001	0.0031724	Up_regulated
G5E895	Akr1b10	aldo-keto reductase family 1, member B10 (aldose reductase)	67861	ENSMUSG00000061758	___1	0.884341	109.66	82	2	572.261	Phospho(STY-O18)	T	AVKREDLFIVSKLWSTFFEKSLVKKAFQNTL	LWS(0.116)T(0.884)FFEK	0	0	0	9917300	15953000	9781700	35652001	0.00428547	Up_regulated
G5E8A0	Osbpl11	oxysterol binding protein-like 11	106326	ENSMUSG00000022807	___1	1	141.06	205	3	631.621	Phospho(STY-O18)	S	GNSPISQRRPSQNAMSFFNVGHSKLQSVNKR	RPSQNAMS(1)FFNVGHSK	0	0	0	30118000	38258000	19811000	88187001	0.00530211	Up_regulated
G5E8A0	Osbpl11	oxysterol binding protein-like 11	106326	ENSMUSG00000022807	___1	0.99984	119.16	467	3	697.656	Phospho(STY-O18)	T	KGAIAKKPYNPIIGETFHCSWRMPKSEVASG	KPYNPIIGET(1)FHCSWR	0	0	0	34034000	44294000	16690000	95018001	0.0170776	Up_regulated
G5E8A0	Osbpl11	oxysterol binding protein-like 11	106326	ENSMUSG00000022807	___1	0.999951	175.97	637	2	663.301	Phospho(STY-O18)	T	KLHRVTAEVKYNLTNTVVCRVQGEWNSVLEF	YNLTNT(1)VVCR	0	0	0	26240000	20399000	33706000	80345001	0.00224624	Up_regulated
G5E8A8	Tekt5	tektin 5	70426	ENSMUSG00000039179	___1	0.988347	206.43	11	2	1015.95	Acetyl (Protein N-term),Phospho(STY-O18)	S	_____MEFLGTTQTASFCGPKKGCGLQALPP	MEFLGTTQT(0.012)AS(0.988)FCGPKK	0	0	0	8679800	9373200	8481800	26534801	5.19659e-06	Up_regulated
G5E8A8	Tekt5	tektin 5	70426	ENSMUSG00000039179	___1	0.990742	120.29	488	3	726.994	Phospho(STY-O18)	S	RKSFPSTPRLTGYTCSAIGSGPYANHAPRIS	LTGY(0.001)T(0.007)CS(0.991)AIGS(0.001)GPYANHAPR	0	0	0	25467000	27553000	25715000	78735001	2.35942e-06	Up_regulated
G5E8A8	Tekt5	tektin 5	70426	ENSMUSG00000039179	___1	0.999416	127.02	291	2	768.854	Phospho(STY-O18)	S	SISFFHGVEKFDGTVSIPETWAKFSNDNIRH	FDGT(0.001)VS(0.999)IPETWAK	0	0	0	9961200	10482000	11870000	32313201	4.60823e-05	Up_regulated
G5E8R4	Ppp6r3	protein phosphatase 6, regulatory subunit 3	52036	ENSMUSG00000024908	___1	1	134.34	315	3	565.303	Phospho(STY-O18)	S	SVNKSVLEAIRGRLGSFHELLLEPPKKSVMK	LGS(1)FHELLLEPPKK	0	0	0	20346000	33685000	17141000	71172001	0.00942486	Up_regulated
H3BJA3	Gclm	glutamate-cysteine ligase, modifier subunit	14630	ENSMUSG00000028124	___1	0.994534	259.96	25	2	915.936	Phospho(STY-O18)	S	EELRDCIQKTLNEWSSQISPDLVREFPDVLE	TLNEWS(0.002)S(0.995)QIS(0.004)PDLVR	0	0	0	79427000	114610000	72469000	266506001	0.0024285	Up_regulated
H3BJH5	Cers5	ceramide synthase 5	71949	ENSMUSG00000023021	___1	0.998665	192.54	49	3	551.947	Phospho(STY-O18)	T	KVEPNDTLEKVFVSVTKYPDEKRLKGLSKQL	VFVS(0.001)VT(0.999)KYPDEKR	0	0	0	19861000	35506000	29681000	85048001	0.00342148	Up_regulated
H3BJP2	Esd	esterase D/formylglutathione hydrolase	13885	ENSMUSG00000021996	___1	0.818335	225.15	22	2	630.798	Phospho(STY-O18)	S	SSNRCFGGLQKVFEHSSVELKCKMRFAVYLP	VFEHS(0.818)S(0.182)VELK	0	0	0	25229000	30085000	30241000	85555001	6.50192e-05	Up_regulated
H3BJW0	Ccn2	cellular communication network factor 2	14219	ENSMUSG00000019997	___1	0.999991	82.908	107	2	735.809	Phospho(STY-O18)	S	GVCTAKDGAPCVFGGSVYRSGESFQSSCKYQ	DGAPCVFGGS(1)VYR	0	0	0	20913000	21413000	18041000	60367001	4.37908e-05	Up_regulated
H3BJX8	Arhgef2	rho/rac guanine nucleotide exchange factor (GEF) 2	16800	ENSMUSG00000028059	___1	0.996604	117.18	523	2	1026.48	Phospho(STY-O18)	S	STRNFVIHRLGDLLISQFSGSNAEQMRKTYS	LGDLLIS(0.997)QFS(0.003)GS(0.001)NAEQMR	0	0	0	3102000	5463000	3493400	12058401	0.00532141	Up_regulated
H3BK33	Med23	mediator complex subunit 23	70208	ENSMUSG00000019984	___1	0.999451	132.31	709	2	944.362	Phospho(STY-O18)	S	HAMNAREDNPWVPEDSYYCKLIGRLVDTMAG	EDNPWVPEDS(0.999)Y(0.001)YCK	0	0	0	7667700	15822000	13923000	37412701	0.0071678	Up_regulated
H3BK72	Neurl4	neuralized E3 ubiquitin protein ligase 4	216860	ENSMUSG00000047284	___1	0.995423	94.023	136	2	725.333	Phospho(STY-O18)	S	SATGLKGGSWVVSGCSVLRDGRSVLEEYGQD	GGSWVVS(0.004)GCS(0.995)VLR	0	0	0	9666900	16787000	6516800	32970701	0.0223977	Up_regulated
H3BKL8	Dusp3	dual specificity phosphatase 3 (vaccinia virus phosphatase VH1-related)	72349	ENSMUSG00000003518	___1	1	291.68	43	2	960.478	Phospho(STY-O18)	S	QPCNEVVPRVYVGNASVAQDITQLQKLGITH	VYVGNAS(1)VAQDITQLQK	0	0	0	110480000	121680000	122110000	354270001	6.43633e-06	Up_regulated
H3BKM2	Zc3hc1	zinc finger, C3HC type 1	232679	ENSMUSG00000039130	___1	0.999998	86.136	20	2	445.711	Phospho(STY-O18)	S	SEGPLFAASIEKTWGSVVRSPEGTPQKVREL	TWGS(1)VVR	0	0	0	9462700	8125200	5554700	23142601	0.00254322	Up_regulated
H3BKM8	Tinagl1	tubulointerstitial nephritis antigen-like 1	94242	ENSMUSG00000028776	___1	0.999881	114.7	116	2	945.899	Phospho(STY-O18)	T	VQGCMHGGRIYPVFGTYWDNCNRCTCHEGGH	IYPVFGT(1)YWDNCNR	0	0	0	11926000	17934000	19159000	49019001	0.00186192	Up_regulated
H3BKN0	Nsun2	NOL1/NOP2/Sun domain family member 2	28114	ENSMUSG00000021595	___1	0.999999	169.64	574	2	985.986	Phospho(STY-O18)	T	EEFDCAFRLAQEGIYTLYPFINSRIITVSME	LAQEGIYT(1)LYPFINSR	0	0	0	12625000	31699000	14521000	58845001	0.0318786	Up_regulated
H3BKT0	Cux1	cut-like homeobox 1	13047	ENSMUSG00000029705	___1	0.929769	142.1	582	2	635.298	Phospho(STY-O18)	S	LRYSSQYEERLDPFSSFSKRERQRKYLGLSP	LDPFS(0.035)S(0.93)FS(0.035)KR	0	0	0	13843000	11723000	14951000	40517001	0.000140397	Up_regulated
H3BKZ0	Zwilch	zwilch kinetochore protein	68014	ENSMUSG00000032400	___1	0.999941	272.96	470	2	934.926	Phospho(STY-O18)	S	GSLEERTAFVNMLTCSQVHFK__________	TAFVNMLTCS(1)QVHFK	0	0	0	23939000	21884000	16782000	62605001	0.000605627	Up_regulated
H3BLQ0	Ppp2r1b	protein phosphatase 2, regulatory subunit A, beta	73699	ENSMUSG00000032058	___1	1	306.27	448	2	788.875	Phospho(STY-O18)	T	LMKLVQKFGTEWAQNTIVPKVLVMANDPNYL	FGTEWAQNT(1)IVPK	0	0	0	231970000	272240000	257990000	762200001	2.74223e-05	Up_regulated
H7BWX9	Sumo2	small ubiquitin-like modifier 2	170930	ENSMUSG00000020738	___1	1	245.72	28	2	660.814	Phospho(STY-O18)	S	ENNDHINLKVAGQDGSVVQFKIKRHTPLSKL;TENDHINLKVAGQDGSVVQFKIKRHTPLSKL	VAGQDGS(1)VVQFK	0	0	0	616140032	823230016	562120000	2001490049	0.00110726	Up_regulated
H7BWY2	Ap3m1	adaptor-related protein complex 3, mu 1 subunit	55946	ENSMUSG00000021824	___1	0.99636	136.39	167	2	875.9	Phospho(STY-O18)	S	IDACIKLSGMPDLSLSFMNPRLLDDVSFHPC	LSGMPDLS(0.004)LS(0.996)FMNPR	0	0	0	8997900	6536500	4038000	19572401	0.0103659	Up_regulated
H7BWY2	Ap3m1	adaptor-related protein complex 3, mu 1 subunit	55946	ENSMUSG00000021824	___1	1	114.86	331	2	578.822	Phospho(STY-O18)	S	NPNLNIQFKIQQLAISGLKVNRLDMYGEKYK;NPTINLQFKIQQLAISGLKVNRLDMYGEKYK	IQQLAIS(1)GLK	0	0	0	7598000	10177000	9672800	27447801	0.000316266	Up_regulated
H7BWY6	Rbp4	retinol binding protein 4, plasma	19662	ENSMUSG00000024990	___1	1	165.63	157	2	656.809	Phospho(STY-O18)	S	TEDPAKFKMKYWGVASFLQRGNDDHWIIDTD	YWGVAS(1)FLQR	0	0	0	8142900	11292000	19838000	39272901	0.0200016	Up_regulated
H7BX06	Rnf10	ring finger protein 10	50849	ENSMUSG00000041740	___1	0.981252	146.07	798	2	659.345	Phospho(STY-O18)	S	GKKRKRQKQKLLFSTSVVHTK__________	LLFST(0.016)S(0.981)VVHT(0.002)K	0	0	0	6749100	10335000	6797100	23881201	0.00257603	Up_regulated
H7BX21	Txndc2	thioredoxin domain containing 2 (spermatozoa)	213272	ENSMUSG00000050612	___1	0.999419	192.4	489	3	511.925	Oxidation (M),Phospho(STY-O18)	S	AAWCGPCRMMKPLFHSLSLKHEDVIFLEVDT	MMKPLFHS(0.999)LS(0.001)LK	0	0	0	33794000	23700000	10036000	67530001	0.0307935	Up_regulated
H7BX26	Cep170	centrosomal protein 170	545389	ENSMUSG00000057335	___1	0.769751	96.957	953	2	530.261	Phospho(STY-O18)	S	GETERKSTQKRKSFTSLYKDRCSTSSPSKDV	KS(0.001)FT(0.23)S(0.77)LYK	0	0	0	5841000	10589000	9208400	25638401	0.00374152	Up_regulated
H7BX88	Crat	carnitine acetyltransferase	12908	ENSMUSG00000026853	___1	0.975046	225.48	218	2	631.794	Phospho(STY-O18)	S	LTSDQIFVQLEKIWNSSLQSNKEPVGILTSN	IWNS(0.975)S(0.025)LQSNK	0	0	0	13071000	18791000	19138000	51000001	0.000985863	Up_regulated
H7BX88	Crat	carnitine acetyltransferase	12908	ENSMUSG00000026853	___1	1	131.42	168	2	568.274	Phospho(STY-O18)	S	YQILSSCRVPGPKQDSVVNFLKSKRPPTHIT	QDS(1)VVNFLK	0	0	0	14816000	13432000	16512000	44760001	7.44106e-05	Up_regulated
H7BX95	Srsf1	serine/arginine-rich splicing factor 1	110809	ENSMUSG00000018379	___1	0.999999	121.02	187	2	624.768	Phospho(STY-O18)	T	VRKLDNTKFRSHEGETAYIRVKVDGPRSPSY	SHEGET(1)AYIR	0	0	0	10824000	10282000	14537000	35643001	0.000886528	Up_regulated
H7BXB1	Csnk1a1	casein kinase 1, alpha 1	93687	ENSMUSG00000024576	___1	1	155.33	61	2	600.788	Phospho(STY-O18)	S	KLESQKARHPQLLYESKLYKILQGGVGIPHI	HPQLLYES(1)K	0	0	0	40021000	53371000	49609000	143001001	0.000276975	Up_regulated
H7BXB9	1700037H04Rik	RIKEN cDNA 1700037H04 gene	67326	ENSMUSG00000027327	___1	1	163.59	87	2	623.814	Phospho(STY-O18)	S	PVRRLSKDIRETPVHSLHLKLLSVTPTSEGY	ETPVHS(1)LHLK	0	0	0	37832000	37270000	32477000	107579001	2.97938e-05	Up_regulated
H7BXC3	Tpi1	triosephosphate isomerase 1	21991	ENSMUSG00000023456	___1	1	130.01	8	2	813.389	Phospho(STY-O18)	T	________MIKDLGATWVVLGHSERRHVFGE	DLGAT(1)WVVLGHSER	0	0	0	32711000	41631000	44650000	118992001	0.000379136	Up_regulated
H7BXC3	Tpi1	triosephosphate isomerase 1	21991	ENSMUSG00000023456	___1	1	110.41	15	3	594.629	Phospho(STY-O18)	S	_MIKDLGATWVVLGHSERRHVFGESDELIGQ	DLGATWVVLGHS(1)ERR	0	0	0	14278000	19698000	17133000	51109001	0.000404625	Up_regulated
H7BXC3	Tpi1	triosephosphate isomerase 1	21991	ENSMUSG00000023456	___1	0.999915	192.18	130	2	706.829	Phospho(STY-O18)	S	VNDGVAQSTRIIYGGSVTGATCKELASQPDV	IIYGGS(1)VTGATCK	0	0	0	369769984	349940000	398129984	1117839969	1.17907e-05	Up_regulated
H9KV01	Son	Son DNA binding protein	20658	ENSMUSG00000022961	___1	0.969157	110.8	1089	2	646.239	Phospho(STY-O18)	S	ADRSMMSMGADRSMMSSYSAADRSMMSSYSA	SMMS(0.969)S(0.031)YSAADR	0	0	0	9524000	11645000	8656300	29825301	0.000361913	Up_regulated
H9KV01	Son	Son DNA binding protein	20658	ENSMUSG00000022961	___1	0.963907	127.17	1090	2	654.237	Oxidation (M),Phospho(STY-O18)	S	DRSMMSMGADRSMMSSYSAADRSMMSSYSAA	SMMS(0.014)S(0.964)YS(0.022)AADR	0	0	0	23493000	34386000	23755000	81634001	0.00162139	Up_regulated
H9KV01	Son	Son DNA binding protein	20658	ENSMUSG00000022961	___1	0.919204	88.596	1112	2	582.21	Phospho(STY-O18)	S	SMMSSYSAADRSMMSSYTDRSMMSMAADSYT	SMMS(0.052)S(0.919)YT(0.028)DR	0	0	0	9286100	13873000	11103000	34262101	0.00102099	Up_regulated
I6L974	Tbc1d17	TBC1 domain family, member 17	233204	ENSMUSG00000038520	___1	0.784517	164.65	221	2	934.91	Phospho(STY-O18)	T	DSSNVVSRFLQDPYSTTFSSFSRVTNFFRGA	FLQDPYS(0.107)T(0.785)T(0.107)FS(0.002)SFSR	0	0	0	8019000	13393000	11124000	32536001	0.00223619	Up_regulated
I6L974	Tbc1d17	TBC1 domain family, member 17	233204	ENSMUSG00000038520	___1	0.932186	269.02	225	2	934.91	Phospho(STY-O18)	S	VVSRFLQDPYSTTFSSFSRVTNFFRGALQPH	FLQDPYSTTFS(0.005)S(0.932)FS(0.062)R	0	0	0	84049000	122600000	81026000	287675001	0.00200821	Up_regulated
I7HFT9	H1f6;Hist1h1t	H1.6 linker histone, cluster member;histone cluster 1, H1t	107970	ENSMUSG00000036211	___1	0.832894	134.68	52	2	715.351	Phospho(STY-O18)	S	KPRGFSVSKLIPEALSTSQERAGMSLAALKK	LIPEALS(0.833)T(0.143)S(0.025)QER	0	0	0	57825000	59710000	58666000	176201001	4.45233e-08	Up_regulated
I7HFT9	H1f6;Hist1h1t	H1.6 linker histone, cluster member;histone cluster 1, H1t	107970	ENSMUSG00000036211	___1	1	152.7	61	2	538.284	Phospho(STY-O18)	S	LIPEALSTSQERAGMSLAALKKALAAAGYDV	AGMS(1)LAALKK	0	0	0	43153000	50453000	43615000	137221001	4.1784e-05	Up_regulated
I7HFT9	H1f6;Hist1h1t	H1.6 linker histone, cluster member;histone cluster 1, H1t	107970	ENSMUSG00000036211	___1	0.940548	179.5	54	2	715.351	Phospho(STY-O18)	S	RGFSVSKLIPEALSTSQERAGMSLAALKKAL	LIPEALS(0.011)T(0.048)S(0.941)QER	0	0	0	609470016	709440000	679129984	1998040001	2.30876e-05	Up_regulated
I7HJS1	Emd	emerin	13726	ENSMUSG00000001964	___1	1	261.38	52	2	640.811	Phospho(STY-O18)	S	DMYDLPKKEDALLYQSKDYNDDYYEESYLTT	KEDALLYQS(1)K	0	0	0	7536600	18763000	12047000	38346601	0.0172617	Up_regulated
I7HJS1	Emd	emerin	13726	ENSMUSG00000001964	___1	0.999997	242.05	127	3	908.777	Phospho(STY-O18)	S	KDRERLIYGQDSAYQSIAHYRPISNVSRSSL	LIYGQDSAYQS(1)IAHYRPISNVSR	0	0	0	159930000	305550016	181320000	646800017	0.00897603	Up_regulated
I7HLV2	Rpl10	ribosomal protein L10	110954	ENSMUSG00000008682	___1	1	119.96	125	2	637.817	Phospho(STY-O18)	T	RLQTGMRGAFGKPQGTVARVHIGQVIMSIRT	GAFGKPQGT(1)VAR	0	0	0	27148000	26101000	32625000	85874001	0.000144791	Up_regulated
I7HPX9	Ubxn11	UBX domain protein 11	67586	ENSMUSG00000012126	___1	0.995847	106.36	53	2	860.412	Phospho(STY-O18)	S	MWNDGQDSEEKISLPSCYGGIGAPVSRQGPH	ISLPS(0.996)CY(0.004)GGIGAPVSR	0	0	0	18806000	18725000	17448000	54979001	1.98226e-06	Up_regulated
J3QJV7	Rabep1	rabaptin, RAB GTPase binding effector protein 1	54189	ENSMUSG00000020817	___1	0.983143	227.03	532	3	783.389	Phospho(STY-O18)	S	LRAQASEVLLEELQQSFSQAKRDVQEQMAVL	AQASEVLLEELQQS(0.983)FS(0.017)QAKR	0	0	0	21174000	43620000	25691000	90485001	0.0116878	Up_regulated
J3QMM7	Naxd	NAD(P)HX dehydratase	69225	ENSMUSG00000031505	___1	1	125.47	222	2	728.893	Phospho(STY-O18)	T	LKGSTLKLSQALGNITVVQKGEQDLISNGQQ	LSQALGNIT(1)VVQK	0	0	0	11759000	8913800	12601000	33273801	0.00057468	Up_regulated
J3QNW0	Dnmt1	DNA methyltransferase (cytosine-5) 1	13433	ENSMUSG00000004099	___1	0.992898	155.99	298	2	670.274	Phospho(STY-O18)	S	FDTYEDSPMHRFTSFSVYCSRGHLCPVDTGL	FTS(0.007)FS(0.993)VYCSR	0	0	0	109930000	126310000	88656000	324896001	0.000576291	Up_regulated
J3QNW0	Dnmt1	DNA methyltransferase (cytosine-5) 1	13433	ENSMUSG00000004099	___1	1	127.97	852	3	616.285	Phospho(STY-O18)	T	VASPVKRPKKDPVNETLYPEHYRKYSDYIKG	KDPVNET(1)LYPEHYR	0	0	0	20490000	18664000	16304000	55458001	0.00010764	Up_regulated
J3QPB7	Tdrd5	tudor domain containing 5	214575	ENSMUSG00000060985	___1	1	88.134	236	2	561.784	Phospho(STY-O18)	S	KIQFVVSKFPQGLFISKLLGEFELTFKEQLS	FPQGLFIS(1)K	0	0	0	4224000	6573900	4216700	15014601	0.00309746	Up_regulated
J3QQ16	Col6a3	collagen, type VI, alpha 3	12835	ENSMUSG00000048126	___1	0.846313	181.51	782	2	917.438	Phospho(STY-O18)	S	ELVKISLSPEYVYSVSTFRELPRLEQKLLTP	ISLSPEYVYS(0.005)VS(0.846)T(0.149)FR	0	0	0	24815000	50720000	33423000	108958001	0.00885204	Up_regulated
J3QQ16	Col6a3	collagen, type VI, alpha 3	12835	ENSMUSG00000048126	___1	0.999215	138.21	1882	2	777.356	Phospho(STY-O18)	S	QVALTSKQQSLETAMSFVARNTFKRVRSGFL	QQSLET(0.001)AMS(0.999)FVAR	0	0	0	10762000	13830000	8081700	32673701	0.00279557	Up_regulated
K3W4P2	Ints1	integrator complex subunit 1	68510	ENSMUSG00000029547	___1	1	250.19	622	2	905.451	Phospho(STY-O18)	T	NQIAAIQRDAVWWLHTVVPSVSKLAPKDYVH	DAVWWLHT(1)VVPSVSK	0	0	0	35463000	79076000	35762000	150301001	0.0258641	Up_regulated
K3W4Q8	Bsg	basigin	12215	ENSMUSG00000023175	___1	0.999925	164.2	31	2	898.901	Phospho(STY-O18)	S	HTKYIVDADDRSGEYSCIFLPEPVGRSEINV	SGEYS(1)CIFLPEPVGR	0	0	0	79418000	103320000	91956000	274694001	0.000186653	Up_regulated
K3W4S6	Gyg	glycogenin	27357	ENSMUSG00000019528	___1	0.9989	280.57	137	2	754.835	Phospho(STY-O18)	T	PELGITLTKLHCWSLTQYSKCVFMDADTLVL	LHCWS(0.001)LT(0.999)QYSK	0	0	0	65330000	80833000	79488000	225651001	0.000110125	Up_regulated
K3W4T3	Atp6v0a1	ATPase, H+ transporting, lysosomal V0 subunit A1	11975	ENSMUSG00000019302	___1	0.995814	80.312	243	2	817.351	Phospho(STY-O18)	S	QLKNRVKKICEGFRASLYPCPETPQERKEMA	AS(0.996)LY(0.004)PCPETPQER	0	0	0	17405000	14498000	15602000	47505001	4.8243e-05	Up_regulated
M0QWS4	Ufc1	ubiquitin-fold modifier conjugating enzyme 1	66155	ENSMUSG00000062963	___1	1	188.15	38	2	682.846	Phospho(STY-O18)	S	RDRELWVQRLKEEYQSLIRYVENNKNSDNDW	LKEEYQS(1)LIR	0	0	0	65756000	128780000	94138000	288674001	0.00616891	Up_regulated
O08528	Hk2	hexokinase 2	15277	ENSMUSG00000000628	___1	0.971907	203.87	54	2	655.33	Phospho(STY-O18)	T	ISRRFRKEMEKGLGATTHPTAAVKMLPTFVR	GLGAT(0.972)T(0.028)HPTAAVK	0	0	0	21175000	44382000	28824000	94381001	0.0099727	Up_regulated
O08528	Hk2	hexokinase 2	15277	ENSMUSG00000000628	___1	1	144.47	415	2	606.282	Phospho(STY-O18)	S	NKGEERLRSTIGVDGSVYKKHPHFAKRLHKA	STIGVDGS(1)VYK	0	0	0	21055000	29848000	21172000	72075001	0.00117682	Up_regulated
O08547	Sec22b	SEC22 homolog B, vesicle trafficking protein	20333	ENSMUSG00000027879	___1	1	114.5	5	2	501.776	Phospho(STY-O18)	T	___________MVLLTMIARVADGLPLAASM	VLLT(1)MIAR	0	0	0	5253700	8347400	5936300	19537401	0.0022639	Up_regulated
O08547	Sec22b	SEC22 homolog B, vesicle trafficking protein	20333	ENSMUSG00000027879	___1	0.893413	138.76	175	2	510.243	Phospho(STY-O18)	S	GEALSALDSKANNLSSLSKKYRQDAKYLNMR	ANNLS(0.09)S(0.893)LS(0.016)K	0	0	0	14625000	20393000	22484000	57502001	0.0012299	Up_regulated
O08547	Sec22b	SEC22 homolog B, vesicle trafficking protein	20333	ENSMUSG00000027879	___1	1	159.44	35	2	647.788	Phospho(STY-O18)	S	MQEDEQSGRDLQQYQSQAKQLFRKLNEQSPT	DLQQYQS(1)QAK	0	0	0	79466000	104520000	101610000	285596001	0.000273421	Up_regulated
O08553	Dpysl2	dihydropyrimidinase-like 2	12934	ENSMUSG00000022048	___1	1	97.565	363	2	490.713	Oxidation (M),Phospho(STY-O18)	S	FTLIPEGTNGTEERMSVIWDKAVVTGKMDEN	MS(1)VIWDK	0	0	0	36980000	50974000	14873000	102827001	0.0310336	Up_regulated
O08553	Dpysl2	dihydropyrimidinase-like 2	12934	ENSMUSG00000022048	___1	0.997396	134.56	537	2	1128.03	Phospho(STY-O18)	S	SPAKQQAPPVRNLHQSGFSLSGAQIDDNIPR	NLHQS(0.997)GFS(0.003)LSGAQIDDNIPR	0	0	0	25075000	24724000	26096000	75895001	4.19286e-07	Up_regulated
O08582	Gtpbp1	GTP binding protein 1	14904	ENSMUSG00000042535	___1	0.999954	104.59	462	2	597.301	Phospho(STY-O18)	S	RKRMPVKEVRGGQTASFALKKIKRSSIRKGM	GGQTAS(1)FALKK	0	0	0	11374000	19861000	16344000	47579001	0.00298772	Up_regulated
O08648-2	Map3k4	mitogen-activated protein kinase kinase kinase 4	26407	ENSMUSG00000014426	___1	0.856353	121.82	515	3	574.608	Phospho(STY-O18)	S	GTADCGPEASRHCLTSIYRPFVDKALKQMGL	HCLT(0.144)S(0.856)IYRPFVDK	0	0	0	24115000	35089000	31311000	90515001	0.000721508	Up_regulated
O08716	Fabp9	fatty acid binding protein 9, testis	21884	ENSMUSG00000027528	___1	1	240.2	91	2	862.422	Phospho(STY-O18)	S	ADNRKVKSLITFEGGSMIQVQKWLGKQTTIK	SLITFEGGS(1)MIQVQK	0	0	0	262730000	246980000	195230000	704940001	0.000323648	Up_regulated
O08738	Casp6	caspase 6	12368	ENSMUSG00000027997	___1	0.993475	94.717	262	2	748.357	Phospho(STY-O18)	S	KDPDAIGKKQVPCFASMLTKKLHFCPKPSK_	KQVPCFAS(0.993)MLT(0.007)K	0	0	0	25024000	25251000	26923000	77198001	1.75253e-06	Up_regulated
O08749	Dld	dihydrolipoamide dehydrogenase	13382	ENSMUSG00000020664	___1	1	263.25	95	3	806.699	Phospho(STY-O18)	S	CLNVGCIPSKALLNNSHYYHMAHGKDFASRG	ALLNNS(1)HYYHMAHGKDFASR	0	0	0	70569000	98672000	160410000	329651001	0.0143617	Up_regulated
O08795-2	Prkcsh	protein kinase C substrate 80K-H	19089	ENSMUSG00000003402	___1	0.999933	220.41	451	4	700.811	Phospho(STY-O18)	S	KPKHGGSPTSLGTWGSWAGPDHDKFSAMKYE	HGGSPTSLGTWGS(1)WAGPDHDKFSAMK	0	0	0	29118000	53020000	58874000	141012001	0.00667699	Up_regulated
O08807	Prdx4	peroxiredoxin 4	53381	ENSMUSG00000025289	___1	0.999999	166.05	80	2	689.841	Phospho(STY-O18)	S	GEASRVSVADHSLHLSKAKISKPAPYWEGTA	VSVADHSLHLS(1)K	0	0	0	58775000	83719000	61720000	204214001	0.000982714	Up_regulated
O08807	Prdx4	peroxiredoxin 4	53381	ENSMUSG00000025289	___1	0.991929	159.18	198	2	855.873	Phospho(STY-O18)	S	LNHQISKDYGVYLEDSGHTLRGLFIIDDKGV	DYGVYLEDS(0.992)GHT(0.008)LR	0	0	0	20079000	22817000	14331000	57227001	0.00158556	Up_regulated
O08807	Prdx4	peroxiredoxin 4	53381	ENSMUSG00000025289	___1	1	264.97	76	2	689.841	Phospho(STY-O18)	S	QVYPGEASRVSVADHSLHLSKAKISKPAPYW	VSVADHS(1)LHLSK	0	0	0	79205000	71737000	74160000	225102001	4.40622e-06	Up_regulated
O08810	Eftud2	elongation factor Tu GTP binding domain containing 2	20624	ENSMUSG00000020929	___1	0.990521	137.46	499	2	696.867	Phospho(STY-O18)	T	DDGVQFHAFGRVLSGTIHAGQPVKVLGENYT	VLS(0.009)GT(0.991)IHAGQPVK	0	0	0	41907000	43506000	44048000	129461001	2.94707e-07	Up_regulated
O08810	Eftud2	elongation factor Tu GTP binding domain containing 2	20624	ENSMUSG00000020929	___1	1	109.71	532	2	465.745	Phospho(STY-O18)	S	DEEDSQICTVGRLWISVARYHIEVNRVPAGN	LWIS(1)VAR	0	0	0	15854000	19891000	16292000	52037001	0.00017108	Up_regulated
O08810	Eftud2	elongation factor Tu GTP binding domain containing 2	20624	ENSMUSG00000020929	___1	0.989482	217.71	585	2	498.245	Phospho(STY-O18)	S	NEEAQIFRPLKFNTTSVIKIAVEPVNPSELP	FNT(0.001)T(0.009)S(0.989)VIK	0	0	0	43098000	48573000	46999000	138670001	9.14298e-06	Up_regulated
O09035	Dbil5	diazepam binding inhibitor-like 5	13168	ENSMUSG00000038057	___1	1	146.11	30	1	1118.56	Phospho(STY-O18)	S	QLKGPVSDQEKLLVYSFYKQATQGDCNIPVP	LLVYS(1)FYK	0	0	0	3725100032	4062000128	3754800128	11541900289	3.66432e-06	Up_regulated
O09061	Psmb1	proteasome (prosome, macropain) subunit, beta type 1	19170	ENSMUSG00000014769	___1	0.999965	174.42	61	2	616.788	Phospho(STY-O18)	S	DFSIVASDTRLSEGFSIHTRDSPKCYKLTDK	LSEGFS(1)IHTR	0	0	0	13953000	18683000	12669000	45305001	0.00117287	Up_regulated
O09061	Psmb1	proteasome (prosome, macropain) subunit, beta type 1	19170	ENSMUSG00000014769	___1	0.999608	255.2	90	2	976.437	Phospho(STY-O18)	T	DKTVIGCSGFHGDCLTLTKIIEARLKMYKHS	TVIGCSGFHGDCLT(1)LTK	0	0	0	80611000	83485000	66216000	230312001	0.000136252	Up_regulated
O09106	Hdac1	histone deacetylase 1	433759	ENSMUSG00000028800	___1	0.999999	162.36	197	2	517.742	Phospho(STY-O18)	S	GVEEAFYTTDRVMTVSFHKYGEYFPGTGDLR	VMTVS(1)FHK	0	0	0	33048000	33699000	45373000	112120001	0.000733602	Up_regulated
O09114-2	Ptgds	prostaglandin D2 synthase (brain)	19215	ENSMUSG00000015090	___1	0.999999	109.11	84	2	464.205	Phospho(STY-O18)	T	FSRGTKGPGQDFRMATLYSRTQTLKDELKEK	MAT(1)LYSR	0	0	0	10038000	13553000	5318500	28909501	0.0156102	Up_regulated
O09159	Man2b1	mannosidase 2, alpha B1	17159	ENSMUSG00000005142	___1	0.999999	117.98	513	2	697.348	Phospho(STY-O18)	T	ISICPVSQTSERFQVTLYNPLGRKVDQMVRL	FQVT(1)LYNPLGR	0	0	0	2312000	3837300	2393000	8542301	0.00454474	Up_regulated
O09174	Amacr	alpha-methylacyl-CoA racemase	17117	ENSMUSG00000022244	___1	1	259.61	112	2	657.312	Phospho(STY-O18)	S	DNPKLIYARLSGFGQSGIFSKVAGHDINYLA	LSGFGQS(1)GIFSK	0	0	0	301220000	190780000	208980000	700980001	0.00239688	Up_regulated
O09174	Amacr	alpha-methylacyl-CoA racemase	17117	ENSMUSG00000022244	___1	0.999998	137.44	129	2	921.973	Phospho(STY-O18)	S	IFSKVAGHDINYLALSGVLSKIGRSGENPYP	VAGHDINYLALS(1)GVLSK	0	0	0	7108000	9195900	5689100	21993001	0.00197398	Up_regulated
O35125	Lrrc23	leucine rich repeat containing 23	16977	ENSMUSG00000030125	___1	0.979195	186.63	222	3	675.025	Phospho(STY-O18)	T	NLLKKVEGLENLSNLTTLHLRDNQIETLNGF	KVEGLENLSNLT(0.979)T(0.021)LHLR	0	0	0	12608000	24609000	11847000	49064001	0.0167184	Up_regulated
O35129	Phb2	prohibitin 2	12034	ENSMUSG00000004264	___1	1	143.43	119	2	987.978	Phospho(STY-O18)	S	ISLRVLSRPNAQELPSMYQRLGLDYEERVLP	VLSRPNAQELPS(1)MYQR	0	0	0	153590000	173420000	153150000	480160001	1.80445e-05	Up_regulated
O35129	Phb2	prohibitin 2	12034	ENSMUSG00000004264	___1	1	241.31	151	2	632.309	Phospho(STY-O18)	S	IVNEVLKSVVAKFNASQLITQRAQVSLLIRR	FNAS(1)QLITQR	0	0	0	79545000	96965000	90239000	266749001	6.21708e-05	Up_regulated
O35215	Ddt	D-dopachrome tautomerase	13202	ENSMUSG00000001666	___1	0.999988	211.84	80	1	1010.44	Phospho(STY-O18)	S	IGVVGTAEQNRTHSASFFKFLTEELSLDQDR	THSAS(1)FFK	0	0	0	858590016	1423299968	1200899968	3482789953	0.00211344	Up_regulated
O35215	Ddt	D-dopachrome tautomerase	13202	ENSMUSG00000001666	___1	0.992931	284.34	64	2	1256.1	Phospho(STY-O18)	S	LMNKSTEPCAHLLVSSIGVVGTAEQNRTHSA	STEPCAHLLVS(0.007)S(0.993)IGVVGTAEQNR	0	0	0	102700000	30010000	104800000	237510001	0.0322826	Up_regulated
O35215	Ddt	D-dopachrome tautomerase	13202	ENSMUSG00000001666	___1	0.997775	240.78	29	3	587.282	Phospho(STY-O18)	T	RIPAGLENRLCAATATILDKPEDRVSVTIRP	LCAAT(0.002)AT(0.998)ILDKPEDR	0	0	0	65835000	96460000	87994000	250289001	0.00079605	Up_regulated
O35218	Cpsf2	cleavage and polyadenylation specific factor 2	51786	ENSMUSG00000041781	___1	1	96.229	352	2	533.272	Phospho(STY-O18)	S	FSRDLFIQWCQDPKNSIILTYRTTPGTLARF	NS(1)IILTYR	0	0	0	16285000	19147000	12289000	47721001	0.00132481	Up_regulated
O35382	Exoc4	exocyst complex component 4	20336	ENSMUSG00000029763	___1	0.970597	205.65	580	2	990.07	Phospho(STY-O18)	S	ADTMKVLGVQRPLLQSTIIVEKTVQDLMNLM	VLGVQRPLLQS(0.971)T(0.029)IIVEK	0	0	0	50543000	46042000	42019000	138604001	4.74764e-05	Up_regulated
O35382	Exoc4	exocyst complex component 4	20336	ENSMUSG00000029763	___1	1	220.1	246	2	915.426	Phospho(STY-O18)	S	IDVSNIPTPRKFLDASQYSAAGGSSVREMNL	KFLDAS(1)QYSAAGGSSVR	0	0	0	33071000	38510000	40537000	112118001	7.4157e-05	Up_regulated
O35382	Exoc4	exocyst complex component 4	20336	ENSMUSG00000029763	___1	1	190.1	26	2	628.338	Phospho(STY-O18)	S	RSTVSKSKDPSGLLISVIRTLSTSDDVEDRE	DPSGLLIS(1)VIR	0	0	0	5217800	6879500	5593900	17691201	0.000302932	Up_regulated
O35465	Fkbp8	FK506 binding protein 8	14232	ENSMUSG00000019428	___1	1	139.78	271	2	659.316	Phospho(STY-O18)	S	ELLQLKVKCLNNLAASQLKLDHYRAALRSCS	CLNNLAAS(1)QLK	0	0	0	17856000	20853000	22052000	60761001	8.42955e-05	Up_regulated
O35469	Hsd3b6	hydroxy-delta-5-steroid dehydrogenase, 3 beta- and steroid delta-isomerase 6	15497	ENSMUSG00000027869	___1	0.999998	135.72	66	2	910.957	Phospho(STY-O18)	T	DTNIKVTVLEGDILDTQYLRKACQGISVVIH	VTVLEGDILDT(1)QYLR	0	0	0	5277800	11434000	6144600	22856401	0.0166777	Up_regulated
O35469	Hsd3b6	hydroxy-delta-5-steroid dehydrogenase, 3 beta- and steroid delta-isomerase 6	15497	ENSMUSG00000027869	___1	0.998887	176.56	201	2	745.898	Phospho(STY-O18)	T	RPMYIYGERSPFISNTIITALKNKNILGCTG	SPFISNT(0.999)IIT(0.001)ALK	0	0	0	45172000	46712000	52344000	144228001	2.50142e-05	Up_regulated
O35469	Hsd3b6	hydroxy-delta-5-steroid dehydrogenase, 3 beta- and steroid delta-isomerase 6	15497	ENSMUSG00000027869	___1	1	152.85	172	2	580.792	Phospho(STY-O18)	S	YSKKMAEKAVLAANGSMLKIGGTLHTCALRP;YSKKMAEKAVLAANGSMLKNGGTLNTCALRP	AVLAANGS(1)MLK	0	0	0	14573000	9607100	8433200	32613301	0.00445809	Up_regulated
O35490	Bhmt;Gm5096	betaine-homocysteine methyltransferase;predicted gene 5096	12116;329008	ENSMUSG00000074768;ENSMUSG00000069324	___1	1	158.44	339	4	513.489	Phospho(STY-O18)	T	ASEKHGSWGSGLDMHTKPWIRARARKEYWQN	HGSWGSGLDMHT(1)KPWIR	0	0	0	40968000	26527000	26282000	93777001	0.00299371	Up_regulated
O35490	Bhmt;Gm5096	betaine-homocysteine methyltransferase;predicted gene 5096	12116;329008	ENSMUSG00000074768;ENSMUSG00000069324	___1	0.999316	264.8	224	2	1186.57	Phospho(STY-O18)	S	GASIVGVNCHFDPSVSLQTVKLMKEGLEAAR	AGASIVGVNCHFDPS(0.001)VS(0.999)LQTVK	0	0	0	530849984	536520000	479830016	1547200001	8.88241e-06	Up_regulated
O35490	Bhmt;Gm5096	betaine-homocysteine methyltransferase;predicted gene 5096	12116;329008	ENSMUSG00000074768;ENSMUSG00000069324	___1	0.997916	175.71	75	2	1247.55	Phospho(STY-O18)	T	HREFLRAGSNVMQTFTFYASEDKLENRGNYV	AGSNVMQT(0.001)FT(0.998)FYAS(0.001)EDKLENR	0	0	0	46407000	28515000	35360000	110282001	0.00213128	Up_regulated
O35490	Bhmt;Gm5096	betaine-homocysteine methyltransferase;predicted gene 5096	12116;329008	ENSMUSG00000074768;ENSMUSG00000069324	___1	0.99942	192.23	368	3	792.711	Phospho(STY-O18)	S	QNLRIASGRPYNPSMSRPDAWGVTKGAAELM	IASGRPYNPS(0.001)MS(0.999)RPDAWGVTK	0	0	0	529169984	488560000	585729984	1603459969	4.54917e-05	Up_regulated
O35490	Bhmt;Gm5096	betaine-homocysteine methyltransferase;predicted gene 5096	12116;329008	ENSMUSG00000074768;ENSMUSG00000069324	___1	1	215.51	333	3	684.316	Phospho(STY-O18)	S	RGFLPPASEKHGSWGSGLDMHTKPWIRARAR	HGSWGS(1)GLDMHTKPWIR	0	0	0	21523000	18448000	21914000	61885001	4.69244e-05	Up_regulated
O35490	Bhmt;Gm5096	betaine-homocysteine methyltransferase;predicted gene 5096	12116;329008	ENSMUSG00000074768;ENSMUSG00000069324	___1	1	131.82	211	2	1186.57	Phospho(STY-O18)	S	VPPGECAVRLVKAGASIVGVNCHFDPSVSLQ	AGAS(1)IVGVNCHFDPSVSLQTVK	0	0	0	39641000	41609000	55383000	136633001	0.000776373	Up_regulated
O35654	Pold2	polymerase (DNA directed), delta 2, regulatory subunit	18972	ENSMUSG00000020471	___1	1	196.11	106	2	601.305	Phospho(STY-O18)	S	CCVVGTLFKAMSLQPSILREISEEHNLVPQP	AMSLQPS(1)ILR	0	0	0	9070900	13337000	9467400	31875301	0.00145179	Up_regulated
O35685	Nudc	nudC nuclear distribution protein	18221	ENSMUSG00000028851	___1	0.990349	81.317	58	3	626.98	Phospho(STY-O18)	T	FIGGEEGMAEKLITQTFNHHNQLAQKARREK	LIT(0.01)QT(0.99)FNHHNQLAQK	0	0	0	20820000	28344000	20444000	69608001	0.000837414	Up_regulated
O35857	Timm44	translocase of inner mitochondrial membrane 44	21856	ENSMUSG00000002949	___1	1	130.01	367	2	574.767	Phospho(STY-O18)	S	AHPIQQAKALGFQFHSRILDISNVDLAMGKM	ALGFQFHS(1)R	0	0	0	18727000	20183000	16132000	55042001	0.000101476	Up_regulated
O54734	Ddost	dolichyl-di-phosphooligosaccharide-protein glycotransferase	13200	ENSMUSG00000028757	___1	0.992575	223.22	70	2	623.303	Phospho(STY-O18)	S	RGFELTFKTADDPSLSLIKYGEFLYDNLIIF	TADDPS(0.007)LS(0.993)LIK	0	0	0	49361000	44453000	54807000	148621001	7.77484e-05	Up_regulated
O54734	Ddost	dolichyl-di-phosphooligosaccharide-protein glycotransferase	13200	ENSMUSG00000028757	___1	0.965851	136.52	46	2	554.746	Phospho(STY-O18)	S	RTLVLLDNLNVRDTHSLFFRSLKDRGFELTF	DT(0.034)HS(0.966)LFFR	0	0	0	12658000	9352100	9883100	31893201	0.000487845	Up_regulated
O54774	Ap3d1	adaptor-related protein complex 3, delta 1 subunit	11776	ENSMUSG00000020198	___1	1	109.72	328	2	541.273	Phospho(STY-O18)	S	EDSDQNLKYLGLLAMSKILKTHPKSVQSHKD	YLGLLAMS(1)K	0	0	0	11725000	12788000	13621000	38134001	2.05709e-05	Up_regulated
O54774	Ap3d1	adaptor-related protein complex 3, delta 1 subunit	11776	ENSMUSG00000020198	___1	1	191.4	532	2	575.3	Phospho(STY-O18)	S	HIQAVYVQNVVKLYASILQQKEQAADTEAAQ	LYAS(1)ILQQK	0	0	0	69991000	63669000	77096000	210756001	5.46112e-05	Up_regulated
O54774	Ap3d1	adaptor-related protein complex 3, delta 1 subunit	11776	ENSMUSG00000020198	___1	1	80.102	573	2	559.289	Phospho(STY-O18)	S	PQFVQSADLEVQERASCILQLVKHVQKLQAK	AS(1)CILQLVK	0	0	0	5271100	8569700	5268800	19109601	0.00441897	Up_regulated
O54826	Mllt10	myeloid/lymphoid or mixed-lineage leukemia;translocated to, 10	17354	ENSMUSG00000026743	___1	0.962065	245.11	352	2	1225.57	Phospho(STY-O18)	S	NPGTAVSASSPFPQGSFSGTPGSVKSSSGSS	NPGTAVSASSPFPQGS(0.962)FS(0.038)GTPGSVK	0	0	0	34449000	51683000	34880000	121012001	0.00206879	Up_regulated
O54942	Cldn5	claudin 5	12741	ENSMUSG00000041378	___1	0.999995	103.85	53	3	698.96	Phospho(STY-O18)	S	HNIVTAQTTWKGLWMSCVVQSTGHMQCKVYE	GLWMS(1)CVVQSTGHMQCK	0	0	0	7383400	10541000	8504800	26429201	0.000676277	Up_regulated
O54984	Asna1	arsA arsenite transporter, ATP-binding, homolog 1 (bacterial)	56495	ENSMUSG00000052456	___1	1	125.97	181	2	644.34	Phospho(STY-O18)	T	DTAPTGHTLRLLNFPTIVERGLGRLMQIKNQ	LLNFPT(1)IVER	0	0	0	10064000	14311000	12506000	36881001	0.000564174	Up_regulated
O54988-2	Slk	STE20-like kinase	20874	ENSMUSG00000025060	___1	1	60.91	2	2	537.246	Acetyl (Protein N-term),Phospho(STY-O18)	S	______________MSFFNFRKIFKLGSEKK	S(1)FFNFRK	0	0	0	5899800	5615700	5651800	17167301	3.55143e-07	Up_regulated
O55026	Entpd2	ectonucleoside triphosphate diphosphohydrolase 2	12496	ENSMUSG00000015085	___1	0.999631	188.27	239	2	744.822	Phospho(STY-O18)	S	VHLRLYGQHYRVYTHSFLCYGRDQVLQRLLA	VYTHS(1)FLCYGR	0	0	0	31748000	43268000	38372000	113388001	0.00034678	Up_regulated
O55029	Copb2	coatomer protein complex, subunit beta 2 (beta prime)	50797	ENSMUSG00000032458	___1	1	203.89	731	2	952.935	Phospho(STY-O18)	S	AEGAERDGKNNVAFMSYFLQGKLDACLELLI	DGKNNVAFMS(1)YFLQGK	0	0	0	9063100	17555000	13150000	39768101	0.0056685	Up_regulated
O55029	Copb2	coatomer protein complex, subunit beta 2 (beta prime)	50797	ENSMUSG00000032458	___1	1	137.98	279	2	538.753	Phospho(STY-O18)	S	ESTLNYGMERVWCVASLRGSNNVALGYDEGS	VWCVAS(1)LR	0	0	0	8206800	16043000	13016000	37265801	0.00552636	Up_regulated
O55029	Copb2	coatomer protein complex, subunit beta 2 (beta prime)	50797	ENSMUSG00000032458	___1	0.81716	144.77	258	2	568.251	Phospho(STY-O18)	S	IIITGSEDGTVRIWHSSTYRLESTLNYGMER	IWHS(0.817)S(0.154)T(0.029)YR	0	0	0	55752000	91702000	117010000	264464001	0.00770499	Up_regulated
O55029	Copb2	coatomer protein complex, subunit beta 2 (beta prime)	50797	ENSMUSG00000032458	___1	0.999903	126.88	294	2	911.436	Phospho(STY-O18)	S	SLRGSNNVALGYDEGSIIVKLGREEPAMSMD	GSNNVALGYDEGS(1)IIVK	0	0	0	8163700	15661000	10037000	33861701	0.00743548	Up_regulated
O55137	Acot1	acyl-CoA thioesterase 1	26897	ENSMUSG00000072949	___1	1	126.71	243	2	690.337	Phospho(STY-O18)	S	LLGISKGGELGLAMASFLKGITAAVVINGSV	GGELGLAMAS(1)FLK	0	0	0	9968700	21246000	11421000	42635701	0.0159641	Up_regulated
O55142	Rpl35a	ribosomal protein L35A	57808	ENSMUSG00000060636	___1	0.999995	88.681	108	2	532.765	Phospho(STY-O18)	S	PAKAIGHRIRVMLYPSRI_____________	VMLYPS(1)RI	0	0	0	10108000	9876100	13559000	33543101	0.00071701	Up_regulated
O55143	Atp2a2	ATPase, Ca++ transporting, cardiac muscle, slow twitch 2	11938	ENSMUSG00000029467	___1	1	161.21	865	2	871.903	Phospho(STY-O18)	S	AAAWWFIAADGGPRVSFYQLSHFLQCKEDNP	VS(1)FYQLSHFLQCK	0	0	0	17728000	41166000	13422000	72316001	0.0489958	Up_regulated
O55143	Atp2a2	ATPase, Ca++ transporting, cardiac muscle, slow twitch 2	11938	ENSMUSG00000029467	___1	1	150.15	473	2	531.737	Phospho(STY-O18)	S	ELKGLSKIERANACNSVIKQLMKKEFTLEFS	ANACNS(1)VIK	0	0	0	39392000	38303000	43010000	120705001	9.30117e-06	Up_regulated
O55143	Atp2a2	ATPase, Ca++ transporting, cardiac muscle, slow twitch 2	11938	ENSMUSG00000029467	___1	1	222.45	870	2	871.903	Phospho(STY-O18)	S	FIAADGGPRVSFYQLSHFLQCKEDNPDFDGV	VSFYQLS(1)HFLQCK	0	0	0	48976000	88131000	44652000	181759001	0.011864	Up_regulated
O55143	Atp2a2	ATPase, Ca++ transporting, cardiac muscle, slow twitch 2	11938	ENSMUSG00000029467	___1	0.999928	232.83	495	2	806.848	Phospho(STY-O18)	S	KKEFTLEFSRDRKSMSVYCTPNKPSRTSMSK	SMS(1)VYCTPNKPSR	0	0	0	40291000	28094000	31330000	99715001	0.000804829	Up_regulated
O55143	Atp2a2	ATPase, Ca++ transporting, cardiac muscle, slow twitch 2	11938	ENSMUSG00000029467	___1	0.990375	155.39	210	2	713.327	Oxidation (M),Phospho(STY-O18)	S	PDPRAVNQDKKNMLFSGTNIAAGKAMGVVVA	NMLFS(0.99)GT(0.01)NIAAGK	0	0	0	29421000	46080000	27871000	103372001	0.00409873	Up_regulated
O55143	Atp2a2	ATPase, Ca++ transporting, cardiac muscle, slow twitch 2	11938	ENSMUSG00000029467	___1	0.911568	92.906	212	2	705.329	Phospho(STY-O18)	T	PRAVNQDKKNMLFSGTNIAAGKAMGVVVATG	NMLFS(0.088)GT(0.912)NIAAGK	0	0	0	19986000	21095000	25982000	67063001	0.000264445	Up_regulated
O55143	Atp2a2	ATPase, Ca++ transporting, cardiac muscle, slow twitch 2	11938	ENSMUSG00000029467	___1	0.999991	190.27	362	2	777.837	Phospho(STY-O18)	S	VICSDKTGTLTTNQMSVCRMFILDKVEGDTC	TGTLTTNQMS(1)VCR	0	0	0	34893000	47762000	32523000	115178001	0.00125722	Up_regulated
O55201-2	Supt5	suppressor of Ty 5, DSIF elongation factor subunit;suppressor of Ty 5	20924	ENSMUSG00000003435	___1	0.99965	109.38	462	2	889.414	Phospho(STY-O18)	T	LVLAGGSKPRDVTNLTVGGFTPMSPRISSPM	DVTNLT(1)VGGFTPMSPR	0	0	0	8557400	14432000	8074700	31064101	0.00714355	Up_regulated
O55201-2	Supt5	suppressor of Ty 5, DSIF elongation factor subunit;suppressor of Ty 5	20924	ENSMUSG00000003435	___1	1	268.93	813	2	923.903	Phospho(STY-O18)	S	VGQTGVIRSVTGGMCSVYLKDSEKVVSISSE	SVTGGMCS(1)VYLKDSEK	0	0	0	34047000	36121000	37120000	107288001	2.45016e-06	Up_regulated
O55234	Psmb5	proteasome (prosome, macropain) subunit, beta type 5	19173	ENSMUSG00000022193	___1	0.854471	171.46	89	2	747.883	Phospho(STY-O18)	T	AADSRATAGAYIASQTVKKVIEINPYLLGTM	ATAGAYIAS(0.146)QT(0.854)VKK	0	0	0	16351000	20961000	19554000	56866001	0.000155485	Up_regulated
O55234	Psmb5	proteasome (prosome, macropain) subunit, beta type 5	19173	ENSMUSG00000022193	___1	0.999998	275.83	158	2	943.396	Phospho(STY-O18)	T	ANMVYQYKGMGLSMGTMICGWDKRGPGLYYV	GMGLSMGT(1)MICGWDKR	0	0	0	5401000	8534800	6091200	20027001	0.00216651	Up_regulated
O55234	Psmb5	proteasome (prosome, macropain) subunit, beta type 5	19173	ENSMUSG00000022193	___1	0.987015	127.63	191	2	1113.49	Oxidation (M),Phospho(STY-O18)	S	EGNRISGTAFSVGSGSVYAYGVMDRGYSYDL	ISGTAFS(0.001)VGS(0.012)GS(0.987)VYAYGVMDR	0	0	0	58000000	88921000	65616000	212537001	0.0015949	Up_regulated
O70133-2	Dhx9	DEAH (Asp-Glu-Ala-His) box polypeptide 9	13211	ENSMUSG00000042699	___1	0.835073	255.49	51	2	901.894	Phospho(STY-O18)	S	CEVRVEGFNYAGMGNSTNKKDAQSNAARDFV	VEGFNYAGMGNS(0.835)T(0.165)NKK	0	0	0	76420000	109380000	80700000	266500001	0.00101128	Up_regulated
O70133-2	Dhx9	DEAH (Asp-Glu-Ala-His) box polypeptide 9	13211	ENSMUSG00000042699	___1	1	176.43	248	2	687.845	Phospho(STY-O18)	S	EHGSNKKLAAQSCALSLVRQLYHLGVIEAYS	LAAQSCALS(1)LVR	0	0	0	86130000	126850000	96891000	309871001	0.00106078	Up_regulated
O70133-2	Dhx9	DEAH (Asp-Glu-Ala-His) box polypeptide 9	13211	ENSMUSG00000042699	___1	0.999998	153.94	677	3	507.552	Phospho(STY-O18)	S	GWNLIYTMQKHLENNSHFGSHRYQILPLHSQ	HLENNS(1)HFGSHR	0	0	0	29359000	42407000	47697000	119463001	0.00186516	Up_regulated
O70133-2	Dhx9	DEAH (Asp-Glu-Ala-His) box polypeptide 9	13211	ENSMUSG00000042699	___1	1	160.67	383	3	854.384	Phospho(STY-O18)	S	KNELTYQMEQDHNLQSVLQERELLPVKKFEA	NELTYQMEQDHNLQS(1)VLQER	0	0	0	23617000	45372000	25582000	94571001	0.0105171	Up_regulated
O70133-2	Dhx9	DEAH (Asp-Glu-Ala-His) box polypeptide 9	13211	ENSMUSG00000042699	___1	0.999999	231.62	753	2	1077.99	Phospho(STY-O18)	T	KVKLFTAHNNMTNYATVWASKTNLEQRKGRA	LFTAHNNMTNYAT(1)VWASK	0	0	0	56609000	71904000	38628000	167141001	0.00441231	Up_regulated
O70133-2	Dhx9	DEAH (Asp-Glu-Ala-His) box polypeptide 9	13211	ENSMUSG00000042699	___1	0.999998	133.07	628	2	568.258	Phospho(STY-O18)	S	LICGDEYGPETKLSMSQLNEKETPFELIEAL	LSMS(1)QLNEK	0	0	0	6745400	10546000	8250100	25541501	0.00152717	Up_regulated
O70133-2	Dhx9	DEAH (Asp-Glu-Ala-His) box polypeptide 9	13211	ENSMUSG00000042699	___1	1	124.3	691	2	775.909	Phospho(STY-O18)	S	NSHFGSHRYQILPLHSQIPREEQRKVFDPVP	YQILPLHS(1)QIPR	0	0	0	8022200	9578300	6753300	24353801	0.000575842	Up_regulated
O70250	Pgam2	phosphoglycerate mutase 2	56012	ENSMUSG00000020475	___1	1	291.22	14	2	728.305	Phospho(STY-O18)	S	__MTTHRLVMVRHGESLWNQENRFCGWFDAE	HGES(1)LWNQENR	0	0	0	170210000	277340000	174970000	622520001	0.00403228	Up_regulated
O70250	Pgam2	phosphoglycerate mutase 2	56012	ENSMUSG00000020475	___1	0.997648	202.65	135	1	1198.52	Phospho(STY-O18)	S	DTPPPPMDEKHNYYTSISKDRRYAGLKPEEL	HNYYT(0.002)S(0.998)ISK	0	0	0	1488600064	2422899968	2628000000	6539500033	0.00340818	Up_regulated
O70250	Pgam2	phosphoglycerate mutase 2	56012	ENSMUSG00000020475	___1	0.99999	311.95	159	3	826.405	Phospho(STY-O18)	T	GLKPEELPTCESLKDTIARALPFWNEEIAPK	YAGLKPEELPTCESLKDT(1)IAR	0	0	0	161840000	213590000	206870000	582300001	0.000281218	Up_regulated
O70291	Grk4	G protein-coupled receptor kinase 4	14772	ENSMUSG00000052783	___1	1	111.39	484	2	709.869	Phospho(STY-O18)	S	PQAIYCRNILDIGQFSVVKGVNLDTNDEIFY	NILDIGQFS(1)VVK	0	0	0	2904600	5801900	2603200	11309701	0.0208902	Up_regulated
O70311	Nmt2	N-myristoyltransferase 2	18108	ENSMUSG00000026643	___1	1	95.401	260	2	728.901	Phospho(STY-O18)	S	CGVRVSSNKKLVGFISAIPANIRIYDSVKRM	LVGFIS(1)AIPANIR	0	0	0	2048500	4252200	1534600	7835301	0.03507	Up_regulated
O70311	Nmt2	N-myristoyltransferase 2	18108	ENSMUSG00000026643	___1	1	138.4	271	2	483.738	Phospho(STY-O18)	S	VGFISAIPANIRIYDSVKRMVEINFLCVHKK	IYDS(1)VKR	0	0	0	16950000	30449000	26508000	73907001	0.00355213	Up_regulated
O70325-2	Gpx4	glutathione peroxidase 4	625249	ENSMUSG00000075706	___1	1	112.75	13	2	511.705	Phospho(STY-O18)	S	___MCASRDDWRCARSMHEFSAKDIDGHMVC	S(1)MHEFSAK	0	0	0	15012000	19499000	15784000	50295001	0.000267231	Up_regulated
O70433	Fhl2	four and a half LIM domains 2	14200	ENSMUSG00000008136	___1	1	148.7	13	2	876.83	Phospho(STY-O18)	S	___MTERFDCHHCNESLYGKKYILKEENPHC	FDCHHCNES(1)LYGK	0	0	0	10181000	16338000	12884000	39403001	0.00180485	Up_regulated
O70435	Psma3	proteasome (prosome, macropain) subunit, alpha type 3	19167	ENSMUSG00000060073	___1	0.871762	184.01	13	2	1023.44	Acetyl (Protein N-term),Phospho(STY-O18)	S	___MSSIGTGYDLSASTFSPDGRVFQVEYAM	SSIGTGYDLS(0.003)AS(0.872)T(0.123)FS(0.003)PDGR	0	0	0	28049000	80119000	58346000	166514001	0.0212745	Up_regulated
O70435	Psma3	proteasome (prosome, macropain) subunit, alpha type 3	19167	ENSMUSG00000060073	___1	0.917266	138.45	34	2	652.317	Phospho(STY-O18)	S	GRVFQVEYAMKAVENSSTAIGIRCKDGVVFG	AVENS(0.917)S(0.076)T(0.007)AIGIR	0	0	0	11813000	13341000	10732000	35886001	9.36323e-05	Up_regulated
O70481	Ubr1	ubiquitin protein ligase E3 component n-recognin 1	22222	ENSMUSG00000027272	___1	0.968017	90.412	1209	2	954.008	Phospho(STY-O18)	T	ESGEYLCPLCKSLCNTVIPIIPLQPQKINSE	S(0.032)LCNT(0.968)VIPIIPLQPQK	0	0	0	4204500	5725200	3932300	13862001	0.00115951	Up_regulated
O70503	Hsd17b12	hydroxysteroid (17-beta) dehydrogenase 12	56348	ENSMUSG00000027195	___1	1	161.48	164	2	679.86	Phospho(STY-O18)	S	DLDNTIKKLININVLSVCKVTRLVLPGMVER	LININVLS(1)VCK	0	0	0	10861000	13647000	12763000	37271001	0.000111678	Up_regulated
O70503	Hsd17b12	hydroxysteroid (17-beta) dehydrogenase 12	56348	ENSMUSG00000027195	___1	1	149.22	229	2	869.947	Phospho(STY-O18)	S	QCLHEEYKSKGIFVQSVMPYLVATKLAKIQK	GIFVQS(1)VMPYLVATK	0	0	0	7423100	16357000	8521200	32301301	0.0186532	Up_regulated
O88325	Naglu	alpha-N-acetylglucosaminidase (Sanfilippo disease IIIB)	27419	ENSMUSG00000001751	___1	1	153.94	219	3	547.264	Phospho(STY-O18)	S	NLHTWDGPLPRSWHLSQVYLQHRILDRMRSF	SWHLS(1)QVYLQHR	0	0	0	58359000	73635000	58376000	190370001	0.000237921	Up_regulated
O88342	Wdr1	WD repeat domain 1	22388	ENSMUSG00000005103	___1	1	116.84	11	2	680.356	Phospho(STY-O18)	S	_____MPYEIKKVFASLPQVERGVSKILGGD	KVFAS(1)LPQVER	0	0	0	9600800	14372000	12872000	36844801	0.000953088	Up_regulated
O88342	Wdr1	WD repeat domain 1	22388	ENSMUSG00000005103	___1	1	98.048	189	2	509.722	Phospho(STY-O18)	S	FEGPPFKFKFTIGDHSRFVNCVRFSPDGNRF	FTIGDHS(1)R	0	0	0	3642500	6314600	5648100	15605201	0.00292689	Up_regulated
O88342	Wdr1	WD repeat domain 1	22388	ENSMUSG00000005103	___1	0.879151	177.84	478	3	537.275	Phospho(STY-O18)	T	GGTDGNVRVYSILASTLKDEGKLLEAKGPVT	VYSILAS(0.121)T(0.879)LKDEGK	0	0	0	25414000	12517000	15755000	53686001	0.00988418	Up_regulated
O88342	Wdr1	WD repeat domain 1	22388	ENSMUSG00000005103	___1	0.940799	240.2	477	2	805.409	Phospho(STY-O18)	S	VGGTDGNVRVYSILASTLKDEGKLLEAKGPV	VYSILAS(0.941)T(0.059)LKDEGK	0	0	0	77238000	121960000	97388000	296586001	0.00157254	Up_regulated
O88477	Igf2bp1	insulin-like growth factor 2 mRNA binding protein 1	140486	ENSMUSG00000013415	___1	1	214.32	546	2	804.375	Phospho(STY-O18)	S	ENDQVIVKIIGHFYASQMAQRKIRDILAQVK	IIGHFYAS(1)QMAQR	0	0	0	84242000	107560000	62251000	254053001	0.00293394	Up_regulated
O88502	Pde8a	phosphodiesterase 8A	18584	ENSMUSG00000025584	___1	1	144.12	317	2	487.248	Phospho(STY-O18)	S	IIPVIGQGGKIRHYVSIIRVCNGNNKVETTT	HYVS(1)IIR	0	0	0	27377000	30773000	23504000	81654001	0.000204394	Up_regulated
O88531	Ppt1	palmitoyl-protein thioesterase 1	19063	ENSMUSG00000028657	___1	1	254.71	115	2	1035.49	Phospho(STY-O18)	S	EKDPKLQQGYNAIGFSQGGQFLRAVAQRCPT	LQQGYNAIGFS(1)QGGQFLR	0	0	0	95829000	124080000	97077000	316986001	0.000330326	Up_regulated
O88531	Ppt1	palmitoyl-protein thioesterase 1	19063	ENSMUSG00000028657	___1	1	229.97	193	3	740.029	Phospho(STY-O18)	S	ERLVQAQYWHDPIKESVYRNYSIFLADINQE	LVQAQYWHDPIKES(1)VYR	0	0	0	1039299968	1309699968	1160400000	3509399937	0.000116328	Up_regulated
O88531	Ppt1	palmitoyl-protein thioesterase 1	19063	ENSMUSG00000028657	___1	0.926462	229.23	261	2	940.931	Phospho(STY-O18)	S	FYRSGQAKETIPLQESTLYTEDRLGLKKMDK	ETIPLQES(0.926)T(0.073)LYTEDR	0	0	0	61901000	59877000	62002000	183780001	9.76754e-08	Up_regulated
O88532	Zfr	zinc finger RNA binding protein	22763	ENSMUSG00000022201	___1	1	283.31	733	2	971.963	Phospho(STY-O18)	T	RPDSSDDRYVMTKHATIYPTEEELQAVQKIV	HAT(1)IYPTEEELQAVQK	0	0	0	45272000	70553000	58213000	174038001	0.00135689	Up_regulated
O88543	Cops3	COP9 signalosome subunit 3	26572	ENSMUSG00000019373	___1	1	212.95	11	2	724.844	Acetyl (Protein N-term),Phospho(STY-O18)	S	_____MASALEQFVNSVRQLSAQGQMTQLCE	ASALEQFVNS(1)VR	0	0	0	8971200	21708000	12952000	43631201	0.0180546	Up_regulated
O88543	Cops3	COP9 signalosome subunit 3	26572	ENSMUSG00000019373	___1	0.998793	178.53	301	1	1212.57	Phospho(STY-O18)	S	FTRDNNMGLVKQCLSSLYKKNIQRLTKTFLT	QCLS(0.001)S(0.999)LYKK	0	0	0	16700000	20251000	16608000	53559001	0.000118592	Up_regulated
O88543	Cops3	COP9 signalosome subunit 3	26572	ENSMUSG00000019373	___1	0.999797	113.62	246	2	505.24	Phospho(STY-O18)	S	SLILLGKVQQLPKYTSQIVGRFIKPLSNAYH	YTS(1)QIVGR	0	0	0	43028000	40374000	40077000	123479001	1.61341e-06	Up_regulated
O88544	Cops4	COP9 signalosome subunit 4	26891	ENSMUSG00000035297	___1	1	130.06	233	2	874.918	Phospho(STY-O18)	T	HESERLEALKHALHCTILASAGQQRSRMLAT	HALHCT(1)ILASAGQQR	0	0	0	63412000	61963000	51429000	176804001	9.84093e-05	Up_regulated
O88544	Cops4	COP9 signalosome subunit 4	26891	ENSMUSG00000035297	___1	1	189.09	112	2	945.426	Phospho(STY-O18)	S	ISFEEQVASIRQHLASIYEKEEDWRNAAQVL	QHLAS(1)IYEKEEDWR	0	0	0	38850000	46450000	38398000	123698001	9.40807e-05	Up_regulated
O88544	Cops4	COP9 signalosome subunit 4	26891	ENSMUSG00000035297	___1	0.845892	82.483	313	2	684.351	Phospho(STY-O18)	S	SILDRAVIEHNLLSASKLYNNITFEELGALL	AVIEHNLLS(0.154)AS(0.846)K	0	0	0	73541000	108420000	67363000	249324001	0.00288598	Up_regulated
O88569-3	Hnrnpa2b1	heterogeneous nuclear ribonucleoprotein A2/B1	102642938;53379	ENSMUSG00000004980	___1	0.755014	161.19	186	2	654.27	Phospho(STY-O18)	S	EVRKALSRQEMQEVQSSRSGRGGNFGFGDSR	QEMQEVQS(0.755)S(0.245)R	0	0	0	4722000	12249000	12273000	29244001	0.0178562	Up_regulated
O88569-3	Hnrnpa2b1	heterogeneous nuclear ribonucleoprotein A2/B1	102642938;53379	ENSMUSG00000004980	___1	1	168.1	213	2	732.308	Phospho(STY-O18)	S	GDSRGGGGNFGPGPGSNFRGGSDGYGSGRGF	GGGGNFGPGPGS(1)NFR	0	0	0	38044000	47695000	37744000	123483001	0.000228759	Up_regulated
O88569-3	Hnrnpa2b1	heterogeneous nuclear ribonucleoprotein A2/B1	102642938;53379	ENSMUSG00000004980	___1	1	126.12	200	1	1099.42	Phospho(STY-O18)	S	QSSRSGRGGNFGFGDSRGGGGNFGPGPGSNF	GGNFGFGDS(1)R	0	0	0	258400000	255770000	210090000	724260001	0.000103919	Up_regulated
O88811-2	Stam2	signal transducing adaptor molecule (SH3 domain and ITAM motif) 2	56324	ENSMUSG00000055371	___1	0.988976	189.07	339	2	777.877	Phospho(STY-O18)	S	ALDLYNKLVNEAPVYSVYSKLHPAHYPPAAA	LVNEAPVYS(0.989)VYS(0.011)K	0	0	0	87504000	109450000	101940000	298894001	0.000101858	Up_regulated
O88844	Idh1	isocitrate dehydrogenase 1 (NADP+), soluble	15926	ENSMUSG00000025950	___1	1	160.47	9	2	975.938	Phospho(STY-O18)	S	_______MSRKIQGGSVVEMQGDEMTRIIWE	KIQGGS(1)VVEMQGDEMTR	0	0	0	24340000	25843000	19465000	69648001	0.000271085	Up_regulated
O88844	Idh1	isocitrate dehydrogenase 1 (NADP+), soluble	15926	ENSMUSG00000025950	___1	0.994516	291.7	195	2	942.417	Phospho(STY-O18)	S	MGMYNQDKSIEDFAHSSFQMALSKGWPLYLS	SIEDFAHS(0.995)S(0.005)FQMALSK	0	0	0	32002000	63051000	31936000	126989001	0.0150292	Up_regulated
O88844	Idh1	isocitrate dehydrogenase 1 (NADP+), soluble	15926	ENSMUSG00000025950	___1	1	138.23	106	2	531.772	Phospho(STY-O18)	T	MWKSPNGTIRNILGGTVFREAIICKNIPRLV	NILGGT(1)VFR	0	0	0	124020000	133410000	123130000	380560001	2.69731e-06	Up_regulated
O88844	Idh1	isocitrate dehydrogenase 1 (NADP+), soluble	15926	ENSMUSG00000025950	___1	0.9998	178.77	332	2	975.953	Phospho(STY-O18)	S	RMYQKGQETSTNPIASIFAWSRGLAHRAKLD	GQETSTNPIAS(1)IFAWSR	0	0	0	14917000	41032000	15878000	71827001	0.0487871	Up_regulated
O88844	Idh1	isocitrate dehydrogenase 1 (NADP+), soluble	15926	ENSMUSG00000025950	___1	0.930621	116.77	210	2	575.782	Phospho(STY-O18)	S	SSFQMALSKGWPLYLSTKNTILKKYDGRFKD	GWPLYLS(0.931)T(0.069)K	0	0	0	27572000	29941000	29720000	87233001	2.72252e-06	Up_regulated
O88845-2	Akap10	A kinase (PRKA) anchor protein 10	56697	ENSMUSG00000047804	___1	0.999772	132.26	160	3	706.003	Phospho(STY-O18)	S	DLSSRTQNPQNHLLLSQEGHSARSLHREVAR	TQNPQNHLLLS(1)QEGHSAR	0	0	0	21904000	23606000	20820000	66330001	1.07549e-05	Up_regulated
O88851	Rbbp9	retinoblastoma binding protein 9, serine hydrolase	26450	ENSMUSG00000027428	___1	0.999964	129.38	111	2	864.384	Phospho(STY-O18)	S	VSAYTSDLGDENERASGYFSRPWQWEKIKAN	AS(1)GYFSRPWQWEK	0	0	0	23420000	48158000	29754000	101332001	0.0103962	Up_regulated
O88987	Akap3	A kinase (PRKA) anchor protein 3	11642	ENSMUSG00000030344	___1	0.999836	264	10	2	938.918	Acetyl (Protein N-term),Phospho(STY-O18)	S	______MADRVDWLQSQSGVCKVGVYSPGDN	ADRVDWLQS(1)QSGVCK	0	0	0	126470000	149590000	183640000	459700001	0.000766153	Up_regulated
O88987	Akap3	A kinase (PRKA) anchor protein 3	11642	ENSMUSG00000030344	___1	0.999962	145.69	12	2	938.918	Acetyl (Protein N-term),Phospho(STY-O18)	S	____MADRVDWLQSQSGVCKVGVYSPGDNQH	ADRVDWLQSQS(1)GVCK	0	0	0	149080000	147440000	134430000	430950001	6.45413e-06	Up_regulated
O88987	Akap3	A kinase (PRKA) anchor protein 3	11642	ENSMUSG00000030344	___1	1	182.25	834	2	636.833	Phospho(STY-O18)	S	ATAVEKGRSVGEVLQSVLRYEKERQLDEAVG	SVGEVLQS(1)VLR	0	0	0	82149000	102570000	74317000	259036001	0.000510154	Up_regulated
O88987	Akap3	A kinase (PRKA) anchor protein 3	11642	ENSMUSG00000030344	___1	0.971229	198.85	440	3	565.952	Phospho(STY-O18)	T	FAMKSESKLKENLFSTCKLEKEKTCAETLGE	LKENLFS(0.029)T(0.971)CKLEK	0	0	0	17407000	13810000	17785000	49002001	0.00020858	Up_regulated
O88987	Akap3	A kinase (PRKA) anchor protein 3	11642	ENSMUSG00000030344	___1	0.99962	215.96	407	2	722.335	Phospho(STY-O18)	S	FPENIRRARDKSESYSLISTKSRAGDPKLSN	DKSESYS(1)LISTK	0	0	0	22979000	33517000	30494000	86990001	0.000757606	Up_regulated
O88987	Akap3	A kinase (PRKA) anchor protein 3	11642	ENSMUSG00000030344	___1	0.999554	101.89	317	2	651.869	Phospho(STY-O18)	T	IMKTLKIQVKDTTIATILLKKVLMKHAKEVV	DTTIAT(1)ILLKK	0	0	0	2187700	2742900	2150400	7081001	0.000249388	Up_regulated
O88987	Akap3	A kinase (PRKA) anchor protein 3	11642	ENSMUSG00000030344	___1	1	254.59	159	2	992.919	Phospho(STY-O18)	S	INEKIHGAENKCVHQSLYMGDEPTPHKSLST	CVHQS(1)LYMGDEPTPHK	0	0	0	154460000	171250000	141640000	467350001	5.39423e-05	Up_regulated
O88987	Akap3	A kinase (PRKA) anchor protein 3	11642	ENSMUSG00000030344	___1	0.882641	122.6	66	2	1135.52	Phospho(STY-O18)	S	KSTAGFQDSRFKPGESSFVEEVAYPVDQRKG	FKPGES(0.883)S(0.117)FVEEVAYPVDQR	0	0	0	69384000	94309000	76314000	240007001	0.000421335	Up_regulated
O88987	Akap3	A kinase (PRKA) anchor protein 3	11642	ENSMUSG00000030344	___1	0.999896	138.76	607	2	575.792	Phospho(STY-O18)	T	LMSVIFNFIRNLLSETIFKSSRNCESNVHEQ	NLLSET(1)IFK	0	0	0	74838000	94654000	128640000	298132001	0.00319587	Up_regulated
O89023	Tpp1	tripeptidyl peptidase I	12751	ENSMUSG00000030894	___1	0.999703	221.78	249	2	768.367	Phospho(STY-O18)	S	FHNSDLTEFMRLFGGSFTHQASVAKVVGKQG	LFGGS(1)FTHQASVAK	0	0	0	419600000	445640000	446920000	1312160001	1.02624e-06	Up_regulated
O89023	Tpp1	tripeptidyl peptidase I	12751	ENSMUSG00000030894	___1	0.955392	162.15	385	3	773.707	Phospho(STY-O18)	T	RHKFRPSFPASSPYVTTVGGTSFKNPFLITD	FRPSFPASSPYVT(0.955)T(0.045)VGGTSFK	0	0	0	38569000	28549000	25148000	92266001	0.00158071	Up_regulated
O89023	Tpp1	tripeptidyl peptidase I	12751	ENSMUSG00000030894	___1	0.999999	175.26	255	2	768.367	Phospho(STY-O18)	S	TEFMRLFGGSFTHQASVAKVVGKQGRGRAGI	LFGGSFTHQAS(1)VAK	0	0	0	167770000	130780000	152760000	451310001	0.000150769	Up_regulated
O89086	Rbm3	RNA binding motif (RNP1, RRM) protein 3	19652	ENSMUSG00000031167	___1	0.999988	173.58	53	2	1042.45	Phospho(STY-O18)	T	VKDRETQRSRGFGFITFTNPEHASDAMRAMN	GFGFIT(1)FTNPEHASDAMR	0	0	0	15449000	13114000	13269000	41832001	5.02665e-05	Up_regulated
O89112	Lancl1	LanC (bacterial lantibiotic synthetase component C)-like 1	14768	ENSMUSG00000026000	___1	1	183.58	242	3	581.628	Phospho(STY-O18)	S	YLMQPSLQVNQGKLHSLVKPSVDFVCRLKFP	LHS(1)LVKPSVDFVCR	0	0	0	79450000	79897000	65744000	225091001	8.59242e-05	Up_regulated
P00342	Ldhc	lactate dehydrogenase C	16833	ENSMUSG00000030851	___1	0.991233	152.67	275	2	618.348	Phospho(STY-O18)	T	ARSILKNLKRVHPVTTLVKGFHGIKEEVFLS	RVHPVT(0.009)T(0.991)LVK	0	0	0	161980000	308729984	221320000	692029985	0.00564572	Up_regulated
P00342	Ldhc	lactate dehydrogenase C	16833	ENSMUSG00000030851	___1	0.999972	284.53	86	2	814.391	Phospho(STY-O18)	S	FLSTPKIVFGKDYNVSANSKLVIITAGARMV	IVFGKDYNVS(1)ANSK	0	0	0	112780000	125750000	118860000	357390001	5.83088e-06	Up_regulated
P00342	Ldhc	lactate dehydrogenase C	16833	ENSMUSG00000030851	___1	0.979691	141.13	274	3	412.568	Phospho(STY-O18)	T	LARSILKNLKRVHPVTTLVKGFHGIKEEVFL	RVHPVT(0.98)T(0.02)LVK	0	0	0	37502000	50667000	38168000	126337001	0.000599249	Up_regulated
P00342	Ldhc	lactate dehydrogenase C	16833	ENSMUSG00000030851	___1	1	252.59	322	2	640.274	Phospho(STY-O18)	T	NMTAEEEGLLKKSADTLWNMQKDLQL_____	SADT(1)LWNMQK	0	0	0	54177000	51011000	42036000	147224001	0.00017439	Up_regulated
P00342	Ldhc	lactate dehydrogenase C	16833	ENSMUSG00000030851	___1	1	167.98	161	2	667.793	Phospho(STY-O18)	S	VAWKISGFPKNRVIGSGCNLDSARFRYLMGE;VTWKLSGLPKHRVIGSGCNLDSARFRYLMAE;VVWKISGFPVGRVIGSGCNLDSARFRYLIGE	VIGS(1)GCNLDSAR	0	0	0	71730000	86087000	56818000	214635001	0.00106626	Up_regulated
P00405	COX2;mt-Co2	cytochrome c oxidase subunit II;mitochondrially encoded cytochrome c oxidase II	17709	ENSMUSG00000064354	___1	0.995277	89.9	225	2	667.263	Phospho(STY-O18)	S	VLEMVPLKYFENWSASMI_____________	YFENWS(0.005)AS(0.995)MI	0	0	0	28849000	29379000	29058000	87286001	4.72446e-09	Up_regulated
P00493	Hprt	hypoxanthine guanine phosphoribosyl transferase	15452	ENSMUSG00000025630	___1	0.998956	79.089	148	2	610.323	Phospho(STY-O18)	S	VEDIIDTGKTMQTLLSLVKQYSPKMVKVASL	TMQT(0.001)LLS(0.999)LVK	0	0	0	10982000	16804000	17817000	45603001	0.0020376	Up_regulated
P00687	Amy1	amylase 1, salivary	11722	ENSMUSG00000074264	___1	0.862928	84.213	356	2	637.768	Phospho(STY-O18)	S	GFMLAHPYGFTRVMSSYYWPRNFQNGKDVND	VMS(0.137)S(0.863)YYWPR	0	0	0	7042300	7708600	9276200	24027101	0.000267969	Up_regulated
P01027	C3	complement component 3	12266	ENSMUSG00000024164	___1	0.87124	160.38	144	2	728.859	Phospho(STY-O18)	S	GYLFIQTDKTIYTPGSTVLYRIFTVDNNLLP	TIYT(0.001)PGS(0.871)T(0.128)VLYR	0	0	0	17958000	25449000	19300000	62707001	0.000821191	Up_regulated
P01027	C3	complement component 3	12266	ENSMUSG00000024164	___1	0.998964	211.37	288	2	542.283	Phospho(STY-O18)	S	IFGVQDGDKKISLAHSLTRVVIEDGVGDAVL	ISLAHS(0.999)LT(0.001)R	0	0	0	70654000	91471000	67238000	229363001	0.00054161	Up_regulated
P01027	C3	complement component 3	12266	ENSMUSG00000024164	___1	0.859894	214.65	1488	2	885.359	Phospho(STY-O18)	S	QPGSVKVYSYYNLEESCTRFYHPEKDDGMLS	VYSYYNLEES(0.86)CT(0.14)R	0	0	0	22083000	25301000	19192000	66576001	0.000229948	Up_regulated
P01029	C4b	complement component 4B (Chido blood group)	102643089;12268	ENSMUSG00000073418	___1	0.999652	108.58	449	2	758.911	Phospho(STY-O18)	S	IPPTVTELRLLVSAGSLYPAIARLTVQAPPS	LLVSAGS(1)LYPAIAR	0	0	0	7548900	18896000	8418600	34863501	0.0333016	Up_regulated
P01637		Ig kappa chain V-V region T1			___1	0.992042	89.26	51	2	957.936	Phospho(STY-O18)	S	GERVTISCKASQDINSYLTWFQQKPGKSPKT	ASQDINS(0.992)YLT(0.008)WFQQK	0	0	0	153600000	256730000	220000000	630330001	0.00223713	Up_regulated
P04925	Prnp	prion protein	19122	ENSMUSG00000079037	___1	1	204.48	215	2	799.852	Phospho(STY-O18)	T	TDVKMMERVVEQMCVTQYQKESQAYYDGRRS	VVEQMCVT(1)QYQK	0	0	0	11129000	16587000	10598000	38314001	0.00262165	Up_regulated
P05063	Aldoc	aldolase C, fructose-bisphosphate	11676	ENSMUSG00000017390	___1	1	188.41	355	2	1100.96	Phospho(STY-O18)	S	QGRYEGSGDGGAAAQSLYIANHAY_______	YEGSGDGGAAAQS(1)LYIANHAY	0	0	0	23151000	32392000	30408000	85951001	0.000520376	Up_regulated
P05132-2	Prkaca	protein kinase, cAMP dependent, catalytic, alpha	18747	ENSMUSG00000005469	___1	0.99494	118.28	46	2	491.225	Phospho(STY-O18)	S	AQLDQFDRIKTLGTGSFGRVMLVKHKESGNH	TLGT(0.005)GS(0.995)FGR	0	0	0	22838000	26122000	24266000	73226001	1.36694e-05	Up_regulated
P05132-2	Prkaca	protein kinase, cAMP dependent, catalytic, alpha	18747	ENSMUSG00000005469	___1	0.981534	135.47	256	3	502.577	Phospho(STY-O18)	S	EKIVSGKVRFPSHFSSDLKDLLRNLLQVDLT	VRFPSHFS(0.018)S(0.982)DLK	0	0	0	35785000	38032000	40250000	114067001	7.86343e-06	Up_regulated
P05201	Got1	glutamic-oxaloacetic transaminase 1, soluble	14718	ENSMUSG00000025190	___1	1	120.55	272	2	486.761	Phospho(STY-O18)	T	FSKNFGLYNERVGNLTVVGKESDSVLRVLSQ	VGNLT(1)VVGK	0	0	0	16868000	10374000	10877000	38119001	0.00367266	Up_regulated
P05201	Got1	glutamic-oxaloacetic transaminase 1, soluble	14718	ENSMUSG00000025190	___1	0.948734	205.95	404	2	873.92	Phospho(STY-O18)	S	NMCGLTTKNLDYVATSIHEAVTKIQ______	NLDYVAT(0.051)S(0.949)IHEAVTK	0	0	0	13182000	29670000	20557000	63409001	0.0113998	Up_regulated
P05202	Got2	glutamatic-oxaloacetic transaminase 2, mitochondrial	14719	ENSMUSG00000031672	___1	0.9939	138.77	131	2	768.396	Phospho(STY-O18)	T	ENNEVLKSGRFVTVQTISGTGALRVGASFLQ	FVTVQT(0.994)IS(0.006)GTGALR	0	0	0	5946800	9036600	7843400	22826801	0.00107069	Up_regulated
P05202	Got2	glutamatic-oxaloacetic transaminase 2, mitochondrial	14719	ENSMUSG00000031672	___1	0.99998	93.959	329	2	678.861	Phospho(STY-O18)	T	PLYSNPPLNGARIAATILTSPDLRKQWLQEV	IAAT(1)ILTSPDLR	0	0	0	4577500	5994900	4386900	14959301	0.00060037	Up_regulated
P05202	Got2	glutamatic-oxaloacetic transaminase 2, mitochondrial	14719	ENSMUSG00000031672	___1	1	173.14	399	1	1090.45	Phospho(STY-O18)	S	TGLKPEQVERLTKEFSVYMTKDGRISVAGVT	EFS(1)VYMTK	0	0	0	15573000	14134000	11240000	40947001	0.000430299	Up_regulated
P05202	Got2	glutamatic-oxaloacetic transaminase 2, mitochondrial	14719	ENSMUSG00000031672	___1	1	140.45	143	2	482.238	Phospho(STY-O18)	S	TVQTISGTGALRVGASFLQRFFKFSRDVFLP	VGAS(1)FLQR	0	0	0	35774000	47753000	29450000	112977001	0.0021726	Up_regulated
P05202	Got2	glutamatic-oxaloacetic transaminase 2, mitochondrial	14719	ENSMUSG00000031672	___1	1	116.55	292	2	533.755	Phospho(STY-O18)	T	YAKNMGLYGERVGAFTVVCKDAEEAKRVESQ	VGAFT(1)VVCK	0	0	0	24532000	22706000	23155000	70393001	1.79601e-06	Up_regulated
P06745	Gpi1	glucose phosphate isomerase 1	14751	ENSMUSG00000036427	___1	0.865165	202.18	247	2	637.812	Phospho(STY-O18)	S	AAKDPSAVAKHFVALSTNTAKVKEFGIDPQN	HFVALS(0.865)T(0.134)NT(0.001)AK	0	0	0	25064000	29125000	33784000	87973001	0.000311337	Up_regulated
P06745	Gpi1	glucose phosphate isomerase 1	14751	ENSMUSG00000036427	___1	0.999918	169.3	185	2	836.909	Phospho(STY-O18)	S	ALKPYSKGGPRVWFVSNIDGTHIAKTLASLS	VWFVS(1)NIDGTHIAK	0	0	0	27726000	52016000	38416000	118158001	0.00498048	Up_regulated
P06745	Gpi1	glucose phosphate isomerase 1	14751	ENSMUSG00000036427	___1	0.998936	198.04	476	2	897.944	Phospho(STY-O18)	S	KLLPHKVFEGNRPTNSIVFTKLTPFILGALI	VFEGNRPT(0.001)NS(0.999)IVFTK	0	0	0	316600000	379420000	302529984	998549985	0.000147583	Up_regulated
P06745	Gpi1	glucose phosphate isomerase 1	14751	ENSMUSG00000036427	___1	0.99774	137.81	88	2	931.394	Phospho(STY-O18)	S	KSRGVEAARDNMFSGSKINYTENRAVLHVAL	DNMFS(0.002)GS(0.998)KINYTENR	0	0	0	25602000	23299000	16852000	65753001	0.00111438	Up_regulated
P06745	Gpi1	glucose phosphate isomerase 1	14751	ENSMUSG00000036427	___1	1	106.86	412	3	760.387	Phospho(STY-O18)	T	QGTKMIPCDFLIPVQTQHPIRKGLHHKILLA	MIPCDFLIPVQT(1)QHPIRK	0	0	0	57741000	83489000	19249000	160479001	0.0456597	Up_regulated
P06745	Gpi1	glucose phosphate isomerase 1	14751	ENSMUSG00000036427	___1	1	252.17	190	2	836.909	Phospho(STY-O18)	T	SKGGPRVWFVSNIDGTHIAKTLASLSPETSL	VWFVSNIDGT(1)HIAK	0	0	0	33443000	39719000	28538000	101700001	0.000469166	Up_regulated
P07309	Ttr	transthyretin	22139	ENSMUSG00000061808	___1	1	286.74	66	2	798.852	Phospho(STY-O18)	S	KVFKKTSEGSWEPFASGKTAESGELHGLTTD	KTSEGSWEPFAS(1)GK	0	0	0	10458000	15667000	11643000	37768001	0.00133265	Up_regulated
P07356	Anxa2	annexin A2	12306	ENSMUSG00000032231	___1	0.755832	142.43	2	2	607.779	Acetyl (Protein N-term),Phospho(STY-O18)	S	______________MSTVHEILCKLSLEGDH	S(0.756)T(0.244)VHEILCK	0	0	0	49553000	52864000	40039000	142456001	0.000246752	Up_regulated
P07356	Anxa2	annexin A2	12306	ENSMUSG00000032231	___1	0.869246	207.34	3	2	607.779	Acetyl (Protein N-term),Phospho(STY-O18)	T	_____________MSTVHEILCKLSLEGDHS	S(0.131)T(0.869)VHEILCK	0	0	0	49553000	52864000	21851000	124268001	0.0135549	Up_regulated
P07356	Anxa2	annexin A2	12306	ENSMUSG00000032231	___1	0.999997	186.58	314	2	754.341	Phospho(STY-O18)	S	DMLKIRSEFKRKYGKSLYYYIQQDTKGDYQK	S(1)LYYYIQQDTK	0	0	0	64414000	124530000	116000000	304944001	0.00564389	Up_regulated
P07356	Anxa2	annexin A2	12306	ENSMUSG00000032231	___1	1	165.34	243	2	823.874	Phospho(STY-O18)	S	VFERYKSYSPYDMLESIKKEVKGDLENAFLN	SYSPYDMLES(1)IKK	0	0	0	57481000	93991000	87194000	238666001	0.0020822	Up_regulated
P07724	Alb	albumin	11657	ENSMUSG00000029368	___1	0.999458	135.38	89	3	681.016	Phospho(STY-O18)	S	AKTCVADESAANCDKSLHTLFGDKLCAIPNL	S(0.999)LHT(0.001)LFGDKLCAIPNLR	0	0	0	28398000	26371000	21143000	75912001	0.000304341	Up_regulated
P07724	Alb	albumin	11657	ENSMUSG00000029368	___1	0.947683	131.06	216	2	409.214	Phospho(STY-O18)	S	CLTPKLDGVKEKALVSSVRQRMKCSSMQKFG	ALVS(0.948)S(0.052)VR	0	0	0	19873000	21165000	21108000	62146001	1.02548e-06	Up_regulated
P07724	Alb	albumin	11657	ENSMUSG00000029368	___1	0.99523	176.21	516	2	984.962	Phospho(STY-O18)	T	CSGSLVERRPCFSALTVDETYVPKEFKAETF	RPCFS(0.003)ALT(0.995)VDET(0.002)YVPK	0	0	0	36075000	37757000	33955000	107787001	5.2382e-06	Up_regulated
P07724	Alb	albumin	11657	ENSMUSG00000029368	___1	0.999323	205.8	294	2	759.305	Phospho(STY-O18)	T	DDRAELAKYMCENQATISSKLQTCCDKPLLK	YMCENQAT(0.999)IS(0.001)SK	0	0	0	35657000	28231000	24264000	88152001	0.000919799	Up_regulated
P07724	Alb	albumin	11657	ENSMUSG00000029368	___1	0.986495	110.66	504	2	577.224	Phospho(STY-O18)	S	EKTPVSEHVTKCCSGSLVERRPCFSALTVDE	CCS(0.014)GS(0.986)LVER	0	0	0	155450000	172730000	211120000	539300001	0.000398323	Up_regulated
P07724	Alb	albumin	11657	ENSMUSG00000029368	___1	1	282.19	581	2	976.879	Oxidation (M),Phospho(STY-O18)	T	EQLKTVMDDFAQFLDTCCKAADKDTCFSTEG	TVMDDFAQFLDT(1)CCK	0	0	0	164210000	126320000	118430000	408960001	0.000645612	Up_regulated
P07724	Alb	albumin	11657	ENSMUSG00000029368	___1	0.875484	191.63	446	2	763.386	Phospho(STY-O18)	T	ILVRYTQKAPQVSTPTLVEAARNLGRVGTKC	APQVS(0.024)T(0.101)PT(0.875)LVEAAR	0	0	0	105030000	98172000	82642000	285844001	0.000135628	Up_regulated
P07724	Alb	albumin	11657	ENSMUSG00000029368	___1	0.954877	118.21	244	2	884.415	Phospho(STY-O18)	S	KFGERAFKAWAVARLSQTFPNADFAEITKLA	LS(0.955)QT(0.045)FPNADFAEITK	0	0	0	26873000	31182000	23711000	81766001	0.000229214	Up_regulated
P07724	Alb	albumin	11657	ENSMUSG00000029368	___1	0.999973	216.18	366	3	514.6	Phospho(STY-O18)	S	LGTFLYEYSRRHPDYSVSLLLRLAKKYEATL	RHPDYS(1)VSLLLR	0	0	0	208140000	284740000	187800000	680680001	0.00153982	Up_regulated
P07724	Alb	albumin	11657	ENSMUSG00000029368	___1	0.993932	128	217	2	409.214	Phospho(STY-O18)	S	LTPKLDGVKEKALVSSVRQRMKCSSMQKFGE	ALVS(0.006)S(0.994)VR	0	0	0	101950000	158320000	117790000	378060001	0.00168411	Up_regulated
P07724	Alb	albumin	11657	ENSMUSG00000029368	___1	0.99998	178.01	520	2	984.962	Phospho(STY-O18)	T	LVERRPCFSALTVDETYVPKEFKAETFTFHS	RPCFSALTVDET(1)YVPK	0	0	0	83326000	97271000	99168000	279765001	4.84406e-05	Up_regulated
P07724	Alb	albumin	11657	ENSMUSG00000029368	___1	0.987906	208.47	443	2	763.386	Phospho(STY-O18)	S	QNAILVRYTQKAPQVSTPTLVEAARNLGRVG	APQVS(0.988)T(0.012)PTLVEAAR	0	0	0	67337000	66019000	69473000	202829001	2.94097e-07	Up_regulated
P07724	Alb	albumin	11657	ENSMUSG00000029368	___1	0.884137	94.057	156	3	663.297	Phospho(STY-O18)	T	RPEAEAMCTSFKENPTTFMGHYLHEVARRHP	ENPT(0.884)T(0.116)FMGHYLHEVAR	0	0	0	12328000	29731000	13439000	55498001	0.0302501	Up_regulated
P07724	Alb	albumin	11657	ENSMUSG00000029368	___1	0.99979	201.4	368	3	514.6	Phospho(STY-O18)	S	TFLYEYSRRHPDYSVSLLLRLAKKYEATLEK	RHPDYSVS(1)LLLR	0	0	0	493740000	975459968	453780000	1922979969	0.0187166	Up_regulated
P07724	Alb	albumin	11657	ENSMUSG00000029368	___1	0.99928	167.41	535	3	747.005	Phospho(STY-O18)	S	TYVPKEFKAETFTFHSDICTLPEKEKQIKKQ	AETFT(0.001)FHS(0.999)DICTLPEKEK	0	0	0	173770000	112670000	173180000	459620001	0.00164181	Up_regulated
P07742	Rrm1	ribonucleotide reductase M1	20133	ENSMUSG00000030978	___1	1	196.18	253	2	666.822	Phospho(STY-O18)	S	CALISKSAGGIGVAVSCIRATGSYIAGTNGN	SAGGIGVAVS(1)CIR	0	0	0	36837000	46604000	41023000	124464001	0.000125801	Up_regulated
P07901	Hsp90aa1	heat shock protein 90, alpha (cytosolic), class A member 1	15519	ENSMUSG00000021270	___1	1	252.4	646	3	624.979	Phospho(STY-O18)	T	AKKHLEINPDHSIIETLRQKAEADKNDKSVK	HLEINPDHSIIET(1)LR	0	0	0	54067000	74019000	54763000	182849001	0.000736853	Up_regulated
P07901	Hsp90aa1	heat shock protein 90, alpha (cytosolic), class A member 1	15519	ENSMUSG00000021270	___1	0.999744	138.89	624	2	701.792	Phospho(STY-O18)	S	ANMERIMKAQALRDNSTMGYMAAKKHLEINP	DNS(1)TMGYMAAKK	0	0	0	9215000	20401000	13079000	42695001	0.0122652	Up_regulated
P07901	Hsp90aa1	heat shock protein 90, alpha (cytosolic), class A member 1	15519	ENSMUSG00000021270	___1	0.991762	204.43	52	2	823.905	Phospho(STY-O18)	S	FYSNKEIFLRELISNSSDALDKIRYESLTDP	ELISNS(0.992)S(0.008)DALDKIR	0	0	0	24546000	38824000	26241000	89611001	0.00268092	Up_regulated
P07901	Hsp90aa1	heat shock protein 90, alpha (cytosolic), class A member 1	15519	ENSMUSG00000021270	___1	1	247.89	642	3	624.979	Phospho(STY-O18)	S	GYMAAKKHLEINPDHSIIETLRQKAEADKND	HLEINPDHS(1)IIETLR	0	0	0	182720000	349670016	163700000	696090017	0.0171366	Up_regulated
P07901	Hsp90aa1	heat shock protein 90, alpha (cytosolic), class A member 1	15519	ENSMUSG00000021270	___1	1	177.83	506	2	661.294	Phospho(STY-O18)	S	HIYFITGETKDQVANSAFVERLRKHGLEVIY	DQVANS(1)AFVER	0	0	0	533649984	453409984	349480000	1336539969	0.00112108	Up_regulated
P07901	Hsp90aa1	heat shock protein 90, alpha (cytosolic), class A member 1	15519	ENSMUSG00000021270	___1	0.999999	169.61	294	2	1060.53	Phospho(STY-O18)	T	KKIKEKYIDQEELNKTKPIWTRNPDDITNEE;KKIKEKYIDQEELNKTKPIWTRNPDDITQEE	YIDQEELNKT(1)KPIWTR	0	0	0	855169984	1448800000	832940032	3136910017	0.00658574	Up_regulated
P07901	Hsp90aa1	heat shock protein 90, alpha (cytosolic), class A member 1	15519	ENSMUSG00000021270	___1	1	129.83	443	2	517.716	Phospho(STY-O18)	S	LAEDKENYKKFYEQFSKNIKLGIHEDSQNRK	FYEQFS(1)K	0	0	0	20051000	27616000	23808000	71475001	0.000400833	Up_regulated
P07901	Hsp90aa1	heat shock protein 90, alpha (cytosolic), class A member 1	15519	ENSMUSG00000021270	___1	0.99999	240.46	63	2	813.37	Phospho(STY-O18)	S	LISNASDALDKIRYESLTDPSKLDSGKELKI;LISNSSDALDKIRYESLTDPSKLDSGKELHI	YES(1)LTDPSKLDSGK	0	0	0	34788000	49332000	40336000	124456001	0.000610163	Up_regulated
P07901	Hsp90aa1	heat shock protein 90, alpha (cytosolic), class A member 1	15519	ENSMUSG00000021270	___1	1	73.157	407	2	475.208	Phospho(STY-O18)	S	SEDLPLNISREMLQQSKILKVIRKNIVKKCL;SEDLPLNISREMLQQSKILKVIRKNLVKKCL	EMLQQS(1)K	0	0	0	5556400	6218200	7003200	18777801	0.000116041	Up_regulated
P07901	Hsp90aa1	heat shock protein 90, alpha (cytosolic), class A member 1	15519	ENSMUSG00000021270	___1	1	222.45	109	2	664.846	Phospho(STY-O18)	T	TGIGMTKADLINNLGTIAKSGTKAFMEALQA	ADLINNLGT(1)IAK	0	0	0	354260000	444569984	352910016	1151740001	0.000224335	Up_regulated
P07901	Hsp90aa1	heat shock protein 90, alpha (cytosolic), class A member 1	15519	ENSMUSG00000021270	___1	0.975714	175.21	603	3	850.036	Oxidation (M),Phospho(STY-O18)	S	VVSNRLVTSPCCIVTSTYGWTANMERIMKAQ	LVTSPCCIVT(0.017)S(0.976)T(0.007)YGWTANMER	0	0	0	1050400000	1176000000	666000000	2892400001	0.00327402	Up_regulated
P07901	Hsp90aa1	heat shock protein 90, alpha (cytosolic), class A member 1	15519	ENSMUSG00000021270	___1	0.999985	104.48	544	1	833.44	Phospho(STY-O18)	S	YCVQQLKEFEGKTLVSVTKEGLELPEDEEEK	TLVS(1)VTK	0	0	0	47786000	71441000	54438000	173665001	0.00119445	Up_regulated
P07901	Hsp90aa1	heat shock protein 90, alpha (cytosolic), class A member 1	15519	ENSMUSG00000021270	___1	1	135.02	454	3	461.553	Phospho(STY-O18)	S	YEQFSKNIKLGIHEDSQNRKKLSELLRYYTS	LGIHEDS(1)QNRK	0	0	0	49560000	62361000	60880000	172801001	0.00014095	Up_regulated
P08074	Cbr2	carbonyl reductase 2	12409	ENSMUSG00000025150	___1	1	98.105	115	2	669.319	Phospho(STY-O18)	S	FDRSFSVNLRSVFQVSQMVARDMINRGVPGS	SVFQVS(1)QMVAR	0	0	0	22592000	30629000	26571000	79792001	0.000330464	Up_regulated
P08113	Hsp90b1	heat shock protein 90, beta (Grp94), member 1	22027	ENSMUSG00000020048	___1	1	190.53	92	1	1049.57	Phospho(STY-O18)	S	AFQAEVNRMMKLIINSLYKNKEIFLRELISN	LIINS(1)LYK	0	1173800	0	2076999936	2447399936	2139000064	5676.77	4.17195e-05	Up_regulated
P08113	Hsp90b1	heat shock protein 90, beta (Grp94), member 1	22027	ENSMUSG00000020048	___1	0.892016	167.03	544	2	631.287	Oxidation (M),Phospho(STY-O18)	S	ERMKEKQDKIYFMAGSSRKEAESSPFVERLL	IYFMAGS(0.892)S(0.108)RK	0	0	0	32729000	24498000	23684000	80911001	0.000732875	Up_regulated
P08113	Hsp90b1	heat shock protein 90, beta (Grp94), member 1	22027	ENSMUSG00000020048	___1	1	233.14	447	2	786.37	Phospho(STY-O18)	S	FVKGVVDSDDLPLNVSRETLQQHKLLKVIRK	GVVDSDDLPLNVS(1)R	0	0	0	225820000	268190000	196090000	690100001	0.000388728	Up_regulated
P08113	Hsp90b1	heat shock protein 90, beta (Grp94), member 1	22027	ENSMUSG00000020048	___1	1	118.9	403	2	551.23	Phospho(STY-O18)	S	FVPTSAPRGLFDEYGSKKSDYIKLYVRRVFI	GLFDEYGS(1)K	0	0	0	31445000	36207000	28611000	96263001	0.000132295	Up_regulated
P08113	Hsp90b1	heat shock protein 90, beta (Grp94), member 1	22027	ENSMUSG00000020048	___1	1	216	490	2	924.915	Phospho(STY-O18)	T	IADEKYNDTFWKEFGTNIKLGVIEDHSNRTR	YNDTFWKEFGT(1)NIK	0	0	0	56381000	75774000	37782000	169937001	0.00667697	Up_regulated
P08113	Hsp90b1	heat shock protein 90, beta (Grp94), member 1	22027	ENSMUSG00000020048	___1	1	128.88	385	2	637.332	Phospho(STY-O18)	S	MAYIHFTAEGEVTFKSILFVPTSAPRGLFDE	S(1)ILFVPTSAPR	0	0	0	140090000	131300000	103990000	375380001	0.000325031	Up_regulated
P08113	Hsp90b1	heat shock protein 90, beta (Grp94), member 1	22027	ENSMUSG00000020048	___1	0.995866	152.04	361	2	532.248	Phospho(STY-O18)	S	PSKEVEEDEYKAFYKSFSKESDDPMAYIHFT	AFYKS(0.996)FS(0.004)K	0	0	0	13337000	18155000	17912000	49404001	0.000463628	Up_regulated
P08113	Hsp90b1	heat shock protein 90, beta (Grp94), member 1	22027	ENSMUSG00000020048	___1	1	231.22	680	2	752.341	Phospho(STY-O18)	S	QAYQTGKDISTNYYASQKKTFEINPRHPLIR	DISTNYYAS(1)QKK	0	0	0	20702000	23205000	22864000	66771001	9.14783e-06	Up_regulated
P08113	Hsp90b1	heat shock protein 90, beta (Grp94), member 1	22027	ENSMUSG00000020048	___1	0.983081	167.03	545	2	623.29	Phospho(STY-O18)	S	RMKEKQDKIYFMAGSSRKEAESSPFVERLLK	IYFMAGS(0.017)S(0.983)RK	0	0	0	133060000	140250000	126100000	399410001	5.2842e-06	Up_regulated
P08113	Hsp90b1	heat shock protein 90, beta (Grp94), member 1	22027	ENSMUSG00000020048	___1	0.849009	104.24	391	2	637.332	Phospho(STY-O18)	T	TAEGEVTFKSILFVPTSAPRGLFDEYGSKKS	SILFVPT(0.849)S(0.151)APR	0	0	0	11175000	12815000	11626000	35616001	1.70964e-05	Up_regulated
P08113	Hsp90b1	heat shock protein 90, beta (Grp94), member 1	22027	ENSMUSG00000020048	___1	1	263.75	483	2	808.357	Phospho(STY-O18)	T	TLDMIKKIADEKYNDTFWKEFGTNIKLGVIE	IADEKYNDT(1)FWK	0	0	0	77262000	113100000	62732000	253094001	0.00487582	Up_regulated
P08113	Hsp90b1	heat shock protein 90, beta (Grp94), member 1	22027	ENSMUSG00000020048	___1	0.999878	113.69	725	2	540.256	Phospho(STY-O18)	S	VMDLAVVLFETATLRSGYLLPDTKAYGDRIE	S(1)GYLLPDTK	0	0	0	16056000	15169000	14957000	46182001	1.36732e-06	Up_regulated
P08113	Hsp90b1	heat shock protein 90, beta (Grp94), member 1	22027	ENSMUSG00000020048	___1	1	349.09	64	3	938.777	Phospho(STY-O18)	S	VQREEEAIQLDGLNASQIRELREKSEKFAFQ	TDDEVVQREEEAIQLDGLNAS(1)QIR	0	0	0	245410000	297660000	257640000	800710001	7.16036e-05	Up_regulated
P08113	Hsp90b1	heat shock protein 90, beta (Grp94), member 1	22027	ENSMUSG00000020048	___1	1	234.62	650	2	1229.53	Oxidation (M),Phospho(STY-O18)	S	VVSQRLTESPCALVASQYGWSGNMERIMKAQ	LTESPCALVAS(1)QYGWSGNMER	0	0	0	891660032	1218499968	924380032	3034540033	0.000623963	Up_regulated
P08228	Sod1	superoxide dismutase 1, soluble	20655	ENSMUSG00000022982	___1	0.996365	201.74	108	2	727.375	Phospho(STY-O18)	S	DGVANVSIEDRVISLSGEHSIIGRTMVVHEK	VIS(0.004)LS(0.996)GEHSIIGR	0	0	0	49050000	70313000	54050000	173413001	0.000841825	Up_regulated
P08228	Sod1	superoxide dismutase 1, soluble	20655	ENSMUSG00000022982	___1	1	118.37	99	2	630.778	Phospho(STY-O18)	S	DLGNVTAGKDGVANVSIEDRVISLSGEHSII	DGVANVS(1)IEDR	0	0	0	8908200	11076000	8109100	28093301	0.000454049	Up_regulated
P08228	Sod1	superoxide dismutase 1, soluble	20655	ENSMUSG00000022982	___1	1	266.44	18	2	799.865	Phospho(STY-O18)	T	MKAVCVLKGDGPVQGTIHFEQKASGEPVVLS	GDGPVQGT(1)IHFEQK	0	0	0	91672000	179280000	109840000	380792001	0.0089389	Up_regulated
P08228	Sod1	superoxide dismutase 1, soluble	20655	ENSMUSG00000022982	___1	0.999981	221.03	112	2	727.375	Phospho(STY-O18)	S	NVSIEDRVISLSGEHSIIGRTMVVHEKQDDL	VISLSGEHS(1)IIGR	0	0	0	1279100032	1312800000	1024400000	3616300033	0.000187989	Up_regulated
P08249	Mdh2	malate dehydrogenase 2, NAD (mitochondrial)	17448	ENSMUSG00000019179	___1	0.906155	138.75	170	2	660.353	Phospho(STY-O18)	T	FKKHGVYNPNKIFGVTTLDIVRANTFVAELK	IFGVT(0.906)T(0.094)LDIVR	0	0	0	3635100	7355700	4082900	15073701	0.0128012	Up_regulated
P08249	Mdh2	malate dehydrogenase 2, NAD (mitochondrial)	17448	ENSMUSG00000019179	___1	1	153.34	179	2	539.764	Phospho(STY-O18)	T	NKIFGVTTLDIVRANTFVAELKGLDPARVNV	ANT(1)FVAELK	0	0	0	9122200	12503000	8687000	30312201	0.00111028	Up_regulated
P08249	Mdh2	malate dehydrogenase 2, NAD (mitochondrial)	17448	ENSMUSG00000019179	___1	0.999263	132.86	210	2	728.879	Phospho(STY-O18)	S	PVIGGHAGKTIIPLISQCTPKVDFPQDQLAT	TIIPLIS(0.999)QCT(0.001)PK	0	0	0	38595000	46661000	38963000	124219001	9.50117e-05	Up_regulated
P08249	Mdh2	malate dehydrogenase 2, NAD (mitochondrial)	17448	ENSMUSG00000019179	___1	0.987589	257.81	250	2	778.843	Oxidation (M),Phospho(STY-O18)	S	TEVVKAKAGAGSATLSMAYAGARFVFSLVDA	AGAGSAT(0.012)LS(0.988)MAYAGAR	0	0	0	45211000	28932000	20712000	94855001	0.011762	Up_regulated
P08752	Gnai2	guanine nucleotide binding protein (G protein), alpha inhibiting 2	14678	ENSMUSG00000032562	___1	0.999993	172.33	302	2	680.788	Phospho(STY-O18)	S	CFPEYTGANKYDEAASYIQSKFEDLNKRKDT	YDEAAS(1)YIQSK	0	0	0	25604000	31318000	27523000	84445001	7.41601e-05	Up_regulated
P08752	Gnai2	guanine nucleotide binding protein (G protein), alpha inhibiting 2	14678	ENSMUSG00000032562	___1	1	125.17	253	2	598.756	Phospho(STY-O18)	S	DEEMNRMHESMKLFDSICNNKWFTDTSIILF	LFDS(1)ICNNK	0	0	0	194160000	167440000	161180000	522780001	6.65507e-05	Up_regulated
P09041	Pgk2	phosphoglycerate kinase 2	18663	ENSMUSG00000031233	___1	0.999309	299.53	153	2	924.462	Phospho(STY-O18)	S	KKISADPAKVEAFQASLSKLGDVYVNDAFGT	ISADPAKVEAFQAS(0.999)LS(0.001)K	0	0	0	499760000	500249984	474760000	1474769985	5.14461e-07	Up_regulated
P09041	Pgk2	phosphoglycerate kinase 2	18663	ENSMUSG00000031233	___1	0.999366	258.02	175	2	712.352	Phospho(STY-O18)	S	VYVNDAFGTAHRAHSSTVGVNLPQKASGFLM	AHSS(0.999)TVGVNLPQK	0	0	0	89147000	100850000	80742000	270739001	0.000101697	Up_regulated
P09405	Ncl	nucleolin	17975	ENSMUSG00000026234	___1	0.999999	254.89	462	2	787.368	Phospho(STY-O18)	S	NLEEKQGAEIDGRSVSLYYTGEKGQRQERTG	SVS(1)LYYTGEKGQR	0	0	0	156060000	200360000	173300000	529720001	0.00016464	Up_regulated
P09405	Ncl	nucleolin	17975	ENSMUSG00000026234	___1	0.935654	195.87	495	2	741.877	Phospho(STY-O18)	S	STWSGESKTLVLSNLSYSATKETLEEVFEKA	TLVLSNLS(0.936)YS(0.063)AT(0.002)K	0	0	0	149400000	221450000	224560000	595410001	0.0012724	Up_regulated
P09405	Ncl	nucleolin	17975	ENSMUSG00000026234	___1	0.976095	256.4	497	2	741.877	Phospho(STY-O18)	S	WSGESKTLVLSNLSYSATKETLEEVFEKATF	TLVLSNLS(0.001)YS(0.976)AT(0.023)K	0	0	0	147020000	196670000	172290000	515980001	0.000276482	Up_regulated
P09411	Pgk1;Pgk1-rs7	phosphoglycerate kinase 1;phosphoglycerate kinase-1, related sequence-7	18655;668435	ENSMUSG00000062070;ENSMUSG00000066632	___1	0.998521	195.2	2	2	851.456	Acetyl (Protein N-term),Phospho(STY-O18)	S	______________MSLSNKLTLDKLDVKGK	S(0.999)LS(0.001)NKLTLDKLDVK	0	0	0	6244100	10496000	5798100	22538201	0.00739618	Up_regulated
P09411	Pgk1;Pgk1-rs7	phosphoglycerate kinase 1;phosphoglycerate kinase-1, related sequence-7	18655;668435	ENSMUSG00000062070;ENSMUSG00000066632	___1	0.995414	214.42	175	2	727.348	Phospho(STY-O18)	S	VYVNDAFGTAHRAHSSMVGVNLPQKAGGFLM	AHS(0.005)S(0.995)MVGVNLPQK	0	0	0	30234000	33679000	22976000	86889001	0.000781344	Up_regulated
P09470	Ace	angiotensin I converting enzyme (peptidyl-dipeptidase A) 1	11421	ENSMUSG00000020681	___1	0.999441	145.25	1085	1	952.441	Phospho(STY-O18)	S	FSYLIDQWRWRVFDGSITKENYNQEWWSLRL	VFDGS(0.999)IT(0.001)K	0	0	0	32287000	36338000	35949000	104574001	1.11654e-05	Up_regulated
P09470	Ace	angiotensin I converting enzyme (peptidyl-dipeptidase A) 1	11421	ENSMUSG00000020681	___1	0.948181	276.59	721	3	576.937	Phospho(STY-O18)	S	GTRAKTFDVSNFQNSSIKRIIKKLQNLDRAV	TFDVSNFQNS(0.052)S(0.948)IKR	0	0	0	40637000	40988000	30622000	112247001	0.000386805	Up_regulated
P09470	Ace	angiotensin I converting enzyme (peptidyl-dipeptidase A) 1	11421	ENSMUSG00000020681	___1	0.986292	106.67	832	2	884.881	Phospho(STY-O18)	S	IAKLNGYTDAGDSWRSLYESDNLEQDLEKLY	S(0.986)LY(0.014)ESDNLEQDLEK	0	0	0	12727000	20590000	17205000	50522001	0.00178285	Up_regulated
P0CW70	Dpy19l2	dpy-19-like 2 (C. elegans)	320752	ENSMUSG00000085576	___1	0.999887	117.31	690	2	536.758	Phospho(STY-O18)	S	HYEDADLRARTKIVYSVYSRKSAVEVRNNLL	IVYS(1)VYSR	0	0	0	26693000	20642000	27464000	74799001	0.000319963	Up_regulated
P0CW70	Dpy19l2	dpy-19-like 2 (C. elegans)	320752	ENSMUSG00000085576	___1	0.999995	147.26	170	2	752.31	Oxidation (M),Phospho(STY-O18)	S	LEREMAFRTEMGLYYSYFKTIVEAPSFLNGV;LEREMTFRTEMGLYYSYFKTIIEAPSFLEGL	TEMGLYYS(1)YFK	0	0	0	42094000	58344000	55853000	156291001	0.000499247	Up_regulated
P0CW70	Dpy19l2	dpy-19-like 2 (C. elegans)	320752	ENSMUSG00000085576	___1	1	204.05	765	2	1049.46	Phospho(STY-O18)	S	LLKDSRPYFTTVFQNSMYRVLKIN_______	DSRPYFTTVFQNS(1)MYR	0	0	0	95680000	79717000	87307000	262704001	4.52459e-05	Up_regulated
P0CW70	Dpy19l2	dpy-19-like 2 (C. elegans)	320752	ENSMUSG00000085576	___1	0.999996	82.202	194	2	738.393	Phospho(STY-O18)	T	PSFLEGLWMIMNDRLTEYPLVINTVKRFHLY	LT(1)EYPLVINTVK	0	0	0	7052300	7717900	6037500	20807701	0.000142959	Up_regulated
P0DP28	Calm1;Calm2;Calm3	calmodulin 1;calmodulin 2;calmodulin 3	12313;12314;12315	ENSMUSG00000001175;ENSMUSG00000036438;ENSMUSG00000019370	___1	0.989618	103.87	27	2	965.939	Phospho(STY-O18)	T	EFKEAFSLFDKDGDGTITTKELGTVMRSLGQ	EAFSLFDKDGDGT(0.99)IT(0.008)T(0.002)K	0	0	0	9217700	13912000	17913000	41042701	0.00552641	Up_regulated
P10126	Eef1a1	eukaryotic translation elongation factor 1 alpha 1	13627	ENSMUSG00000037742	___1	1	122.51	432	2	500.777	Phospho(STY-O18)	T	DYPPLGRFAVRDMRQTVAVGVIKAVDKKAAG	QT(1)VAVGVIK	0	0	0	30913000	30420000	28677000	90010001	1.56169e-06	Up_regulated
P10126	Eef1a1	eukaryotic translation elongation factor 1 alpha 1	13627	ENSMUSG00000037742	___1	1	190.68	88	2	745.857	Phospho(STY-O18)	T	IDISLWKFETSKYYVTIIDAPGHRDFIKNMI	YYVT(1)IIDAPGHR	0	0	0	824649984	823020032	920249984	2567920001	1.18173e-05	Up_regulated
P10126	Eef1a1	eukaryotic translation elongation factor 1 alpha 1	13627	ENSMUSG00000037742	___1	1	170.79	142	2	700.864	Phospho(STY-O18)	T	ISKNGQTREHALLAYTLGVKQLIVGVNKMDS	EHALLAYT(1)LGVK	0	0	0	18174000	46222000	20476000	84872001	0.03462	Up_regulated
P10126	Eef1a1	eukaryotic translation elongation factor 1 alpha 1	13627	ENSMUSG00000037742	___1	0.790978	99.494	287	3	867.793	Phospho(STY-O18)	T	LKPGMVVTFAPVNVTTEVKSVEMHHEALSEA	VETGVLKPGMVVTFAPVNVT(0.209)T(0.791)EVK	0	0	0	6400700	15397000	7026300	28824001	0.0295725	Up_regulated
P10126	Eef1a1	eukaryotic translation elongation factor 1 alpha 1	13627	ENSMUSG00000037742	___1	1	116.24	261	2	556.298	Phospho(STY-O18)	T	LRLPLQDVYKIGGIGTVPVGRVETGVLKPGM	IGGIGT(1)VPVGR	0	0	0	11513000	14276000	11711000	37500001	0.000149013	Up_regulated
P10126	Eef1a1	eukaryotic translation elongation factor 1 alpha 1	13627	ENSMUSG00000037742	___1	0.99953	178.55	175	2	527.266	Phospho(STY-O18)	S	PPYSQKRYEEIVKEVSTYIKKIGYNPDTVAF	EVS(1)TYIKK	0	0	0	124520000	171030000	160840000	456390001	0.000420227	Up_regulated
P10126	Eef1a1	eukaryotic translation elongation factor 1 alpha 1	13627	ENSMUSG00000037742	___1	0.887362	156.24	176	2	527.266	Phospho(STY-O18)	T	PYSQKRYEEIVKEVSTYIKKIGYNPDTVAFV	EVS(0.113)T(0.887)YIKK	0	0	0	11821000	29458000	12928000	54207001	0.0339202	Up_regulated
P10126	Eef1a1	eukaryotic translation elongation factor 1 alpha 1	13627	ENSMUSG00000037742	___1	1	151.37	279	3	867.793	Phospho(STY-O18)	T	VGRVETGVLKPGMVVTFAPVNVTTEVKSVEM	VETGVLKPGMVVT(1)FAPVNVTTEVK	0	0	0	19238000	26496000	16190000	61924001	0.00250755	Up_regulated
P10493	Nid1	nidogen 1	18073	ENSMUSG00000005397	___1	0.950592	318.69	1155	2	993.504	Phospho(STY-O18)	T	GRRKVLEGLQYPFAVTSYGKNLYYTDWKTNS	KVLEGLQYPFAVT(0.951)S(0.049)YGK	0	0	0	121290000	185690000	118630000	425610001	0.00293809	Up_regulated
P10493	Nid1	nidogen 1	18073	ENSMUSG00000005397	___1	0.999127	183.08	654	2	631.812	Phospho(STY-O18)	S	LYNKEERILRYALSNSIGPVRDGSPDALQNP	YALS(0.001)NS(0.999)IGPVR	0	0	0	109220000	92723000	76582000	278525001	0.000594977	Up_regulated
P10493	Nid1	nidogen 1	18073	ENSMUSG00000005397	___1	0.777472	146.3	1156	2	929.456	Phospho(STY-O18)	S	RRKVLEGLQYPFAVTSYGKNLYYTDWKTNSV	VLEGLQYPFAVT(0.223)S(0.777)YGK	0	0	0	14195000	23550000	17795000	55540001	0.00244919	Up_regulated
P10518	Alad	aminolevulinate, delta-, dehydratase	17025	ENSMUSG00000028393	___1	0.999998	249.38	9	4	547.514	Acetyl (Protein N-term),Phospho(STY-O18)	S	_______MHHQSVLHSGYFHPLLRSWQTAAS	MHHQSVLHS(1)GYFHPLLR	0	0	0	82695000	152560000	66569000	301824001	0.0189015	Up_regulated
P10518	Alad	aminolevulinate, delta-, dehydratase	17025	ENSMUSG00000028393	___1	0.957344	90.913	195	2	529.236	Phospho(STY-O18)	S	AALLKHGLGNRVSVMSYSAKFASCFYGPFRD	VSVMS(0.957)YS(0.043)AK	0	0	0	7032100	12316000	11019000	30367101	0.00312031	Up_regulated
P10518	Alad	aminolevulinate, delta-, dehydratase	17025	ENSMUSG00000028393	___1	1	126.71	202	2	669.274	Phospho(STY-O18)	S	LGNRVSVMSYSAKFASCFYGPFRDAAQSSPA	FAS(1)CFYGPFR	0	0	0	14849000	24038000	16213000	55100001	0.00303371	Up_regulated
P10605	Ctsb	cathepsin B	13030	ENSMUSG00000021939	___1	0.999985	362.97	231	2	831.365	Phospho(STY-O18)	S	SPSYKEDKHFGYTSYSVSNSVKEIMAEIYKN	HFGYTSYS(1)VSNSVK	0	0	0	13572000	12599000	15392000	41563001	7.1436e-05	Up_regulated
P10630	Eif4a2	eukaryotic translation initiation factor 4A2	13682	ENSMUSG00000022884	___1	0.99997	215.96	301	2	825.349	Phospho(STY-O18)	S	VDWLTEKMHARDFTVSALHGDMDQKERDVIM	DFTVS(1)ALHGDMDQK	0	0	0	15629000	27688000	23602000	66919001	0.00324522	Up_regulated
P10852	Slc3a2	solute carrier family 3 (activators of dibasic and neutral amino acid transport), member 2	17254	ENSMUSG00000010095	___1	0.882539	218.55	145	2	638.814	Phospho(STY-O18)	S	DAGGIAGLKSHLEYLSTLKVKGLVLGPIHKN	SHLEYLS(0.883)T(0.117)LK	0	0	0	183560000	185360000	174330000	543250001	7.58384e-07	Up_regulated
P11404	Fabp3	fatty acid binding protein 3, muscle and heart	14077	ENSMUSG00000028773	___1	1	115.29	30	2	497.243	Phospho(STY-O18)	T	KNFDDYMKSLGVGFATRQVASMTKPTTIIEK	SLGVGFAT(1)R	0	0	0	7980700	9471700	6865400	24317801	0.000426542	Up_regulated
P11404	Fabp3	fatty acid binding protein 3, muscle and heart	14077	ENSMUSG00000028773	___1	0.995933	178.6	122	2	791.933	Phospho(STY-O18)	S	RELVDGKLILTLTHGSVVSTRTYEKEA____	LILTLT(0.004)HGS(0.996)VVSTR	0	0	0	177990000	236810000	164000000	578800001	0.000982964	Up_regulated
P11404	Fabp3	fatty acid binding protein 3, muscle and heart	14077	ENSMUSG00000028773	___1	0.999991	151.56	35	2	816.919	Phospho(STY-O18)	S	YMKSLGVGFATRQVASMTKPTTIIEKNGDTI	QVAS(1)MTKPTTIIEK	0	0	0	31954000	21499000	23061000	76514001	0.00143436	Up_regulated
P11499	Hsp90ab1	heat shock protein 90 alpha (cytosolic), class B member 1	15516	ENSMUSG00000023944	___1	0.999291	392.18	470	3	754.98	Phospho(STY-O18)	S	LRYHTSQSGDEMTSLSEYVSRMKETQKSIYY	YHTSQSGDEMTS(0.001)LS(0.999)EYVSR	0	0	0	37753000	27337000	22910000	88000001	0.00262939	Up_regulated
P11499	Hsp90ab1	heat shock protein 90 alpha (cytosolic), class B member 1	15516	ENSMUSG00000023944	___1	1	141.58	497	2	668.302	Phospho(STY-O18)	S	SIYYITGESKEQVANSAFVERVRKRGFEVVY	EQVANS(1)AFVER	0	0	0	45612000	44996000	43660000	134268001	1.64569e-07	Up_regulated
P11499	Hsp90ab1	heat shock protein 90 alpha (cytosolic), class B member 1	15516	ENSMUSG00000023944	___1	1	232.56	482	1	1246.56	Phospho(STY-O18)	S	TSLSEYVSRMKETQKSIYYITGESKEQVANS	S(1)IYYITGESK	0	0	0	125230000	160080000	127670000	412980001	0.000254526	Up_regulated
P11499	Hsp90ab1	heat shock protein 90 alpha (cytosolic), class B member 1	15516	ENSMUSG00000023944	___1	0.965171	117.86	445	2	614.273	Phospho(STY-O18)	S	YEAFSKNLKLGIHEDSTNRRRLSELLRYHTS	LGIHEDS(0.965)T(0.035)NR	0	0	0	12706000	11583000	8027400	32316401	0.00157737	Up_regulated
P11881-8	Itpr1	inositol 1,4,5-trisphosphate receptor 1	16438	ENSMUSG00000030102	___1	1	142.08	301	2	657.288	Phospho(STY-O18)	S	VVQHDPCRGGAGYWNSLFRFKHLATGHYLAA	GGAGYWNS(1)LFR	0	0	0	26544000	33849000	16969000	77362001	0.00618615	Up_regulated
P11930	Nudt19	nudix (nucleoside diphosphate linked moiety X)-type motif 19	110959	ENSMUSG00000034875	___1	0.997958	132.08	251	2	813.407	Phospho(STY-O18)	S	APPQFYEMRRLENFASLSALYRFCSDRPSEV	RLENFAS(0.998)LS(0.002)ALYR	0	0	0	16750000	15005000	15241000	46996001	8.82146e-06	Up_regulated
P11983	Tcp1	t-complex protein 1	21454	ENSMUSG00000068039	___1	1	101.6	6	2	668.287	Acetyl (Protein N-term),Phospho(STY-O18)	S	__________MEGPLSVFGDRSTGEAVRSQN	MEGPLS(1)VFGDR	0	0	0	3167600	6003100	5256200	14426901	0.00478031	Up_regulated
P11983	Tcp1	t-complex protein 1	21454	ENSMUSG00000068039	___1	0.999985	147.33	119	2	658.325	Phospho(STY-O18)	S	ADELVKQKIHPTSVISGYRLACKEAVRYINE	IHPTSVIS(1)GYR	0	0	0	97118000	101720000	87326000	286164001	2.32101e-05	Up_regulated
P11983	Tcp1	t-complex protein 1	21454	ENSMUSG00000068039	___1	0.999771	148.69	374	2	473.753	Phospho(STY-O18)	S	DELILIKNTKARTSASIILRGANDFMCDEME	TSAS(1)IILR	0	0	0	225680000	246680000	234630000	706990001	2.65373e-06	Up_regulated
P11983	Tcp1	t-complex protein 1	21454	ENSMUSG00000068039	___1	1	96.464	391	3	461.899	Phospho(STY-O18)	S	ILRGANDFMCDEMERSLHDALCVVKRVLELK	S(1)LHDALCVVKR	0	0	0	6914400	10811000	5811300	23536701	0.0066365	Up_regulated
P11983	Tcp1	t-complex protein 1	21454	ENSMUSG00000068039	___1	1	188.27	240	2	640.803	Phospho(STY-O18)	S	MPKRIVNAKIACLDFSLQKTKMKLGVQVVIT	IACLDFS(1)LQK	0	0	0	11129000	13234000	9174500	33537501	0.000674934	Up_regulated
P11983	Tcp1	t-complex protein 1	21454	ENSMUSG00000068039	___1	0.80482	56.087	35	2	546.753	Phospho(STY-O18)	S	QNVMAAASIANIVKSSFGPVGLDKMLVDDIG	S(0.195)S(0.805)FGPVGLDK	0	0	0	13084000	8776200	10122000	31982201	0.00111002	Up_regulated
P11983	Tcp1	t-complex protein 1	21454	ENSMUSG00000068039	___1	1	188.58	27	2	801.901	Phospho(STY-O18)	S	STGEAVRSQNVMAAASIANIVKSSFGPVGLD	SQNVMAAAS(1)IANIVK	0	0	0	143300000	179010000	134960000	457270001	0.000351646	Up_regulated
P11983	Tcp1	t-complex protein 1	21454	ENSMUSG00000068039	___1	1	155.86	194	2	616.819	Phospho(STY-O18)	S	VKYTDARGQPRYPVNSVNILKAHGRSQIESM	YPVNS(1)VNILK	0	0	0	196540000	224930000	215360000	636830001	1.41446e-05	Up_regulated
P12382	Pfkl	phosphofructokinase, liver, B-type	18641	ENSMUSG00000020277	___1	0.999846	164.05	431	3	772.702	Phospho(STY-O18)	T	AAVRSAVRTGISEGHTVYIVHDGFEGLAKGQ	TGISEGHT(1)VYIVHDGFEGLAK	0	0	0	36958000	50231000	39245000	126434001	0.000503557	Up_regulated
P12787	Cox5a	cytochrome c oxidase subunit 5A	12858	ENSMUSG00000000088	___1	1	135.1	100	2	617.802	Phospho(STY-O18)	S	IDAALRACRRLNDFASAVRILEVVKDKAGPH	RLNDFAS(1)AVR	0	0	0	43284000	37188000	26327000	106799001	0.00199423	Up_regulated
P13439	Umps	uridine monophosphate synthetase	22247	ENSMUSG00000022814	___1	1	100.93	476	2	640.806	Phospho(STY-O18)	S	EAAEMYRKAAWEAYLSRLAVQ__________	KAAWEAYLS(1)R	0	0	0	8652700	11140000	10689000	30481701	0.00018582	Up_regulated
P13439	Umps	uridine monophosphate synthetase	22247	ENSMUSG00000022814	___1	1	107.69	25	2	442.221	Phospho(STY-O18)	S	PLVTELYDVQAFKFGSFVLKSGLSSPVYIDL	FGS(1)FVLK	0	0	0	12206000	9188100	11675000	33069101	0.000290323	Up_regulated
P14131	Rps16	ribosomal protein S16	20055	ENSMUSG00000037563	___1	1	256.96	9	2	637.32	Phospho(STY-O18)	S	_______MPSKGPLQSVQVFGRKKTATAVAH	GPLQS(1)VQVFGR	0	0	0	39111000	42459000	27168000	108738001	0.00145022	Up_regulated
P14148	Rpl7	ribosomal protein L7	19989	ENSMUSG00000043716	___1	0.999999	193.15	195	2	636.833	Phospho(STY-O18)	S	GYGKINKKRIALTDNSLIARSLGKFGIICME	IALTDNS(1)LIAR	0	0	0	29551000	38927000	24272000	92750001	0.00195716	Up_regulated
P14148	Rpl7	ribosomal protein L7	19989	ENSMUSG00000043716	___1	1	133.89	143	2	570.28	Phospho(STY-O18)	T	RKVLQLLRLRQIFNGTFVKLNKASINMLRIV	QIFNGT(1)FVK	0	0	0	22961000	22993000	16491000	62445001	0.000650843	Up_regulated
P14152	Mdh1	malate dehydrogenase 1, NAD (soluble)	17449	ENSMUSG00000020321	___1	0.984337	224.49	190	3	789.37	Phospho(STY-O18)	T	ADDVKNVIIWGNHSSTQYPDVNHAKVKLQGK	NVIIWGNHS(0.002)S(0.014)T(0.984)QYPDVNHAK	0	0	0	2465799936	3059800064	2369200128	7894800129	0.000260081	Up_regulated
P14152	Mdh1	malate dehydrogenase 1, NAD (soluble)	17449	ENSMUSG00000020321	___1	0.992313	114.02	245	2	540.263	Phospho(STY-O18)	S	RGAAVIKARKLSSAMSAAKAIADHIRDIWFG	KLS(0.002)S(0.006)AMS(0.992)AAK	0	0	0	21020000	26785000	25658000	73463001	0.00015616	Up_regulated
P14206	Rpsa	ribosomal protein SA	102642689;16785	ENSMUSG00000032518	___1	0.997995	206.8	75	2	913.968	Phospho(STY-O18)	S	LAARAIVAIENPADVSVISSRNTGQRAVLKF	AIVAIENPADVS(0.998)VIS(0.001)S(0.001)R	0	0	0	32230000	59936000	38989000	131155001	0.00633234	Up_regulated
P14211	Calr	calreticulin	12317	ENSMUSG00000003814	___1	0.999987	167.22	126	3	885.703	Phospho(STY-O18)	S	KLFPSGLDQKDMHGDSEYNIMFGPDICGPGT	DMHGDS(1)EYNIMFGPDICGPGTKK	0	0	0	18911000	23549000	18526000	60986001	0.000228714	Up_regulated
P14576	Srp54c;Srp54a;Srp54b	signal recognition particle 54C;signal recognition particle 54A;signal recognition particle 54B	100101806;24067;665155	ENSMUSG00000079108;ENSMUSG00000073079;ENSMUSG00000112449	___1	0.999884	164.64	422	2	712.341	Phospho(STY-O18)	T	ARGSGVSTRDVQELLTQYTKFAQMVKKMGGI	DVQELLT(1)QYTK	0	0	0	9667300	13208000	11531000	34406301	0.000359923	Up_regulated
P14685	Psmd3	proteasome (prosome, macropain) 26S subunit, non-ATPase, 3	22123	ENSMUSG00000017221	___1	0.973711	121.5	409	2	529.734	Oxidation (M),Phospho(STY-O18)	S	LRHNVIKTGVRMISLSYSRISLADIAQKLQL	MISLS(0.974)YS(0.026)R	0	0	0	18252000	21509000	8790700	48551701	0.0132322	Up_regulated
P14685	Psmd3	proteasome (prosome, macropain) 26S subunit, non-ATPase, 3	22123	ENSMUSG00000017221	___1	1	173.51	258	2	865.378	Phospho(STY-O18)	S	QATLLNLLLRNYLHYSLYDQAEKLVSKSVFP	NYLHYS(1)LYDQAEK	0	0	0	37210000	53044000	49598000	139852001	0.000633184	Up_regulated
P14685	Psmd3	proteasome (prosome, macropain) 26S subunit, non-ATPase, 3	22123	ENSMUSG00000017221	___1	1	148.72	360	2	812.913	Phospho(STY-O18)	T	RQPSLKRSLMPYFLLTQAVRTGNLAKFNQVL	SLMPYFLLT(1)QAVR	0	0	0	8007900	12521000	6198700	26727601	0.00904269	Up_regulated
P14733	Lmnb1	lamin B1	16906	ENSMUSG00000024590	___1	0.828509	223.7	285	2	791.844	Phospho(STY-O18)	S	HAKLENARLSSEMNTSTVNSAREELMESRMR	LSSEMNT(0.012)S(0.829)T(0.159)VNSAR	0	0	0	34210000	41182000	36936000	112328001	5.06937e-05	Up_regulated
P14733	Lmnb1	lamin B1	16906	ENSMUSG00000024590	___1	1	133.9	268	4	581.035	Phospho(STY-O18)	T	QHDAQVRLYKEELEQTYHAKLENARLSSEMN	LYKEELEQT(1)YHAKLENAR	0	0	0	28486000	74478000	67167000	170131001	0.0164788	Up_regulated
P14733	Lmnb1	lamin B1	16906	ENSMUSG00000024590	___1	0.984138	141.45	480	2	592.285	Phospho(STY-O18)	S	QPMGGWEMIRKIGDTSVSYKYTSRYVLKAGQ	KIGDT(0.012)S(0.984)VS(0.004)YK	0	0	0	16527000	17071000	14290000	47888001	4.75511e-05	Up_regulated
P15105	Glul	glutamate-ammonia ligase (glutamine synthetase)	14645	ENSMUSG00000026473	___1	0.831567	124.39	6	2	572.257	Acetyl (Protein N-term),Phospho(STY-O18)	S	__________MATSASSHLNKGIKQMYMSLP	ATS(0.144)AS(0.832)S(0.024)HLNK	0	0	0	17846000	15670000	21386000	54902001	0.000389952	Up_regulated
P15105	Glul	glutamate-ammonia ligase (glutamine synthetase)	14645	ENSMUSG00000026473	___1	0.974715	141.89	7	2	572.257	Acetyl (Protein N-term),Phospho(STY-O18)	S	_________MATSASSHLNKGIKQMYMSLPQ	ATSAS(0.025)S(0.975)HLNK	0	0	0	8564200	12515000	7312100	28391301	0.00379796	Up_regulated
P15105	Glul	glutamate-ammonia ligase (glutamine synthetase)	14645	ENSMUSG00000026473	___1	0.999813	94.191	19	2	699.297	Phospho(STY-O18)	S	SASSHLNKGIKQMYMSLPQGEKVQAMYIWVD	QMYMS(1)LPQGEK	0	0	0	8159000	7586200	6468600	22213801	0.0001176	Up_regulated
P15105	Glul	glutamate-ammonia ligase (glutamine synthetase)	14645	ENSMUSG00000026473	___1	1	94.692	322	2	478.259	Phospho(STY-O18)	S	SNINDFSAGVANRGASIRIPRTVGQEKKGYF	GAS(1)IRIPR	0	0	0	23382000	27022000	19204000	69608001	0.000506338	Up_regulated
P15327	Bpgm	2,3-bisphosphoglycerate mutase	12183	ENSMUSG00000038871	___1	0.999773	121.42	186	2	664.323	Phospho(STY-O18)	S	ERIAPEILKGKSILISAHGNSSRALLKHLEG	SILIS(1)AHGNSSR	0	0	0	14192000	20477000	12263000	46932001	0.00322839	Up_regulated
P15626	Gstm2	glutathione S-transferase, mu 2	14863	ENSMUSG00000040562	___1	1	134.13	4	2	669.303	Phospho(STY-O18)	T	____________MPMTLGYWDIRGLAHAIRL	PMT(1)LGYWDIR	0	0	0	23008000	38220000	25045000	86273001	0.0038077	Up_regulated
P15626	Gstm2	glutathione S-transferase, mu 2	14863	ENSMUSG00000040562	___1	0.999953	108.31	71	2	551.288	Phospho(STY-O18)	T	DFPNLPYLIDGSHKITQSNAILRYLARKHHL;DFPNLPYLIDGSHKITQSNAILRYLARKHNL;DFPNLPYLIDGSHKITQSNAILRYLGRKHNL	IT(1)QSNAILR	0	0	0	14411000	12267000	13025000	39703001	2.99148e-05	Up_regulated
P15626	Gstm2	glutathione S-transferase, mu 2	14863	ENSMUSG00000040562	___1	1	299.51	44	2	482.214	Phospho(STY-O18)	S	EDKKYTMGDAPDYDRSQWLSEKFKLGLDFPN	S(1)QWLSEK	0	0	0	95489000	77756000	93667000	266912001	9.38177e-05	Up_regulated
P15626	Gstm2	glutathione S-transferase, mu 2	14863	ENSMUSG00000040562	___1	1	138.25	205	2	568.81	Phospho(STY-O18)	S	GLKKISDYMKSSRFLSKPIFAKMAFWNPK__	FLS(1)KPIFAK	0	0	0	77404000	61334000	58732000	197470001	0.000352773	Up_regulated
P15626	Gstm2	glutathione S-transferase, mu 2	14863	ENSMUSG00000040562	___1	1	137.05	139	2	521.748	Phospho(STY-O18)	S	KPEFLKAIPEKMKLYSEFLGKRPWFAGDKVT;KPEFLKGLPDQLKLYSEFLGKQPWFAGDKIT;KPEFLKTIPEKMKLYSEFLGKRPWFAGDKVT;KPEYLEGLPEKMKLYSEFLGKQPWFAGNKVT;KPGYLEQLPGMMRLYSEFLGKRPWFAGDKGL	LYS(1)EFLGK	0	0	0	15938000	12567000	14270000	42775001	0.000126244	Up_regulated
P15626	Gstm2	glutathione S-transferase, mu 2	14863	ENSMUSG00000040562	___1	1	214.67	73	2	551.288	Phospho(STY-O18)	S	PNLPYLIDGSHKITQSNAILRYLARKHHLDG;PNLPYLIDGSHKITQSNAILRYLARKHNLCG;PNLPYLIDGSHKITQSNAILRYLGRKHNLCG	ITQS(1)NAILR	0	0	0	1117400064	949699968	981670016	3048770049	3.86234e-05	Up_regulated
P15626	Gstm2	glutathione S-transferase, mu 2	14863	ENSMUSG00000040562	___1	0.927599	238.43	26	2	838.372	Phospho(STY-O18)	T	RGLAHAIRLLLEYTDTSYEDKKYTMGDAPDY	LLLEYT(0.002)DT(0.928)S(0.071)YEDK	0	0	0	72654000	133000000	78980000	284634001	0.00773409	Up_regulated
P16045	Lgals1	lectin, galactose binding, soluble 1	16852	ENSMUSG00000068220	___1	1	175.77	8	3	691.336	Acetyl (Protein N-term),Phospho(STY-O18)	S	________MACGLVASNLNLKPGECLKVRGE	ACGLVAS(1)NLNLKPGECLK	0	0	0	151220000	209760000	112710000	473690001	0.00500387	Up_regulated
P16045	Lgals1	lectin, galactose binding, soluble 1	16852	ENSMUSG00000068220	___1	1	176.28	58	2	874.378	Phospho(STY-O18)	T	CLHFNPRFNAHGDANTIVCNTKEDGTWGTEH	FNAHGDANT(1)IVCNTK	0	0	0	52160000	52112000	40474000	144746001	0.00024225	Up_regulated
P16045	Lgals1	lectin, galactose binding, soluble 1	16852	ENSMUSG00000068220	___1	1	156.83	30	1	963.493	Phospho(STY-O18)	S	GECLKVRGEVASDAKSFVLNLGKDSNNLCLH	S(1)FVLNLGK	0	0	0	37468000	38873000	28526000	104867001	0.000418748	Up_regulated
P16125	Ldhb	lactate dehydrogenase B	16832	ENSMUSG00000030246	___1	1	133.47	11	2	856.91	Phospho(STY-O18)	S	_____MATLKEKLIASVADDEAAVPNNKITV	LIAS(1)VADDEAAVPNNK	0	0	0	14468000	22689000	12685000	49842001	0.00571975	Up_regulated
P16125	Ldhb	lactate dehydrogenase B	16832	ENSMUSG00000030246	___1	1	251	70	2	1009.46	Phospho(STY-O18)	S	LEDKLKGEMMDLQHGSLFLQTPKIVADKDYS	GEMMDLQHGS(1)LFLQTPK	0	0	0	16734000	24171000	12181000	53086001	0.00716111	Up_regulated
P16125	Ldhb	lactate dehydrogenase B	16832	ENSMUSG00000030246	___1	0.999868	273.54	85	2	798.881	Phospho(STY-O18)	S	SLFLQTPKIVADKDYSVTANSKIVVVTAGVR	IVADKDYS(1)VTANSK	0	0	0	35457000	73303000	36176000	144936001	0.0180576	Up_regulated
P16125	Ldhb	lactate dehydrogenase B	16832	ENSMUSG00000030246	___1	0.999302	155.42	303	2	523.269	Phospho(STY-O18)	S	VFLSLPCILNARGLTSVINQKLKDDEVAQLR	GLT(0.001)S(0.999)VINQK	0	0	0	96779000	114360000	74006000	285145001	0.00124115	Up_regulated
P16381	D1Pas1	DNA segment, Chr 1, Pasteur Institute 1	110957	ENSMUSG00000039224	___1	0.976944	167.32	69	2	659.77	Phospho(STY-O18)	S	DKDGSRWSKDKDAYSSFGSRSDTRAKSSFFS	DKDAYS(0.018)S(0.977)FGS(0.005)R	0	0	0	32719000	57668000	45264000	135651001	0.00328625	Up_regulated
P16381	D1Pas1	DNA segment, Chr 1, Pasteur Institute 1	110957	ENSMUSG00000039224	___1	0.962912	162.93	72	2	659.77	Phospho(STY-O18)	S	GSRWSKDKDAYSSFGSRSDTRAKSSFFSDRG	DKDAYS(0.001)S(0.036)FGS(0.963)R	0	0	0	9325400	18235000	15054000	42614401	0.00550959	Up_regulated
P16381	D1Pas1	DNA segment, Chr 1, Pasteur Institute 1	110957	ENSMUSG00000039224	___1	0.981907	235.93	542	2	805.883	Phospho(STY-O18)	S	RIGRTGRVGNLGLATSFFNERNINITKDLLD;RIGRTGRVGNLGLATSFFNERNLNITKDLLD	VGNLGLAT(0.018)S(0.982)FFNER	0	0	0	758529984	1202700032	715939968	2677169985	0.0045827	Up_regulated
P16460	Ass1	argininosuccinate synthetase 1	11898	ENSMUSG00000076441	___1	1	118.03	352	1	892.456	Phospho(STY-O18)	S	CIQKSQERVEGKVQVSVFKGQVYILGRESPL	VQVS(1)VFK	0	0	0	24386000	15382000	24270000	64038001	0.00201617	Up_regulated
P16460	Ass1	argininosuccinate synthetase 1	11898	ENSMUSG00000076441	___1	0.999999	222.94	131	2	828.392	Phospho(STY-O18)	T	HGATGKGNDQVRFELTCYSLAPQIKVIAPWR	FELT(1)CYSLAPQIK	0	0	0	41294000	48684000	55485000	145463001	0.000292021	Up_regulated
P16460	Ass1	argininosuccinate synthetase 1	11898	ENSMUSG00000076441	___1	1	215.25	134	2	828.392	Phospho(STY-O18)	S	TGKGNDQVRFELTCYSLAPQIKVIAPWRMPE	FELTCYS(1)LAPQIK	0	0	0	40711000	41638000	51811000	134160001	0.000229987	Up_regulated
P16460	Ass1	argininosuccinate synthetase 1	11898	ENSMUSG00000076441	___1	0.993442	170.26	92	2	540.28	Phospho(STY-O18)	S	VQSSALYEDRYLLGTSLARPCIARRQVEIAQ	YLLGT(0.007)S(0.993)LAR	0	0	0	29940000	24515000	33028000	87483001	0.000303158	Up_regulated
P16546-2	Sptan1	spectrin alpha, non-erythrocytic 1	20740	ENSMUSG00000057738	___1	0.99943	202.03	330	2	875.449	Phospho(STY-O18)	S	CAEADRLQQSHPLSASQIQVKREELITNWEQ	LQQSHPLS(0.001)AS(0.999)QIQVK	0	0	0	12196000	16224000	17342000	45762001	0.000617045	Up_regulated
P16546-2	Sptan1	spectrin alpha, non-erythrocytic 1	20740	ENSMUSG00000057738	___1	1	214.69	2075	3	508.941	Phospho(STY-O18)	T	LEAQSHFRKVEDLFLTFAKKASAFNSWFENA	KVEDLFLT(1)FAKK	0	0	0	227590000	344449984	211960000	783999985	0.00333817	Up_regulated
P16546-2	Sptan1	spectrin alpha, non-erythrocytic 1	20740	ENSMUSG00000057738	___1	0.999644	225.5	431	3	840.714	Phospho(STY-O18)	S	SFKSADESGQALLAASHYASDEVREKLSILS	SADESGQALLAAS(1)HYASDEVREK	0	0	0	22491000	17183000	18506000	58180001	0.000262718	Up_regulated
P16627	Hspa1l	heat shock protein 1-like	15482	ENSMUSG00000007033	___1	0.997568	124.42	546	2	687.295	Phospho(STY-O18)	S	DEGQREKIAAKNALESYAFNMKSAVGDEGLK	NALES(0.998)Y(0.002)AFNMK	0	0	0	14129000	20398000	18883000	53410001	0.000705867	Up_regulated
P16627	Hspa1l	heat shock protein 1-like	15482	ENSMUSG00000007033	___1	0.999359	94.922	127	2	914.945	Phospho(STY-O18)	T	EKKAFYPEEISSMVLTKMKETAEAFLGHNVT	KAFYPEEISSMVLT(0.999)K	0	0	0	4973300	9240000	6048800	20262101	0.0062047	Up_regulated
P16627	Hspa1l	heat shock protein 1-like	15482	ENSMUSG00000007033	___1	0.99964	178.52	615	2	1079.95	Phospho(STY-O18)	S	ELENMCNPIITKLYQSGCTGPTCTPGYTPGR	LYQS(1)GCTGPTCTPGYTPGR	0	0	0	45652000	50269000	54071000	149992001	3.31834e-05	Up_regulated
P16627	Hspa1l	heat shock protein 1-like	15482	ENSMUSG00000007033	___1	0.794814	286.16	123	2	858.895	Oxidation (M),Phospho(STY-O18)	S	SYKGEKKAFYPEEISSMVLTKMKETAEAFLG	AFYPEEIS(0.204)S(0.795)MVLT(0.001)K	0	0	0	24608000	21519000	20548000	66675001	5.41025e-05	Up_regulated
P17156	Hspa2	heat shock protein 2	15512	ENSMUSG00000059970	___1	0.977257	111.74	46	2	787.344	Phospho(STY-O18)	T	ANDQGNRTTPSYVAFTDTERLIGDAAKNQVA	TTPSYVAFT(0.977)DT(0.023)ER	0	0	0	28470000	27590000	7667200	63727201	0.0352736	Up_regulated
P17156	Hspa2	heat shock protein 2	15512	ENSMUSG00000059970	___1	0.996299	111.39	549	2	694.312	Phospho(STY-O18)	T	ANRDRVAAKNAVESYTYNIKQTVEDEKLRGK	NAVES(0.004)YT(0.996)YNIK	0	0	0	1016600000	1058200000	1169699968	3244499969	1.89138e-05	Up_regulated
P17156	Hspa2	heat shock protein 2	15512	ENSMUSG00000059970	___1	0.982222	141.13	547	2	694.312	Phospho(STY-O18)	S	DEANRDRVAAKNAVESYTYNIKQTVEDEKLR	NAVES(0.982)Y(0.002)T(0.016)YNIK	0	0	0	113960000	167720000	128530000	410210001	0.00104206	Up_regulated
P17156	Hspa2	heat shock protein 2	15512	ENSMUSG00000059970	___1	0.935541	202.92	122	2	865.903	Oxidation (M),Phospho(STY-O18)	S	EYKGEMKTFFPEEISSMVLTKMKEIAEAYLG	TFFPEEIS(0.064)S(0.936)MVLTK	0	0	0	211660000	261190000	144170000	617020001	0.00373271	Up_regulated
P17156	Hspa2	heat shock protein 2	15512	ENSMUSG00000059970	___1	0.991209	136.93	166	2	658.336	Phospho(STY-O18)	T	FNDSQRQATKDAGTITGLNVLRIINEPTAAA	DAGT(0.009)IT(0.991)GLNVLR	0	0	0	135000000	132530000	115980000	383510001	2.81478e-05	Up_regulated
P17156	Hspa2	heat shock protein 2	15512	ENSMUSG00000059970	___1	0.999993	336.59	67	2	953.449	Phospho(STY-O18)	T	IGDAAKNQVAMNPTNTIFDAKRLIGRKFEDA	NQVAMNPTNT(1)IFDAKR	0	0	0	89406000	63699000	59679000	212784001	0.00159461	Up_regulated
P17156	Hspa2	heat shock protein 2	15512	ENSMUSG00000059970	___1	0.872796	209.67	343	2	950.002	Phospho(STY-O18)	S	KLDKGQIQEIVLVGGSTRIPKIQKLLQDFFN	LDKGQIQEIVLVGGS(0.873)T(0.127)R	0	0	0	15866000	28327000	16096000	60289001	0.00814506	Up_regulated
P17156	Hspa2	heat shock protein 2	15512	ENSMUSG00000059970	___1	1	284.46	154	2	990.976	Phospho(STY-O18)	S	KVQSAVITVPAYFNDSQRQATKDAGTITGLN	VQSAVITVPAYFNDS(1)QR	0	0	0	1429600000	1734899968	1558499968	4722999937	5.86405e-05	Up_regulated
P17182	Eno1;Eno1b	enolase 1, alpha non-neuron;enolase 1B, retrotransposed	13806;433182	ENSMUSG00000063524;ENSMUSG00000059040	___1	1	147.24	63	2	634.307	Phospho(STY-O18)	S	ELRDNDKTRFMGKGVSQAVEHINKTIAPALV	GVS(1)QAVEHINK	0	0	0	7880400	8719600	6226700	22826701	0.000484547	Up_regulated
P17182	Eno1;Eno1b	enolase 1, alpha non-neuron;enolase 1B, retrotransposed	13806;433182	ENSMUSG00000063524;ENSMUSG00000059040	___1	0.881688	135.27	176	2	999.976	Oxidation (M),Phospho(STY-O18)	S	NKLAMQEFMILPVGASSFREAMRIGAEVYHN	LAMQEFMILPVGAS(0.882)S(0.118)FR	0	0	0	12049000	20186000	9396100	41631101	0.0128991	Up_regulated
P17426-2	Ap2a1	adaptor-related protein complex 2, alpha 1 subunit	11771	ENSMUSG00000060279	___1	0.951493	161.25	830	2	612.798	Phospho(STY-O18)	S	PPLLSVRFRYGGTAQSLTLKLPVTINKFFQP	YGGTAQS(0.951)LT(0.049)LK	0	0	0	6602200	14426000	8742100	29770301	0.0131499	Up_regulated
P17426-2	Ap2a1	adaptor-related protein complex 2, alpha 1 subunit	11771	ENSMUSG00000060279	___1	0.880053	113.93	543	2	554.308	Phospho(STY-O18)	S	SKFHLCSVATRALLLSTYIKFINLFPETKAT	ALLLS(0.88)T(0.12)YIK	0	0	0	11658000	17113000	14663000	43434001	0.000782553	Up_regulated
P17563	Selenbp1	selenium binding protein 1	20341	ENSMUSG00000068874	___1	1	189.56	57	2	650.807	Phospho(STY-O18)	S	DYLATVDVDPKSPQYSQVIHRLPMPYLKDEL	SPQYS(1)QVIHR	0	0	0	97655000	74757000	80308000	252720001	0.000257853	Up_regulated
P17563	Selenbp1	selenium binding protein 1	20341	ENSMUSG00000068874	___1	0.775896	94.019	272	3	831.053	Phospho(STY-O18)	S	HDPSATQGFVGCALSSNIQRFYKNAEGTWSV	FLHDPSATQGFVGCALS(0.224)S(0.776)NIQR	0	0	0	32169000	42763000	19417000	94349001	0.00959028	Up_regulated
P17563	Selenbp1	selenium binding protein 1	20341	ENSMUSG00000068874	___1	0.998348	157.2	407	2	802.867	Phospho(STY-O18)	S	LSLDGKRLYATTSLYSAWDKQFYPDLIREGS	LYATTS(0.002)LYS(0.998)AWDK	0	0	0	6909000	12434000	6859000	26202001	0.00916523	Up_regulated
P17710	Hk1	hexokinase 1	15275	ENSMUSG00000037012	___1	0.992036	144.55	116	2	540.735	Phospho(STY-O18)	S	KEMKNGLSRDYNPTASVKMLPTFVRSIPDGS	DYNPT(0.008)AS(0.992)VK	0	0	0	116310000	144000000	180940000	441250001	0.001418	Up_regulated
P17710	Hk1	hexokinase 1	15275	ENSMUSG00000037012	___1	0.999963	99.844	471	2	613.29	Phospho(STY-O18)	S	NKGTPRLRTTVGVDGSLYKMHPQYSRRFHKT	TTVGVDGS(1)LYK	0	0	0	41964000	50854000	43595000	136413001	7.63817e-05	Up_regulated
P17742	Ppia	peptidylprolyl isomerase A	268373	ENSMUSG00000071866	___1	1	280.69	77	2	959.449	Phospho(STY-O18)	S	CQGGDFTRHNGTGGRSIYGEKFEDENFILKH	S(1)IYGEKFEDENFILK	0	0	0	1007900032	1143299968	976540032	3127740033	3.42561e-05	Up_regulated
P17742	Ppia	peptidylprolyl isomerase A	268373	ENSMUSG00000071866	___1	0.999903	206.49	110	3	959.774	Phospho(STY-O18)	S	PGILSMANAGPNTNGSQFFICTAKTEWLDGK	HTGPGILSMANAGPNTNGS(1)QFFICTAK	0	0	0	62278000	63659000	48234000	174171001	0.000296974	Up_regulated
P17742	Ppia	peptidylprolyl isomerase A	268373	ENSMUSG00000071866	___1	1	117.93	21	2	733.372	Phospho(STY-O18)	S	VFFDITADDEPLGRVSFELFADKVPKTAENF	VS(1)FELFADKVPK	0	0	0	5507000	8203700	5422700	19133401	0.00221167	Up_regulated
P17918	Pcna	proliferating cell nuclear antigen	18538	ENSMUSG00000027342	___1	1	146.11	10	2	479.274	Phospho(STY-O18)	S	______MFEARLIQGSILKKVLEALKDLINE	LIQGS(1)ILK	0	0	0	45534000	55317000	48567000	149418001	6.66312e-05	Up_regulated
P18760	Cfl1	cofilin 1, non-muscle	12631	ENSMUSG00000056201	___1	0.99996	104.7	156	2	713.882	Phospho(STY-O18)	S	EEVKDRCTLAEKLGGSAVISLEGKPL_____	LGGS(1)AVISLEGKPL	0	0	0	7327300	16491000	7213500	31031801	0.0281663	Up_regulated
P19091	Ar	androgen receptor	11835	ENSMUSG00000046532	___1	1	168.83	29	2	676.823	Phospho(STY-O18)	S	PPSKTYRGAFQNLFQSVREAIQNPGPRHPEA	GAFQNLFQS(1)VR	0	0	0	15825000	19355000	16047000	51227001	0.000116323	Up_regulated
P19137	Lama1	laminin, alpha 1	16772	ENSMUSG00000032796	___1	0.915887	133.86	2520	2	819.406	Phospho(STY-O18)	T	EMPPKSLSPESSLLATFATKNSSGILLVALG	SLSPESS(0.005)LLAT(0.916)FAT(0.079)K	0	0	0	6196700	7445000	5841800	19483501	0.000181576	Up_regulated
P19137	Lama1	laminin, alpha 1	16772	ENSMUSG00000032796	___1	0.948316	150.22	191	2	818.335	Phospho(STY-O18)	S	RGPPTYRADNEVICTSYYSKLVPLEHGEIHT	ADNEVICT(0.026)S(0.948)YYS(0.026)K	0	0	0	58331000	44877000	35994000	139202001	0.00202844	Up_regulated
P19137	Lama1	laminin, alpha 1	16772	ENSMUSG00000032796	___1	1	198.95	1443	2	1071.9	Phospho(STY-O18)	S	SCRDHTSGDHCELCASGYYGKVTGLPGDCTP	DHTSGDHCELCAS(1)GYYGK	0	0	0	32030000	34671000	23669000	90370001	0.000814145	Up_regulated
P19137	Lama1	laminin, alpha 1	16772	ENSMUSG00000032796	___1	0.999996	98.105	2851	2	681.335	Phospho(STY-O18)	S	TTLDVERKLYLGGLPSHYRARNIGTITHSIP	LYLGGLPS(1)HYR	0	0	0	12565000	20524000	20016000	53105001	0.00233736	Up_regulated
P19157	Gstp1	glutathione S-transferase, pi 1	14870	ENSMUSG00000060803;ENSMUSG00000097830	___1	1	143.97	5	2	719.364	Phospho(STY-O18)	T	___________MPPYTIVYFPVRGRCEAMRM	PPYT(1)IVYFPVR	0	0	0	18336000	22815000	19412000	60563001	0.000116456	Up_regulated
P19157	Gstp1	glutathione S-transferase, pi 1	14870	ENSMUSG00000060803;ENSMUSG00000097830	___1	0.999993	347.98	66	2	970.955	Phospho(STY-O18)	S	GQLPKFEDGDLTLYQSNAILRHLGRSLGLYG	FEDGDLTLYQS(1)NAILR	0	0	0	256810000	515060000	240300000	1012170001	0.0192276	Up_regulated
P19157	Gstp1	glutathione S-transferase, pi 1	14870	ENSMUSG00000060803;ENSMUSG00000097830	___1	0.999266	105.79	132	3	741.051	Phospho(STY-O18)	T	NDYVKALPGHLKPFETLLSQNQGGKAFIVGD	ALPGHLKPFET(0.999)LLS(0.001)QNQGGK	0	0	0	54679000	60481000	48304000	163464001	0.000101257	Up_regulated
P19157	Gstp1	glutathione S-transferase, pi 1	14870	ENSMUSG00000060803;ENSMUSG00000097830	___1	0.999973	152.88	135	3	741.051	Phospho(STY-O18)	S	VKALPGHLKPFETLLSQNQGGKAFIVGDQIS	ALPGHLKPFETLLS(1)QNQGGK	0	0	0	41972000	69569000	27791000	139332001	0.0193277	Up_regulated
P19426	Nelfe	negative elongation factor complex member E, Rdbp	27632	ENSMUSG00000024369	___1	1	215.34	351	2	729.854	Phospho(STY-O18)	S	KQPMLDAATGKSVWGSLAVQNSPKGCHRDKR	SVWGS(1)LAVQNSPK	0	0	0	67236000	97173000	69524000	233933001	0.00125952	Up_regulated
P19426	Nelfe	negative elongation factor complex member E, Rdbp	27632	ENSMUSG00000024369	___1	0.999999	182.17	135	2	866.402	Phospho(STY-O18)	S	LQEPSRRPQRKSLYESFVSSSDRLRELGQDG	SLYES(1)FVSSSDRLR	0	0	0	85774000	107480000	72407000	265661001	0.000976021	Up_regulated
P19639	Gstm3	glutathione S-transferase, mu 3	14864	ENSMUSG00000004038	___1	1	123.86	44	2	482.214	Phospho(STY-O18)	S	EEKRYVMGDAPNFDRSQWLSEKFNLGLDFPN	S(1)QWLSEK	0	0	0	10746000	8621600	8059200	27426801	0.000365091	Up_regulated
P19783	Cox4i1	cytochrome c oxidase subunit 4I1	12857	ENSMUSG00000031818	___1	0.973631	159.66	72	2	690.297	Phospho(STY-O18)	S	ASQKALKEKEKADWSSLSRDEKVQLYRIQFN	ADWS(0.001)S(0.974)LS(0.025)RDEK	0	0	0	19287000	24024000	14632000	57943001	0.00205268	Up_regulated
P19783	Cox4i1	cytochrome c oxidase subunit 4I1	12857	ENSMUSG00000031818	___1	0.985369	117.07	58	2	1037.48	Oxidation (M),Phospho(STY-O18)	S	DYPLPDVAHVTMLSASQKALKEKEKADWSSL	DYPLPDVAHVT(0.001)MLS(0.013)AS(0.985)QK	0	0	0	12743000	13011000	10636000	36390001	8.59489e-05	Up_regulated
P19783	Cox4i1	cytochrome c oxidase subunit 4I1	12857	ENSMUSG00000031818	___1	0.992098	143.42	74	2	504.214	Phospho(STY-O18)	S	QKALKEKEKADWSSLSRDEKVQLYRIQFNES	ADWSS(0.008)LS(0.992)R	0	0	0	80951000	78774000	63136000	222861001	0.000188045	Up_regulated
P19783	Cox4i1	cytochrome c oxidase subunit 4I1	12857	ENSMUSG00000031818	___1	0.948447	162.77	56	2	1029.49	Phospho(STY-O18)	S	RRDYPLPDVAHVTMLSASQKALKEKEKADWS	DYPLPDVAHVT(0.002)MLS(0.948)AS(0.049)QK	0	0	0	44861000	58346000	45994000	149201001	0.000324629	Up_regulated
P19783	Cox4i1	cytochrome c oxidase subunit 4I1	12857	ENSMUSG00000031818	___1	1	220.37	89	2	786.333	Phospho(STY-O18)	S	SRDEKVQLYRIQFNESFAEMNRGTNEWKTVV	IQFNES(1)FAEMNR	0	0	0	92083000	103950000	63320000	259353001	0.00200638	Up_regulated
P19783	Cox4i1	cytochrome c oxidase subunit 4I1	12857	ENSMUSG00000031818	___1	0.996771	164.99	53	2	1029.49	Phospho(STY-O18)	T	YADRRDYPLPDVAHVTMLSASQKALKEKEKA	DYPLPDVAHVT(0.997)MLS(0.003)ASQK	0	0	0	22315000	29025000	18192000	69532001	0.0018323	Up_regulated
P20029	Hspa5	heat shock protein 5	14828	ENSMUSG00000026864	___1	1	147.26	190	2	652.309	Phospho(STY-O18)	T	AYFNDAQRQATKDAGTIAGLNVMRIINEPTA	DAGT(1)IAGLNVMR	0	0	0	27568000	27594000	31440000	86602001	2.33475e-05	Up_regulated
P20029	Hspa5	heat shock protein 5	14828	ENSMUSG00000026864	___1	0.999671	144.27	568	2	701.812	Phospho(STY-O18)	S	DKKLKERIDTRNELESYAYSLKNQIGDKEKL	NELES(1)YAYSLK	0	0	0	21835000	26472000	26842000	75149001	9.98424e-05	Up_regulated
P20029	Hspa5	heat shock protein 5	14828	ENSMUSG00000026864	___1	0.930818	255.24	366	2	837.92	Phospho(STY-O18)	S	DLKKSDIDEIVLVGGSTRIPKIQQLVKEFFN	KSDIDEIVLVGGS(0.931)T(0.069)R	0	0	0	14455000	23319000	15388000	53162001	0.00324148	Up_regulated
P20029	Hspa5	heat shock protein 5	14828	ENSMUSG00000026864	___1	0.999992	195.38	92	2	960.448	Phospho(STY-O18)	T	IGDAAKNQLTSNPENTVFDAKRLIGRTWNDP	NQLTSNPENT(1)VFDAKR	0	0	0	20271000	20502000	25986000	66759001	0.000284245	Up_regulated
P20029	Hspa5	heat shock protein 5	14828	ENSMUSG00000026864	___1	0.999992	142.38	572	2	701.812	Phospho(STY-O18)	S	KERIDTRNELESYAYSLKNQIGDKEKLGGKL	NELESYAYS(1)LK	0	0	0	24150000	36690000	27258000	88098001	0.00146554	Up_regulated
P20029	Hspa5	heat shock protein 5	14828	ENSMUSG00000026864	___1	1	219.23	449	2	961.96	Phospho(STY-O18)	S	MTKLIPRNTVVPTKKSQIFSTASDNQPTVTI	S(1)QIFSTASDNQPTVTIK	0	0	0	35702000	46583000	34554000	116839001	0.000528162	Up_regulated
P20029	Hspa5	heat shock protein 5	14828	ENSMUSG00000026864	___1	0.994212	112.5	65	2	826.883	Phospho(STY-O18)	S	RVEIIANDQGNRITPSYVAFTPEGERLIGDA	IT(0.002)PS(0.994)Y(0.004)VAFTPEGER	0	0	0	173420000	238050000	231980000	643450001	0.000481188	Up_regulated
P20152	Vim	vimentin	22352	ENSMUSG00000026728	___1	0.956743	115.91	9	2	557.749	Phospho(STY-O18)	S	_______MSTRSVSSSSYRRMFGGSGTSSRP	SVSS(0.026)S(0.957)S(0.017)YRR	0	0	0	28130000	60745000	43508000	132383001	0.00941721	Up_regulated
P20152	Vim	vimentin	22352	ENSMUSG00000026728	___1	0.990001	175.01	55	2	765.847	Phospho(STY-O18)	S	LGSALRPSTSRSLYSSSPGGAYVTRSSAVRL	SLYS(0.003)S(0.99)S(0.007)PGGAYVTR	0	0	0	1470499968	1603900032	1620700032	4695100033	5.06652e-06	Up_regulated
P20152	Vim	vimentin	22352	ENSMUSG00000026728	___1	0.9811	59.908	29	2	500.722	Phospho(STY-O18)	S	MFGGSGTSSRPSSNRSYVTTSTRTYSLGSAL	S(0.981)Y(0.018)VTTSTR	0	0	0	7342400	9792800	6966900	24102101	0.00081999	Up_regulated
P20152	Vim	vimentin	22352	ENSMUSG00000026728	___1	0.999975	192.54	42	2	791.386	Phospho(STY-O18)	S	NRSYVTTSTRTYSLGSALRPSTSRSLYSSSP	TYSLGS(1)ALRPSTSR	0	0	0	195830000	245710000	201460000	643000001	0.000169767	Up_regulated
P20152	Vim	vimentin	22352	ENSMUSG00000026728	___1	0.999728	70.942	278	2	555.248	Phospho(STY-O18)	S	PDLTAALRDVRQQYESVAAKNLQEAEEWYKS	QQYES(1)VAAK	0	0	0	22640000	31011000	20310000	73961001	0.00161796	Up_regulated
P20152	Vim	vimentin	22352	ENSMUSG00000026728	___1	0.999992	199.38	51	2	765.847	Phospho(STY-O18)	S	RTYSLGSALRPSTSRSLYSSSPGGAYVTRSS	S(1)LYSSSPGGAYVTR	0	0	0	229960000	269640000	236230000	735830001	3.75022e-05	Up_regulated
P20152	Vim	vimentin	22352	ENSMUSG00000026728	___1	0.999884	159.34	63	2	765.847	Phospho(STY-O18)	T	TSRSLYSSSPGGAYVTRSSAVRLRSSVPGVR	SLYSSSPGGAYVT(1)R	0	0	0	30421000	46872000	39046000	116339001	0.00122623	Up_regulated
P21126	Gm44504;Ubl4a	predicted readthrough transcript (NMD candidate), 44504;ubiquitin-like 4A	100169864;27643	ENSMUSG00000015290	___1	0.999998	125.98	100	2	877.462	Phospho(STY-O18)	S	HRLVDSPATPIWQLISKVLARHFSVADASRV	LVDSPATPIWQLIS(1)K	0	0	0	4796600	8657800	3583300	17037701	0.0206158	Up_regulated
P21614	Gc	vitamin D binding protein	14473	ENSMUSG00000035540	___1	0.999812	97.813	44	2	569.3	Phospho(STY-O18)	S	CNELAMLGKEDFRSLSLILYSRKFSSSTFEQ	SLS(1)LILYSR	0	0	0	2622000	3321600	3087700	9031301	0.00012662	Up_regulated
P21614	Gc	vitamin D binding protein	14473	ENSMUSG00000035540	___1	0.999954	99.752	221	2	616.756	Phospho(STY-O18)	S	MKHLSLLTTMSNRVCSQYAAYGKEKSRLSHL	VCS(1)QYAAYGK	0	0	0	12192000	25047000	15276000	52515001	0.0106762	Up_regulated
P21614	Gc	vitamin D binding protein	14473	ENSMUSG00000035540	___1	1	77.912	362	2	695.362	Phospho(STY-O18)	S	TFELSRRTQVPEVFLSKVLEPTLKTLRECCD	RTQVPEVFLS(1)K	0	0	0	9346700	11022000	8193300	28562001	0.000316248	Up_regulated
P21981	Tgm2	transglutaminase 2, C polypeptide	21817	ENSMUSG00000037820	___1	0.993723	174.72	557	2	735.832	Phospho(STY-O18)	S	PLRILYEKYSGCLTESNLIKVRGLLIEPAAN	YSGCLT(0.006)ES(0.994)NLIK	0	0	0	28068000	41214000	41454000	110736001	0.00112644	Up_regulated
P22599	Serpina1b	serine (or cysteine) preptidase inhibitor, clade A, member 1B	20701	ENSMUSG00000071178	___1	0.999991	116.54	327	2	587.8	Phospho(STY-O18)	T	SGDYNLKTLMSPLGITRIFNNGADLSGITEE;SGEYNLKTLMSPLGITRIFNNGADLSGITEE;SGNYNLKTLMSPLGITRIFNNGADLSGITEE	TLMSPLGIT(1)R	0	0	0	5667100	5619700	5535600	16822401	1.32603e-08	Up_regulated
P22907-2	Hmbs	hydroxymethylbilane synthase	15288	ENSMUSG00000032126	___1	0.986783	152.23	130	2	560.281	Phospho(STY-O18)	S	KTLETLPEKSAVGTSSLRRVAQLQRKFPHLE	SAVGTS(0.013)S(0.987)LRR	0	0	0	42795000	41863000	46235000	130893001	5.14103e-06	Up_regulated
P23116	Eif3a	eukaryotic translation initiation factor 3, subunit A	13669	ENSMUSG00000024991	___1	1	116.75	206	2	549.761	Phospho(STY-O18)	S	KAEFRKLCDNLRMHLSQIQRHHNQSTAINLN	MHLS(1)QIQR	0	0	0	39798000	54393000	22763000	116954001	0.0129981	Up_regulated
P23116	Eif3a	eukaryotic translation initiation factor 3, subunit A	13669	ENSMUSG00000024991	___1	0.884256	166.48	527	2	674.832	Phospho(STY-O18)	S	QSMPSEQIRNQLTAMSSVLAKALEVIRPAHI	NQLTAMS(0.884)S(0.116)VLAK	0	0	0	30145000	42078000	23308000	95531001	0.00437808	Up_regulated
P23116	Eif3a	eukaryotic translation initiation factor 3, subunit A	13669	ENSMUSG00000024991	___1	0.891786	198.49	528	2	674.832	Phospho(STY-O18)	S	SMPSEQIRNQLTAMSSVLAKALEVIRPAHIL	NQLTAMS(0.108)S(0.892)VLAK	0	0	0	32219000	35641000	29573000	97433001	5.03423e-05	Up_regulated
P23116	Eif3a	eukaryotic translation initiation factor 3, subunit A	13669	ENSMUSG00000024991	___1	1	155.07	156	2	543.738	Phospho(STY-O18)	S	TDRLLLTPWVKFLWESYRQCLDLLRNNSRVE	FLWES(1)YR	0	0	0	60090000	80422000	59299000	199811001	0.000649001	Up_regulated
P23116	Eif3a	eukaryotic translation initiation factor 3, subunit A	13669	ENSMUSG00000024991	___1	0.919763	182.15	294	3	499.572	Phospho(STY-O18)	S	VSTVFWKSGNALFHASTLHRLYHLSREMRKN	SGNALFHAS(0.92)T(0.08)LHR	0	0	0	86101000	75170000	55614000	216885001	0.00125854	Up_regulated
P23591	Tsta3	tissue specific transplantation antigen P35B	22122	ENSMUSG00000022570	___1	0.999997	268.61	206	2	824.392	Phospho(STY-O18)	T	LIHKVHLAKSSDSALTVWGTGKPRRQFIYSL	SSDSALT(1)VWGTGKPR	0	0	0	47894000	59432000	54407000	161733001	8.61731e-05	Up_regulated
P23591	Tsta3	tissue specific transplantation antigen P35B	22122	ENSMUSG00000022570	___1	0.99994	173.19	16	2	607.83	Phospho(STY-O18)	S	MGEPHGSMRILVTGGSGLVGRAIQKVVADGA	ILVTGGS(1)GLVGR	0	0	0	32944000	38547000	30380000	101871001	0.000147588	Up_regulated
P23780	Glb1	galactosidase, beta 1	12091	ENSMUSG00000045594	___1	0.998749	131.83	55	2	664.806	Phospho(STY-O18)	S	DRFLKDGQPFRYISGSIHYFRIPRFYWEDRL	YIS(0.001)GS(0.999)IHYFR	0	0	0	126790000	163200000	139030000	429020001	0.000181033	Up_regulated
P23780	Glb1	galactosidase, beta 1	12091	ENSMUSG00000045594	___1	0.980998	122.28	401	2	691.853	Phospho(STY-O18)	S	VAEALGILCPNGPVKSLYPLTFTQVKQYFGY	S(0.981)LY(0.019)PLTFTQVK	0	0	0	27591000	30252000	37955000	95798001	0.0005058	Up_regulated
P23953	Ces1c	carboxylesterase 1C	13884	ENSMUSG00000057400	___1	0.980812	154.36	430	2	762.809	Phospho(STY-O18)	S	IPAVLLSRSLRDAGVSTYMYEFRYRPSFVSD	DAGVS(0.981)T(0.019)YMYEFR	0	0	0	16164000	20315000	15381000	51860001	0.000350566	Up_regulated
P24270	Cat	catalase	12359	ENSMUSG00000027187	___1	0.999997	161.35	167	3	582.298	Phospho(STY-O18)	S	IFFIRDAILFPSFIHSQKRNPQTHLKDPDMV	DAILFPSFIHS(1)QKR	0	0	0	20626000	19438000	16923000	56987001	6.40165e-05	Up_regulated
P24270	Cat	catalase	12359	ENSMUSG00000027187	___1	0.999964	184.21	163	2	794.893	Phospho(STY-O18)	S	NNTPIFFIRDAILFPSFIHSQKRNPQTHLKD	DAILFPS(1)FIHSQK	0	0	0	31145000	40285000	36938000	108368001	0.000172701	Up_regulated
P24270	Cat	catalase	12359	ENSMUSG00000027187	___1	1	192.62	422	3	595.618	Phospho(STY-O18)	S	NSFSAPEQQRSALEHSVQCAVDVKRFNSANE	SALEHS(1)VQCAVDVKR	0	0	0	21934000	25266000	32481000	79681001	0.00103514	Up_regulated
P24369	Ppib	peptidylprolyl isomerase B	19035	ENSMUSG00000032383	___1	1	246.86	117	2	844.373	Phospho(STY-O18)	S	IQGGDFTRGDGTGGKSIYGERFPDENFKLKH	S(1)IYGERFPDENFK	0	0	0	168490000	279380000	189110000	636980001	0.00337	Up_regulated
P24369	Ppib	peptidylprolyl isomerase B	19035	ENSMUSG00000032383	___1	0.884311	214.32	155	2	772.357	Phospho(STY-O18)	T	MANAGKDTNGSQFFITTVKTSWLDGKHVVFG	DTNGSQFFIT(0.884)T(0.116)VK	0	0	0	39823000	35985000	34772000	110580001	1.72596e-05	Up_regulated
P24369	Ppib	peptidylprolyl isomerase B	19035	ENSMUSG00000032383	___1	1	252.52	139	2	780.838	Phospho(STY-O18)	S	PDENFKLKHYGPGWVSMANAGKDTNGSQFFI	HYGPGWVS(1)MANAGK	0	0	0	125670000	72591000	87903000	286164001	0.00377176	Up_regulated
P24472	Gsta4	glutathione S-transferase, alpha 4	14860	ENSMUSG00000032348	___1	1	231.13	126	2	784.367	Phospho(STY-O18)	S	FKTPKEKEESYDLILSRAKTRYFPVFEKILK	EKEESYDLILS(1)R	0	0	0	32659000	42787000	41193000	116639001	0.000245806	Up_regulated
P24472	Gsta4	glutathione S-transferase, alpha 4	14860	ENSMUSG00000032348	___1	1	153.95	130	2	636.806	Phospho(STY-O18)	T	KEKEESYDLILSRAKTRYFPVFEKILKDHGE	T(1)RYFPVFEK	0	0	0	17612000	10668000	13254000	41534001	0.00239965	Up_regulated
P24472	Gsta4	glutathione S-transferase, alpha 4	14860	ENSMUSG00000032348	___1	1	104.43	202	2	573.788	Phospho(STY-O18)	S	RISNIPTIKKFLQPGSQRKPPPDGPYVEVVR;RISSLPNVKKFLQPGSQRKPPMDAKQIQEAR;RVSNLPTVKKFLQPGSQRKPFDDAKCVESAK	KFLQPGS(1)QR	0	0	0	12470000	11102000	8234900	31806901	0.00105221	Up_regulated
P24472	Gsta4	glutathione S-transferase, alpha 4	14860	ENSMUSG00000032348	___1	0.999785	90.827	73	2	518.279	Phospho(STY-O18)	S	VEIDGMMLTQTRAILSYLAAKYNLYGKDLKE	AILS(1)YLAAK	0	0	0	8333500	9330000	7556400	25219901	8.13626e-05	Up_regulated
P24527	Lta4h	leukotriene A4 hydrolase	16993	ENSMUSG00000015889	___1	0.999539	261.27	240	2	779.822	Phospho(STY-O18)	S	KEQVEKSANEFSETESMLKIAEDLGGPYVWG	SANEFSETES(1)MLK	0	0	0	33172000	32215000	30185000	95572001	3.48548e-06	Up_regulated
P24527	Lta4h	leukotriene A4 hydrolase	16993	ENSMUSG00000015889	___1	0.999999	113.22	79	2	616.267	Phospho(STY-O18)	S	KVVINGQEVKYTLGESQGYKGSPMEISLPIA	YTLGES(1)QGYK	0	0	0	11748000	14974000	11524000	38246001	0.000333327	Up_regulated
P24527	Lta4h	leukotriene A4 hydrolase	16993	ENSMUSG00000015889	___1	0.999974	102.57	134	3	677.63	Phospho(STY-O18)	S	LTPEQTSGKQHPYLFSQCQAIHCRAILPCQD	QHPYLFS(1)QCQAIHCR	0	0	0	28944000	26398000	23087000	78429001	0.000103255	Up_regulated
P24527	Lta4h	leukotriene A4 hydrolase	16993	ENSMUSG00000015889	___1	0.999947	85.622	431	2	557.753	Phospho(STY-O18)	S	SYQSVTTDDWKSFLYSHFKDKVDLLNQVDWN	SFLYS(1)HFK	0	0	0	37460000	33504000	36622000	107586001	7.55497e-06	Up_regulated
P24549	Aldh1a1	aldehyde dehydrogenase family 1, subfamily A1	11668;320092	ENSMUSG00000053279	___1	0.999781	109.83	385	2	1030.46	Phospho(STY-O18)	T	CGGGRWGNKGFFVQPTVFSNVTDEMRIAKEE	GFFVQPT(1)VFSNVTDEMR	0	0	0	12762000	24118000	11147000	48027001	0.0172098	Up_regulated
P24549	Aldh1a1	aldehyde dehydrogenase family 1, subfamily A1	11668;320092	ENSMUSG00000053279	___1	0.999973	296.91	32	2	865.9	Phospho(STY-O18)	S	KIQHTKIFINNEWHNSVSGKKFPVLNPATEE	IFINNEWHNS(1)VSGK	0	0	0	931609984	1078400000	728510016	2738520001	0.000844246	Up_regulated
P24549	Aldh1a1	aldehyde dehydrogenase family 1, subfamily A1	11668;320092	ENSMUSG00000053279	___1	1	194.23	121	2	857.401	Phospho(STY-O18)	S	MEALNGGKVFANAYLSDLGGCIKALKYCAGW	VFANAYLS(1)DLGGCIK	0	0	0	66594000	92071000	70364000	229029001	0.000653804	Up_regulated
P24549	Aldh1a1	aldehyde dehydrogenase family 1, subfamily A1	11668;320092	ENSMUSG00000053279	___1	0.999257	246.66	424	2	814.391	Phospho(STY-O18)	T	MKFKSVDDVIKRANNTTYGLAAGLFTKDLDK	ANNT(0.999)T(0.001)YGLAAGLFTK	0	0	0	201230000	240280000	306500000	748010001	0.00125374	Up_regulated
P24815	Hsd3b1	hydroxy-delta-5-steroid dehydrogenase, 3 beta- and steroid delta-isomerase 1	15492	ENSMUSG00000027871	___1	0.999998	96.414	5	2	904.912	Phospho(STY-O18)	S	___________MAGWSCLVTGAGGFVGQRII	AGWS(1)CLVTGAGGFVGQR	0	0	0	2581700	4750500	2441500	9773701	0.0120716	Up_regulated
P24815	Hsd3b1	hydroxy-delta-5-steroid dehydrogenase, 3 beta- and steroid delta-isomerase 1	15492	ENSMUSG00000027871	___1	0.999999	128.9	9	2	904.912	Phospho(STY-O18)	T	_______MAGWSCLVTGAGGFVGQRIIKMLV	AGWSCLVT(1)GAGGFVGQR	0	0	0	9519100	15405000	8850100	33774201	0.00566881	Up_regulated
P26039	Tln1	talin 1	21894	ENSMUSG00000028465	___1	0.789301	84.226	990	3	947.466	Phospho(STY-O18)	S	AQPDSPSAQLALIAASQSFLQPGGKMVAAAK	GSQAQPDS(0.001)PS(0.001)AQLALIAAS(0.789)QS(0.209)FLQPGGK	0	0	0	8321300	20719000	9762800	38803101	0.0298153	Up_regulated
P26039	Tln1	talin 1	21894	ENSMUSG00000028465	___1	0.979813	203.93	2051	2	751.883	Phospho(STY-O18)	S	NAAGSQEKLAQAAQSSVATITRLADVVKLGA	LAQAAQS(0.019)S(0.98)VAT(0.001)ITR	0	0	0	11628000	9152600	12394000	33174601	0.000348873	Up_regulated
P26039	Tln1	talin 1	21894	ENSMUSG00000028465	___1	1	112.13	311	2	623.811	Phospho(STY-O18)	S	VKYVKLARSLRTYGVSFFLVKEKMKGKNKLV;VRYVKLARSLKTYGVSFFLVKEKMKGKNKLV	TYGVS(1)FFLVK	0	0	0	9389000	20078000	10117000	39584001	0.0186712	Up_regulated
P26039	Tln1	talin 1	21894	ENSMUSG00000028465	___1	0.934599	128.28	2127	2	645.842	Phospho(STY-O18)	S	WQLKNSAKVMVTNVTSLLKTVKAVEDEATKG;YQLKGAAKVMVTNVTSLLKTVKAVEDEATRG	VMVTNVT(0.065)S(0.935)LLK	0	0	0	3132800	3813000	2774000	9719801	0.000442791	Up_regulated
P26443	Glud1	glutamate dehydrogenase 1	14661	ENSMUSG00000021794	___1	1	127.32	357	2	641.832	Phospho(STY-O18)	S	GIDPKELEDFKLQHGSILGFPKAKVYEGSIL	LQHGS(1)ILGFPK	0	0	0	15936000	23035000	11121000	50092001	0.00848942	Up_regulated
P26516	Psmd7	proteasome (prosome, macropain) 26S subunit, non-ATPase, 7	17463	ENSMUSG00000039067	___1	0.958273	204.52	188	2	760.373	Phospho(STY-O18)	S	EHLLRDIKDTTVGTLSQRITNQVHGLKGLNS	DIKDTTVGT(0.042)LS(0.958)QR	0	0	0	19053000	21238000	15024000	55315001	0.000534345	Up_regulated
P26638	Sars	seryl-aminoacyl-tRNA synthetase	20226	ENSMUSG00000068739	___1	0.891654	132.78	299	2	580.745	Phospho(STY-O18)	T	WLRPEDLPIKYAGLSTCFRQEVGSHGRDTRG	YAGLS(0.108)T(0.892)CFR	0	0	0	10740000	11898000	9522400	32160401	9.78373e-05	Up_regulated
P26645	Marcks	myristoylated alanine rich protein kinase C substrate	17118	ENSMUSG00000069662	___1	0.999997	109.66	163	2	500.25	Phospho(STY-O18)	S	KKRFSFKKSFKLSGFSFKKSKKESGEGAEAE	LSGFS(1)FKK	0	0	0	16677000	17170000	14577000	48424001	3.47448e-05	Up_regulated
P26883	Fkbp1a	FK506 binding protein 1a	14225	ENSMUSG00000032966	___1	0.981775	138.77	7	2	700.826	Phospho(STY-O18)	T	_________MGVQVETISPGDGRTFPKRGQT	GVQVET(0.982)IS(0.018)PGDGR	0	0	0	9121800	12323000	5873200	27318001	0.00809816	Up_regulated
P26883	Fkbp1a	FK506 binding protein 1a	14225	ENSMUSG00000032966	___1	1	261.79	68	2	810.349	Phospho(STY-O18)	S	KQEVIRGWEEGVAQMSVGQRAKLIISSDYAY	GWEEGVAQMS(1)VGQR	0	0	0	79838000	124110000	102870000	306818001	0.00132375	Up_regulated
P27046	Man2a1	mannosidase 2, alpha 1	17158	ENSMUSG00000024085	___1	0.999163	193.45	119	2	769.82	Phospho(STY-O18)	S	PQLALQADPRDCLFASQSGSQPRDVQMLDVY	DCLFAS(0.999)QS(0.001)GSQPR	0	0	0	60264000	66504000	51631000	178399001	0.00016021	Up_regulated
P27546-2	Map4	microtubule-associated protein 4	17758	ENSMUSG00000032479;ENSMUSG00000103508	___1	0.999911	167.03	975	2	631.812	Phospho(STY-O18)	S	PPAGKVQIVSKKVSYSHIQSKCGSKDNIKHV	KVSYS(1)HIQSK	0	0	0	14869000	26212000	20424000	61505001	0.00332037	Up_regulated
P27546-2	Map4	microtubule-associated protein 4	17758	ENSMUSG00000032479;ENSMUSG00000103508	___1	0.999943	103.88	953	2	720.367	Phospho(STY-O18)	S	TAGKPEPNAVTKAAGSIASAQKPPAGKVQIV	AAGS(1)IASAQKPPAGK	0	0	0	18121000	32492000	23256000	73869001	0.00424233	Up_regulated
P27612	Plaa	phospholipase A2, activating protein	18786	ENSMUSG00000028577	___1	1	275.75	668	2	816.832	Phospho(STY-O18)	S	ANQLLALRTFCNCFVSQAGQKLMMSQRESLM	TFCNCFVS(1)QAGQK	0	0	0	135040000	161880000	186330000	483250001	0.000405747	Up_regulated
P27659	Rpl3	ribosomal protein L3	27367	ENSMUSG00000060036	___1	1	120.54	350	2	501.784	Phospho(STY-O18)	S	GCVVGTKKRVLTLRKSLLVQTKRRALEKIDL	KS(1)LLVQTK	0	0	0	32739000	31693000	29952000	94384001	2.66145e-06	Up_regulated
P27659	Rpl3	ribosomal protein L3	27367	ENSMUSG00000060036	___1	1	131.06	265	2	418.208	Phospho(STY-O18)	S	KVACIGAWHPARVAFSVARAGQKGYHHRTEI	VAFS(1)VAR	0	0	0	29371000	24441000	20591000	74403001	0.000617254	Up_regulated
P27773	Pdia3	protein disulfide isomerase associated 3	14827	ENSMUSG00000027248	___1	1	157.03	102	2	585.777	Phospho(STY-O18)	T	ANTNTCNKYGVSGYPTLKIFRDGEEAGAYDG	YGVSGYPT(1)LK	0	0	0	23680000	31055000	25264000	79999001	0.00028592	Up_regulated
P27773	Pdia3	protein disulfide isomerase associated 3	14827	ENSMUSG00000027248	___1	0.999856	174.95	169	2	740.823	Phospho(STY-O18)	S	ASVVGFFRDLFSDGHSEFLKAASNLRDNYRF	DLFSDGHS(1)EFLK	0	0	0	59591000	101540000	75182000	236313001	0.00300051	Up_regulated
P27773	Pdia3	protein disulfide isomerase associated 3	14827	ENSMUSG00000027248	___1	1	155.92	239	4	755.862	Phospho(STY-O18)	S	EKKMTSGKIKKFIQDSIFGLCPHMTEDNKDL	KFIQDS(1)IFGLCPHMTEDNKDLIQGK	0	0	0	3577400	6409200	3324300	13310901	0.0109298	Up_regulated
P27773	Pdia3	protein disulfide isomerase associated 3	14827	ENSMUSG00000027248	___1	1	171.13	303	2	546.285	Phospho(STY-O18)	S	KKFLDAGHKLNFAVASRKTFSHELSDFGLES	LNFAVAS(1)RK	0	0	0	66307000	53274000	47928000	167509001	0.000514593	Up_regulated
P27773	Pdia3	protein disulfide isomerase associated 3	14827	ENSMUSG00000027248	___1	1	232.2	155	2	542.248	Phospho(STY-O18)	S	RTEEEFKKFISDKDASVVGFFRDLFSDGHSE	DAS(1)VVGFFR	0	0	0	5298900	8002400	5829800	19131101	0.00152239	Up_regulated
P27773	Pdia3	protein disulfide isomerase associated 3	14827	ENSMUSG00000027248	___1	1	220.48	191	2	672.833	Phospho(STY-O18)	S	SNLRDNYRFAHTNIESLVKEYDDNGEGITIF	FAHTNIES(1)LVK	0	0	0	136940000	163260000	178560000	478760001	0.000194296	Up_regulated
P27773	Pdia3	protein disulfide isomerase associated 3	14827	ENSMUSG00000027248	___1	1	249.45	452	2	778.383	Phospho(STY-O18)	T	TANDVPSPYEVKGFPTIYFSPANKKLTPKKY	GFPT(1)IYFSPANKK	0	0	0	976860032	1136999936	1016499968	3130359937	2.68289e-05	Up_regulated
P27773	Pdia3	protein disulfide isomerase associated 3	14827	ENSMUSG00000027248	___1	1	173.19	478	2	742.346	Phospho(STY-O18)	S	TPKKYEGGRELNDFISYLQREATNPPIIQEE	ELNDFIS(1)YLQR	0	0	0	94585000	192130000	112530000	399245001	0.0113363	Up_regulated
P27773	Pdia3	protein disulfide isomerase associated 3	14827	ENSMUSG00000027248	___1	1	174.23	98	2	585.777	Phospho(STY-O18)	S	VDCTANTNTCNKYGVSGYPTLKIFRDGEEAG	YGVS(1)GYPTLK	0	0	0	48674000	81238000	60468000	190380001	0.00263013	Up_regulated
P27786	Cyp17a1	cytochrome P450, family 17, subfamily a, polypeptide 1	13074	ENSMUSG00000003555	___1	0.989896	184.1	131	2	715.877	Phospho(STY-O18)	T	DSSSSWQLHRKLVFSTFSLFRDDQKLEKMIC	KLVFS(0.01)T(0.99)FSLFR	0	0	0	23799000	47054000	14539000	85392001	0.0422625	Up_regulated
P27786	Cyp17a1	cytochrome P450, family 17, subfamily a, polypeptide 1	13074	ENSMUSG00000003555	___1	0.963793	117.89	167	2	511.763	Phospho(STY-O18)	S	LCDLILTYDGESRDLSTLIFKSVINIICTIC	DLS(0.964)T(0.036)LIFK	0	0	0	2304900	2724100	3454300	8483301	0.00108911	Up_regulated
P27786	Cyp17a1	cytochrome P450, family 17, subfamily a, polypeptide 1	13074	ENSMUSG00000003555	___1	0.772247	170.5	119	3	621.292	Phospho(STY-O18)	S	LLSDQGKGVAFADSSSSWQLHRKLVFSTFSL	GVAFADS(0.002)S(0.113)S(0.772)S(0.113)WQLHRK	0	0	0	72949000	123590000	75539000	272078001	0.00530028	Up_regulated
P27786	Cyp17a1	cytochrome P450, family 17, subfamily a, polypeptide 1	13074	ENSMUSG00000003555	___1	0.842938	116.87	378	2	774.372	Phospho(STY-O18)	S	RPVAPLLIPHKANIDSSIGEFAIPKDTHVII	ANIDS(0.843)S(0.157)IGEFAIPK	0	0	0	5523100	7351400	8075100	20949601	0.000776654	Up_regulated
P27786	Cyp17a1	cytochrome P450, family 17, subfamily a, polypeptide 1	13074	ENSMUSG00000003555	___1	1	172.11	338	2	650.286	Phospho(STY-O18)	S	VKRKIQKEIDQYVGFSRTPSFNDRTHLLMLE	EIDQYVGFS(1)R	0	0	0	10855000	9650200	9368600	29873801	2.59826e-05	Up_regulated
P28271	Aco1	aconitase 1	11428	ENSMUSG00000028405	___1	1	128.54	30	2	734.846	Phospho(STY-O18)	S	AQPGKRFFNLNKLEDSRYGRLPFSIRVLLEA	FFNLNKLEDS(1)R	0	0	0	12348000	18123000	11897000	42368001	0.00213914	Up_regulated
P28654	Dcn	decorin	13179	ENSMUSG00000019929	___1	0.99991	219.97	323	2	849.418	Phospho(STY-O18)	S	CRAGHPSRKASYSAVSLYGNPVRYWEIFPNT	KASYSAVS(1)LYGNPVR	0	0	0	79672000	86130000	172830000	338632001	0.0198043	Up_regulated
P28658	Atxn10	ataxin 10	54138	ENSMUSG00000016541	___1	1	179.39	278	2	889.375	Phospho(STY-O18)	S	DDISIFVRHAELIANSFMDQCRNVLKLTSEP	HAELIANS(1)FMDQCR	0	0	0	15986000	19164000	18260000	53410001	4.68256e-05	Up_regulated
P28659-2	Celf1	CUGBP, Elav-like family member 1	13046	ENSMUSG00000005506;ENSMUSG00000110883	___1	1	222.18	65	2	698.776	Phospho(STY-O18)	T	DRSQNPPQSKGCCFVTFYTRKAALEAQNALH	GCCFVT(1)FYTR	0	0	0	465200000	712649984	513420000	1691269985	0.00173974	Up_regulated
P28659-2	Celf1	CUGBP, Elav-like family member 1	13046	ENSMUSG00000005506;ENSMUSG00000110883	___1	0.928315	143.86	130	2	838.348	Phospho(STY-O18)	S	ISKKCTENDIRVMFSSFGQIEECRILRGPDG	VMFS(0.072)S(0.928)FGQIEECR	0	0	0	16697000	18961000	16781000	52439001	1.91538e-05	Up_regulated
P28667	Marcksl1	MARCKS-like 1	17357	ENSMUSG00000047945	___1	1	142.43	104	2	497.261	Phospho(STY-O18)	S	KKKFSFKKPFKLSGLSFKRNRKEGGGDSSAS	LSGLS(1)FKR	0	0	0	48994000	63881000	46207000	159082001	0.000640988	Up_regulated
P29341	Pabpc1	poly(A) binding protein, cytoplasmic 1	18458	ENSMUSG00000022283	___1	0.961614	243.04	321	2	749.864	Phospho(STY-O18)	T	DDERLRKEFSPFGTITSAKVMMEGGRSKGFG;DDERLRKEFSPFGTITSAKVTMEGGRSKGFG	KEFSPFGT(0.003)IT(0.962)S(0.036)AK	0	0	0	32983000	32504000	33803000	99290001	1.03379e-07	Up_regulated
P29341	Pabpc1	poly(A) binding protein, cytoplasmic 1	18458	ENSMUSG00000022283	___1	1	86.756	39	2	622.327	Phospho(STY-O18)	S	EAMLYEKFSPAGPILSIRVCRDMITRRSLGY;EAMLYEKFSPAGPILSIRVYRDRITRRSLGY	FSPAGPILS(1)IR	0	0	0	12146000	15073000	9920100	37139101	0.0011523	Up_regulated
P29341	Pabpc1	poly(A) binding protein, cytoplasmic 1	18458	ENSMUSG00000022283	___1	1	285.79	319	1	1370.63	Phospho(STY-O18)	T	GIDDERLRKEFSPFGTITSAKVMMEGGRSKG;GIDDERLRKEFSPFGTITSAKVTMEGGRSKG	EFSPFGT(1)ITSAK	0	5593300	3625300	5101300224	4931400192	4637899776	1591.41	3.51291e-06	Up_regulated
P29341	Pabpc1	poly(A) binding protein, cytoplasmic 1	18458	ENSMUSG00000022283	___1	1	84.759	576	2	854.948	Phospho(STY-O18)	S	MLGERLFPLIQAMHPSLAGKITGMLLEIDNS	LFPLIQAMHPS(1)LAGK	0	0	0	6851900	9943400	2550400	19345701	0.0396216	Up_regulated
P29341	Pabpc1	poly(A) binding protein, cytoplasmic 1	18458	ENSMUSG00000022283	___1	0.996031	156.03	489	3	823.076	Phospho(STY-O18)	T	PRVMSTQRVANTSTQTMGPRPAAAAAAATPA	VANTS(0.002)T(0.002)QT(0.996)MGPRPAAAAAAATPAVR	0	0	0	19316000	21875000	16403000	57594001	0.000263743	Up_regulated
P29341	Pabpc1	poly(A) binding protein, cytoplasmic 1	18458	ENSMUSG00000022283	___1	1	92.19	96	2	574.808	Phospho(STY-O18)	S	PVRIMWSQRDPSLRKSGVGNIFIKNLDKSID	KS(1)GVGNIFIK	0	0	0	10004000	9495200	7230000	26729201	0.000473851	Up_regulated
P29341	Pabpc1	poly(A) binding protein, cytoplasmic 1	18458	ENSMUSG00000022283	___1	1	233.48	237	2	920.408	Phospho(STY-O18)	S	VMTDEGGKSKGFGFVSFERHEDAQKAVDEMN;VMTDESGKSKGFGFVSFERHEDAQKAVDEMN	GFGFVS(1)FERHEDAQK	0	0	0	464020000	395700000	434860000	1294580001	2.61857e-05	Up_regulated
P29341	Pabpc1	poly(A) binding protein, cytoplasmic 1	18458	ENSMUSG00000022283	___1	1	182.71	379	2	738.328	Phospho(STY-O18)	T	YVALAQRKEERQAHLTNQYMQRMASVRAVPN	QAHLT(1)NQYMQR	0	0	0	12591000	29067000	19886000	61544001	0.0126072	Up_regulated
P29416	Hexa	hexosaminidase A	15211	ENSMUSG00000025232	___1	0.999887	148.18	143	2	697.343	Phospho(STY-O18)	S	ASETVWGALRGLETFSQLVWKSAEGTFFINK	GLETFS(1)QLVWK	0	0	0	4246300	7296900	4393300	15936501	0.00589299	Up_regulated
P29416	Hexa	hexosaminidase A	15211	ENSMUSG00000025232	___1	0.964931	103.34	38	2	774.849	Phospho(STY-O18)	T	LWPWPQYIQTYHRRYTLYPNNFQFRYHVSSA	Y(0.035)T(0.965)LYPNNFQFR	0	0	0	10250000	13090000	11542000	34882001	0.000144276	Up_regulated
P29416	Hexa	hexosaminidase A	15211	ENSMUSG00000025232	___1	0.926534	83.314	75	2	990.473	Phospho(STY-O18)	S	VLDEAFRRYRNLLFGSGSWPRPSFSNKQQTL	NLLFGS(0.927)GS(0.072)WPRPS(0.001)FS(0.001)NK	0	0	0	2955400	3452300	2058200	8465901	0.00229141	Up_regulated
P29758	Oat	ornithine aminotransferase	18242	ENSMUSG00000030934	___1	0.999982	102.21	83	3	800.016	Phospho(STY-O18)	S	IYMWDVEGRQYFDFLSAYGAVSQGHCHPKII	QYFDFLS(1)AYGAVSQGHCHPK	0	0	0	13125000	19199000	6247500	38571501	0.0263741	Up_regulated
P30416	Fkbp4	FK506 binding protein 4	14228	ENSMUSG00000030357	___1	1	197.45	217	2	1063.02	Phospho(STY-O18)	S	CGLEEAIQRMEKGEHSIVYLKPSYAFGSVGK	GEHS(1)IVYLKPSYAFGSVGK	0	0	0	64499000	139040000	105510000	309049001	0.00877937	Up_regulated
P30681	Hmgb2	high mobility group box 2	97165	ENSMUSG00000054717	___1	1	234.8	107	3	680.325	Phospho(STY-O18)	S	PNAPKRPPSAFFLFCSENRPKIKIEHPGLSI	RPPSAFFLFCS(1)ENRPK	0	0	0	1699000064	1916000000	1387200000	5002200065	0.000407299	Up_regulated
P30681	Hmgb2	high mobility group box 2	97165	ENSMUSG00000054717	___1	0.831114	103.13	35	2	839.878	Phospho(STY-O18)	S	VQTCREEHKKKHPDSSVNFAEFSKKCSERWK	KHPDS(0.169)S(0.831)VNFAEFSK	0	0	0	21702000	24826000	13082000	59610001	0.00480878	Up_regulated
P31428	Dpep1	dipeptidase 1	13479	ENSMUSG00000019278	___1	0.87139	188.26	237	3	724.346	Phospho(STY-O18)	S	DALQISRAPVIFSHSSAYSLCPHRRNVPDDV	APVIFSHS(0.128)S(0.871)AYSLCPHRR	0	0	0	46322000	43773000	39996000	130091001	1.91189e-05	Up_regulated
P31428	Dpep1	dipeptidase 1	13479	ENSMUSG00000019278	___1	0.999995	138.66	82	2	1175.49	Phospho(STY-O18)	S	NIPKLKAGFVGGQFWSAYMPCDTQNKDAVKR	AGFVGGQFWS(1)AYMPCDTQNK	0	0	0	7081000	9044100	8863600	24988701	0.000184934	Up_regulated
P31786	Dbi	diazepam binding inhibitor	13167	ENSMUSG00000026385	___1	1	205.13	30	3	691.308	Phospho(STY-O18)	S	RLKTQPTDEEMLFIYSHFKQATVGDVNTDRP	TQPTDEEMLFIYS(1)HFK	0	0	0	232920000	168300000	186780000	588000001	0.000520469	Up_regulated
P32037	Slc2a3	solute carrier family 2 (facilitated glucose transporter), member 3	20527	ENSMUSG00000003153	___1	1	121.41	256	2	595.814	Phospho(STY-O18)	T	EMKDESVRMSQEKQVTVLELFRSPNYVQPLL	QVT(1)VLELFR	0	0	0	4523600	5807500	4401600	14732701	0.000399238	Up_regulated
P32067	Ssb	Sjogren syndrome antigen B	20823	ENSMUSG00000068882	___1	1	127.36	342	2	653.82	Phospho(STY-O18)	S	KWKSKGGHAGGRFKGSHVFTAARRFKGKGKG	FKGS(1)HVFTAAR	0	0	0	13060000	16683000	12863000	42606001	0.000333538	Up_regulated
P32067	Ssb	Sjogren syndrome antigen B	20823	ENSMUSG00000068882	___1	1	111.81	51	2	808.887	Phospho(STY-O18)	T	LKEQIKLDEGWVPLETMIKFNRLNRLTTDFN	LDEGWVPLET(1)MIK	0	0	0	10080000	24711000	15239000	50030001	0.0176536	Up_regulated
P32067	Ssb	Sjogren syndrome antigen B	20823	ENSMUSG00000068882	___1	1	103.76	153	2	778.375	Phospho(STY-O18)	S	LNIQMRRTLHKTFKGSIFAVFDSIQSAKKFV	GS(1)IFAVFDSIQSAK	0	0	0	7211400	17514000	6381700	31107101	0.0442966	Up_regulated
P32067	Ssb	Sjogren syndrome antigen B	20823	ENSMUSG00000068882	___1	0.99972	157.35	160	2	778.375	Phospho(STY-O18)	S	TLHKTFKGSIFAVFDSIQSAKKFVEIPGQKY	GSIFAVFDS(1)IQSAK	0	0	0	19432000	44205000	26987000	90624001	0.0146018	Up_regulated
[truncated: 2,157 more rows]
