# Supplementary material for: STK33 Phosphorylates Fibrous Sheath Protein AKAP3/4 to Regulate Sperm Flagella Assembly in Spermiogenesis
Source: Mol Cell Proteomics. 2023 May 3;22(6):100564. doi: 10.1016/j.mcpro.2023.100564 (PMC10245119; doi:10.1016/j.mcpro.2023.100564)
Supplement: Table S4 [file mmc4.xlsx]

## Sheet: differential proteins
Table S4. Differential proteins identified by LC-MS/MS between Stk33+/+ and Stk33-/- testes.
Uniprot ID	Gene symbol	Gene name	ENTREZ gene ID	ENSEMBL gene ID	Peptides	Unique peptides	Sequence coverage [%]	WT_1	WT_2	WT_3	KO_1	KO_2	KO_3	FC(KO/WT)	p value(Student's T-test)	Diff
G3X9Y6	Akr1c19	aldo-keto reductase family 1, member C19	432720	ENSMUSG00000071551	3	2	13.6	151870	129710	154480	4626.6	15501	16519	0.0840403	0.000107858	Down_regulated
A2AJB1	Ccdc183	coiled-coil domain containing 183	77058	ENSMUSG00000026940	24	24	40.4	50178000	52220000	51148000	33673000	33209000	38946000	0.689227	0.00118701	Down_regulated
A2AJB7-4	Lcn5	lipocalin 5	13863	ENSMUSG00000026937	6	6	43.9	85526000	83293000	92673000	37472000	42703000	48040000	0.490321	0.000435746	Down_regulated
Q924X7	Stk33	serine/threonine kinase 33	117229	ENSMUSG00000031027	16	16	36.3	100950000	107200000	108300000	8302900	14276000	14504000	0.117184	6.94002e-06	Down_regulated
A2AVQ5	Lexm	lymphocyte expansion molecule	242602	ENSMUSG00000054362	5	5	14.5	2293600	2450800	2507500	1488700	1345400	1611700	0.613053	0.000729526	Down_regulated
A4Q9F1	Ttll8	tubulin tyrosine ligase-like family, member 8	239591	ENSMUSG00000022388	2	2	1.9	1141900	1183000	1149500	808690	961210	1032300	0.806528	0.0289341	Down_regulated
Q8CDT5	4930415O20Rik	RIKEN cDNA 4930415O20 gene	73863	ENSMUSG00000022993	1	1	7.6	7153700	7101300	7454900	1101500	1470900	1665900	0.195224	8.08684e-06	Down_regulated
B2RW38	Cfap58	cilia and flagella associated protein 58	381229	ENSMUSG00000046585	39	39	42.8	50872000	52227000	51849000	38658000	40356000	44124000	0.794705	0.00311662	Down_regulated
Q9DAQ5	1700001P01Rik	RIKEN cDNA 1700001P01 gene	72215	ENSMUSG00000018543	2	2	14.8	3101100	2851600	3055700	716470	818820	830960	0.262672	1.28377e-05	Down_regulated
Q9DA17	Tsga13	testis specific gene A13	116732	ENSMUSG00000039032	1	1	7	273130	246720	278720	70533	72442	83891	0.28409	5.86851e-05	Down_regulated
E9Q1D6	Ltbp2	latent transforming growth factor beta binding protein 2	16997	ENSMUSG00000002020	4	4	1.8	1847500	1930600	1778600	1375100	1411800	1521800	0.775406	0.00260511	Down_regulated
O09035	Dbil5	diazepam binding inhibitor-like 5	13168	ENSMUSG00000038057	7	7	69	336369984	362080000	343400000	245670000	276700000	294209984	0.783779	0.00962961	Down_regulated
O70169	Prss39	protease, serine 39	21755	ENSMUSG00000026125	10	9	29.2	64855000	62177000	68385000	41706000	45685000	49117000	0.698547	0.00216501	Down_regulated
O70451	Slc16a7	solute carrier family 16 (monocarboxylic acid transporters), member 7	20503	ENSMUSG00000020102	11	11	18.8	63608000	63025000	66935000	42855000	47999000	51591000	0.735891	0.00374536	Down_regulated
O88987	Akap3	A kinase (PRKA) anchor protein 3	11642	ENSMUSG00000030344	61	60	71.1	892689984	900689984	918620032	555329984	593580032	659000000	0.666633	0.000644541	Down_regulated
P60154	Rnase9	ribonuclease, RNase A family, 9 (non-active)	328401	ENSMUSG00000052382	2	2	14.7	592590	638270	582250	182100	178070	209540	0.314217	3.10812e-05	Down_regulated
E9Q6U5	1700001C19Rik	RIKEN cDNA 1700001C19 gene	75462	ENSMUSG00000047150	2	2	17.7	2177100	2292300	2137300	698180	780920	821690	0.348251	1.69317e-05	Down_regulated
A0A087WRI3	Cfap77	cilia and flagella associated protein 77	329375	ENSMUSG00000079502	16	16	54.1	30729000	32782000	31520000	10473000	11474000	13391000	0.371858	4.4676e-05	Down_regulated
P04441-2	Cd74	CD74 antigen (invariant polypeptide of major histocompatibility complex, class II antigen-associated)	16149	ENSMUSG00000024610	3	3	11.2	3229400	3100800	3133400	2181700	2170400	2516300	0.72577	0.00195374	Down_regulated
P14483	H2-Ab1	histocompatibility 2, class II antigen A, beta 1	14961	ENSMUSG00000073421	4	4	15.1	3569500	4090900	3360600	3092600	2787600	2968300	0.802876	0.0366485	Down_regulated
P15265	Smcp	sperm mitochondria-associated cysteine-rich protein	17235	ENSMUSG00000074435	6	6	53.1	92515000	87080000	95865000	67508000	77416000	82286000	0.824838	0.033289	Down_regulated
P15375	Myf6	myogenic factor 6	17878	ENSMUSG00000035923	1	1	2.9	1205800	1200000	1015500	865360	795350	927670	0.756549	0.0192639	Down_regulated
B9EJX3	Atp6v1fnb	Atp6v1f neighbor	668210	ENSMUSG00000090685	5	5	26	24251000	23887000	25905000	7839700	9562800	10275000	0.373803	8.45837e-05	Down_regulated
P30412	Ppic	peptidylprolyl isomerase C	19038	ENSMUSG00000024538	3	3	17.9	312470	277330	294170	226120	246840	253400	0.821702	0.0158262	Down_regulated
P46656	Fdx1	ferredoxin 1	14148	ENSMUSG00000032051	7	7	29.3	91409000	85415000	94176000	66362000	75620000	76964000	0.807919	0.0146893	Down_regulated
Q9D5W4	Ccdc81	coiled-coil domain containing 81	70884	ENSMUSG00000039391	14	14	21.3	22008000	22833000	22814000	7939300	8994600	10048000	0.398816	3.45249e-05	Down_regulated
P70458	Serpina5	serine (or cysteine) peptidase inhibitor, clade A, member 5	268591	ENSMUSG00000041550	17	17	28.9	67790000	68256000	69742000	41319000	44338000	48927000	0.653993	0.000488153	Down_regulated
Q00898	Serpina1e	serine (or cysteine) peptidase inhibitor, clade A, member 1E	20704	ENSMUSG00000072849	17	6	39	97926000	98609000	104110000	50740000	55846000	61016000	0.557475	0.000237248	Down_regulated
Q04859-3	Mak	male germ cell-associated kinase	17152	ENSMUSG00000021363	5	5	11.1	11479000	10876000	11861000	7705800	8125100	9254800	0.733157	0.00501719	Down_regulated
Q0P5Y3	Tppp2	tubulin polymerization-promoting protein family member 2	219038	ENSMUSG00000008813	18	16	77.6	306609984	329740000	328080000	173790000	195350000	213680000	0.604316	0.000753749	Down_regulated
Q0Q236	Bsph2	binder of sperm protein homolog 2	77684	ENSMUSG00000078800	1	1	10.7	692870	685950	692530	567110	523840	613780	0.823004	0.00939059	Down_regulated
A0A0J9YTV2	Tex26	testis expressed 26	75860	ENSMUSG00000029660	1	1	5.2	1106500	918920	1129500	288450	338580	317170	0.299279	0.000417426	Down_regulated
E9QAF9	Tanc1	tetratricopeptide repeat, ankyrin repeat and coiled-coil containing 1	66860	ENSMUSG00000035168	8	7	5.1	1056100	1020900	1121900	623280	654030	728540	0.627044	0.000762754	Down_regulated
A0A0R4J0F3	Ppp1r32	protein phosphatase 1, regulatory subunit 32	67752	ENSMUSG00000035179	20	20	51.8	98769000	100960000	99921000	66162000	69947000	78055000	0.714714	0.00132771	Down_regulated
Q149C2	Traf3ip1	TRAF3 interacting protein 1	74019	ENSMUSG00000034292	32	3	40	6671100	6886700	7063600	4335000	4567300	5299600	0.688697	0.00236714	Down_regulated
Q14AK4	Zdhhc11	zinc finger, DHHC domain containing 11	71164	ENSMUSG00000069189	2	2	5.5	1596400	1525200	1652800	990450	1110000	1254200	0.702633	0.00503654	Down_regulated
Q14AW5-3	Nsun7	NOL1/NOP2/Sun domain family, member 7	70918	ENSMUSG00000029206	8	8	12.3	6619000	7323500	6749500	5340600	5429800	6429000	0.83121	0.0470691	Down_regulated
Q14DL3-3	Lrriq3	leucine-rich repeats and IQ motif containing 3	74435	ENSMUSG00000028182	1	1	3	1034300	959140	1016400	641030	716800	804770	0.71851	0.00575592	Down_regulated
Q2MH31	1110017D15Rik	RIKEN cDNA 1110017D15 gene	73721	ENSMUSG00000028441	24	2	83.8	3408800	3965300	3255500	2258700	2445900	2809800	0.706932	0.0182742	Down_regulated
P21765	Gpx5	glutathione peroxidase 5	14780	ENSMUSG00000004344	7	6	33.5	7242100	7531400	7212800	2920800	3058300	3313200	0.42264	1.02911e-05	Down_regulated
Q30KN3	Defb33	defensin beta 33	654453	ENSMUSG00000074454	1	1	19.4	4022100	3794500	4081400	2686500	2830600	3056000	0.72055	0.00132581	Down_regulated
Q62293	Tgtp2	T cell specific GTPase 2	100039796	ENSMUSG00000116463	2	2	5.1	1433200	1601700	1397000	769410	771280	823470	0.533442	0.000461573	Down_regulated
Q3TTI8-2	Tex52	testis expressed 52	71149	ENSMUSG00000079304	2	2	13.5	774180	798170	730630	597670	560800	644240	0.782773	0.00590772	Down_regulated
Q3TYS2	Cybc1	cytochrome b 245 chaperone 1	217370	ENSMUSG00000039294	7	7	29.4	17633000	18860000	18078000	14243000	14800000	16352000	0.831852	0.0135399	Down_regulated
Q3U1D9	1700029J07Rik	RIKEN cDNA 1700029J07 gene	69479	ENSMUSG00000071103	7	7	21.2	33683000	34238000	34286000	25249000	26163000	29224000	0.788948	0.00411351	Down_regulated
Q3U3V8	Xrra1	X-ray radiation resistance associated 1	446101	ENSMUSG00000035211	8	8	10.8	4130500	4188800	4348000	3116600	3395100	3696000	0.805831	0.0102769	Down_regulated
Q3UX62	Ccdc114	coiled-coil domain containing 114	211535	ENSMUSG00000040189	12	12	20.4	8478500	9489300	8916800	6882800	6740600	8096400	0.80789	0.0296861	Down_regulated
Q3V079	Bbof1	basal body orientation factor 1	72873	ENSMUSG00000057265	5	5	8.6	2487000	2562500	2470100	1921100	1794900	2148800	0.779935	0.00680556	Down_regulated
Q3V0Q6	Spag8	sperm associated antigen 8	433700	ENSMUSG00000066196	18	18	51.9	53831000	53526000	54163000	40487000	43571000	48556000	0.821038	0.0150205	Down_regulated
Q497Q6	Fam228b	family with sequence similarity 228, member B	207921	ENSMUSG00000050545	3	3	11.2	4241700	4175300	4214400	2832200	3049600	3287300	0.725897	0.000965793	Down_regulated
Q4KKZ1	1700012P22Rik	RIKEN cDNA 1700012P22 gene	69364	ENSMUSG00000028589	6	6	40.3	2626100	2702800	2821300	1041100	1166100	1258600	0.425241	5.12417e-05	Down_regulated
Q5BN45	1700007K13Rik	RIKEN cDNA 1700007K13 gene	69327	ENSMUSG00000026831	8	8	59.3	11938000	11542000	12383000	5995700	6913900	7338700	0.564601	0.000362207	Down_regulated
Q5IBH7-1	Spdya	speedy/RINGO cell cycle regulator family, member A	70891	ENSMUSG00000052525	4	4	16.6	7367300	7132400	7284300	5944000	5708700	6398100	0.828627	0.00433108	Down_regulated
Q5NC57-2	Fam183b	family with sequence similarity 183, member B	75429	ENSMUSG00000049154	5	5	40	4523900	5045000	4444500	3152100	3281900	3855700	0.734276	0.0123565	Down_regulated
Q5NC83	Spata48	spermatogenesis associated 48	73862	ENSMUSG00000020191	13	13	32	18529000	17538000	18072000	8422900	9962200	10536000	0.534201	0.000264767	Down_regulated
Q60604	Scin	scinderin	20259	ENSMUSG00000002565	1	1	2.5	405940	376420	441580	272380	242100	293860	0.660441	0.00453268	Down_regulated
Q60662-2	Akap4	A kinase (PRKA) anchor protein 4	11643	ENSMUSG00000050089	78	78	77.3	2711699968	2852100096	2844800000	2110899968	2269499904	2493900032	0.817532	0.0130743	Down_regulated
Q60779	Gas8	growth arrest specific 8	104346	ENSMUSG00000040220	23	23	37.7	43822000	42458000	44845000	29288000	32934000	35405000	0.744534	0.00424075	Down_regulated
Q61025	Ift20	intraflagellar transport 20	55978	ENSMUSG00000001105	6	6	43.2	10684000	10309000	10898000	7407700	7899800	8672500	0.751936	0.00290765	Down_regulated
Q6IMH0	Tepp	testis, prostate and placenta expressed	73407	ENSMUSG00000090206	12	12	43.5	48047000	49434000	49170000	19345000	22384000	24061000	0.448616	4.85208e-05	Down_regulated
Q62100	Prm3	protamine 3	19120	ENSMUSG00000050058	4	4	46.5	20117000	20056000	21209000	13379000	15803000	16654000	0.746734	0.00784774	Down_regulated
Q64516-1	Gk	glycerol kinase	14933	ENSMUSG00000025059	17	5	35.3	4107600	3899000	4141700	2920200	2956100	3183900	0.7458	0.000781803	Down_regulated
A0A0R4J1J1	Pnkd	paroxysmal nonkinesiogenic dyskinesia	56695	ENSMUSG00000026179	3	2	24.6	2437500	2174400	2415400	1722500	1920600	2096700	0.816786	0.035133	Down_regulated
Q6AW46	Ces5a	carboxylesterase 5A	67935	ENSMUSG00000058019	6	6	12.9	7008100	7142400	6990400	4968400	5224600	5679800	0.75081	0.00119094	Down_regulated
Q9D485	Efhc2	EF-hand domain (C-terminal) containing 2	74405	ENSMUSG00000025038	25	25	38.5	45103000	43228000	45997000	18711000	20459000	21903000	0.454656	3.8204e-05	Down_regulated
Q6P1E8	Efcab6	EF-hand calcium binding domain 6	77627	ENSMUSG00000022441	44	44	27.4	98210000	100600000	98761000	73097000	75126000	83470000	0.778614	0.00251714	Down_regulated
Q9D4K7	Ccdc105	coiled-coil domain containing 105	70976	ENSMUSG00000078442	31	31	55.3	90463000	94895000	94002000	39427000	40947000	46950000	0.45577	4.50944e-05	Down_regulated
Q6P8Y0	Cfap161	cilia and flagella associated protein 161	75556	ENSMUSG00000011154	11	11	46.5	31075000	32596000	31976000	24941000	25343000	29346000	0.83254	0.0223071	Down_regulated
Q6SP97	Enkur	enkurin, TRPC channel interacting protein	71233	ENSMUSG00000026679	13	13	45.9	35919000	34733000	37299000	17079000	19724000	20675000	0.532445	0.000209717	Down_regulated
A0A2I3BRA0	Acbd7	acyl-Coenzyme A binding domain containing 7	78245	ENSMUSG00000026644	3	3	48.3	6205900	6062600	6405200	2440400	3050300	3076100	0.458763	0.000126959	Down_regulated
Q7TMD2	Defb37	defensin beta 37	353320	ENSMUSG00000053695	1	1	19.4	1783000	1804200	1737100	1231100	1320500	1492700	0.759593	0.00576207	Down_regulated
Q80VN0	Cfap100	cilia and flagella associated protein 100	243538	ENSMUSG00000048794	6	6	8.5	7662900	7706300	7859400	4408100	4589100	5186500	0.610614	0.000241074	Down_regulated
Q80X53	Ccdc116	coiled-coil domain containing 116	76872	ENSMUSG00000022768	12	12	25.7	16112000	15997000	15910000	10423000	11016000	12001000	0.696391	0.000469318	Down_regulated
Q80YS5	Lrrc27	leucine rich repeat containing 27	76612	ENSMUSG00000015980	8	8	18.2	8033900	8830300	8322300	5599000	5891200	6651800	0.720307	0.0038589	Down_regulated
Q810M1	Cfap299	cilia and flagella associated protein 299	75784	ENSMUSG00000057816	6	5	20.6	10168000	9784300	10999000	8079700	8063300	9154800	0.817342	0.020773	Down_regulated
Q6X6Z7	Tekt3	tektin 3	71062	ENSMUSG00000042189	26	24	58.4	147520000	152400000	154950000	62601000	69722000	77141000	0.460492	6.55934e-05	Down_regulated
Q8BLF2-7	Cdkl3	cyclin-dependent kinase-like 3	213084	ENSMUSG00000020389	16	15	30.8	38453000	38639000	38966000	23501000	24537000	27810000	0.653535	0.000510061	Down_regulated
Q8BPB5	Efemp1	epidermal growth factor-containing fibulin-like extracellular matrix protein 1	216616	ENSMUSG00000020467	14	14	32.3	22603000	22780000	23285000	16423000	17282000	19035000	0.768043	0.00261687	Down_regulated
G3X951	Ccdc151	coiled-coil domain containing 151	77609	ENSMUSG00000039632	19	19	37.8	22207000	21911000	22419000	14698000	15600000	17498000	0.718337	0.00173166	Down_regulated
Q8BVC1	Defb22	defensin beta 22	442835	ENSMUSG00000027468	4	4	14.5	4677700	4769800	4660800	3073200	3141400	3450800	0.685086	0.000256012	Down_regulated
Q8C5T8	Ccdc113	coiled-coil domain containing 113	244608	ENSMUSG00000036598	15	15	41.9	24560000	26550000	24871000	16124000	16976000	19626000	0.693937	0.00316517	Down_regulated
Q8C5V0	Spata32	spermatogenesis associated 32	328019	ENSMUSG00000044787	10	10	33.8	12774000	12601000	12194000	9325000	9244600	10745000	0.780287	0.00598601	Down_regulated
D3Z399	Fbxl13	F-box and leucine-rich repeat protein 13	320118	ENSMUSG00000048520	5	5	8.1	4012000	4198900	3781700	3003600	2928200	3013900	0.745935	0.00119701	Down_regulated
Q8CDU5	Efhb	EF hand domain family, member B	211482	ENSMUSG00000023931	22	22	26.4	45040000	53429000	44442000	35520000	36163000	41457000	0.791682	0.045463	Down_regulated
Q8CDV6	Ccdc63	coiled-coil domain containing 63	330188	ENSMUSG00000043036	34	34	51.3	75958000	73939000	76434000	53880000	57692000	61861000	0.76628	0.00191009	Down_regulated
Q8CFA2	Amt	aminomethyltransferase	434437	ENSMUSG00000032607	2	2	4.2	3712300	4046000	3423600	2990100	2861400	3308100	0.819145	0.0393246	Down_regulated
D3Z598	Ltbp4	latent transforming growth factor beta binding protein 4	108075	ENSMUSG00000040488	25	25	18.9	21843000	22565000	21367000	16014000	16653000	18291000	0.774732	0.00292444	Down_regulated
Q91W43	Gldc	glycine decarboxylase	104174	ENSMUSG00000024827	4	4	4.9	3147800	3618900	3168100	1971000	1919700	2166600	0.609705	0.00164833	Down_regulated
Q920N1	Odf3	outer dense fiber of sperm tails 3	69287	ENSMUSG00000025482	18	18	75.6	80367000	80175000	78567000	58783000	61774000	68477000	0.790577	0.00464636	Down_regulated
Q922G7	Tekt2	tektin 2	24084	ENSMUSG00000028845	28	28	68.1	116540000	114670000	120180000	56336000	67054000	68826000	0.547016	0.000231108	Down_regulated
Q9DAG4	Tex37	testis expressed 37	74221	ENSMUSG00000051896	10	10	63.3	8446600	8791500	8678500	3824500	4030500	4394700	0.472658	1.99707e-05	Down_regulated
Q9CQC3	1700028P14Rik	RIKEN cDNA 1700028P14 gene	67483	ENSMUSG00000033053	7	7	28.1	11625000	12082000	12127000	7431600	8079900	8656000	0.674429	0.00055884	Down_regulated
Q9CR92	Ccdc96	coiled-coil domain containing 96	66717	ENSMUSG00000050677	12	12	22.4	17049000	17797000	17661000	12543000	12432000	14182000	0.745748	0.00188552	Down_regulated
Q9CUL5-3	Iqca	IQ motif containing with AAA domain	74918	ENSMUSG00000026301	3	2	6.1	1264400	1256700	1335800	830680	929230	998170	0.715103	0.00259435	Down_regulated
Q9CVW4	Spata45	spermatogenesis associated 45	75558	ENSMUSG00000057072	6	5	53.6	7206800	7872500	7211600	5196100	5437500	5968300	0.744784	0.003955	Down_regulated
Q9CYL5	Glipr2	GLI pathogenesis-related 2	384009	ENSMUSG00000028480	4	4	37	781450	811980	872670	648700	651630	693040	0.808309	0.00658431	Down_regulated
Q9CZM2	Rpl15	ribosomal protein L15	66480	ENSMUSG00000012405	17	17	62.7	263370000	245540000	268540000	191970000	206900000	228270000	0.806663	0.0165763	Down_regulated
Q9D0B8	Ribc1	RIB43A domain with coiled-coils 1	66611	ENSMUSG00000025257	15	13	37.2	25056000	26158000	25025000	19624000	20003000	21768000	0.805297	0.00285113	Down_regulated
K3W4L8	Dcdc2c	doublecortin domain containing 2C	68511	ENSMUSG00000020633	2	2	6.9	1088900	1002500	1186100	826670	902860	937790	0.813828	0.0310316	Down_regulated
Q9D2F5	Stpg1	sperm tail PG rich repeat containing 1	78806	ENSMUSG00000028801	6	6	16.7	6280800	6455800	6230900	4677900	5170600	5324900	0.799968	0.00361192	Down_regulated
Q9D2J7	Ankef1	ankyrin repeat and EF-hand domain containing 1	319196	ENSMUSG00000074771	17	17	24.9	15207000	14871000	15035000	10719000	11715000	12331000	0.77062	0.00197948	Down_regulated
Q9D379	Ephx1	epoxide hydrolase 1, microsomal	13849	ENSMUSG00000038776	37	37	62	500980000	489470016	508750016	379969984	403409984	450150016	0.822792	0.014341	Down_regulated
Q9D3N2-2	Efcab1	EF-hand calcium binding domain 1	66793	ENSMUSG00000068617	5	5	26.7	9300100	9511300	9203100	5695300	5741000	6915800	0.655093	0.00141438	Down_regulated
Q9D411	Tssk4	testis-specific serine kinase 4	71099	ENSMUSG00000007591	10	10	35.7	28067000	27758000	28726000	16255000	17102000	19181000	0.621376	0.00030896	Down_regulated
Q9D424-2	Cabyr	calcium-binding tyrosine-(Y)-phosphorylation regulated (fibrousheathin 2)	71132	ENSMUSG00000024430	15	5	39.4	227050000	226810000	231050000	145460000	153740000	173370000	0.689974	0.00108101	Down_regulated
Q9D439	Cfap53	cilia and flagella associated protein 53	74453	ENSMUSG00000035394	22	22	40.9	40583000	40219000	41517000	22053000	25348000	26949000	0.607837	0.000429848	Down_regulated
H3BJ87	Cfap97d1	CFAP97 domain containing 1	75437	ENSMUSG00000010841	4	4	35.4	5159400	5388300	5368500	2457300	2495100	2739800	0.483294	1.83007e-05	Down_regulated
Q9D498	Iqcf3	IQ motif containing F3	68265	ENSMUSG00000023577	13	13	74.9	33937000	34879000	35709000	22910000	23370000	27274000	0.703698	0.00219868	Down_regulated
Q9D4K5	Fam166a	family with sequence similarity 166, member A	68222	ENSMUSG00000026969	17	17	65.5	71936000	72300000	74380000	38013000	43250000	46595000	0.584852	0.000316931	Down_regulated
G5E8A8	Tekt5	tektin 5	70426	ENSMUSG00000039179	47	44	73.8	294649984	306569984	309990016	136070000	152770000	166500000	0.499709	0.000107267	Down_regulated
Q2MH31-4	1110017D15Rik	RIKEN cDNA 1110017D15 gene	73721	ENSMUSG00000028441	26	4	75.3	125430000	126630000	128760000	57800000	64078000	71999000	0.509104	0.000122642	Down_regulated
Q9D5W8	Tex47	testis expressed 47	70920	ENSMUSG00000040514	3	3	16.6	940300	903640	877530	577140	689630	720340	0.730161	0.00656903	Down_regulated
Q9D5Y0	4921507P07Rik	RIKEN cDNA 4921507P07 gene	70821	ENSMUSG00000029828	24	24	43.4	81749000	81212000	83444000	45741000	50827000	54440000	0.612845	0.000260992	Down_regulated
Q9D6F9	Tubb4a	tubulin, beta 4A class IVA	22153	ENSMUSG00000062591	25	1	62.4	8504500	7921400	7637300	6423300	6320300	6928400	0.817514	0.009895	Down_regulated
Q9D7I8	Fam83d	family with sequence similarity 83, member D	71878	ENSMUSG00000027654	2	1	2.6	3394900	3691700	3596400	2710700	2690700	3165100	0.801881	0.0165999	Down_regulated
Q9D9I1	Tex43	testis expressed 43	67343	ENSMUSG00000032900	6	6	42.6	12189000	15149000	12315000	5703900	5572100	7137900	0.464376	0.00288516	Down_regulated
D3Z0N5	Cfap126	cilia and flagella associated protein 126	75472	ENSMUSG00000026649	6	6	41.5	24465000	24898000	25438000	11946000	13062000	14797000	0.532145	0.000183754	Down_regulated
Q9DA15	Thegl	theg spermatid protein like	71868	ENSMUSG00000029248	13	13	25.5	12855000	13743000	12748000	9864100	10354000	11455000	0.804989	0.0106898	Down_regulated
Q8BI55-2	Dyrk4	dual-specificity tyrosine-(Y)-phosphorylation regulated kinase 4	101320	ENSMUSG00000030345	7	7	9.4	6015600	6284400	6037300	3062600	3290300	3543200	0.539671	6.67233e-05	Down_regulated
A0JLY1	Ccdc173	coiled-coil domain containing 173	75051	ENSMUSG00000070883	27	27	49.7	75457000	74587000	78084000	37168000	40973000	45321000	0.541196	0.000172862	Down_regulated
Q9DAD0	1700013F07Rik	RIKEN cDNA 1700013F07 gene	75504	ENSMUSG00000027886	6	6	46.4	24923000	25270000	25144000	18194000	19481000	21914000	0.790966	0.00869863	Down_regulated
Q9DAE3	Lelp1	late cornified envelope-like proline-rich 1	69332	ENSMUSG00000027927	5	5	41.7	35567000	38670000	35379000	20924000	21473000	25291000	0.617501	0.00130142	Down_regulated
A2ARZ3	Fsip2	fibrous sheath-interacting protein 2	241516	ENSMUSG00000075249	242	240	35.3	712430016	709020032	733820032	355510016	391630016	432260000	0.547217	0.000157577	Down_regulated
A0A087WRD7	Stpg4	sperm tail PG rich repeat containing 4	75467	ENSMUSG00000036557	9	9	48.3	16728000	17077000	16979000	13274000	13253000	14297000	0.803875	0.000767321	Down_regulated
Q9DAJ2	Tekt1	tektin 1	21689	ENSMUSG00000020799	23	23	56.2	75320000	75323000	78987000	55187000	58106000	64051000	0.772303	0.00376275	Down_regulated
Q9DAK2	Pacrg	PARK2 co-regulated	69310	ENSMUSG00000037196	9	9	39	45789000	45685000	46277000	31734000	33234000	38411000	0.750477	0.00485928	Down_regulated
Q9DAL7	Iqcf5	IQ motif containing F5	75470	ENSMUSG00000066382	4	4	27	870360	813170	942630	557840	609070	659570	0.695495	0.00499073	Down_regulated
Q9DAM3	Hspb9	heat shock protein, alpha-crystallin-related, B9	75482	ENSMUSG00000017832	11	11	67.3	29315000	29627000	29097000	18398000	19861000	21096000	0.67419	0.000273748	Down_regulated
A6H6Q4	4930404N11Rik	RIKEN cDNA 4930404N11 gene	432479	ENSMUSG00000020234	7	7	53.9	16459000	16095000	16463000	8933400	9160000	10182000	0.576849	6.76924e-05	Down_regulated
C4P6S0	Nsun4	NOL1/NOP2/Sun domain family, member 4	72181	ENSMUSG00000028706	12	12	15.4	10761000	10516000	10503000	5788400	6013200	6700100	0.582181	0.000102843	Down_regulated
Q9ESG2	Ropn1	ropporin, rhophilin associated protein 1	76378	ENSMUSG00000022832	11	11	66	97781000	97660000	96663000	66509000	69684000	79741000	0.739237	0.00316719	Down_regulated
Q9QZ82	Cyp11a1	cytochrome P450, family 11, subfamily a, polypeptide 1	13070	ENSMUSG00000032323	31	31	58.7	215710000	211000000	218540000	141950000	154000000	165350000	0.714917	0.000991195	Down_regulated
Q9QZ85	Iigp1	interferon inducible GTPase 1	60440	ENSMUSG00000054072	12	12	36.3	12046000	11455000	12030000	6827200	7409400	8197000	0.631381	0.000589241	Down_regulated
Q9WTR5	Cdh13	cadherin 13	12554	ENSMUSG00000031841	3	3	5.5	46184	50315	42739	36224	37434	40607	0.820645	0.0309617	Down_regulated
Q9WV69-3	Dmtn	dematin actin binding protein	13829	ENSMUSG00000022099	2	2	6.1	2529100	2636600	2529900	2015900	1908700	2265000	0.804304	0.0107752	Down_regulated
Q9DA42	1700021F07Rik	RIKEN cDNA 1700021F07 gene	72221	ENSMUSG00000027518	7	7	49.3	12040000	11838000	12066000	6685700	7113800	7870300	0.602877	0.000176727	Down_regulated
Q9D9W1	Pifo	primary cilia formation	100503311	ENSMUSG00000010136	6	6	38.2	2815600	2857100	2871300	1640800	1849700	1867700	0.62713	0.000142272	Down_regulated
A0A087WQD8	Traf3ip1	TRAF3 interacting protein 1	74019	ENSMUSG00000034292	33	4	40.5	151600000	153850000	155980000	103660000	115820000	123310000	0.742886	0.00251916	Down_regulated
A0A0R4J051	Tekt4	tektin 4	71840	ENSMUSG00000024175	44	44	82.3	214620000	218070000	221590000	165890000	173160000	193570000	0.814055	0.00892869	Down_regulated
A0A0R4J076	1700019N19Rik	RIKEN cDNA 1700019N19 gene	67507	ENSMUSG00000026931	12	11	48.1	66283000	68065000	67650000	39522000	43046000	48728000	0.649987	0.000997429	Down_regulated
A0A0R4J089	4933434E20Rik	RIKEN cDNA 4933434E20 gene	73545	ENSMUSG00000027942	5	5	39.6	9287700	9246100	9024100	5439000	5611100	6344700	0.631209	0.000304979	Down_regulated
A0A0R4J0L3	Znrd1as	zinc ribbon domain containing 1, antisense	76416	ENSMUSG00000036214	3	3	11.6	913690	943440	893370	615680	730010	732650	0.755623	0.0055534	Down_regulated
A0A1D5RLM8	Gm11639	predicted gene 11639	105242472	ENSMUSG00000040838	24	24	5.8	26308000	27687000	27052000	16669000	18331000	19484000	0.672252	0.000622211	Down_regulated
A0A1L1SS87	Slc44a2	solute carrier family 44, member 2	68682	ENSMUSG00000057193	1	1	12.6	344470	316690	352210	259940	273640	309410	0.831868	0.0359175	Down_regulated
A0A1W2P846	Gm12248	predicted gene 12248	676527	ENSMUSG00000086962	1	1	3.1	3385700	3623000	3717400	2461200	2585700	2909600	0.741789	0.00513184	Down_regulated
Q497J8	1700023F06Rik	RIKEN cDNA 1700023F06 gene	69441	ENSMUSG00000020940	6	6	21.1	4731300	5283400	4293200	3400600	3340700	3814600	0.737767	0.0179449	Down_regulated
A2ANN9	1110017D15Rik	RIKEN cDNA 1110017D15 gene	73721	ENSMUSG00000028441	15	1	74.3	235760	244450	259460	116180	121320	170450	0.55153	0.00404058	Down_regulated
A2CEK7	Mup14	major urinary protein 14	100039116	ENSMUSG00000073830	14	2	78.9	38522000	38293000	39843000	26358000	27909000	31340000	0.733829	0.00260905	Down_regulated
B1AXP3	Saxo1	stabilizer of axonemal microtubules 1	75811	ENSMUSG00000028492	26	26	66.8	75612000	74700000	78428000	43882000	48264000	51598000	0.628417	0.000345694	Down_regulated
B2CKC6	Efhc1	EF-hand domain (C-terminal) containing 1	71877	ENSMUSG00000041809	36	36	62.7	176030000	179080000	178250000	134910000	141880000	157780000	0.814778	0.00850858	Down_regulated
B2RU69	Cuzd1	CUB and zona pellucida-like domains 1	16433	ENSMUSG00000040205	11	11	24.2	18413000	18344000	19017000	11076000	12013000	13066000	0.648241	0.000437967	Down_regulated
D3YTR1	Reep6	receptor accessory protein 6	70335	ENSMUSG00000035504	20	20	39.4	23099000	23829000	22803000	14731000	15829000	17077000	0.683154	0.000581902	Down_regulated
D3Z720	Irgc1	immunity-related GTPase family, cinema 1	210145	ENSMUSG00000062028	39	38	61.6	452270016	428220000	468200000	276190016	320809984	330289984	0.687549	0.00230101	Down_regulated
E9PUJ8	Mroh5	maestro heat-like repeat family member 5	268816	ENSMUSG00000072487	5	5	7.9	4929300	4818400	4814500	2588400	2694000	3185700	0.581512	0.000414844	Down_regulated
E9Q5I3	Muc5b	mucin 5, subtype B, tracheobronchial	74180	ENSMUSG00000066108	2	2	1.7	3033200	3077600	3217600	1611700	1780000	2032600	0.581482	0.000635575	Down_regulated
E9Q8V6	Dennd4a	DENN/MADD domain containing 4A	102442	ENSMUSG00000053641	4	4	2.6	209020	196400	205840	130260	150530	154330	0.711841	0.00218186	Down_regulated
G3X8W0	Ribc2	RIB43A domain with coiled-coils 2	67747	ENSMUSG00000022431	9	9	27.1	15149000	15078000	14672000	8695100	8958800	10068000	0.617428	0.000212422	Down_regulated
G3XA23	Tex45	testis expressed 45	76406	ENSMUSG00000040340	7	7	14.8	8108400	8308500	8048500	5054400	5418800	5951300	0.671336	0.000595157	Down_regulated
Q3V0I7	Akap14	A kinase (PRKA) anchor protein 14	434756	ENSMUSG00000036551	11	11	21.5	8215300	7681800	8491900	5161400	6018000	6012900	0.70492	0.00294384	Down_regulated
Q3V1Z0	Rusc2	RUN and SH3 domain containing 2	100213	ENSMUSG00000035969	3	3	3.5	3778800	3566800	2552900	1357400	924610	1388800	0.370845	0.00697132	Down_regulated
Q5ERI8	AY761185	cDNA sequence AY761185	100503970	ENSMUSG00000079120	1	1	16	513600	623080	549810	357950	405600	421090	0.702429	0.0110394	Down_regulated
Q6DFZ2	Syne2	spectrin repeat containing, nuclear envelope 2	319565	ENSMUSG00000063450	106	1	54.1	2061000	2091100	2010900	1460700	1459000	1601700	0.733636	0.000487722	Down_regulated
Q80ZQ7	BC048562	cDNA sequence BC048562	434439	ENSMUSG00000050641	3	3	22.1	1564000	1624000	1671100	993370	1109900	1147600	0.669027	0.000656907	Down_regulated
Q8BVT7	4921511C20Rik	RIKEN cDNA 4921511C20 gene	245598	ENSMUSG00000049815	1	1	2.6	278590	281620	219960	201390	178710	198060	0.741069	0.0340264	Down_regulated
Q8C5X9	Gm5142	predicted gene 5142	380907	ENSMUSG00000053868	1	1	8.3	520920	564050	484900	368760	388820	456700	0.773491	0.0278445	Down_regulated
Q9D9C0	1700109H08Rik	RIKEN cDNA 1700109H08 gene	77036	ENSMUSG00000008307	8	8	30.5	17654000	17249000	18265000	11412000	12305000	13554000	0.701004	0.0015274	Down_regulated
Q9D9U9	Cfap45	cilia and flagella associated protein 45	71870	ENSMUSG00000026546	46	46	62.4	127290000	124570000	127720000	85061000	91465000	102830000	0.735961	0.00321204	Down_regulated
Q9DAC6	1700013G24Rik	RIKEN cDNA 1700013G24 gene	69380	ENSMUSG00000041399	11	11	60.1	42029000	41759000	41693000	27074000	28799000	31300000	0.694711	0.000487725	Down_regulated
Q9DCE9	Igtp	interferon gamma induced GTPase	16145	ENSMUSG00000078853	8	6	25.1	5174100	4923200	5015000	3576500	3611200	3969800	0.738306	0.000822919	Down_regulated
S4R181	Ccdc166	coiled-coil domain containing 166	223648	ENSMUSG00000098176	4	4	9.4	2455600	2965800	2535300	1900600	1956200	2246500	0.767064	0.0320118	Down_regulated
V9GXK1	Ccpg1os	cell cycle progression 1, opposite strand	546143	ENSMUSG00000086158	4	4	40.2	7829900	7392600	8487700	3319500	4002700	4404600	0.494589	0.00088226	Down_regulated
A2AX52	Col6a4	collagen, type VI, alpha 4	68553	ENSMUSG00000032572	57	57	28.6	92356000	91914000	90342000	113830000	116920000	131150000	1.31786	0.00561735	Up_regulated
A3KGW5	Cercam	cerebral endothelial cell adhesion molecule	99151	ENSMUSG00000039787	9	9	13.2	19531000	19382000	19613000	22394000	23413000	26349000	1.23289	0.0186825	Up_regulated
A6X935	Itih4	inter alpha-trypsin inhibitor, heavy chain 4	16427	ENSMUSG00000021922	28	28	33.2	40761000	42827000	40507000	60775000	61185000	69276000	1.54105	0.00144684	Up_regulated
A0A0N4SUS4	Brpf1	bromodomain and PHD finger containing, 1	78783	ENSMUSG00000001632	6	5	4.7	2887600	3009700	2860000	3376000	3414000	3889200	1.21946	0.0201566	Up_regulated
E9Q0C6	Gm14569	predicted gene 14569	101055983	ENSMUSG00000091556	102	102	55	786819968	782350016	802870016	885889984	928889984	1033800000	1.2009	0.0231611	Up_regulated
G3X982	Aox3	aldehyde oxidase 3	71724	ENSMUSG00000064294	27	25	24.2	37173000	37407000	36602000	49045000	54860000	59934000	1.47361	0.00511152	Up_regulated
O09174	Amacr	alpha-methylacyl-CoA racemase	17117	ENSMUSG00000022244	20	20	60.9	53616000	54509000	54254000	64357000	63511000	72684000	1.23509	0.0123533	Up_regulated
O35114	Scarb2	scavenger receptor class B, member 2	12492	ENSMUSG00000029426	11	11	27.4	22429000	23227000	21778000	31257000	32030000	35923000	1.47122	0.00213977	Up_regulated
O35405	Pld3	phospholipase D family, member 3	18807	ENSMUSG00000003363	9	9	12.1	18797000	18406000	18918000	23719000	24390000	26701000	1.33301	0.00244493	Up_regulated
O35469	Hsd3b6	hydroxy-delta-5-steroid dehydrogenase, 3 beta- and steroid delta-isomerase 6	15497	ENSMUSG00000027869	20	16	50.9	60868000	62007000	60449000	70624000	73205000	83684000	1.24104	0.0215083	Up_regulated
O35490	Bhmt	betaine-homocysteine methyltransferase	12116	ENSMUSG00000074768	30	30	81.3	893720000	921740032	901190016	1229100032	1264499968	1412800000	1.43795	0.00222632	Up_regulated
O35660	Gstm6	glutathione S-transferase, mu 6	14867	ENSMUSG00000068762	27	20	91.3	223470000	225150000	228700000	256780000	266170000	300190016	1.21529	0.0215589	Up_regulated
O35929	Rem1	rad and gem related GTP binding protein 1	19700	ENSMUSG00000000359	3	3	11.1	545890	602400	539570	722050	659750	682240	1.22287	0.00974314	Up_regulated
D3YVM8	Bloc1s1	biogenesis of lysosomal organelles complex-1, subunit 1	14533	ENSMUSG00000090247	7	7	76	41821000	41121000	42440000	45308000	50419000	55122000	1.20312	0.0411918	Up_regulated
O70230-3	Zfp143	zinc finger protein 143	20841	ENSMUSG00000061079	6	4	9.8	335640	346720	333070	377720	458350	461080	1.27744	0.0274083	Up_regulated
O88509-3	Dnmt3b	DNA methyltransferase 3B	13436	ENSMUSG00000027478	5	3	7.5	330820	333100	336780	398140	411690	443160	1.25211	0.00333404	Up_regulated
O88531	Ppt1	palmitoyl-protein thioesterase 1	19063	ENSMUSG00000028657	17	17	53.6	388580000	375540000	402430016	509750016	531430016	600209984	1.40705	0.0050482	Up_regulated
O88668	Creg1	cellular repressor of E1A-stimulated genes 1	433375	ENSMUSG00000040713	7	7	31.8	24636000	24498000	24058000	31855000	33186000	37284000	1.39804	0.00410141	Up_regulated
O89023	Tpp1	tripeptidyl peptidase I	12751	ENSMUSG00000030894	7	7	18.1	26050000	26746000	26106000	36388000	38220000	41364000	1.46982	0.00109639	Up_regulated
P00329	Adh1	alcohol dehydrogenase 1 (class I)	11522	ENSMUSG00000074207	13	12	28.8	56127000	53714000	59356000	69518000	73515000	81197000	1.32526	0.00845117	Up_regulated
P01631					2	2	32.7	4852700	5912500	4867300	8253100	7810800	9061900	1.60728	0.00336353	Up_regulated
A0A140T8Q1	Igkv12-41	immunoglobulin kappa chain variable 12-41	619960	ENSMUSG00000095007	2	1	20	531900	573810	554670	754470	784080	868980	1.44999	0.0023856	Up_regulated
A0A140T8N0	Igkv9-120	immunoglobulin kappa chain variable 9-120	434025	ENSMUSG00000094872	1	1	18.8	476710	527250	459770	725890	732280	825380	1.56009	0.00198238	Up_regulated
A0A075B664	Iglv2	immunoglobulin lambda variable 2	110612	ENSMUSG00000076940	1	1	7.8	1202600	1415000	1198400	2066100	1785500	2214400	1.58962	0.00658727	Up_regulated
A0A075B5X9	Ighv1-72	immunoglobulin heavy variable 1-72	619916	ENSMUSG00000096074	4	3	21.4	3851000	3510300	3616800	5421800	5497400	6231300	1.56225	0.00175571	Up_regulated
P01837	Igkc	immunoglobulin kappa constant	16071	ENSMUSG00000076609	7	7	88.8	21621000	22565000	21151000	38340000	38817000	44160000	1.85679	0.000616719	Up_regulated
P01872	Ighm	immunoglobulin heavy constant mu	16019	ENSMUSG00000076617	16	16	37	77604000	65807000	84868000	88200000	110100000	107590000	1.33998	0.0434329	Up_regulated
P03976					1	1	11.5	410820	483320	410700	697090	648970	733480	1.59371	0.00168677	Up_regulated
P03987-2					9	9	31	28197000	28653000	26978000	43991000	44550000	50506000	1.65872	0.00101107	Up_regulated
P04919-2	Slc4a1	solute carrier family 4 (anion exchanger), member 1	20533	ENSMUSG00000006574	12	12	15.5	13816000	14181000	13954000	16545000	16166000	18606000	1.22326	0.0151208	Up_regulated
P05366	Saa1	serum amyloid A 1	20208	ENSMUSG00000074115	2	2	15.6	1303900	1408300	1407800	3349600	3074100	3724800	2.46323	0.000468566	Up_regulated
P07310	Ckm	creatine kinase, muscle	12715	ENSMUSG00000030399	4	3	8.7	1158500	1216000	1256600	1327500	1536800	1600500	1.2296	0.0333518	Up_regulated
P08071	Ltf	lactotransferrin	17002	ENSMUSG00000032496	3	3	4.8	1450000	1485100	1389400	1960800	1922600	2432600	1.46052	0.0162633	Up_regulated
P08101-2	Fcgr2b	Fc receptor, IgG, low affinity IIb	14130	ENSMUSG00000026656	3	3	12	4994300	5336000	4904800	6564000	6819000	7729300	1.38577	0.0065501	Up_regulated
A2AFM1	Alas2	aminolevulinic acid synthase 2, erythroid	11656	ENSMUSG00000025270	4	4	6.8	1474200	1568600	1513300	2193500	2260400	2450300	1.51537	0.000661598	Up_regulated
P09528	Fth1	ferritin heavy polypeptide 1	14319	ENSMUSG00000024661	16	16	74.7	47651000	47618000	48706000	59279000	60346000	67153000	1.29729	0.00460601	Up_regulated
P10605	Ctsb	cathepsin B	13030	ENSMUSG00000021939	15	15	46.3	103460000	97695000	103370000	111770000	126680000	133490000	1.22138	0.0283467	Up_regulated
P10648	Gsta2	glutathione S-transferase, alpha 2 (Yc2)	14858	ENSMUSG00000057933	16	4	58.6	249750000	254470000	255190000	328800000	337489984	377700000	1.37474	0.00332574	Up_regulated
P10649	Gstm1	glutathione S-transferase, mu 1	14862	ENSMUSG00000058135	30	1	89	4967600128	4901700096	5073500160	5917100032	6201299968	6920800256	1.27414	0.0107507	Up_regulated
P10922	H1f0	H1 histone family, member 0	14958	ENSMUSG00000096210	9	9	35.6	19126000	20231000	19205000	26618000	26027000	30157000	1.41392	0.00378872	Up_regulated
P11881-8	Itpr1	inositol 1,4,5-trisphosphate receptor 1	16438	ENSMUSG00000030102	87	69	33	160270000	160040000	158960000	184630000	189660000	209560000	1.21821	0.0102336	Up_regulated
P12246	Apcs	serum amyloid P-component	20219	ENSMUSG00000026542	2	2	8.9	2312300	2804700	2177000	3965800	3938000	4563900	1.70931	0.00349818	Up_regulated
P13634	Car1	carbonic anhydrase 1	12346	ENSMUSG00000027556	7	7	31.4	11132000	11036000	11067000	16275000	17586000	18919000	1.58808	0.00103659	Up_regulated
P14847	Crp	C-reactive protein, pentraxin-related	12944	ENSMUSG00000037942	6	6	38.2	1682700	1864500	1734800	2088300	1979100	2362400	1.2173	0.0386932	Up_regulated
P15864	H1f2	H1.2 linker histone, cluster member	50708	ENSMUSG00000036181	17	6	53.3	40546000	39521000	42655000	48276000	49856000	55040000	1.24812	0.0105927	Up_regulated
P16294	F9	coagulation factor IX	14071	ENSMUSG00000031138	6	6	13.6	10503000	10464000	10531000	13880000	14266000	15298000	1.37926	0.00071438	Up_regulated
P16675	Ctsa	cathepsin A	19025	ENSMUSG00000017760	10	10	25.9	35488000	35308000	35920000	45163000	47130000	52445000	1.35629	0.00437509	Up_regulated
P17439	Gba	glucosidase, beta, acid	14466	ENSMUSG00000028048	9	9	23.1	12317000	12302000	11717000	14534000	14752000	16244000	1.25303	0.00587424	Up_regulated
P18242	Ctsd	cathepsin D	13033	ENSMUSG00000007891	21	21	52	162400000	166370000	163770000	204990000	208650000	235510000	1.31796	0.00574406	Up_regulated
A0A075B5Q0	Ighv5-6	immunoglobulin heavy variable 5-6	777780	ENSMUSG00000094951	2	1	18.8	670870	684900	590530	1089400	998720	1153200	1.66538	0.00129074	Up_regulated
P19157	Gstp1	glutathione S-transferase, pi 1	14870	ENSMUSG00000060803	13	13	56.2	282470016	278190016	301950016	321550016	349089984	395820000	1.23632	0.0411353	Up_regulated
P21570	Ang	angiogenin, ribonuclease, RNase A family, 5	11727	ENSMUSG00000072115	1	1	6.9	500930	497170	406750	626960	592490	721910	1.3819	0.0224245	Up_regulated
P21956-2	Mfge8	milk fat globule-EGF factor 8 protein	17304	ENSMUSG00000030605	15	15	39.4	39840000	41404000	39535000	52676000	52491000	59542000	1.36372	0.00360223	Up_regulated
P23780	Glb1	galactosidase, beta 1	12091	ENSMUSG00000045594	15	15	26.6	45162000	45691000	44822000	56344000	57888000	64246000	1.31548	0.00421074	Up_regulated
P23927	Cryab	crystallin, alpha B	12955	ENSMUSG00000032060	2	2	12.6	434850	504620	447910	624950	622410	592170	1.3259	0.00321435	Up_regulated
P24815	Hsd3b1	hydroxy-delta-5-steroid dehydrogenase, 3 beta- and steroid delta-isomerase 1	15492	ENSMUSG00000027871	22	18	55.5	192640000	190320000	196760000	245970000	262290000	286070016	1.3702	0.00373063	Up_regulated
P28654	Dcn	decorin	13179	ENSMUSG00000019929	11	10	27.1	47066000	50300000	47422000	55478000	56541000	65201000	1.224	0.0290631	Up_regulated
P28798	Grn	granulin	14824	ENSMUSG00000034708	11	9	26.1	38293000	39286000	38179000	44802000	46254000	53270000	1.24679	0.0225609	Up_regulated
P30115	Gsta3	glutathione S-transferase, alpha 3	14859	ENSMUSG00000025934	15	11	54.3	326289984	325460000	334990016	385980000	407110016	458369984	1.26828	0.0152853	Up_regulated
P35276	Rab3d	RAB3D, member RAS oncogene family	19340	ENSMUSG00000019066	6	3	27.4	5677300	5722500	5832900	6666100	6813900	7337900	1.20805	0.00462749	Up_regulated
P35385	Hspb7	heat shock protein family, member 7 (cardiovascular)	29818	ENSMUSG00000006221	1	1	8.3	1406200	1510100	1438500	1649200	1736600	2000600	1.23689	0.0353148	Up_regulated
P39039	Mbl1	mannose-binding lectin (protein A) 1	17194	ENSMUSG00000037780	5	5	17.2	5584500	5689800	6007300	6366900	7174900	7483700	1.21664	0.0248559	Up_regulated
P39655	Alox12	arachidonate 12-lipoxygenase	11684	ENSMUSG00000000320	16	16	28.2	10286000	10246000	10025000	11714000	12193000	13040000	1.20912	0.00577698	Up_regulated
P41317	Mbl2	mannose-binding lectin (protein C) 2	17195	ENSMUSG00000024863	2	2	11.1	133050	155360	146920	198850	167770	220330	1.34829	0.0381292	Up_regulated
P43274	Hist1h1e	histone cluster 1, H1e	50709	ENSMUSG00000051627	17	6	51.1	23041000	28695000	23062000	35070000	34492000	40226000	1.46779	0.0112225	Up_regulated
P43277	Hist1h1d	histone cluster 1, H1d	14957	ENSMUSG00000052565	17	2	52	282329984	301630016	298280000	342790016	364720000	398780000	1.25396	0.0125831	Up_regulated
F8VPR5	Crebbp	CREB binding protein	12914	ENSMUSG00000022521	26	14	12.8	34644000	33711000	34116000	38340000	40431000	44422000	1.20222	0.0186486	Up_regulated
P47739	Aldh3a1	aldehyde dehydrogenase family 3, subfamily A1	11670	ENSMUSG00000019102	24	21	47.7	99552000	101000000	95985000	170360000	170980000	196930000	1.81519	0.000818043	Up_regulated
Q8BLF6	Idua	iduronidase, alpha-L	15932	ENSMUSG00000033540	5	5	12.1	6511600	6590600	6447900	7523100	7885200	8861300	1.24141	0.0173098	Up_regulated
P48678	Lmna	lamin A	16905	ENSMUSG00000028063	65	64	71.1	334870016	324470016	338280000	368009984	400960000	431350016	1.20318	0.0227069	Up_regulated
P49282-4	Slc11a2	solute carrier family 11 (proton-coupled divalent metal ion transporters), member 2	18174	ENSMUSG00000023030	5	1	11	13977	17643	12899	18454	21024	20986	1.35816	0.0333741	Up_regulated
P49935	Ctsh	cathepsin H	13036	ENSMUSG00000032359	6	6	24.6	7567100	7402900	7736800	9084400	9049300	11099000	1.2874	0.0335689	Up_regulated
P50427	Sts	steroid sulfatase	20905	NA	19	19	33	52985000	53772000	50662000	58203000	62428000	68295000	1.20015	0.0267964	Up_regulated
P51557	Star	steroidogenic acute regulatory protein	20845	ENSMUSG00000031574	11	11	46.8	9774100	9020600	9686000	10739000	11373000	12286000	1.20777	0.0178116	Up_regulated
P54818	Galc	galactosylceramidase	14420	ENSMUSG00000021003	7	7	13.5	14526000	14277000	14071000	18884000	19268000	21479000	1.39084	0.00241931	Up_regulated
P59024	Fkbp14	FK506 binding protein 14	231997	ENSMUSG00000038074	8	8	37	36450000	36719000	36833000	41567000	43419000	48517000	1.21364	0.0197017	Up_regulated
P60060	Sec61g	SEC61, gamma subunit	20335	ENSMUSG00000078974	2	2	27.9	11570000	12696000	12516000	13966000	14652000	15739000	1.20594	0.0154547	Up_regulated
Q8BII9	Serpina7	serine (or cysteine) peptidase inhibitor, clade A (alpha-1 antiproteinase, antitrypsin), member 7	331535	ENSMUSG00000031271	2	2	8.7	1263200	1485200	1373900	1584900	1717100	1850200	1.24984	0.0263479	Up_regulated
P70170-3	Abcc9	ATP-binding cassette, sub-family C (CFTR/MRP), member 9	20928	ENSMUSG00000030249	2	1	1.5	81880	89461	81991	124770	104120	118770	1.37235	0.00900287	Up_regulated
P70274	Selenop	selenoprotein P	20363	ENSMUSG00000064373	6	6	18.2	27085000	24776000	27147000	29535000	32874000	34833000	1.23079	0.0247002	Up_regulated
Q5SZ87	Hfe	homeostatic iron regulator	15216	ENSMUSG00000006611	4	4	15.5	13106000	13269000	13342000	14567000	15742000	17606000	1.20641	0.036967	Up_regulated
P82198	Tgfbi	transforming growth factor, beta induced	21810	ENSMUSG00000035493	18	18	29.4	36582000	35326000	36625000	40158000	44785000	47814000	1.22319	0.0235303	Up_regulated
A2A4N5	Nbr1	NBR1, autophagy cargo receptor	17966	ENSMUSG00000017119	21	21	29	34825000	37951000	35188000	46834000	47622000	53940000	1.3745	0.00537167	Up_regulated
Q01149	Col1a2	collagen, type I, alpha 2	12843	ENSMUSG00000029661	13	13	10.8	48874000	49158000	48447000	55286000	58140000	63155000	1.2055	0.0122031	Up_regulated
Q02788	Col6a2	collagen, type VI, alpha 2	12834	ENSMUSG00000020241	29	29	23.6	159610000	163090000	161310000	221240000	229000000	254180000	1.45538	0.00182278	Up_regulated
Q03734	Serpina3m	serine (or cysteine) peptidase inhibitor, clade A, member 3M	20717	ENSMUSG00000079012	13	4	31.1	6424800	6127200	6335100	7368200	7909100	8300000	1.24833	0.00532185	Up_regulated
Q04857	Col6a1	collagen, type VI, alpha 1	12833	ENSMUSG00000001119	33	33	37.5	141750000	139640000	143510000	190680000	207190000	223380000	1.46211	0.00233211	Up_regulated
Q059U7	Intu	inturned planar cell polarity protein	380614	ENSMUSG00000060798	1	1	0.8	163370	163590	164230	183650	203750	204470	1.20497	0.00795771	Up_regulated
Q07456	Ambp	alpha 1 microglobulin/bikunin	11699	ENSMUSG00000028356	9	9	26.9	15756000	15819000	16046000	18096000	18396000	20989000	1.20705	0.0235385	Up_regulated
Q8CCS7	Calb2	calbindin 2	12308	ENSMUSG00000003657	2	2	8.7	398910	401710	380540	525520	511050	609500	1.3936	0.00784326	Up_regulated
Q14BA6	Medag	mesenteric estrogen dependent adipogenesis	70717	ENSMUSG00000029659	1	1	2.3	1078900	1189800	1067200	1343800	1402500	1625800	1.31062	0.0215784	Up_regulated
D3Z5N0	Slc30a2	solute carrier family 30 (zinc transporter), member 2	230810	ENSMUSG00000028836	7	7	19.3	4822700	4979500	4479100	5532800	5837500	6351900	1.24094	0.0150792	Up_regulated
Q3TH73	Ttyh2	tweety family member 2	117160	ENSMUSG00000034714	4	4	7.9	3012300	3021500	2681900	3340800	3452300	3750000	1.20967	0.0211973	Up_regulated
Q3TUL7	Dcaf17	DDB1 and CUL4 associated factor 17	75763	ENSMUSG00000041966	6	6	13.9	8746800	9540100	8792600	11193000	11695000	13487000	1.34327	0.0139783	Up_regulated
Q3TYD4	Arsg	arylsulfatase G	74008	ENSMUSG00000020604	3	3	7.2	531480	518690	536440	709410	598660	707750	1.27052	0.0180796	Up_regulated
Q3U492	Kcp	kielin/chordin-like protein	333088	ENSMUSG00000059022	4	4	3.3	2272200	2352500	2175300	2910700	2926400	3190400	1.32757	0.00205001	Up_regulated
Q3UMW8	Cln5	ceroid-lipofuscinosis, neuronal 5	211286	ENSMUSG00000022125	7	7	22	3838000	3681100	3612400	4520400	4684400	4977100	1.27403	0.0024309	Up_regulated
Q3UNX5	Acsm3	acyl-CoA synthetase medium-chain family member 3	20216	ENSMUSG00000030935	11	11	22.2	7715700	7771300	7642500	9470200	10229000	10893000	1.32265	0.00381854	Up_regulated
Q3URY6	Armc2	armadillo repeat containing 2	213402	ENSMUSG00000071324	6	6	8.1	6776300	6801600	6181200	7733400	7930900	9175500	1.25713	0.0267177	Up_regulated
Q3V0P1	Cpxcr1	CPX chromosome region, candidate 1	382239	ENSMUSG00000072995	2	2	7.8	1769900	2033000	1708100	2275800	2192400	2289500	1.22622	0.0162531	Up_regulated
Q3V188	Endou	endonuclease, polyU-specific	19011	ENSMUSG00000022468	3	3	9.2	699080	808950	729260	891710	908140	965990	1.23625	0.0114195	Up_regulated
Q571E4	Galns	galactosamine (N-acetyl)-6-sulfate sulfatase	50917	ENSMUSG00000015027	13	12	21.9	43899000	45582000	43915000	51428000	53663000	60472000	1.24114	0.0181197	Up_regulated
Q5SQF8	Sap30l	SAP30-like	50724	ENSMUSG00000020519	2	2	11.5	982210	964100	1103900	1159100	1302100	1300200	1.23316	0.0213623	Up_regulated
Q5SSM3-2	Arhgap44	Rho GTPase activating protein 44	216831	ENSMUSG00000033389	2	1	3	658180	687240	677780	803780	780770	853420	1.20501	0.00390661	Up_regulated
A0A0R4J004	Mfsd3	major facilitator superfamily domain containing 3	69572	ENSMUSG00000019080	1	1	2.2	2256000	2198100	2065300	2587400	2498400	2741200	1.20057	0.00859314	Up_regulated
Q5U4C1	Gprasp1	G protein-coupled receptor associated sorting protein 1	67298	ENSMUSG00000043384	8	8	5.3	5229300	5652800	5719900	6332200	6631000	7135700	1.21063	0.014161	Up_regulated
Q60590	Orm1	orosomucoid 1	18405	ENSMUSG00000039196	7	7	35.7	26412000	26053000	26680000	31064000	30743000	33969000	1.21013	0.00600426	Up_regulated
Q60648	Gm2a	GM2 ganglioside activator protein	14667	ENSMUSG00000000594	8	8	42	36586000	36771000	38223000	41587000	44459000	48407000	1.20499	0.0202805	Up_regulated
Q61001	Lama5	laminin, alpha 5	16776	ENSMUSG00000015647	27	27	8.1	15026000	15397000	14710000	17359000	18242000	19596000	1.22299	0.00785983	Up_regulated
Q61147	Cp	ceruloplasmin	12870	ENSMUSG00000003617	44	1	45.2	145430000	145230000	143920000	178610000	178790000	202940000	1.28938	0.0066103	Up_regulated
Q61496	Ddx4	DEAD (Asp-Glu-Ala-Asp) box polypeptide 4	13206	ENSMUSG00000021758	59	1	75.2	3096100	3309100	3085500	3732400	3718800	4286500	1.23676	0.0202592	Up_regulated
Q61581	Igfbp7	insulin-like growth factor binding protein 7	29817	ENSMUSG00000036256	7	7	31.7	8629600	9496600	8357100	11396000	11228000	12579000	1.32925	0.0060144	Up_regulated
A0A2I3BRQ3	Itih3	inter-alpha trypsin inhibitor, heavy chain 3	16426	ENSMUSG00000006522	8	8	11	12072000	12342000	11563000	15663000	16011000	17631000	1.37046	0.00236898	Up_regulated
F6XKX9	Lbp	lipopolysaccharide binding protein	16803	ENSMUSG00000016024	2	2	11	3083200	3114400	3069900	3464900	3544600	4172400	1.20657	0.046526	Up_regulated
Q62440-2	Tle1	transducin-like enhancer of split 1	21885	ENSMUSG00000008305	11	2	13.6	155530	173730	171970	234630	266780	304530	1.60792	0.00844148	Up_regulated
Q64191	Aga	aspartylglucosaminidase	11593	ENSMUSG00000031521	9	9	33.2	35916000	34318000	36166000	42018000	43347000	48542000	1.25852	0.0114826	Up_regulated
Q64435	Ugt1a7c	UDP glucuronosyltransferase 1 family, polypeptide A7C	394432	ENSMUSG00000090124	22	6	56.1	29315000	29470000	28661000	34198000	35436000	39560000	1.2487	0.0115017	Up_regulated
Q64471	Gstt1	glutathione S-transferase, theta 1	14871	ENSMUSG00000001663	11	11	35.8	37068000	38447000	38013000	45123000	46875000	52149000	1.2697	0.00899501	Up_regulated
B2RSU6	Cgnl1	cingulin-like 1	68178	ENSMUSG00000032232	18	15	12.9	9439600	9299300	9330000	10935000	11069000	12047000	1.21312	0.00484014	Up_regulated
Q6PHZ2	Camk2d	calcium/calmodulin-dependent protein kinase II, delta	108058	ENSMUSG00000053819	22	17	43.9	42918000	44864000	43021000	51821000	52832000	60342000	1.2614	0.0145192	Up_regulated
Q6V4S5	Sdk2	sidekick cell adhesion molecule 2	237979	ENSMUSG00000041592	10	10	5.4	4479600	5120100	4185000	5494100	5574300	6409900	1.26795	0.0376741	Up_regulated
Q6ZQM8	Ugt1a7c	UDP glucuronosyltransferase 1 family, polypeptide A7C	394432	ENSMUSG00000090124	22	13	51	455200000	448560000	460300000	571689984	598520000	677630016	1.35466	0.00726949	Up_regulated
Q793I8	Tifa	TRAF-interacting protein with forkhead-associated domain	211550	ENSMUSG00000046688	2	2	12	8426700	9325000	7804600	9810400	10515000	11960000	1.2633	0.0437757	Up_regulated
Q7JJ13-2	Brd2	bromodomain containing 2	14312	ENSMUSG00000024335	20	18	23.8	40845000	39977000	40113000	45680000	48609000	54831000	1.23306	0.0257036	Up_regulated
Q7TMR0	Prcp	prolylcarboxypeptidase (angiotensinase C)	72461	ENSMUSG00000061119	16	16	27.5	47725000	46735000	48030000	55028000	58408000	63564000	1.24219	0.0101946	Up_regulated
Q7TNP2	Ppp2r1b	protein phosphatase 2, regulatory subunit A, beta	73699	ENSMUSG00000032058	29	1	52.1	14191000	16030000	15934000	18374000	17283000	20431000	1.21521	0.0394982	Up_regulated
Q80TJ1-4	Cadps	Ca2+-dependent secretion activator	27062	ENSMUSG00000054423	4	4	3	1280700	1446400	1202700	1983800	1964600	2134900	1.54799	0.00132752	Up_regulated
Q80ZE4	Paqr7	progestin and adipoQ receptor family member VII	71904	ENSMUSG00000037348	3	3	10.7	675020	675770	615560	773990	797130	875610	1.2443	0.0119805	Up_regulated
Q8BGZ2-2	Fam168a	family with sequence similarity 168, member A	319604	ENSMUSG00000029461	2	2	11.9	987860	1015000	1016300	1147800	1228400	1302400	1.21842	0.00851698	Up_regulated
Q8BH86-2	Dglucy	D-glutamate cyclase	217830	ENSMUSG00000021185	10	10	19.6	4231500	4493100	4180200	5111300	5287600	5803100	1.2555	0.00865896	Up_regulated
Q8BHB7	1700030J22Rik	RIKEN cDNA 1700030J22 gene	69528	ENSMUSG00000031847	9	9	23.2	11727000	10834000	11961000	13481000	14726000	16102000	1.2835	0.0171758	Up_regulated
Q8BHB9	Clic6	chloride intracellular channel 6	209195	ENSMUSG00000022949	13	12	24.7	10869000	11234000	10585000	13101000	13432000	14653000	1.25997	0.00506807	Up_regulated
Q8BLN5	Lss	lanosterol synthase	16987	ENSMUSG00000033105	22	22	36.6	45896000	46053000	46422000	53174000	55741000	62140000	1.23621	0.015102	Up_regulated
Q8BVD7	C1qtnf7	C1q and tumor necrosis factor related protein 7	109323	ENSMUSG00000061535	1	1	5.2	593480	579120	481650	799330	713380	773840	1.38223	0.00830147	Up_regulated
Q8BX94	Osbpl2	oxysterol binding protein-like 2	228983	ENSMUSG00000039050	18	17	38.2	35625000	35378000	35573000	40614000	43149000	47646000	1.23301	0.015823	Up_regulated
Q8BZ47	Zfp609	zinc finger protein 609	214812	ENSMUSG00000040524	24	22	18.1	35394000	37248000	33750000	46954000	42593000	52767000	1.33764	0.0184034	Up_regulated
Q8C0K5	Slc25a16	solute carrier family 25 (mitochondrial carrier, Graves disease autoantigen), member 16	73132	ENSMUSG00000071253	6	6	18.4	9164700	8980700	8697400	10099000	11041000	12168000	1.24085	0.024587	Up_regulated
Q8C165	Pm20d1	peptidase M20 domain containing 1	212933	ENSMUSG00000042251	9	9	24.1	8513400	8850400	8555700	9976400	10303000	11578000	1.22909	0.0166949	Up_regulated
A0A286YD03	Amer2	APC membrane recruitment 2	72125	ENSMUSG00000021986	6	6	9.2	2266000	2307300	2357500	2735900	2751100	3056500	1.23269	0.00754261	Up_regulated
Q8CEE0	Cep57	centrosomal protein 57	74360	ENSMUSG00000031922	16	16	30	20423000	20914000	20708000	24669000	25415000	28551000	1.26739	0.00990532	Up_regulated
Q8CFG0	Sulf2	sulfatase 2	72043	ENSMUSG00000006800	5	5	5.4	1047500	1058900	942070	1316800	1313800	1571400	1.3784	0.0145033	Up_regulated
Q8CH20	Cypt1	cysteine-rich perinuclear theca 1	66742	ENSMUSG00000023257	4	4	24.4	14632000	14879000	14252000	16774000	17359000	18925000	1.21239	0.00972144	Up_regulated
E9QPU1	Vwf	Von Willebrand factor	22371	ENSMUSG00000001930	10	10	4.1	2622200	2510300	2659900	3087100	3187300	3486400	1.25261	0.00687189	Up_regulated
D3Z6B9	Aldh1l2	aldehyde dehydrogenase 1 family, member L2	216188	ENSMUSG00000020256	9	5	12	5032600	5109600	4831100	5795600	6434100	7042400	1.2871	0.0178564	Up_regulated
Q8K0L9-2	Zbtb20	zinc finger and BTB domain containing 20	56490	ENSMUSG00000022708	5	5	8.4	3652500	3951300	3780500	4527800	4454600	4748000	1.20608	0.00318873	Up_regulated
Q8K2I3	Fmo2	flavin containing monooxygenase 2	55990	ENSMUSG00000040170	6	6	12.1	7552000	7187500	7450300	8809700	9128400	9989400	1.25857	0.00657281	Up_regulated
A0A0R4J092	Manba	mannosidase, beta A, lysosomal	110173	ENSMUSG00000028164	14	14	19.3	19283000	19154000	18793000	22005000	22852000	25614000	1.23136	0.0159376	Up_regulated
Q8K3U4	Defb36	defensin beta 36	266620	ENSMUSG00000044863	4	4	38.8	100470000	98932000	97747000	117920000	119020000	137500000	1.26011	0.0157914	Up_regulated
Q8QZR8	Ccnq	cyclin Q	69109	ENSMUSG00000049489	1	1	4	445010	514010	452440	540800	559320	605590	1.20847	0.0281616	Up_regulated
Q8QZT2	Ccsap	centriole, cilia and spindle associated protein	73420	ENSMUSG00000031971	4	4	14.7	4309200	4088500	4189000	4950700	4847300	5987200	1.25412	0.0447708	Up_regulated
Q8R034	Anapc13	anaphase promoting complex subunit 13	69010	ENSMUSG00000035048	3	3	47.3	1393300	1523000	1309200	1766500	1723100	1826600	1.25812	0.00623097	Up_regulated
Q8R121-2	Serpina10	serine (or cysteine) peptidase inhibitor, clade A (alpha-1 antiproteinase, antitrypsin), member 10	217847	ENSMUSG00000061947	4	4	9.1	2400800	2348500	2421500	2692800	3085200	3096400	1.23757	0.0134459	Up_regulated
Q8R3G9	Tspan8	tetraspanin 8	216350	ENSMUSG00000034127	5	5	27.2	20155000	19146000	19719000	23961000	24777000	27460000	1.29105	0.00641956	Up_regulated
Q8VC60	Glb1l	galactosidase, beta 1-like	74577	ENSMUSG00000026200	17	17	33.3	21387000	21502000	21476000	24790000	25425000	28394000	1.2213	0.0129238	Up_regulated
A0A0R4J0B2	Plbd1	phospholipase B domain containing 1	66857	ENSMUSG00000030214	24	24	39.6	65818000	62698000	66446000	74839000	82948000	86885000	1.25497	0.0113215	Up_regulated
Q8VDR5	Tmem267	transmembrane protein 267	633640	ENSMUSG00000074634	2	2	9.8	5903900	5721300	5625000	6806600	7262900	7640100	1.25851	0.00428225	Up_regulated
Q8VDU0	Gpsm2	G-protein signalling modulator 2 (AGS3-like, C. elegans)	76123	ENSMUSG00000027883	8	6	12.2	3375900	3724600	3188900	4140900	4363000	4616500	1.27514	0.010629	Up_regulated
Q8VIM6	Strc	stereocilin	140476	ENSMUSG00000033498	1	1	0.6	5143200	5099200	4999500	5616600	6274900	6578400	1.21178	0.0199712	Up_regulated
Q91VS7	Mgst1	microsomal glutathione S-transferase 1	56615	ENSMUSG00000008540	6	6	34.8	85191000	86601000	88727000	100060000	100890000	116480000	1.21845	0.025163	Up_regulated
Q91WC9	Daglb	diacylglycerol lipase, beta	231871	ENSMUSG00000039206	6	6	7.9	14762000	15212000	14737000	18222000	19250000	21386000	1.31641	0.00753012	Up_regulated
Q91WS0	Cisd1	CDGSH iron sulfur domain 1	52637	ENSMUSG00000037710	9	9	62	172040000	170690000	171940000	197180000	203530000	220140000	1.20631	0.00669665	Up_regulated
Q91Z83	Myh7	myosin, heavy polypeptide 7, cardiac muscle, beta	140781	ENSMUSG00000053093	50	14	26.4	99893000	99657000	95992000	156900000	162170000	178860000	1.6848	0.000559428	Up_regulated
Q920A5	Scpep1	serine carboxypeptidase 1	74617	ENSMUSG00000000278	13	13	26.8	40439000	39240000	40517000	45197000	49385000	53398000	1.23116	0.0182492	Up_regulated
Q925F2	Esam	endothelial cell-specific adhesion molecule	69524	ENSMUSG00000001946	2	2	6.1	1330000	1264100	1270300	1503100	1533100	1641900	1.21056	0.00451408	Up_regulated
Q99JI1	Mustn1	musculoskeletal, embryonic nuclear protein 1	66175	ENSMUSG00000042485	2	2	31.7	3886400	4140300	4074900	4716400	4784800	5718200	1.25764	0.0351679	Up_regulated
Q99K46	Usp11	ubiquitin specific peptidase 11	236733	ENSMUSG00000031066	5	3	6.1	3413200	3567000	3644900	4037100	4327000	4851900	1.24385	0.0252896	Up_regulated
Q99K67	Aass	aminoadipate-semialdehyde synthase	30956	ENSMUSG00000029695	17	17	22.4	13186000	15193000	12801000	16028000	16359000	18443000	1.23434	0.038487	Up_regulated
Q99KR8	Fuca2	fucosidase, alpha-L- 2, plasma	66848	ENSMUSG00000019810	19	19	39.9	55029000	54085000	54892000	67396000	70324000	76986000	1.30914	0.00406764	Up_regulated
Q99LJ1	Fuca1	fucosidase, alpha-L- 1, tissue	71665	ENSMUSG00000028673	12	12	27.7	35874000	36492000	37379000	43164000	44925000	50046000	1.25869	0.0109439	Up_regulated
D3YUN2	St7	suppression of tumorigenicity 7	64213	ENSMUSG00000029534	2	2	3.4	3301700	3144600	3389100	3635000	3821800	4382300	1.20372	0.0471433	Up_regulated
Q99MQ4	Aspn	asporin	66695	ENSMUSG00000021388	8	8	21.4	10026000	9818400	10022000	12563000	13901000	14348000	1.36649	0.00251308	Up_regulated
Q99PU8	Dhx30	DEAH (Asp-Glu-Ala-His) box polypeptide 30	72831	ENSMUSG00000032480	63	2	53.5	1355500	1283000	1386900	1678400	1488500	1708400	1.21113	0.0198284	Up_regulated
Q9CQS9-2	Haus2	HAUS augmin-like complex, subunit 2	66296	ENSMUSG00000027285	2	2	13.4	4464200	4508800	4131100	5025000	5460100	5940100	1.25344	0.018799	Up_regulated
Q9CWL2	Casz1	castor zinc finger 1	69743	ENSMUSG00000028977	6	6	3.5	3039700	3463900	2866900	4017300	4079600	4296600	1.32261	0.00685067	Up_regulated
Q9CY27	Tecr	trans-2,3-enoyl-CoA reductase	106529	ENSMUSG00000031708	13	13	30.2	65998000	64838000	66672000	76117000	77177000	85400000	1.20853	0.0100037	Up_regulated
Q9CYH2	Prxl2a	peroxiredoxin like 2A	70564	ENSMUSG00000021792	20	20	65.1	234910000	262300000	245510000	316760000	302110016	364260000	1.32369	0.0170792	Up_regulated
Q9CZT8	Rab3b	RAB3B, member RAS oncogene family	69908	ENSMUSG00000003411	11	10	48.4	12854000	12913000	12771000	16376000	17025000	18664000	1.351	0.0027136	Up_regulated
Q9D067	Mdm1	transformed mouse 3T3 cell double minute 1	17245	ENSMUSG00000020212	24	24	40.4	27091000	27518000	26630000	37779000	37409000	42405000	1.44749	0.00173802	Up_regulated
Q9D0V7	Ebag9	estrogen receptor-binding fragment-associated gene 9	55960	ENSMUSG00000022339	1	1	8.9	4277000	3932900	4163700	4712900	4883100	5317800	1.20529	0.0148736	Up_regulated
Q9D1D4	Tmed10	transmembrane p24 trafficking protein 10	68581	ENSMUSG00000021248	18	18	47.9	228830000	241020000	211900000	269449984	305220000	334540000	1.33364	0.0212855	Up_regulated
Q9D1H9	Mfap4	microfibrillar-associated protein 4	76293	ENSMUSG00000042436	4	4	20.2	15272000	14433000	15143000	17758000	19079000	21346000	1.29734	0.0146487	Up_regulated
Q9D1X0	Nol3	nucleolar protein 3 (apoptosis repressor with CARD domain)	78688	ENSMUSG00000014776	2	2	10.5	1249400	1257100	1247300	1588500	1775200	1800600	1.37575	0.00216407	Up_regulated
Q9D2V8	Mfsd10	major facilitator superfamily domain containing 10	68294	ENSMUSG00000001082	4	4	10.7	8985700	8961300	8644100	10662000	10667000	12094000	1.25692	0.00961339	Up_regulated
Q9D328	Tmem35a	transmembrane protein 35A	67564	ENSMUSG00000033578	7	7	25.7	72439000	69400000	75541000	84368000	90590000	99922000	1.26451	0.01685	Up_regulated
Q9D7V9	Naaa	N-acylethanolamine acid amidase	67111	ENSMUSG00000029413	8	8	29.6	12500000	11355000	11817000	17639000	18486000	20531000	1.58825	0.00160973	Up_regulated
Q9D8W7	Ociad2	OCIA domain containing 2	433904	ENSMUSG00000029153	7	7	37.7	9442400	9406000	9038500	10889000	10976000	12692000	1.23918	0.0208504	Up_regulated
Q9EPL9	Acox3	acyl-Coenzyme A oxidase 3, pristanoyl	80911	ENSMUSG00000029098	28	27	46	79391000	79096000	78316000	92576000	93202000	104400000	1.2254	0.00991323	Up_regulated
Q9ESB3	Hrg	histidine-rich glycoprotein	94175	ENSMUSG00000022877	18	18	31.6	44195000	44140000	43124000	50977000	52971000	57641000	1.2292	0.00744503	Up_regulated
Q9ET01	Pygl	liver glycogen phosphorylase	110095	ENSMUSG00000021069	40	31	42.9	39401000	43066000	38785000	46405000	47592000	53790000	1.21884	0.0289307	Up_regulated
H3BKY1	Glmp	glycosylated lysosomal membrane protein	56700	ENSMUSG00000001418	2	2	9.1	5362700	5629400	4998700	5898500	6686900	7167800	1.23529	0.0384378	Up_regulated
Q9JI33	Ntn4	netrin 4	57764	ENSMUSG00000020019	7	7	11.6	7651500	7934600	7790900	9596500	10065000	11212000	1.32068	0.00682239	Up_regulated
A2AKD6	Pxmp4	peroxisomal membrane protein 4	59038	ENSMUSG00000000876	3	3	34.8	3388900	3529000	3314400	3865000	3910400	4517100	1.20134	0.0351932	Up_regulated
D3Z5U5	P2rx4	purinergic receptor P2X, ligand-gated ion channel 4	18438	ENSMUSG00000029470	7	7	20.5	9364700	9730200	8942600	10714000	11038000	12459000	1.22019	0.0241314	Up_regulated
Q9JK53	Prelp	proline arginine-rich end leucine-rich repeat	116847	ENSMUSG00000041577	16	16	45.8	61142000	62855000	61991000	78083000	77509000	86592000	1.30215	0.00326344	Up_regulated
Q9JKN1	Slc30a7	solute carrier family 30 (zinc transporter), member 7	66500	ENSMUSG00000054414	1	1	4	3110400	2738500	2465800	3314100	3507100	3606100	1.25408	0.0266339	Up_regulated
Q9QWR8	Naga	N-acetyl galactosaminidase, alpha	17939	ENSMUSG00000022453	20	20	40.2	84616000	83734000	81271000	139320000	146000000	163390000	1.79757	0.000787979	Up_regulated
Q9QXF8	Gnmt	glycine N-methyltransferase	14711	ENSMUSG00000002769	6	6	30.4	5416900	5378200	5313200	6634500	6760400	7687000	1.30876	0.00762298	Up_regulated
Q9QXY6	Ehd3	EH-domain containing 3	57440	ENSMUSG00000024065	18	7	32.3	4462600	4665100	4301900	6015500	6023700	6496700	1.38023	0.000869916	Up_regulated
A0A0R4J1A1	Chml	choroideremia-like	12663	ENSMUSG00000078185	5	4	7.1	1640000	1880900	1608600	2101600	2129700	2111300	1.23649	0.00944885	Up_regulated
Q9R013	Ctsf	cathepsin F	56464	ENSMUSG00000083282	11	11	30.5	38599000	37963000	38081000	48969000	51659000	57205000	1.37673	0.00408237	Up_regulated
Q9R062	Gyg	glycogenin	27357	ENSMUSG00000019528	9	9	30.3	13412000	13221000	13063000	15224000	15417000	17507000	1.21292	0.0188091	Up_regulated
A0A0N4SVI0	Oaz3	ornithine decarboxylase antizyme 3	53814	ENSMUSG00000028141	4	4	22.4	35082000	32670000	35808000	37302000	42011000	45337000	1.20365	0.0491332	Up_regulated
G5E898	Ppl	periplakin	19041	ENSMUSG00000039457	9	8	4.8	2087900	2082000	1877900	2394900	2509100	2632100	1.24609	0.00697562	Up_regulated
Q9WTP2	Spry4	sprouty RTK signaling antagonist 4	24066	ENSMUSG00000024427	1	1	4.7	1616400	1489100	1376000	1738600	1825500	1852000	1.20855	0.0158159	Up_regulated
Q9WV54	Asah1	N-acylsphingosine amidohydrolase 1	11886	ENSMUSG00000031591	23	23	42.4	86778000	84250000	81948000	129150000	134900000	149020000	1.63284	0.000920776	Up_regulated
Q9WV95	Phlda3	pleckstrin homology like domain, family A, member 3	27280	ENSMUSG00000041801	3	3	24	2387500	2327400	2334100	2676400	2737900	3084700	1.2057	0.0197571	Up_regulated
Q9WVJ3	Cpq	carboxypeptidase Q	54381	ENSMUSG00000039007	11	11	28.7	53147000	50621000	50491000	65047000	66235000	75997000	1.34371	0.00779744	Up_regulated
Q9Z0M5	Lipa	lysosomal acid lipase A	16889	ENSMUSG00000024781	5	5	12.3	1543700	1400400	1517300	2102700	2393900	2473600	1.56233	0.00230059	Up_regulated
A0A075B5J9	Igkv17-127	immunoglobulin kappa variable 17-127	243433	ENSMUSG00000076508	1	1	14.2	1963500	1952200	2095800	2261800	2654900	2765500	1.27792	0.0251574	Up_regulated
A0A075B5M1	Igkv4-63	immunoglobulin kappa variable 4-63	628571	ENSMUSG00000076550	1	1	18.9	684820	828010	713600	970680	1167600	1240200	1.51744	0.0137931	Up_regulated
A0A075B5M7	Igkv5-39	immunoglobulin kappa variable 5-39	620017	ENSMUSG00000076569	2	2	31.6	2860100	2675200	2422000	4267200	4269700	4942600	1.69398	0.00204426	Up_regulated
A0A075B5P3	Ighg2b	immunoglobulin heavy constant gamma 2B	16016	ENSMUSG00000076613	10	9	42.9	22008000	21542000	22208000	28030000	29738000	32085000	1.36642	0.00252705	Up_regulated
A0A075B5S9	Ighv9-4	immunoglobulin heavy variable 9-4	636260	ENSMUSG00000094322	1	1	11.2	1545300	1507600	1450100	1829500	1829200	1939400	1.24319	0.00136015	Up_regulated
A0A075B5N4	Igkv8-27	immunoglobulin kappa chain variable 8-27	434041	ENSMUSG00000076580	1	1	12	792320	816850	812890	1271100	1391100	1368800	1.66429	0.000140708	Up_regulated
A0A075B6A3	Igha	immunoglobulin heavy constant alpha	238447	ENSMUSG00000095079	5	5	17.4	2100700	2087200	2084500	3325700	3423500	3766300	1.67647	0.000451558	Up_regulated
P01820					1	1	9.6	290230	266020	296550	528530	575700	579850	1.97477	0.000126101	Up_regulated
A0A087WRP4	Tardbp	TAR DNA binding protein	230908	ENSMUSG00000041459	7	1	54.3	66913	68324	70028	79044	79403	90309	1.21188	0.018936	Up_regulated
J3QQ16	Col6a3	collagen, type VI, alpha 3	12835	ENSMUSG00000048126	88	1	34.4	12286000	11839000	12947000	16751000	18515000	20321000	1.49943	0.00463365	Up_regulated
P03977					1	1	9.9	788420	789470	760060	1514100	1492100	1650400	1.99174	0.000105798	Up_regulated
A0A0B4J1H8	Igkv1-133	immunoglobulin kappa variable 1-133	628027	ENSMUSG00000094491	1	1	10.8	402580	464420	427670	907560	877500	906430	2.0789	2.2151e-05	Up_regulated
Q9CPX4	LOC100862446	ferritin light chain 1	100862446	ENSMUSG00000062382	9	9	62.3	24277000	23210000	23481000	55645000	56487000	62433000	2.45977	8.95108e-05	Up_regulated
A0A0B4J1N0	Ighv1-76	immunoglobulin heavy variable 1-76	100775174	ENSMUSG00000093896	2	2	19.4	399130	418990	371620	483590	482670	557590	1.28083	0.0171613	Up_regulated
A0A0R4J1A9	Ssx2ip	synovial sarcoma, X 2 interacting protein	99167	ENSMUSG00000036825	46	1	69.1	607850	658330	624580	726940	814590	832070	1.25537	0.0108079	Up_regulated
A0A140LJ69	Unc13b	unc-13 homolog B	22249	ENSMUSG00000028456	10	10	2.2	5307600	5497700	5085900	6072800	6325100	7311400	1.24027	0.032517	Up_regulated
A0A140T8N3	Igkv13-84	immunoglobulin kappa chain variable 13-84	692152	ENSMUSG00000076538	2	2	18.3	1443700	1564700	1313700	1654500	1698800	1859900	1.20617	0.0360203	Up_regulated
A0A1W2P872	Nova2	neuro-oncological ventral antigen 2	384569	ENSMUSG00000030411	2	2	5.9	3226500	3246500	3310100	4313400	4667100	5144200	1.44379	0.00393156	Up_regulated
A0A075B5V0	Ighv1-26	immunoglobulin heavy variable 1-26	629884	ENSMUSG00000094546	4	1	43.6	7916500	7731600	7567200	19366000	19152000	21376000	2.57994	6.88022e-05	Up_regulated
A0A2R8W6K8	Atf7ip2	activating transcription factor 7 interacting protein 2	75329	ENSMUSG00000039200	3	2	36.8	2195600	2157200	2165500	2897700	2930000	3343600	1.40701	0.00356706	Up_regulated
B1AVB2	Scml2	Scm polycomb group protein like 2	107815	ENSMUSG00000000037	44	1	59.1	631340	612670	596380	807230	704560	744080	1.22576	0.0117969	Up_regulated
B1AWN8	Cylc2	cylicin, basic protein of sperm head cytoskeleton 2	74914	ENSMUSG00000039555	6	6	19.7	17277000	16572000	16991000	19304000	20270000	22874000	1.22832	0.0234963	Up_regulated
Q80ZR9	Cypt3	cysteine-rich perinuclear theca 3	69361	ENSMUSG00000048573	4	2	16.4	7893800	8001500	8147700	9100800	9222800	10549000	1.20087	0.0265695	Up_regulated
B7ZCR6	Zfp512b	zinc finger protein 512B	269401	ENSMUSG00000000823	8	8	9.9	11542000	11032000	10419000	13068000	13145000	14401000	1.23099	0.009305	Up_regulated
A0A0A6YY53	Ighg2c	immunoglobulin heavy constant gamma 2C	404711	ENSMUSG00000076612	7	6	35.5	11904000	11334000	11970000	29826000	31145000	34465000	2.71063	0.000135391	Up_regulated
D3YTR3	Mex3d	mex3 RNA binding family member D	237400	ENSMUSG00000048696	26	16	38	110430000	119960000	108640000	134860000	135410000	158640000	1.26511	0.0251557	Up_regulated
D3Z5Y6	Zbbx	zinc finger, B-box domain containing	213234	ENSMUSG00000034151	7	2	34.7	1459700	1393100	1505200	1729400	1920200	2170300	1.33545	0.0208569	Up_regulated
E9PWQ3	Col6a3	collagen, type VI, alpha 3	12835	ENSMUSG00000048126	90	3	28.9	267220000	261160000	262620000	339169984	360880000	394369984	1.38359	0.00332345	Up_regulated
E9PZ00	Psap	prosaposin	19156	ENSMUSG00000004207	31	31	62.6	243680000	219390000	247120000	289369984	324320000	338990016	1.34144	0.00914392	Up_regulated
E9Q446	Rnf25	ring finger protein 25	57751	ENSMUSG00000026171	13	13	38.2	28991000	28385000	29043000	37149000	41294000	44433000	1.42186	0.00458622	Up_regulated
A0A0A6YXA5	Ighv1-15	immunoglobulin heavy variable 1-15	629865	ENSMUSG00000103254	3	2	27.4	1354500	1317600	1293100	4260800	4198800	4672700	3.31189	3.40888e-05	Up_regulated
E9QPF8	Mphosph9	M-phase phosphoprotein 9	269702	ENSMUSG00000038126	5	5	4.2	281060	312910	277950	356890	351530	377600	1.24555	0.00649261	Up_regulated
F6Q750	Macf1	microtubule-actin crosslinking factor 1	11426	ENSMUSG00000028649	228	1	52.8	525340	539920	496580	618910	595810	665870	1.20409	0.0118236	Up_regulated
F8WHP8	Atp5j2	ATP synthase, H+ transporting, mitochondrial F0 complex, subunit F2	57423	ENSMUSG00000038690	4	1	35.5	1692300	1629300	1856000	2087900	2322900	2417200	1.31876	0.00984685	Up_regulated
G3X8T9	Serpina3n	serine (or cysteine) peptidase inhibitor, clade A, member 3N	20716	ENSMUSG00000021091	17	13	39.2	43233000	64920000	51975000	91425000	81072000	96548000	1.68019	0.0095086	Up_regulated
A0A075B5Y4	Ighv1-81	immunoglobulin heavy variable 1-81	668591	ENSMUSG00000094689	3	2	28.2	915340	896630	891650	3871600	3894300	4487300	4.53215	9.41594e-05	Up_regulated
H3BK99	Taz	tafazzin	66826	ENSMUSG00000009995	1	1	6.9	187330	224670	207550	270610	234960	262480	1.23969	0.0315491	Up_regulated
I7HFT9	Hist1h1t	histone cluster 1, H1t	107970	ENSMUSG00000036211	13	9	45.5	400430016	396900000	410649984	455790016	491289984	533360000	1.22555	0.0163442	Up_regulated
L7N1Y0	Dnah7b	dynein, axonemal, heavy chain 7B	227058	ENSMUSG00000041144	147	15	39.2	36164000	36320000	36120000	42137000	43424000	48002000	1.22982	0.00950404	Up_regulated
O08804	Serpinb6b	serine (or cysteine) peptidase inhibitor, clade B, member 6b	20708	ENSMUSG00000042842	8	8	32.1	13984000	13584000	14216000	16641000	17376000	19132000	1.27199	0.00763071	Up_regulated
Q2PMX6	Dmrtc1b	DMRT-like family C1b	632708	ENSMUSG00000073027	4	3	15	1809700	1737200	1799500	2165000	2323100	2583100	1.32261	0.00975158	Up_regulated
Q3TQS0	Calr4	calreticulin 4	108802	ENSMUSG00000028558	2	2	5	1636500	1759400	1688300	1968700	1954200	2190400	1.20241	0.0152485	Up_regulated
Q3UKW5	Gm9	predicted gene 9	194854	ENSMUSG00000073243	2	2	19.8	6927000	6521800	7258700	10578000	11865000	13742000	1.74743	0.00543135	Up_regulated
Q497P9	Gm5941	predicted gene 5941	546347	ENSMUSG00000071726	5	5	52.1	26204000	25043000	29217000	31890000	35018000	38544000	1.31055	0.0219981	Up_regulated
Q80VT5	2610318N02Rik	RIKEN cDNA 2610318N02 gene	70458	ENSMUSG00000049916	8	8	29.8	13201000	12732000	12622000	17033000	17513000	19545000	1.40296	0.00280198	Up_regulated
P01645					5	5	53.7	8004800	7817200	7420600	34812000	36521000	40880000	4.8279	8.20546e-05	Up_regulated
Q8K004	Spata2	spermatogenesis associated 2	263876	ENSMUSG00000047030	1	1	2.3	731590	783600	741610	856460	951270	1027900	1.25648	0.0207487	Up_regulated
Q8R5L1	C1qbp	complement component 1, q subcomponent binding protein	12261	ENSMUSG00000018446	5	1	31.9	12276000	13169000	12886000	14614000	15014000	17241000	1.22274	0.0295272	Up_regulated
Q91VB8	Hba-a2	hemoglobin alpha, adult chain 2	110257	ENSMUSG00000069917	10	8	71.8	1095399936	1298300032	1109799936	1562899968	1410099968	1743100032	1.34611	0.0254816	Up_regulated
Q91XL1	Lrg1	leucine-rich alpha-2-glycoprotein 1	76905	ENSMUSG00000037095	8	7	24.6	4231400	4349900	4014200	5628800	5745700	6430800	1.41362	0.00295422	Up_regulated
Q61646	Hp	haptoglobin	15439	ENSMUSG00000031722	19	19	47.6	35724000	35988000	32628000	176000000	174590000	199990000	5.27679	5.7306e-05	Up_regulated
Q9D264	Cstdc2	cystatin domain containing 2	77705	ENSMUSG00000027446	2	2	12.8	970100	897950	855180	1188300	1105400	1195500	1.28127	0.00448735	Up_regulated
Q9D566	Sult1e1	sulfotransferase family 1E, member 1	20860	ENSMUSG00000029272	18	18	56.6	165460000	186520000	163480000	221890000	214420000	249110000	1.32972	0.0116528	Up_regulated
Q9EQ08	Sgsh	N-sulfoglucosamine sulfohydrolase (sulfamidase)	27029	ENSMUSG00000005043	15	15	30.9	31020000	31988000	30697000	42671000	42504000	49220000	1.43424	0.00378618	Up_regulated
Q9JLI0	Akr1c12	aldo-keto reductase family 1, member C12	622402	ENSMUSG00000021211	17	4	59.8	8478900	9972400	8010800	12359000	12636000	14152000	1.47936	0.00650246	Up_regulated
