# Supplementary material for: STK33 Phosphorylates Fibrous Sheath Protein AKAP3/4 to Regulate Sperm Flagella Assembly in Spermiogenesis
Source: Mol Cell Proteomics. 2023 May 3;22(6):100564. doi: 10.1016/j.mcpro.2023.100564 (PMC10245119; doi:10.1016/j.mcpro.2023.100564)
Supplement: Table S5 [file mmc5.xlsx]

## Sheet: Sheet1
Table S5. The primers used in this study.
Plasmid name	Primer name	Sequence
HA-STK33-IRES-GFP	HA-STK33-F	5’-AACGGGCCCTCTAGACTCGAGATGTACCCATACGACGTCCCAGACTACGCTATGGCTGATAGTGGCTTAGA-3’
	HA-STK33-R	5’-CAGCGGTTTAAACTTAAGCTTTCAGAGTTTCTTTTTGGTTCTGG-3’
	HA-STK33-IRES-GFP-F	5’-AAAAAGAAACTCTGACCCCTCTCCCTCCCCCCCCC-3’
	HA-STK33-IRES-GFP-R	5’-CAGCGGTTTAAACTTAAGCTTTTACTTGTACAGCTCGTCCA-3’
HA-STK33(Val170fs)-IRES-GFP	HA-STK33(Val170fs)-F	5’-AACGGGCCCTCTAGACTCGAGATGTACCCATACGACGTCCCAGACTACGCTATGGCTGATAGTGGCTTAGA-3’
	HA-STK33(Val170fs)-R	5’-CAGCGGTTTAAACTTAAGCTTTTAGAGTTTCTTTTTGGTTCTGG-3’
	﻿510delAC(Val170fs)-F	5’-CTGAAAAGTAAAACATGAAC-3’
	﻿510delAC(Val170fs)-R	5’-GTTCATGTTTTACTTTTCAG-3’
	HA-STK33(Val170fs)-IRES-GFP-F	5’-AAAAAGAAACTCTAACCCCTCTCCCTCCCCCCCCC-3’
	HA-STK33(Val170fs)-IRES-GFP-R	5’-CAGCGGTTTAAACTTAAGCTTTTACTTGTACAGCTCGTCCA-3’
HA-STK33(Glu446*)-IRES-GFP	HA-STK33(Glu446*)-F	5’-AACGGGCCCTCTAGACTCGAGATGTACCCATACGACGTCCCAGACTACGCTATGGCTGATAGTGGCTTAGA-3’
	HA-STK33(Glu446*)-R	5’-CAGCGGTTTAAACTTAAGCTTTTAGAGTTTCTTTTTGGTTCTGG-3’
	﻿C1336A(Glu446*)-F	5’-AAGAGGAGTAAAAACAGTCT-3’
	﻿C1336A(Glu446*)-R	5’-AGACTGTTTTTACTCCTCTT-3’
	HA-STK33(Glu446*)-IRES-GFP-F	5’-AAAAAGAAACTCTAACCCCTCTCCCTCCCCCCCCC-3’
	HA-STK33(Glu446*)-IRES-GFP-R	5’-CAGCGGTTTAAACTTAAGCTTTTACTTGTACAGCTCGTCCA-3’
STK33-HA	STK33-HA-F	5’-AACGGGCCCTCTAGACTCGAGATGGCTGACCCCAGCTTGAA-3’
	STK33-HA-R	5’-CAGCGGTTTAAACTTAAGCTTTCAAGCGTAGTCTGGGACGTCGTATGGGTAGAGCCTTTTCTTGCCTCGAAACA-3’
STK33 KI-HA	STK33 KI-HA-F	5’-AACGGGCCCTCTAGACTCGAGATGGCTGACCCCAGCTTGAA-3’
	STK33 KI-HA-R	5’-CAGCGGTTTAAACTTAAGCTTTCAAGCGTAGTCTGGGACGTCGTATGGGTATGTGTTTGCAGATGGACTGT-3’
AKAP3-FLAG	AKAP3-FLAG-F	5’-AACGGGCCCTCTAGACTCGAGATGGCGGATAGGGTTGACTGGTT-3’
	AKAP3-FLAG-R	5’-AAACTTAAGCTTTCACTTATCGTCGTCATCCTTGTAGTCCAGGTTTGCCATCAGCCAGT-3’
FLAG-AKAP4-FLAG	FLAG-AKAP4-FLAG-F	5’-AACGGGCCCTCTAGACTCGAGATGGACTACAAGGATGACGACGATAAGATTGCCTACTGTGGTACTAC-3’
	FLAG-AKAP4-FLAG-R	5’-CAGCGGTTTAAACTTAAGCTTTCACTTATCGTCGTCATCCTTGTAGTCCAGGTTAGCGAGAAGCCAGT-3’
